# Supplementary material for: Experimental identification of topological defects in 2D colloidal glass
Source: Nat Commun. 2025 Jan 2;16:55. doi: 10.1038/s41467-024-54857-z (PMC11697214; doi:10.1038/s41467-024-54857-z)
Supplement: Supplementary file 3 — Source data [file 41467_2024_54857_MOESM3_ESM.zip]

Archive with 107 entries (99 files):
- Source_Data/
- Source_Data/fig1/
- Source_Data/fig6/
- Source_Data/supp_fig2/
- Source_Data/fig5/
- Source_Data/fig2/
- Source_Data/fig4/
- Source_Data/supp_fig1/
- Source_Data/fig1/position.txt
- __MACOSX/Source_Data/fig1/._position.txt
- Source_Data/fig6/fig6e_30.txt
- __MACOSX/Source_Data/fig6/._fig6e_30.txt
- Source_Data/fig6/fig6a_100.txt
- __MACOSX/Source_Data/fig6/._fig6a_100.txt
- Source_Data/fig6/fig6c_50.txt
- __MACOSX/Source_Data/fig6/._fig6c_50.txt
- Source_Data/fig6/.DS_Store
- __MACOSX/Source_Data/fig6/._.DS_Store
- Source_Data/fig6/fig6a_50.txt
- __MACOSX/Source_Data/fig6/._fig6a_50.txt
- Source_Data/fig6/fig6e_20.txt
- __MACOSX/Source_Data/fig6/._fig6e_20.txt
- Source_Data/fig6/fig6e_50.txt
- __MACOSX/Source_Data/fig6/._fig6e_50.txt
- Source_Data/fig6/fig6b_100.txt
- __MACOSX/Source_Data/fig6/._fig6b_100.txt
- Source_Data/fig6/fig6d_15.txt
- __MACOSX/Source_Data/fig6/._fig6d_15.txt
- Source_Data/fig6/fig6c_100.txt
- __MACOSX/Source_Data/fig6/._fig6c_100.txt
- Source_Data/fig6/fig6b_530.txt
- __MACOSX/Source_Data/fig6/._fig6b_530.txt
- Source_Data/fig6/fig6b_50.txt
- __MACOSX/Source_Data/fig6/._fig6b_50.txt
- Source_Data/fig6/fig6d_30.txt
- __MACOSX/Source_Data/fig6/._fig6d_30.txt
- Source_Data/fig6/fig6c_330.txt
- __MACOSX/Source_Data/fig6/._fig6c_330.txt
- Source_Data/fig6/fig6c_250.txt
- __MACOSX/Source_Data/fig6/._fig6c_250.txt
- Source_Data/fig6/fig6b_330.txt
- __MACOSX/Source_Data/fig6/._fig6b_330.txt
- Source_Data/fig6/fig6b_250.txt
- __MACOSX/Source_Data/fig6/._fig6b_250.txt
- Source_Data/fig6/fig6d_20.txt
- __MACOSX/Source_Data/fig6/._fig6d_20.txt
- Source_Data/fig6/fig6c_530.txt
- __MACOSX/Source_Data/fig6/._fig6c_530.txt
- Source_Data/fig6/readme.txt
- __MACOSX/Source_Data/fig6/._readme.txt
- Source_Data/fig6/fig6e_100.txt
- __MACOSX/Source_Data/fig6/._fig6e_100.txt
- Source_Data/fig6/fig6a_530.txt
- __MACOSX/Source_Data/fig6/._fig6a_530.txt
- Source_Data/fig6/fig6d_50.txt
- __MACOSX/Source_Data/fig6/._fig6d_50.txt
- Source_Data/fig6/fig6d_100.txt
- __MACOSX/Source_Data/fig6/._fig6d_100.txt
- Source_Data/fig6/fig6e_15.txt
- __MACOSX/Source_Data/fig6/._fig6e_15.txt
- Source_Data/fig6/fig6a_250.txt
- __MACOSX/Source_Data/fig6/._fig6a_250.txt
- Source_Data/fig6/fig6a_330.txt
- __MACOSX/Source_Data/fig6/._fig6a_330.txt
- Source_Data/supp_fig2/.DS_Store
- __MACOSX/Source_Data/supp_fig2/._.DS_Store
- Source_Data/supp_fig2/suppFig2.txt
- __MACOSX/Source_Data/supp_fig2/._suppFig2.txt
- Source_Data/fig5/fig5a_0p4.txt
- __MACOSX/Source_Data/fig5/._fig5a_0p4.txt
- Source_Data/fig5/fig5a_0.txt
- __MACOSX/Source_Data/fig5/._fig5a_0.txt
- Source_Data/fig5/fig5a_0p1.txt
- __MACOSX/Source_Data/fig5/._fig5a_0p1.txt
- Source_Data/fig5/.DS_Store
- __MACOSX/Source_Data/fig5/._.DS_Store
- Source_Data/fig5/fig5a_0p2.txt
- __MACOSX/Source_Data/fig5/._fig5a_0p2.txt
- Source_Data/fig5/fig5b_0p4.txt
- __MACOSX/Source_Data/fig5/._fig5b_0p4.txt
- Source_Data/fig5/fig5b_0.txt
- __MACOSX/Source_Data/fig5/._fig5b_0.txt
- Source_Data/fig5/fig5b_0p2.txt
- __MACOSX/Source_Data/fig5/._fig5b_0p2.txt
- Source_Data/fig5/fig5b_0p1.txt
- __MACOSX/Source_Data/fig5/._fig5b_0p1.txt
- Source_Data/fig2/fig2a.txt
- Source_Data/fig2/fig2c.txt
- __MACOSX/Source_Data/fig2/._fig2c.txt
- Source_Data/fig2/fig2b.txt
- Source_Data/fig4/fig4b_75.txt
- __MACOSX/Source_Data/fig4/._fig4b_75.txt
- Source_Data/fig4/.DS_Store
- __MACOSX/Source_Data/fig4/._.DS_Store
- Source_Data/fig4/fig4a_vDOS.txt
- Source_Data/fig4/fig4a_Nd.txt
- __MACOSX/Source_Data/fig4/._fig4a_Nd.txt
- Source_Data/fig4/fig4b_50.txt
- __MACOSX/Source_Data/fig4/._fig4b_50.txt
- Source_Data/fig4/fig4b_100.txt
- __MACOSX/Source_Data/fig4/._fig4b_100.txt
- Source_Data/supp_fig1/.DS_Store
- __MACOSX/Source_Data/supp_fig1/._.DS_Store
- Source_Data/supp_fig1/suppFig1_BB.txt
- Source_Data/supp_fig1/suppFig1_AB.txt
- __MACOSX/Source_Data/supp_fig1/._suppFig1_AB.txt
- Source_Data/supp_fig1/suppFig1_AA.txt
