# Supplementary material for: Experimental identification of topological defects in 2D colloidal glass
Source: Nat Commun. 2025 Jan 2;16:55. doi: 10.1038/s41467-024-54857-z (PMC11697214; doi:10.1038/s41467-024-54857-z)
Supplement: Supplementary file 3 — Source data [file 41467_2024_54857_MOESM3_ESM.zip › Source_Data/fig1/position.txt]

# first column represents x-coordinates of particles; second column represents y-coordinates of particles; third column represents the type of particle: 1 (bigger particles) and 2 (smaller particles)
      412.140      523.900     -1.00000
      961.907      522.018     -1.00000
      713.385      523.442     -1.00000
      772.051      526.143      1.00000
      1108.86      525.830      1.00000
      341.691      523.364     -1.00000
      1330.34      525.769      1.00000
      286.474      526.284      1.00000
      55.5556      527.685     -1.00000
      13.4842      525.926      1.00000
      798.423      525.558     -1.00000
      208.544      520.611      1.00000
      81.8586      528.758      1.00000
      903.759      520.931     -1.00000
      157.558      527.731     -1.00000
      1189.47      521.086      1.00000
      361.673      527.365     -1.00000
      589.337      518.424      1.00000
      654.372      527.277      1.00000
      480.735      518.939      1.00000
      619.853      528.853      1.00000
      385.055      521.066      1.00000
      558.264      530.879      1.00000
      740.716      520.800      1.00000
      1141.54      530.283      1.00000
      453.417      519.313     -1.00000
      1264.36      531.943      1.00000
      106.778      519.537     -1.00000
      532.796      532.878     -1.00000
      1001.10      514.620     -1.00000
      880.835      533.066      1.00000
      933.398      519.075      1.00000
      852.404      534.255     -1.00000
      512.756      516.900      1.00000
      981.870      535.054      1.00000
      182.860      516.080     -1.00000
      1050.21      531.509     -1.00000
      132.043      518.576      1.00000
      1211.46      531.654     -1.00000
      1029.90      516.551      1.00000
      1296.47      534.791      1.00000
      835.340      513.623     -1.00000
      1008.26      533.302     -1.00000
      1086.48      512.679     -1.00000
      37.8966      535.810     -1.00000
      686.421      515.789      1.00000
      823.784      535.021      1.00000
      1283.39      512.389     -1.00000
      235.271      537.156      1.00000
      1233.87      514.884      1.00000
      261.679      538.830     -1.00000
      1363.57      516.221      1.00000
      309.340      540.240     -1.00000
      318.429      515.173      1.00000
      459.836      536.582     -1.00000
      230.769      511.795     -1.00000
      326.836      540.364     -1.00000
      539.283      512.264     -1.00000
      1076.75      539.736      1.00000
      257.078      513.222      1.00000
      677.415      539.509     -1.00000
      637.362      507.809     -1.00000
      179.681      539.979      1.00000
      1061.50      508.500      1.00000
      498.296      540.667     -1.00000
      887.259      508.630     -1.00000
      434.417      541.938      1.00000
      1208.52      507.143     -1.00000
      517.179      542.571     -1.00000
      1130.54      507.460     -1.00000
      584.074      542.852     -1.00000
      66.9245      510.245     -1.00000
      111.211      544.822      1.00000
      40.3367      508.306      1.00000
      913.809      546.247      1.00000
      860.182      508.222      1.00000
      376.300      544.960     -1.00000
      1260.25      507.255     -1.00000
      725.321      543.304     -1.00000
      786.780      507.200     -1.00000
      1340.81      546.296     -1.00000
      430.546      507.258      1.00000
      1364.13      548.229      1.00000
      404.259      506.483     -1.00000
      401.607      548.910      1.00000
      1387.30      505.543     -1.00000
      700.787      546.043      1.00000
      812.423      504.907      1.00000
      948.809      547.337      1.00000
      1335.72      503.358     -1.00000
      145.915      548.872      1.00000
      1108.50      502.500     -1.00000
      276.941      547.137     -1.00000
      952.745      503.078     -1.00000
      351.591      548.318      1.00000
      978.614      502.864      1.00000
      639.680      546.040     -1.00000
      160.316      501.796      1.00000
      58.4022      551.848      1.00000
      1156.60      499.927      1.00000
      602.500      547.875     -1.00000
      1307.27      501.000      1.00000
      1169.85      548.713      1.00000
      14.6909      499.091     -1.00000
      1233.34      547.394      1.00000
      356.242      500.978      1.00000
      297.036      551.436     -1.00000
      218.698      496.755     -1.00000
      745.707      552.913      1.00000
      118.000      500.686     -1.00000
      770.818      550.836     -1.00000
      767.147      500.173      1.00000
      795.663      550.505      1.00000
      562.828      497.263      1.00000
      1026.89      550.427      1.00000
      91.8300      498.080      1.00000
      1123.65      549.241     -1.00000
      615.386      496.523      1.00000
      1316.53      550.068     -1.00000
      384.600      495.900     -1.00000
      864.453      552.585     -1.00000
      911.385      496.510      1.00000
      1051.28      549.800     -1.00000
      838.737      494.895     -1.00000
      477.381      554.598      1.00000
      714.010      496.632      1.00000
      85.8936      553.234     -1.00000
      685.839      491.446     -1.00000
      620.431      555.529     -1.00000
      660.247      494.011      1.00000
      1102.93      552.474     -1.00000
      1037.08      492.525     -1.00000
      208.011      556.261      1.00000
      590.540      492.540     -1.00000
      1277.60      554.655     -1.00000
      332.269      492.500     -1.00000
      539.457      557.553      1.00000
      287.020      494.727      1.00000
      1201.15      557.168      1.00000
      1375.31      492.618     -1.00000
      23.3131      558.556      1.00000
      938.926      491.130     -1.00000
      1258.36      556.460     -1.00000
      192.021      492.032      1.00000
      453.435      557.826     -1.00000
      136.140      491.772     -1.00000
      971.175      560.175     -1.00000
      1245.94      491.140     -1.00000
      842.750      559.696      1.00000
      1010.13      490.892      1.00000
      885.510      557.082     -1.00000
      459.891      493.717      1.00000
      1143.66      557.103     -1.00000
      493.979      488.368      1.00000
      666.286      559.429      1.00000
      311.026      492.000     -1.00000
      257.821      563.663      1.00000
      1275.07      487.147      1.00000
      321.108      563.462      1.00000
      1091.53      487.000      1.00000
      125.450      563.917     -1.00000
      528.831      488.292      1.00000
      573.147      563.200      1.00000
      262.889      487.019     -1.00000
      816.873      560.727     -1.00000
      882.341      489.659      1.00000
      997.300      561.970      1.00000
      638.625      485.271     -1.00000
      1389.39      562.944     -1.00000
      1187.74      487.298      1.00000
      164.714      564.939     -1.00000
      744.149      486.691      1.00000
      507.362      565.021      1.00000
      1325.80      484.588     -1.00000
      1067.27      563.036     -1.00000
      432.925      483.057     -1.00000
      930.362      563.979     -1.00000
      239.033      485.681      1.00000
      183.019      565.811     -1.00000
      1221.72      484.716      1.00000
      232.968      564.226     -1.00000
      1.73333      483.000     -1.00000
      1334.71      570.031      1.00000
      1351.89      484.835      1.00000
      1300.48      569.500      1.00000
      1126.25      482.536      1.00000
      73.7193      570.825     -1.00000
      788.333      480.802      1.00000
      378.284      570.432      1.00000
      62.0303      483.374      1.00000
      406.396      571.396     -1.00000
      574.739      476.348     -1.00000
      689.204      569.074     -1.00000
      407.703      481.385      1.00000
      290.805      574.471      1.00000
      987.431      478.529     -1.00000
      956.607      572.018     -1.00000
      214.780      478.644     -1.00000
      1088.28      572.139      1.00000
      1297.35      477.538     -1.00000
      97.7212      575.048      1.00000
      1031.35      473.653     -1.00000
      349.060      570.740     -1.00000
      346.500      477.500     -1.00000
      717.347      573.568      1.00000
      29.3229      477.198      1.00000
      1121.31      572.095      1.00000
      1058.23      475.798      1.00000
      636.680      574.170      1.00000
      858.830      477.298      1.00000
      1180.35      574.412     -1.00000
      555.185      475.741     -1.00000
      1244.86      572.475     -1.00000
      173.962      474.846     -1.00000
      2.19231      572.192     -1.00000
      89.3064      474.065     -1.00000
      603.615      575.242      1.00000
      962.181      475.383      1.00000
      744.083      574.979     -1.00000
      900.400      475.540     -1.00000
      772.189      576.042      1.00000
      625.271      471.792     -1.00000
      872.149      578.266      1.00000
      1375.44      473.255     -1.00000
      432.011      576.154      1.00000
      822.717      474.909      1.00000
      458.423      576.288     -1.00000
      474.782      472.782     -1.00000
      1046.99      575.457      1.00000
      115.755      474.816      1.00000
      904.789      577.833      1.00000
      764.688      473.359     -1.00000
      1022.06      576.094     -1.00000
      670.958      470.896     -1.00000
      798.510      577.882     -1.00000
      375.272      473.272      1.00000
      46.2660      580.787      1.00000
      296.981      472.811     -1.00000
      120.145      580.909     -1.00000
      722.076      471.774     -1.00000
      144.364      580.849      1.00000
      695.844      470.677      1.00000
      199.235      579.078     -1.00000
      510.000      467.717     -1.00000
      218.226      579.264     -1.00000
      598.979      468.204      1.00000
      1267.35      580.520      1.00000
      149.872      469.787      1.00000
      1155.41      580.467      1.00000
      927.979      467.396      1.00000
      528.469      579.735     -1.00000
      321.097      469.849      1.00000
      1365.27      581.010      1.00000
      1157.79      467.130      1.00000
      17.5000      583.444     -1.00000
      1105.50      464.500     -1.00000
      1223.23      582.747      1.00000
      880.931      469.190     -1.00000
      821.074      585.138      1.00000
      1205.38      466.232     -1.00000
      1197.81      584.296     -1.00000
      491.712      462.327     -1.00000
      662.359      583.868     -1.00000
      422.347      462.347     -1.00000
      361.583      586.817     -1.00000
      1341.17      464.704     -1.00000
      481.242      587.615      1.00000
      1250.89      465.032      1.00000
      175.777      589.596      1.00000
      1083.84      461.364     -1.00000
      552.054      589.667      1.00000
      273.096      463.574      1.00000
      847.574      587.870     -1.00000
      248.396      461.283     -1.00000
      937.620      587.522      1.00000
      1315.65      462.247      1.00000
      976.076      588.370      1.00000
      1278.93      461.397     -1.00000
      270.322      590.661     -1.00000
      449.264      463.484      1.00000
      1388.77      589.500     -1.00000
      1185.00      460.764     -1.00000
      76.4627      590.224     -1.00000
      648.096      461.191      1.00000
      310.019      590.717     -1.00000
      803.907      457.630     -1.00000
      508.065      588.217     -1.00000
      1226.16      459.740     -1.00000
      577.286      589.286     -1.00000
      1003.00      457.333      1.00000
      241.543      591.404      1.00000
      10.3810      458.302     -1.00000
      1065.93      589.000     -1.00000
      48.8947      458.474     -1.00000
      1286.40      589.429     -1.00000
      1360.84      458.293      1.00000
      1318.06      590.922     -1.00000
      980.000      457.800     -1.00000
      337.078      592.411      1.00000
      843.148      456.648     -1.00000
      403.742      594.831      1.00000
      193.611      458.379      1.00000
      1031.57      593.529     -1.00000
      535.308      457.692      1.00000
      1339.68      593.696     -1.00000
      673.222      453.926     -1.00000
      688.229      594.479      1.00000
      300.691      453.400     -1.00000
      1107.64      593.540     -1.00000
      1294.65      451.193     -1.00000
      456.151      593.245     -1.00000
      952.755      451.925     -1.00000
      744.851      595.691      1.00000
      743.800      453.811      1.00000
      1007.13      595.177      1.00000
      568.516      454.429      1.00000
      1248.29      595.500     -1.00000
      224.204      453.430      1.00000
      1133.50      595.500     -1.00000
      99.6481      454.537     -1.00000
      526.436      597.727     -1.00000
      76.6804      453.320      1.00000
      717.765      598.314     -1.00000
      826.109      450.309     -1.00000
      94.0377      599.189     -1.00000
      505.618      448.364     -1.00000
      865.407      601.241     -1.00000
      169.154      451.212     -1.00000
      206.319      602.755      1.00000
      133.759      452.397     -1.00000
      119.634      604.570      1.00000
      30.8519      453.019     -1.00000
      623.082      602.485      1.00000
      1033.64      451.146      1.00000
      792.980      602.602      1.00000
      901.510      451.969      1.00000
      956.796      602.224     -1.00000
      716.883      452.683     -1.00000
      1179.26      602.247      1.00000
      374.592      448.776     -1.00000
      913.446      601.821     -1.00000
      115.897      451.759     -1.00000
      1086.30      603.798      1.00000
      1386.19      450.483      1.00000
      1206.42      604.164     -1.00000
      776.574      449.351      1.00000
      26.8125      607.583      1.00000
      348.604      450.956      1.00000
      768.278      604.167     -1.00000
      1127.69      449.632      1.00000
      1356.64      605.260     -1.00000
      620.180      444.303      1.00000
      289.949      606.475      1.00000
      592.653      443.347     -1.00000
      371.173      609.317      1.00000
      399.167      447.911      1.00000
      656.320      607.010      1.00000
      476.424      445.815      1.00000
      1298.60      607.887      1.00000
      1152.39      442.627     -1.00000
      59.9490      609.622      1.00000
      867.740      445.260      1.00000
      264.127      608.800     -1.00000
      1064.36      442.883      1.00000
      889.821      608.211      1.00000
      1097.47      440.305      1.00000
      434.558      610.070      1.00000
      1208.78      440.839      1.00000
      564.235      609.922     -1.00000
      696.594      440.042      1.00000
      591.667      609.301      1.00000
      1364.64      436.260     -1.00000
      1050.54      611.447      1.00000
      1338.38      438.023      1.00000
      152.474      612.326      1.00000
      1273.07      436.889      1.00000
      1379.04      612.723      1.00000
      994.315      435.278     -1.00000
      228.653      612.469     -1.00000
      430.451      438.033      1.00000
      504.538      612.868      1.00000
      1177.02      437.022      1.00000
      843.570      611.495      1.00000
      457.429      434.571     -1.00000
      1233.25      612.618      1.00000
      252.802      435.736      1.00000
      818.037      613.982     -1.00000
      92.7544      434.281     -1.00000
      1332.45      615.885      1.00000
      319.766      433.585      1.00000
      181.685      613.111     -1.00000
      152.881      435.188      1.00000
      1024.26      613.070     -1.00000
      969.270      433.629      1.00000
      1265.51      615.620      1.00000
      932.895      433.758      1.00000
      989.308      615.038     -1.00000
      806.033      433.813      1.00000
      1149.02      616.053      1.00000
      643.154      432.923     -1.00000
      732.528      615.736     -1.00000
      493.059      428.686     -1.00000
      1116.65      615.717      1.00000
      208.280      432.220     -1.00000
      247.426      617.574     -1.00000
      49.6535      434.248      1.00000
      468.677      618.398      1.00000
      1239.16      433.376      1.00000
      319.968      617.691      1.00000
      728.678      433.831     -1.00000
      537.187      618.846      1.00000
      575.214      432.214     -1.00000
      931.567      619.533      1.00000
      888.184      432.633     -1.00000
      89.8163      621.602      1.00000
      665.989      429.609      1.00000
      348.941      622.706     -1.00000
      517.213      430.191      1.00000
      680.698      620.264     -1.00000
      286.667      432.409      1.00000
      707.097      620.774      1.00000
      17.3229      432.281      1.00000
      866.431      621.529     -1.00000
      1306.51      428.652      1.00000
      1007.69      621.618     -1.00000
      838.613      428.409      1.00000
      966.000      624.000      1.00000
      117.385      428.458      1.00000
      403.890      625.220      1.00000
      74.6842      427.596     -1.00000
      783.000      623.105     -1.00000
      229.185      425.630     -1.00000
      132.034      627.655     -1.00000
      1120.50      426.500     -1.00000
      1042.64      427.470     -1.00000
      214.291      627.855     -1.00000
      550.337      427.316      1.00000
      611.392      624.824     -1.00000
      186.465      424.901      1.00000
      1071.17      625.604     -1.00000
      1016.47      424.446      1.00000
      1356.51      625.585     -1.00000
      781.842      423.368     -1.00000
      756.473      627.441      1.00000
      345.961      425.294     -1.00000
      1174.02      627.074     -1.00000
      371.903      425.161      1.00000
      196.000      627.231     -1.00000
      1080.15      420.000     -1.00000
      907.370      629.241     -1.00000
      712.745      421.309     -1.00000
      1200.61      629.041      1.00000
      624.827      419.250     -1.00000
      113.965      627.596     -1.00000
      475.264      420.736     -1.00000
      1094.50      628.500     -1.00000
      756.141      422.837      1.00000
      6.96040      633.436      1.00000
      687.882      416.431     -1.00000
      376.444      631.463     -1.00000
      1355.58      417.615     -1.00000
      1287.31      632.722     -1.00000
      597.315      419.761      1.00000
      447.500      632.635     -1.00000
      1146.91      418.660      1.00000
      271.404      634.372      1.00000
      989.490      416.078     -1.00000
      633.319      633.484      1.00000
      1381.89      419.011      1.00000
      804.000      635.000      1.00000
      1223.23      415.846     -1.00000
      828.855      632.236     -1.00000
      1285.59      415.241     -1.00000
      1310.32      630.359     -1.00000
      1260.81      416.981     -1.00000
      664.585      632.491     -1.00000
      1060.24      417.407     -1.00000
      732.667      634.500     -1.00000
      267.380      415.120     -1.00000
      66.0000      633.582     -1.00000
      139.589      415.375     -1.00000
      174.011      637.804      1.00000
      1169.58      414.491     -1.00000
      427.286      633.696     -1.00000
      949.200      415.327     -1.00000
      518.509      636.226     -1.00000
      905.198      415.698      1.00000
      567.436      635.936      1.00000
      428.464      409.857     -1.00000
      591.865      634.404     -1.00000
      405.766      414.543      1.00000
      1057.88      637.946     -1.00000
      797.382      411.309     -1.00000
      1246.53      634.600     -1.00000
      326.980      409.347     -1.00000
      40.0316      638.558      1.00000
      165.245      411.943     -1.00000
      148.200      637.545     -1.00000
      305.264      412.113     -1.00000
      295.827      634.154     -1.00000
      63.6316      411.561     -1.00000
      1029.52      638.370      1.00000
      528.352      408.241     -1.00000
      235.436      639.436      1.00000
      869.673      411.921      1.00000
      1227.31      636.091     -1.00000
      453.032      411.074      1.00000
      334.600      640.540     -1.00000
      1101.62      406.732      1.00000
      946.920      641.220     -1.00000
      931.089      407.661     -1.00000
      885.124      640.392      1.00000
      92.7789      406.863      1.00000
      995.277      643.468      1.00000
      1197.60      408.253      1.00000
      1156.26      638.556     -1.00000
      1126.07      408.691     -1.00000
      778.982      641.000     -1.00000
      701.440      406.500     -1.00000
      493.141      643.667      1.00000
      645.319      404.495      1.00000
      853.172      643.141      1.00000
      497.173      405.398      1.00000
      105.429      644.518     -1.00000
      1331.74      404.242      1.00000
      542.240      645.840     -1.00000
      616.392      403.725     -1.00000
      608.540      644.120     -1.00000
      728.558      404.379      1.00000
      1105.84      643.673     -1.00000
      213.863      404.358      1.00000
      1130.80      646.337      1.00000
      122.607      404.107     -1.00000
      1337.67      646.872      1.00000
      1304.84      400.132     -1.00000
      716.585      644.509     -1.00000
      568.935      401.871      1.00000
      1174.88      644.286     -1.00000
      246.544      402.944      1.00000
      1370.21      646.304      1.00000
      38.4947      403.053      1.00000
      85.3214      645.750     -1.00000
      848.291      402.073     -1.00000
      387.296      646.852     -1.00000
      819.075      400.333      1.00000
      359.198      649.681      1.00000
      5.07609      401.511      1.00000
      690.289      647.544      1.00000
      1243.49      399.061      1.00000
      969.569      648.471     -1.00000
      969.106      399.309      1.00000
      1080.55      648.218      1.00000
      1037.89      400.032      1.00000
      1270.18      649.723      1.00000
      675.979      395.613      1.00000
      127.695      652.779      1.00000
      349.341      400.176      1.00000
      436.800      650.964     -1.00000
      597.460      395.980     -1.00000
      204.681      653.033      1.00000
      545.481      395.462     -1.00000
      313.447      652.426      1.00000
      775.723      395.957      1.00000
      920.476      652.500      1.00000
      285.366      397.892      1.00000
      1214.39      651.232     -1.00000
      1276.60      394.359      1.00000
      20.7091      654.527     -1.00000
      1005.33      394.821      1.00000
      766.768      653.607     -1.00000
      1362.58      393.685      1.00000
      255.173      653.038     -1.00000
      1071.80      393.794      1.00000
      460.989      655.105      1.00000
      914.070      392.509     -1.00000
      1304.74      652.069      1.00000
      749.964      393.873     -1.00000
      156.941      656.863     -1.00000
      474.000      395.585     -1.00000
      657.415      655.766      1.00000
      1386.61      392.768     -1.00000
      288.464      654.482     -1.00000
      1143.65      391.824     -1.00000
      412.426      656.181      1.00000
      182.531      393.459      1.00000
      523.707      659.315      1.00000
      1218.08      391.275     -1.00000
      739.421      657.368      1.00000
      148.691      393.149      1.00000
      1238.31      659.800      1.00000
      380.225      391.618      1.00000
      66.0938      660.198      1.00000
      1167.99      390.383      1.00000
      822.875      659.802      1.00000
      405.800      387.673     -1.00000
      591.258      661.010      1.00000
      797.731      387.423     -1.00000
      336.151      662.906     -1.00000
      863.830      386.755     -1.00000
      1050.82      663.173      1.00000
      428.250      387.667      1.00000
      1192.06      662.010      1.00000
      453.000      386.000     -1.00000
      715.714      661.939     -1.00000
      315.022      385.924      1.00000
      897.158      660.632     -1.00000
      23.4107      385.107     -1.00000
      39.4314      664.569     -1.00000
      1318.77      383.962     -1.00000
      1157.22      664.351      1.00000
      940.517      385.326      1.00000
      2.61364      666.227     -1.00000
      890.330      385.223      1.00000
      624.304      665.087      1.00000
      522.011      384.322      1.00000
      788.413      665.283      1.00000
      68.0430      385.505      1.00000
      951.839      665.979      1.00000
      1298.76      379.855     -1.00000
      558.385      666.571      1.00000
      491.295      382.682     -1.00000
      98.3684      669.316      1.00000
      234.017      381.931     -1.00000
      1016.54      669.796      1.00000
      93.2456      383.912     -1.00000
      179.766      671.979      1.00000
      1122.33      381.295      1.00000
      270.137      669.821      1.00000
      987.368      378.877     -1.00000
      846.611      668.611     -1.00000
      706.274      380.368      1.00000
      384.064      672.851      1.00000
      1254.85      377.750     -1.00000
      1130.15      671.750     -1.00000
      1095.42      378.509     -1.00000
      1285.92      670.510     -1.00000
      620.585      379.372      1.00000
      1326.53      670.895     -1.00000
      116.713      379.617      1.00000
      1377.19      671.288     -1.00000
      43.2000      378.533     -1.00000
      237.463      674.284      1.00000
      733.377      377.321     -1.00000
      298.393      673.214     -1.00000
      360.500      375.208     -1.00000
      762.574      670.574     -1.00000
      1022.64      375.836     -1.00000
      870.489      673.032      1.00000
      1054.42      378.170     -1.00000
      1102.33      671.253      1.00000
      840.165      375.856      1.00000
      676.241      672.352     -1.00000
      812.070      374.439     -1.00000
      983.124      673.697      1.00000
      1197.11      375.320      1.00000
      1216.98      672.280     -1.00000
      916.909      374.836     -1.00000
      23.7241      676.190     -1.00000
      341.474      374.772     -1.00000
      488.689      675.411      1.00000
      163.981      372.615     -1.00000
      1351.71      677.457      1.00000
      587.698      372.651      1.00000
      1261.58      673.340     -1.00000
      259.948      374.093      1.00000
      119.333      678.608     -1.00000
      682.164      371.491     -1.00000
      1075.32      674.323     -1.00000
      554.707      373.413      1.00000
      210.696      677.326     -1.00000
      209.124      372.567      1.00000
      147.186      680.227      1.00000
      652.311      371.589      1.00000
      438.462      679.055      1.00000
      396.278      371.981     -1.00000
      929.346      678.481     -1.00000
      1342.91      368.865      1.00000
      537.364      679.545     -1.00000
      444.434      368.472     -1.00000
      699.581      680.247      1.00000
      139.691      368.618     -1.00000
      351.740      682.917      1.00000
      470.674      369.758      1.00000
      514.529      682.431     -1.00000
      757.633      369.969      1.00000
      411.378      680.667     -1.00000
      180.811      368.302     -1.00000
      605.106      680.702     -1.00000
      1231.06      367.022      1.00000
      724.333      682.463     -1.00000
      3.77941      367.882     -1.00000
      746.292      680.979     -1.00000
      1380.80      365.785      1.00000
      813.418      682.000     -1.00000
      378.698      365.925     -1.00000
      905.558      683.263      1.00000
      28.3966      365.897     -1.00000
      318.271      684.802      1.00000
      234.667      364.608     -1.00000
      1037.11      683.981     -1.00000
      1171.70      364.125     -1.00000
      72.2881      683.153     -1.00000
      965.695      364.147      1.00000
      1307.33      684.763      1.00000
      866.862      361.368      1.00000
      463.200      685.691     -1.00000
      528.924      360.245     -1.00000
      46.0526      688.337      1.00000
      291.121      363.736      1.00000
      285.811      689.076     -1.00000
      1278.07      361.846      1.00000
      651.713      688.926      1.00000
      789.500      362.598      1.00000
      957.500      689.500     -1.00000
      1148.04      360.632      1.00000
      192.642      692.434     -1.00000
      1254.40      357.212     -1.00000
      580.156      691.356      1.00000
      1311.16      358.667      1.00000
      626.269      689.500     -1.00000
      629.156      357.822     -1.00000
      793.979      688.333     -1.00000
      501.809      357.840      1.00000
      1173.91      690.806      1.00000
      418.473      358.226      1.00000
      836.846      690.956      1.00000
      1073.08      359.933      1.00000
      1001.35      693.176     -1.00000
      1001.94      358.400      1.00000
      1206.58      694.379      1.00000
      699.510      356.569     -1.00000
      1239.72      692.467      1.00000
      609.018      356.673     -1.00000
      1370.47      692.569     -1.00000
      1039.69      358.990      1.00000
      377.809      695.766     -1.00000
      87.5641      358.359      1.00000
      1112.83      692.585     -1.00000
      322.708      355.539      1.00000
      553.833      694.271     -1.00000
      52.6700      354.830      1.00000
      770.011      694.617      1.00000
      1188.53      352.736     -1.00000
      1138.87      694.253      1.00000
      567.849      354.170     -1.00000
      1333.65      695.346     -1.00000
      1103.41      353.442      1.00000
      167.647      695.588     -1.00000
      935.366      353.731      1.00000
      675.855      695.236     -1.00000
      902.862      353.383      1.00000
      1274.61      694.854      1.00000
      724.120      351.761      1.00000
      91.1250      694.304     -1.00000
      356.394      352.202      1.00000
      502.340      697.208     -1.00000
      546.902      351.686     -1.00000
      1058.72      695.617      1.00000
      846.059      349.235     -1.00000
      12.9604      699.168      1.00000
      268.648      349.407     -1.00000
      863.250      698.000     -1.00000
      218.471      347.431     -1.00000
      421.471      696.902     -1.00000
      155.941      350.495      1.00000
      883.426      696.759     -1.00000
      820.240      350.229      1.00000
      115.049      701.833      1.00000
      645.469      346.265     -1.00000
      238.333      698.389     -1.00000
      675.269      347.925      1.00000
      263.093      701.175      1.00000
      1334.92      343.226     -1.00000
      214.053      701.989      1.00000
      749.078      347.745     -1.00000
      713.000      701.269     -1.00000
      479.774      346.377     -1.00000
      936.989      701.322      1.00000
      122.854      347.553      1.00000
      528.957      702.473      1.00000
      1128.86      342.446      1.00000
      1089.53      702.937      1.00000
      879.500      343.792     -1.00000
      975.316      704.758      1.00000
      452.534      345.443      1.00000
      399.500      704.489      1.00000
      980.076      343.226     -1.00000
      738.557      703.818      1.00000
      190.596      342.872      1.00000
      1025.07      705.708      1.00000
      1238.47      342.000     -1.00000
      361.074      705.167     -1.00000
      1023.30      344.085     -1.00000
      608.582      707.867      1.00000
      388.271      343.281      1.00000
      1382.67      707.921     -1.00000
      243.937      342.242      1.00000
      296.674      709.522      1.00000
      1361.24      339.107      1.00000
      339.800      707.280     -1.00000
      1209.85      341.213      1.00000
      447.920      709.409      1.00000
      288.840      338.560     -1.00000
      479.402      706.924      1.00000
      958.109      340.109     -1.00000
      808.847      708.847      1.00000
      701.059      338.098     -1.00000
      72.1237      708.206      1.00000
      589.054      338.957      1.00000
      1355.60      712.521      1.00000
      307.980      339.157     -1.00000
      635.231      709.577     -1.00000
      71.6610      337.237     -1.00000
      322.963      710.204     -1.00000
      333.776      338.000     -1.00000
      147.610      713.240      1.00000
      21.3431      338.461      1.00000
      1116.53      710.000     -1.00000
      1060.48      336.500     -1.00000
      375.880      716.120     -1.00000
      526.744      335.411      1.00000
      691.935      713.828      1.00000
      98.9412      336.137     -1.00000
      1158.25      711.076     -1.00000
      1171.13      336.957      1.00000
      1294.70      710.774     -1.00000
      797.158      336.175     -1.00000
      1319.53      715.214      1.00000
      1321.35      332.481     -1.00000
      181.722      717.021      1.00000
      771.577      336.485      1.00000
      1000.60      713.359     -1.00000
      46.9649      333.228     -1.00000
      47.1552      712.293     -1.00000
      622.378      332.722      1.00000
      506.878      715.980     -1.00000
      498.615      333.423     -1.00000
      848.907      712.611     -1.00000
      1263.37      332.568      1.00000
      905.271      715.365      1.00000
      1146.83      331.870     -1.00000
      30.3396      715.868     -1.00000
      917.950      330.550     -1.00000
      782.200      714.327     -1.00000
      142.846      328.500     -1.00000
      559.330      718.705      1.00000
      1295.93      329.866      1.00000
      586.774      720.340     -1.00000
      1110.50      329.500     -1.00000
      758.654      717.481     -1.00000
      716.037      327.204     -1.00000
      423.939      716.347     -1.00000
      365.176      330.000     -1.00000
      659.500      721.054      1.00000
      168.161      326.446     -1.00000
      1065.85      718.018     -1.00000
      859.906      328.229      1.00000
      872.747      720.705      1.00000
      835.778      329.556     -1.00000
      1186.95      720.742      1.00000
      426.204      326.935      1.00000
      1256.35      721.250      1.00000
      1083.80      325.298      1.00000
      719.714      721.286     -1.00000
      1005.97      326.135      1.00000
      832.389      719.907     -1.00000
      558.652      327.596      1.00000
      1044.84      719.862     -1.00000
      320.278      327.667     -1.00000
      1221.86      723.949      1.00000
      1130.87      323.830     -1.00000
      125.741      726.444     -1.00000
      1040.18      324.237      1.00000
      239.273      726.384      1.00000
      402.431      321.510     -1.00000
      1137.05      725.979      1.00000
      653.924      323.217      1.00000
      1281.25      724.554     -1.00000
      270.521      323.340      1.00000
      353.109      727.891      1.00000
      217.511      321.826      1.00000
      99.7813      730.229      1.00000
      893.104      321.771      1.00000
      407.667      729.078     -1.00000
      742.819      322.415      1.00000
      928.204      728.389     -1.00000
      476.316      321.632      1.00000
      1340.10      731.417     -1.00000
      61.2881      322.051     -1.00000
      954.396      729.736      1.00000
      941.417      321.292      1.00000
      1080.75      729.154     -1.00000
      974.165      319.794      1.00000
      1385.89      732.538      1.00000
      450.960      316.780     -1.00000
      466.925      729.547     -1.00000
      789.463      317.630     -1.00000
      1163.57      729.471     -1.00000
      688.118      316.774      1.00000
      13.5833      735.927      1.00000
      1232.15      316.880      1.00000
      321.076      735.130      1.00000
      242.431      316.510     -1.00000
      602.667      733.792     -1.00000
      85.4615      316.154      1.00000
      794.714      729.679     -1.00000
      14.7750      315.875     -1.00000
      449.585      733.660     -1.00000
      1340.16      314.121      1.00000
      1104.93      734.074      1.00000
      1175.63      315.481     -1.00000
      72.4694      732.939     -1.00000
      1316.21      313.259     -1.00000
      163.196      732.882     -1.00000
      814.756      316.200      1.00000
      207.554      735.880      1.00000
      581.180      314.060     -1.00000
      270.589      734.667      1.00000
      343.448      315.865      1.00000
      295.694      734.102     -1.00000
      301.113      314.515      1.00000
      528.609      734.529      1.00000
      119.771      314.844      1.00000
      628.559      733.989      1.00000
      1277.85      310.722     -1.00000
      990.000      734.030      1.00000
      1063.65      311.653     -1.00000
      1022.95      737.872      1.00000
      538.093      311.611     -1.00000
      1360.31      739.278     -1.00000
      1375.01      311.108      1.00000
      494.696      738.076      1.00000
      1197.05      311.525      1.00000
      680.836      738.582     -1.00000
      917.263      311.754     -1.00000
      738.545      738.455      1.00000
      1257.24      308.407     -1.00000
      47.0673      737.442      1.00000
      186.723      311.079      1.00000
      145.814      738.475     -1.00000
      37.6989      309.989      1.00000
      385.656      738.533      1.00000
      1299.02      306.690     -1.00000
      770.348      737.620      1.00000
      508.750      308.913      1.00000
      1323.56      738.385     -1.00000
      1150.99      307.137      1.00000
      848.667      742.448      1.00000
      604.273      306.500      1.00000
      891.389      737.389     -1.00000
      380.902      307.837      1.00000
      913.549      739.882     -1.00000
      152.874      306.937      1.00000
      427.547      742.811      1.00000
      1114.55      305.870      1.00000
      579.078      744.000      1.00000
      437.120      303.220     -1.00000
      1298.47      741.191      1.00000
      994.073      302.509     -1.00000
      705.402      743.359      1.00000
      872.175      303.632     -1.00000
      817.188      740.417      1.00000
      229.979      299.208     -1.00000
      1200.82      741.018     -1.00000
      61.1000      302.350     -1.00000
      1057.22      743.125      1.00000
      717.054      303.130      1.00000
      181.923      742.173     -1.00000
      634.126      302.389      1.00000
      1176.39      742.389     -1.00000
      324.353      300.333     -1.00000
      554.000      745.621     -1.00000
      768.747      302.179      1.00000
      1243.00      742.780     -1.00000
      955.804      298.482     -1.00000
      1082.40      747.019     -1.00000
      844.207      299.989      1.00000
      1124.67      747.582     -1.00000
      281.877      298.632     -1.00000
      247.549      750.647     -1.00000
      484.393      299.625     -1.00000
      610.137      750.843     -1.00000
      211.273      297.727     -1.00000
      793.569      749.471     -1.00000
      103.731      296.692     -1.00000
      1268.04      752.602      1.00000
      1315.92      295.000     -1.00000
      126.284      752.547      1.00000
      413.735      298.010      1.00000
      342.750      749.788     -1.00000
      1173.60      297.170     -1.00000
      362.215      752.430      1.00000
      795.121      296.328     -1.00000
      405.500      752.000     -1.00000
      743.625      296.938     -1.00000
      659.581      752.756      1.00000
      1269.00      294.288     -1.00000
      873.882      749.529     -1.00000
      1217.69      293.382     -1.00000
      1341.14      755.938      1.00000
      1019.37      295.359      1.00000
      465.086      753.839      1.00000
      975.648      294.759     -1.00000
      1151.94      755.417      1.00000
      564.361      294.670      1.00000
      102.038      754.692     -1.00000
      360.965      295.561     -1.00000
      28.2600      755.040     -1.00000
      1361.26      293.105     -1.00000
      75.5213      756.649      1.00000
      693.365      292.750     -1.00000
      931.806      757.333      1.00000
      664.548      293.634      1.00000
      636.473      756.400     -1.00000
      254.602      295.229      1.00000
      160.565      758.554      1.00000
      458.870      293.870      1.00000
      298.711      757.680      1.00000
      1084.03      292.464      1.00000
      515.600      756.900     -1.00000
      129.091      290.855     -1.00000
      1038.39      759.449     -1.00000
      897.053      291.021      1.00000
      1221.72      759.897      1.00000
      1051.23      291.202      1.00000
      325.429      761.429     -1.00000
      931.051      289.357      1.00000
      898.784      762.239      1.00000
      1135.57      288.358     -1.00000
      992.529      758.431     -1.00000
      171.319      288.830     -1.00000
      1316.09      760.547     -1.00000
      10.6224      288.286      1.00000
      226.894      761.862      1.00000
      1383.38      286.292     -1.00000
      534.000      286.489      1.00000
      597.300      762.200     -1.00000
      508.314      286.706     -1.00000
      682.418      760.127     -1.00000
      1245.92      286.065      1.00000
      967.720      762.853      1.00000
      78.7924      284.226      1.00000
      1372.79      763.130      1.00000
      436.500      282.000     -1.00000
      3.81690      766.099     -1.00000
      1338.59      282.793      1.00000
      727.357      761.268     -1.00000
      1291.34      283.549      1.00000
      777.296      762.148     -1.00000
      276.100      280.340     -1.00000
      1188.18      764.105      1.00000
      814.760      282.521      1.00000
      753.919      762.435     -1.00000
      753.768      281.393     -1.00000
      826.654      762.481     -1.00000
      338.774      280.548      1.00000
      1099.31      765.656      1.00000
      395.200      281.709     -1.00000
      51.5000      763.500     -1.00000
      304.173      280.633      1.00000
      442.568      765.545     -1.00000
      1192.33      279.117      1.00000
      539.842      767.021      1.00000
      646.385      277.904     -1.00000
      1072.47      766.118     -1.00000
      734.577      278.077     -1.00000
      193.206      768.052      1.00000
      684.810      277.897     -1.00000
      1124.43      765.948     -1.00000
      192.221      278.221      1.00000
      1245.52      765.346     -1.00000
      864.990      276.105      1.00000
      264.786      767.847      1.00000
      621.558      277.621      1.00000
      1014.87      770.270      1.00000
      44.6263      276.939      1.00000
      383.301      770.452      1.00000
      1267.28      273.228     -1.00000
      494.848      772.033      1.00000
      1033.71      274.000     -1.00000
      348.760      773.521      1.00000
      992.808      276.242      1.00000
      874.857      769.000     -1.00000
      914.585      273.509     -1.00000
      620.344      776.467      1.00000
      1313.91      275.825     -1.00000
      800.830      773.000      1.00000
      227.583      275.146      1.00000
      849.809      772.745      1.00000
      148.600      275.100      1.00000
      419.032      775.895      1.00000
      1158.73      274.271      1.00000
      647.462      776.038     -1.00000
      840.529      272.569     -1.00000
      1293.94      774.411      1.00000
      1071.10      271.918     -1.00000
      572.885      775.414      1.00000
      589.267      274.544      1.00000
      142.830      775.132     -1.00000
      1111.24      273.065      1.00000
      704.116      774.463      1.00000
      710.319      271.736      1.00000
      33.5591      780.624      1.00000
      556.087      267.739     -1.00000
      519.566      777.660     -1.00000
      487.355      273.559      1.00000
      1052.07      779.926      1.00000
      372.516      273.832      1.00000
      1165.26      778.640     -1.00000
      111.313      272.563      1.00000
      1352.82      779.367     -1.00000
      1016.50      270.500     -1.00000
      100.000      781.126      1.00000
      960.478      272.109      1.00000
      124.800      777.327     -1.00000
      779.784      272.825      1.00000
      990.069      777.638     -1.00000
      1135.17      267.537     -1.00000
      470.836      778.582     -1.00000
      893.170      266.302     -1.00000
      594.373      780.647     -1.00000
      513.647      268.569     -1.00000
      914.385      781.250     -1.00000
      284.842      263.368     -1.00000
      292.000      783.182     -1.00000
      1367.68      264.527      1.00000
      316.310      784.800      1.00000
      1221.63      265.189      1.00000
      672.758      784.400      1.00000
      1087.70      263.887     -1.00000
      1328.05      785.050      1.00000
      1047.30      264.446     -1.00000
      824.434      782.019     -1.00000
      936.552      264.776     -1.00000
      1077.44      783.745     -1.00000
      418.362      265.798      1.00000
      1116.08      785.038     -1.00000
      171.231      265.173     -1.00000
      1204.85      782.151     -1.00000
      1325.74      262.281     -1.00000
      737.366      786.075      1.00000
      1176.43      259.926     -1.00000
      1140.20      784.103      1.00000
      259.980      262.455      1.00000
      1261.73      784.641      1.00000
      63.4754      262.902     -1.00000
      66.5979      787.392      1.00000
      455.714      262.165      1.00000
      215.981      786.076     -1.00000
      391.725      259.098     -1.00000
      768.591      787.284      1.00000
      1278.73      259.510     -1.00000
      449.045      789.427      1.00000
      800.542      262.188     -1.00000
      964.778      788.259     -1.00000
      668.224      258.102      1.00000
      1184.75      788.154     -1.00000
      640.745      259.922     -1.00000
      8.27273      791.236     -1.00000
      328.260      257.340     -1.00000
      549.902      788.098     -1.00000
      691.471      258.569     -1.00000
      1030.29      790.592     -1.00000
      349.170      258.132     -1.00000
      160.612      790.337      1.00000
      132.482      258.696     -1.00000
      938.269      790.215      1.00000
      1343.50      256.269     -1.00000
      239.938      792.433      1.00000
      210.962      255.717     -1.00000
      888.275      792.538      1.00000
      852.339      254.179     -1.00000
      1010.23      794.393     -1.00000
      748.884      256.274      1.00000
      1229.54      792.626      1.00000
      503.500      254.000     -1.00000
      365.036      793.554     -1.00000
      19.6869      255.616      1.00000
      863.904      792.019     -1.00000
      535.099      254.341      1.00000
      1377.99      794.440      1.00000
      1146.42      251.615     -1.00000
      399.618      791.364     -1.00000
      1006.18      253.800     -1.00000
      508.100      794.660     -1.00000
      724.315      251.722     -1.00000
      1286.50      796.500     -1.00000
      1124.25      251.154     -1.00000
      192.593      799.769      1.00000
      1302.97      250.758      1.00000
      642.033      799.890      1.00000
      1253.07      248.958      1.00000
      1306.58      797.950     -1.00000
      826.573      251.042      1.00000
      1352.48      798.862     -1.00000
      85.9216      249.833      1.00000
      270.849      800.613      1.00000
      913.093      250.072      1.00000
      382.943      798.830     -1.00000
      304.010      248.670      1.00000
      44.0714      802.018     -1.00000
      276.500      247.173     -1.00000
      713.232      800.393     -1.00000
      775.250      249.154     -1.00000
      793.038      798.308     -1.00000
      591.442      247.558     -1.00000
      1099.19      800.642      1.00000
      567.215      245.677      1.00000
      126.423      801.798      1.00000
      1065.43      247.386      1.00000
      298.510      802.286     -1.00000
      877.326      247.253      1.00000
      422.039      799.941     -1.00000
      1029.88      247.234      1.00000
      530.957      803.978      1.00000
      616.333      246.760      1.00000
      619.333      800.667     -1.00000
      1382.39      243.389     -1.00000
      811.115      798.558     -1.00000
      1198.45      244.436      1.00000
      836.134      803.278      1.00000
      187.079      245.238      1.00000
      986.074      802.074      1.00000
      979.917      244.771      1.00000
      484.160      802.032      1.00000
      1328.46      241.654     -1.00000
      914.600      802.691     -1.00000
      234.198      242.385      1.00000
      594.256      803.698      1.00000
      1276.46      241.346     -1.00000
      1123.00      802.280     -1.00000
      1227.73      239.764     -1.00000
      340.137      805.663      1.00000
      154.708      241.771      1.00000
      1043.15      806.935     -1.00000
      49.0200      241.020      1.00000
      1167.04      806.204      1.00000
      944.608      240.990      1.00000
      217.490      804.714     -1.00000
      367.667      240.602      1.00000
      1199.89      807.901      1.00000
      1097.82      239.093      1.00000
      26.7115      806.596     -1.00000
      700.889      237.722      1.00000
      1338.02      810.942     -1.00000
      482.000      241.068      1.00000
      562.652      810.315      1.00000
      262.041      235.233     -1.00000
      665.260      809.660     -1.00000
      118.860      238.060      1.00000
      960.667      807.278     -1.00000
      1167.02      236.053      1.00000
      1070.09      809.811      1.00000
      432.477      236.830      1.00000
      690.859      810.967      1.00000
      1004.28      234.296     -1.00000
      727.766      808.957     -1.00000
      211.000      235.576     -1.00000
      1251.18      810.196     -1.00000
      1353.55      233.568      1.00000
      1271.63      807.833     -1.00000
      796.556      235.644      1.00000
      1320.50      810.500     -1.00000
      673.531      233.265     -1.00000
      89.9583      811.802      1.00000
      458.020      233.184     -1.00000
      506.904      812.019     -1.00000
      401.100      234.911      1.00000
      5.35789      815.211      1.00000
      7.92647      233.103     -1.00000
      65.0469      812.922     -1.00000
      543.918      231.898     -1.00000
      315.642      809.434     -1.00000
      646.813      234.417      1.00000
      459.680      812.500     -1.00000
      335.978      233.311      1.00000
      1018.28      816.067      1.00000
      25.8667      231.650     -1.00000
      1140.72      812.833     -1.00000
      1132.95      229.696      1.00000
      152.246      813.702     -1.00000
      897.538      230.846     -1.00000
      248.566      816.472     -1.00000
      69.1071      230.196     -1.00000
      402.979      817.105      1.00000
      1046.50      229.500     -1.00000
      867.758      817.937      1.00000
      514.874      229.389      1.00000
      229.375      817.729     -1.00000
      1315.76      226.333     -1.00000
      370.010      819.500      1.00000
      821.772      226.526     -1.00000
      172.870      817.130     -1.00000
      732.387      228.301      1.00000
      748.344      817.867      1.00000
      1263.76      224.529     -1.00000
      780.785      819.000      1.00000
      1213.67      224.052     -1.00000
      1295.75      820.043      1.00000
      852.439      227.010      1.00000
      1386.57      820.518     -1.00000
      311.533      226.578     -1.00000
      435.936      820.745      1.00000
      1071.76      223.630     -1.00000
      936.747      821.828      1.00000
      763.411      225.789      1.00000
      1361.05      824.947      1.00000
      169.696      222.826     -1.00000
      900.538      824.516      1.00000
      964.696      225.304     -1.00000
      292.531      824.771      1.00000
      1192.16      219.863     -1.00000
      651.471      822.765     -1.00000
      620.824      221.353     -1.00000
      44.8269      826.529      1.00000
      592.402      221.543      1.00000
      622.500      827.000      1.00000
      283.979      221.340      1.00000
      1091.26      825.792     -1.00000
      1332.68      219.358     -1.00000
      111.746      826.322     -1.00000
      1290.20      219.833      1.00000
      172.867      826.765      1.00000
      1110.75      217.429     -1.00000
      997.731      825.769     -1.00000
      494.224      217.286     -1.00000
      1230.31      826.053      1.00000
      222.878      218.265     -1.00000
      522.208      829.019     -1.00000
      942.900      217.660     -1.00000
      812.677      826.833      1.00000
      918.743      217.416      1.00000
      207.753      830.423      1.00000
      358.245      216.918     -1.00000
      265.200      827.673     -1.00000
      1153.82      215.373     -1.00000
      670.615      828.942     -1.00000
      36.7273      216.418     -1.00000
      839.283      829.113     -1.00000
      1379.73      215.141      1.00000
      1117.33      828.137      1.00000
      1238.63      215.853      1.00000
      1177.39      829.500     -1.00000
      93.4950      217.376      1.00000
      716.739      831.207      1.00000
      537.043      214.413     -1.00000
      969.418      830.816      1.00000
      196.102      213.939      1.00000
      21.2281      832.491     -1.00000
      1023.04      213.636      1.00000
      472.558      828.558     -1.00000
      785.600      210.564     -1.00000
      541.515      832.258     -1.00000
      711.585      212.491     -1.00000
      1263.70      830.516      1.00000
      442.396      212.679     -1.00000
      70.2593      832.241     -1.00000
      118.393      212.196     -1.00000
      347.137      831.176     -1.00000
      804.200      213.473     -1.00000
      138.875      834.740      1.00000
      660.404      213.423     -1.00000
      495.830      835.532      1.00000
      341.321      211.113     -1.00000
      1048.47      833.776      1.00000
      249.337      211.888      1.00000
      1151.27      835.787      1.00000
      636.740      213.340     -1.00000
      1330.19      835.260      1.00000
      560.713      211.586      1.00000
      323.400      835.030      1.00000
      990.181      212.436      1.00000
      588.087      835.261      1.00000
      882.800      210.211      1.00000
      562.442      835.558     -1.00000
      467.960      211.343      1.00000
      416.702      838.255     -1.00000
      143.802      212.021      1.00000
      454.900      836.380     -1.00000
      684.511      210.213      1.00000
      1073.04      838.404     -1.00000
      12.1845      208.621      1.00000
      1023.58      839.385     -1.00000
      380.862      206.437      1.00000
      1198.98      839.670      1.00000
      515.528      204.547     -1.00000
      240.596      840.865      1.00000
      745.774      205.283     -1.00000
      1092.92      842.509     -1.00000
      416.478      206.250      1.00000
      6.21818      842.327     -1.00000
      59.5146      207.049      1.00000
      93.0210      844.537      1.00000
      1089.04      204.594      1.00000
      364.519      843.538     -1.00000
      1054.26      204.914      1.00000
      854.855      841.909     -1.00000
      1174.78      202.845      1.00000
      921.525      842.085     -1.00000
      829.908      202.490      1.00000
      1306.02      843.353     -1.00000
      726.692      202.192     -1.00000
      1387.43      846.000     -1.00000
      317.719      202.500      1.00000
      686.800      846.133      1.00000
      856.714      201.500     -1.00000
      738.804      845.571     -1.00000
      292.500      198.500     -1.00000
      790.151      844.151     -1.00000
      1350.44      200.591      1.00000
      389.467      849.315      1.00000
      1317.40      198.667      1.00000
      649.769      847.527      1.00000
      1209.33      200.116      1.00000
      877.755      847.776      1.00000
      1128.24      198.062      1.00000
      1285.57      845.471     -1.00000
      169.838      197.638      1.00000
      117.397      847.241     -1.00000
      1152.33      195.200     -1.00000
      762.306      847.143      1.00000
      959.205      199.716      1.00000
      901.761      849.174     -1.00000
      933.500      196.500     -1.00000
      606.826      848.739     -1.00000
      616.772      196.359      1.00000
      997.570      851.194      1.00000
      269.722      197.648     -1.00000
      159.436      851.745     -1.00000
      108.959      197.247     -1.00000
      302.840      848.280     -1.00000
      1266.56      197.112      1.00000
      344.926      850.241     -1.00000
      35.4561      196.789     -1.00000
      1133.42      851.509     -1.00000
      1291.98      192.885     -1.00000
      1169.43      848.471     -1.00000
      767.293      191.707      1.00000
      1222.39      851.089     -1.00000
      128.098      191.804     -1.00000
      1245.44      847.558     -1.00000
      222.000      192.105      1.00000
      1362.65      849.176     -1.00000
      1030.33      189.945     -1.00000
      274.030      851.040      1.00000
      397.353      190.333     -1.00000
      832.979      852.947      1.00000
      195.500      189.481     -1.00000
      945.312      853.118      1.00000
      1375.84      189.750     -1.00000
      625.900      854.800     -1.00000
      650.404      191.394      1.00000
      61.4300      855.130      1.00000
      494.697      191.719      1.00000
      521.113      855.784      1.00000
      1106.27      187.000     -1.00000
      187.146      857.063      1.00000
      584.714      188.330      1.00000
      215.154      853.058     -1.00000
      535.347      189.776      1.00000
      27.8857      857.705      1.00000
      148.119      187.576     -1.00000
      436.914      854.903      1.00000
      799.281      187.813      1.00000
      469.632      856.092      1.00000
      707.564      186.404      1.00000
      807.982      854.929     -1.00000
      678.365      187.096     -1.00000
      1325.36      858.644     -1.00000
      469.820      186.620     -1.00000
      1346.00      856.483     -1.00000
      352.534      188.818      1.00000
      972.170      856.434     -1.00000
      1072.24      186.648     -1.00000
      552.889      860.289      1.00000
      1.69231      185.154     -1.00000
      1055.00      857.924     -1.00000
      980.736      184.849     -1.00000
      411.982      861.073     -1.00000
      443.865      186.563      1.00000
      577.340      859.596     -1.00000
      906.286      186.286      1.00000
      495.385      860.096     -1.00000
      848.404      183.298     -1.00000
      1030.03      863.937      1.00000
      302.826      179.500     -1.00000
      1077.76      863.330      1.00000
      560.328      185.359     -1.00000
      1111.09      860.500      1.00000
      86.7475      184.667      1.00000
      252.021      863.766     -1.00000
      1333.06      178.925     -1.00000
      856.154      862.212     -1.00000
      1236.42      182.854      1.00000
      1267.02      864.053      1.00000
      1190.29      180.500     -1.00000
      230.314      863.314     -1.00000
      1003.67      181.786      1.00000
      717.033      863.176      1.00000
      1143.16      176.714     -1.00000
      741.868      863.868     -1.00000
      1283.46      175.667     -1.00000
      1209.63      864.907     -1.00000
      871.213      180.202      1.00000
      137.062      867.175      1.00000
      513.691      178.382     -1.00000
      111.592      864.224     -1.00000
      250.688      176.570      1.00000
      298.020      864.804     -1.00000
      111.862      177.293     -1.00000
      1303.08      866.823      1.00000
      739.021      176.787      1.00000
      361.956      868.856      1.00000
      628.296      175.315     -1.00000
      916.900      868.133      1.00000
      608.143      174.184     -1.00000
      1149.30      869.320      1.00000
      158.125      173.696     -1.00000
      1183.86      868.105      1.00000
      965.164      173.418     -1.00000
      324.424      867.935      1.00000
      21.4466      174.748      1.00000
      891.212      868.808     -1.00000
      206.290      173.210     -1.00000
      163.865      868.423     -1.00000
      1050.09      172.556      1.00000
      599.717      870.609      1.00000
      55.2500      174.577      1.00000
      786.167      870.990      1.00000
      1262.29      172.055     -1.00000
      1235.10      871.837      1.00000
      1166.83      171.389      1.00000
      668.185      873.880      1.00000
      280.728      173.467      1.00000
      693.460      872.460     -1.00000
      938.613      172.269      1.00000
      984.059      874.098     -1.00000
      661.630      171.109     -1.00000
      6.84000      874.080     -1.00000
      325.066      170.495      1.00000
      1368.29      875.135      1.00000
      1024.49      170.415     -1.00000
      759.733      874.200     -1.00000
      826.126      168.471      1.00000
      46.6545      878.491     -1.00000
      481.745      169.291     -1.00000
      89.6040      876.366      1.00000
      461.945      168.491     -1.00000
      425.471      876.902     -1.00000
      181.147      168.480      1.00000
      508.200      876.120     -1.00000
      1356.15      169.000      1.00000
      633.937      878.926      1.00000
      414.174      171.478      1.00000
      210.587      879.348      1.00000
      380.708      170.169      1.00000
      528.529      878.431     -1.00000
      1309.03      167.212      1.00000
      572.058      879.308     -1.00000
      228.064      164.681     -1.00000
      843.237      879.487      1.00000
      132.355      168.477      1.00000
      63.8070      880.491     -1.00000
      1088.81      166.020      1.00000
      960.362      881.479      1.00000
      852.509      161.927     -1.00000
      1336.65      881.635      1.00000
      713.926      162.981     -1.00000
      400.305      882.316      1.00000
      528.982      165.927     -1.00000
      817.959      880.990      1.00000
      1122.29      165.505      1.00000
      869.932      883.284      1.00000
      1387.41      164.382     -1.00000
      279.638      883.011      1.00000
      1209.16      164.327      1.00000
      452.047      883.419      1.00000
      685.774      163.763      1.00000
      935.860      881.420     -1.00000
      915.480      162.000     -1.00000
      1005.63      884.323      1.00000
      801.731      162.000     -1.00000
      1210.82      884.818     -1.00000
      643.182      163.855     -1.00000
      245.944      885.400      1.00000
      1333.50      159.500     -1.00000
      341.481      884.192     -1.00000
      76.8667      159.967     -1.00000
      1053.65      886.750      1.00000
      775.583      162.156      1.00000
      1097.50      883.667     -1.00000
      552.583      160.115      1.00000
      1283.47      884.103     -1.00000
      1146.69      157.618     -1.00000
      485.378      884.689      1.00000
      302.135      157.731     -1.00000
      115.375      885.250     -1.00000
      587.000      157.032      1.00000
      305.820      883.280     -1.00000
      957.915      154.390     -1.00000
      156.000      886.849     -1.00000
      1185.51      153.836     -1.00000
      377.563      888.208     -1.00000
      751.566      156.528     -1.00000
      896.569      886.529     -1.00000
      265.340      153.489     -1.00000
      1168.55      889.314     -1.00000
      9.54237      152.746     -1.00000
      180.576      889.747      1.00000
      1008.75      154.475     -1.00000
      1079.50      888.500     -1.00000
      983.260      154.771      1.00000
      737.701      889.103      1.00000
      891.398      155.538      1.00000
      1311.53      888.076     -1.00000
      1278.69      152.427      1.00000
      25.0600      891.250      1.00000
      505.889      155.711      1.00000
      1123.64      890.318      1.00000
      353.283      153.924      1.00000
      549.767      892.533      1.00000
      1244.89      151.000      1.00000
      1029.20      891.940     -1.00000
      442.191      152.883      1.00000
      1152.57      894.471     -1.00000
      103.990      151.152      1.00000
      426.377      894.321     -1.00000
      620.853      152.200      1.00000
      982.196      895.824     -1.00000
      705.302      146.717     -1.00000
      611.816      893.388     -1.00000
      398.776      148.449     -1.00000
      705.090      894.876      1.00000
      54.6275      149.176     -1.00000
      682.137      894.980     -1.00000
      938.304      147.679     -1.00000
      1194.10      901.175      1.00000
      210.248      149.564      1.00000
      1260.47      897.305      1.00000
      839.128      146.043     -1.00000
      1358.93      896.586     -1.00000
      382.232      146.625     -1.00000
      1382.96      894.917     -1.00000
      1348.16      144.893     -1.00000
      792.235      895.961     -1.00000
      157.250      146.560      1.00000
      79.8596      899.754     -1.00000
      1032.31      144.604      1.00000
      134.292      900.948      1.00000
      532.725      144.490     -1.00000
      514.990      900.156      1.00000
      416.333      144.500     -1.00000
      584.337      901.435      1.00000
      244.082      142.439      1.00000
      766.093      899.175      1.00000
      130.660      143.283     -1.00000
      916.989      901.462      1.00000
      1106.60      143.491     -1.00000
      226.078      899.745     -1.00000
      474.552      145.414      1.00000
      298.020      902.059     -1.00000
      185.055      142.055     -1.00000
      837.941      901.029     -1.00000
      1222.67      141.246     -1.00000
      942.927      900.473     -1.00000
      1065.07      142.926      1.00000
      55.6000      905.960      1.00000
      729.156      143.396      1.00000
      356.809      903.521      1.00000
      659.021      142.948      1.00000
      203.630      903.891     -1.00000
      1301.39      140.796     -1.00000
      322.859      903.500      1.00000
      863.925      139.677      1.00000
      630.778      904.259     -1.00000
      32.3077      143.760      1.00000
      655.096      904.255      1.00000
      573.641      137.566     -1.00000
      1068.70      905.421     -1.00000
      809.870      137.910      1.00000
      1226.93      905.074      1.00000
      783.220      138.340     -1.00000
      1320.87      902.685     -1.00000
      1166.50      137.713      1.00000
      262.738      901.000     -1.00000
      320.628      138.160      1.00000
      1295.06      905.817      1.00000
      287.124      139.764      1.00000
      383.500      906.000     -1.00000
      1325.18      135.265      1.00000
      6.98113      907.604     -1.00000
      1089.95      136.291     -1.00000
      102.511      909.761      1.00000
      599.889      135.574     -1.00000
      465.958      905.292     -1.00000
      1371.54      136.305      1.00000
      859.220      905.960     -1.00000
      917.696      136.880      1.00000
      1045.50      909.714     -1.00000
      369.269      134.462     -1.00000
      162.571      908.750     -1.00000
      74.0385      135.942      1.00000
      884.021      911.330      1.00000
      1133.78      134.122      1.00000
      994.611      908.907     -1.00000
      637.577      132.615     -1.00000
      1096.82      910.516      1.00000
      264.857      130.250     -1.00000
      278.872      908.809     -1.00000
      891.056      129.870     -1.00000
      243.438      911.146     -1.00000
      114.738      130.443     -1.00000
      1138.00      910.500     -1.00000
      1199.01      131.674      1.00000
      408.833      914.822      1.00000
      980.793      129.724     -1.00000
      722.415      914.491     -1.00000
      347.367      131.184     -1.00000
      810.290      913.258      1.00000
      955.284      128.221      1.00000
      966.153      913.980      1.00000
      759.598      131.163      1.00000
      441.011      913.110      1.00000
      689.098      129.837      1.00000
      1018.66      916.609      1.00000
      2.33333      129.424     -1.00000
      1164.09      917.577      1.00000
      492.821      127.857     -1.00000
      1342.37      915.344      1.00000
      197.893      126.018     -1.00000
      739.608      914.510     -1.00000
      1348.86      124.824     -1.00000
      1119.96      915.000     -1.00000
      1285.13      128.927     -1.00000
      562.826      915.261     -1.00000
      453.865      128.923     -1.00000
      489.011      919.099      1.00000
      1005.88      127.192      1.00000
      611.438      919.303      1.00000
      552.538      125.667      1.00000
      784.436      917.055     -1.00000
      1048.25      122.571     -1.00000
      1375.98      918.913      1.00000
      1261.09      123.063      1.00000
      184.442      923.032      1.00000
      714.000      124.483     -1.00000
      1209.13      922.865     -1.00000
      518.053      123.106      1.00000
      1274.66      919.260     -1.00000
      395.929      124.394      1.00000
      24.8586      925.828      1.00000
      838.153      122.031      1.00000
      219.716      924.039      1.00000
      429.237      123.699      1.00000
      538.149      924.936      1.00000
      337.396      117.811     -1.00000
      681.608      923.773      1.00000
      1030.45      118.200     -1.00000
      123.727      926.218     -1.00000
      473.020      121.143     -1.00000
      636.714      923.429     -1.00000
      299.833      118.148     -1.00000
      705.359      924.170     -1.00000
      247.000      116.729     -1.00000
      1187.83      925.673     -1.00000
      21.7857      118.250     -1.00000
      464.784      924.608     -1.00000
      735.906      118.057     -1.00000
      588.359      927.019     -1.00000
      1228.43      115.960      1.00000
      1315.79      923.518     -1.00000
      929.186      117.356     -1.00000
      75.9000      929.140      1.00000
      221.074      116.716      1.00000
      343.882      923.706     -1.00000
      173.870      117.120      1.00000
      843.104      926.115      1.00000
      617.083      116.073      1.00000
      906.769      925.096     -1.00000
      1176.18      113.339     -1.00000
      1249.39      926.699      1.00000
      1156.43      115.196     -1.00000
      260.404      929.564      1.00000
      1106.76      115.729      1.00000
      296.264      927.110      1.00000
      585.897      115.839      1.00000
      512.729      926.375     -1.00000
      317.966      113.466     -1.00000
      1066.39      928.621      1.00000
      136.533      115.850      1.00000
      150.281      930.552      1.00000
      1073.97      112.770      1.00000
      936.255      929.031      1.00000
      672.600      113.680     -1.00000
      1041.28      930.211     -1.00000
      49.0202      113.798      1.00000
      373.802      930.698      1.00000
      813.103      109.810     -1.00000
      759.789      931.056      1.00000
      787.840      112.734      1.00000
      867.196      930.000     -1.00000
      74.2600      112.340     -1.00000
      1292.25      932.151     -1.00000
      1363.35      110.574     -1.00000
      654.784      930.157     -1.00000
      1301.75      112.093      1.00000
      50.5439      934.175     -1.00000
      649.682      110.750      1.00000
      570.676      933.397     -1.00000
      98.2959      111.367      1.00000
      1225.77      931.558     -1.00000
      876.432      109.916      1.00000
      1112.36      934.460     -1.00000
      365.301      110.753      1.00000
      1135.45      934.896      1.00000
      195.983      105.186     -1.00000
      992.333      936.678      1.00000
      1387.53      107.081     -1.00000
      100.088      936.579     -1.00000
      695.389      107.907     -1.00000
      398.930      937.698     -1.00000
      274.347      107.277      1.00000
      728.046      938.448      1.00000
      1019.85      104.982     -1.00000
      963.887      940.208     -1.00000
      1337.39      103.337      1.00000
      237.471      939.569     -1.00000
      978.063      105.750      1.00000
      327.032      939.105      1.00000
      907.452      102.753      1.00000
      818.232      937.607     -1.00000
      533.840      103.800     -1.00000
      1178.21      942.607     -1.00000
      1275.51      103.078     -1.00000
      1326.54      937.036     -1.00000
      1001.15      99.5000     -1.00000
      1159.00      941.863     -1.00000
      852.316      101.772     -1.00000
      793.894      940.936      1.00000
      1136.30      100.990      1.00000
      421.979      945.421      1.00000
      491.143      101.736      1.00000
      553.725      943.843     -1.00000
      415.612      102.571     -1.00000
      887.473      943.441      1.00000
      515.260      96.3400     -1.00000
      914.725      941.922     -1.00000
      1199.80      99.2062      1.00000
      199.392      943.039     -1.00000
      752.856      99.5052      1.00000
      478.321      942.641     -1.00000
      457.333      102.458      1.00000
      525.283      943.783     -1.00000
      433.760      99.4600     -1.00000
      1091.73      944.958      1.00000
      32.0000      98.7500     -1.00000
      1203.73      945.833      1.00000
      943.372      97.6383      1.00000
      351.000      944.327     -1.00000
      718.165      98.9780      1.00000
      453.489      945.352      1.00000
      8.06731      98.7115      1.00000
      633.927      947.781      1.00000
      1091.35      93.8070     -1.00000
      1349.27      947.221      1.00000
      1045.28      94.5417      1.00000
      1371.89      947.076     -1.00000
      805.281      91.2632     -1.00000
      600.421      950.232      1.00000
      632.833      91.9444     -1.00000
      1272.92      947.054      1.00000
      559.902      94.1848      1.00000
      120.489      950.447      1.00000
      336.863      94.4526      1.00000
      1050.96      949.365     -1.00000
      585.304      91.3036     -1.00000
      62.5273      949.327     -1.00000
      302.309      92.7526      1.00000
      1022.93      950.642      1.00000
      1251.34      91.0202      1.00000
      501.242      950.736      1.00000
      1227.05      88.6721     -1.00000
      4.85393      951.236      1.00000
      246.708      90.8854      1.00000
      698.699      951.871      1.00000
      1317.91      88.4889     -1.00000
      862.359      949.321     -1.00000
      1073.66      88.5660     -1.00000
      1307.35      953.935      1.00000
      1168.49      88.3158      1.00000
      172.729      954.583      1.00000
      393.848      91.2065      1.00000
      773.412      955.137     -1.00000
      186.218      88.6282      1.00000
      974.827      955.058     -1.00000
      156.394      90.0707      1.00000
      1235.93      955.310      1.00000
      829.510      89.0417      1.00000
      282.206      955.485      1.00000
      887.702      84.7544     -1.00000
      666.316      955.600      1.00000
      681.411      88.4778      1.00000
      40.5400      960.190      1.00000
      656.321      86.3036     -1.00000
      146.900      957.340     -1.00000
      607.140      84.9355      1.00000
      305.667      953.353     -1.00000
      365.058      87.4038     -1.00000
      539.018      957.074     -1.00000
      96.6610      85.9153     -1.00000
      836.438      957.000      1.00000
      70.5294      87.2647      1.00000
      1068.43      956.893     -1.00000
      213.429      85.5408      1.00000
      218.185      958.989      1.00000
      123.523      85.4954      1.00000
      366.898      957.306     -1.00000
      922.640      84.4600     -1.00000
      88.9278      961.216      1.00000
      1363.41      82.5600      1.00000
      392.130      961.217      1.00000
      1289.71      81.0500      1.00000
      947.778      959.311      1.00000
      990.923      83.0000     -1.00000
      1147.50      959.000     -1.00000
      734.830      81.3962     -1.00000
      251.354      962.719      1.00000
      502.725      80.4902     -1.00000
      811.367      959.816     -1.00000
      780.872      82.0532      1.00000
      568.701      962.322      1.00000
      1338.08      78.0000     -1.00000
      721.116      961.884     -1.00000
      1110.69      79.4731      1.00000
      1330.24      961.490     -1.00000
      1087.73      75.1455     -1.00000
      749.891      963.315      1.00000
      1015.12      78.1753      1.00000
      1121.32      963.096      1.00000
      862.104      78.5000      1.00000
      194.509      965.164     -1.00000
      704.431      77.4706     -1.00000
      521.542      963.708     -1.00000
      529.140      76.4700      1.00000
      1170.51      966.442      1.00000
      449.769      78.9231     -1.00000
      913.839      966.452      1.00000
      423.495      77.2796      1.00000
      319.569      965.843     -1.00000
      13.4516      75.1129     -1.00000
      888.151      969.000     -1.00000
      324.315      72.8519     -1.00000
      1217.30      970.125     -1.00000
      39.6535      77.0198      1.00000
      343.585      969.138      1.00000
      1188.98      70.8621     -1.00000
      1194.89      968.630     -1.00000
      964.832      75.6139      1.00000
      64.5577      970.385     -1.00000
      349.720      73.9800     -1.00000
      415.260      970.760     -1.00000
      275.490      72.0938      1.00000
      476.087      971.250      1.00000
      476.125      74.6667      1.00000
      1096.39      967.389     -1.00000
      1238.73      69.2712     -1.00000
      1257.18      968.863     -1.00000
      1037.36      68.0182     -1.00000
      993.474      970.732      1.00000
      638.053      68.1277      1.00000
      1370.99      972.451      1.00000
      194.566      71.1698     -1.00000
      109.958      976.271     -1.00000
      104.902      68.7869     -1.00000
      685.415      973.679     -1.00000
      1141.30      68.6364      1.00000
      789.423      975.629      1.00000
      666.104      67.2083     -1.00000
      1045.31      975.163      1.00000
      554.125      70.3929     -1.00000
      158.528      974.453     -1.00000
      579.564      65.8298      1.00000
      644.385      973.577     -1.00000
      1213.61      67.9091      1.00000
      590.898      975.653     -1.00000
      1063.04      66.1649      1.00000
      967.577      974.442     -1.00000
      902.411      64.1263      1.00000
      1342.96      974.519     -1.00000
      835.500      65.5000     -1.00000
      617.946      978.457      1.00000
      397.722      66.3333     -1.00000
      864.049      975.644      1.00000
      85.6818      67.3485     -1.00000
      438.703      977.033      1.00000
      935.163      63.9796      1.00000
      1283.37      978.245      1.00000
      146.618      65.4000     -1.00000
      133.956      978.989      1.00000
      61.0500      64.4500     -1.00000
      273.185      978.815     -1.00000
      1316.97      62.8646      1.00000
      819.000      977.662     -1.00000
      877.228      60.2807     -1.00000
      1018.06      977.528     -1.00000
      808.102      63.7755      1.00000
      540.742      981.281      1.00000
      213.525      60.1148     -1.00000
      1075.49      981.928      1.00000
      753.516      63.3226      1.00000
      662.354      979.688     -1.00000
      372.000      65.3600      1.00000
      707.656      983.781      1.00000
      172.940      62.4000      1.00000
      731.347      979.816     -1.00000
      1264.44      60.7579      1.00000
      1235.18      978.863     -1.00000
      458.382      59.8364     -1.00000
      14.1196      982.457      1.00000
      239.184      59.5437      1.00000
      205.623      981.208     -1.00000
      1371.55      58.2364     -1.00000
      839.679      981.887     -1.00000
      441.811      59.2264     -1.00000
      38.3158      984.035     -1.00000
      778.491      57.4182     -1.00000
      300.031      982.969      1.00000
      722.847      59.8163      1.00000
      506.135      985.910      1.00000
      1290.47      55.0678     -1.00000
      766.313      982.417     -1.00000
      687.901      56.6264      1.00000
      934.684      982.228     -1.00000
      305.586      55.8990      1.00000
      1319.25      984.091      1.00000
      1014.21      55.2500     -1.00000
      323.654      984.481     -1.00000
      1118.47      54.0000     -1.00000
      1144.37      986.478      1.00000
      989.484      55.0769      1.00000
      181.170      988.930      1.00000
      1171.67      51.4845      1.00000
      255.810      988.586     -1.00000
      610.947      51.9263      1.00000
      371.892      988.925      1.00000
      502.436      53.5532      1.00000
      229.371      988.979      1.00000
      261.206      51.4762     -1.00000
      746.404      989.404     -1.00000
      196.345      53.6727     -1.00000
      1182.06      988.717     -1.00000
      961.587      52.1957     -1.00000
      1206.97      991.968      1.00000
      1347.41      51.9381      1.00000
      92.7245      993.510      1.00000
      1195.82      48.9825     -1.00000
      60.1373      994.186      1.00000
      530.255      51.9020     -1.00000
      460.958      990.292     -1.00000
      338.208      50.8333      1.00000
      893.063      994.358      1.00000
      124.667      51.6019      1.00000
      1106.98      993.375      1.00000
      98.3594      50.8125     -1.00000
      1351.76      992.517     -1.00000
      1092.52      48.9703      1.00000
      115.816      997.816     -1.00000
      478.200      48.2000     -1.00000
      406.125      994.344      1.00000
      47.4167      50.9833     -1.00000
      342.404      993.766     -1.00000
      282.190      46.9483     -1.00000
      596.410      995.205     -1.00000
      19.8909      50.4182      1.00000
      1253.78      995.136      1.00000
      853.584      46.9703      1.00000
      156.519      993.346     -1.00000
      828.407      48.1525     -1.00000
      805.556      994.926     -1.00000
      413.030      46.0495      1.00000
      919.889      993.018     -1.00000
      388.576      45.8644     -1.00000
      956.495      995.559      1.00000
      763.016      40.4426     -1.00000
      981.078      992.784     -1.00000
      634.367      42.0500     -1.00000
      572.925      996.398      1.00000
      553.091      44.5253      1.00000
      677.674      998.095      1.00000
      74.2400      43.4300      1.00000
      482.940      999.149     -1.00000
      1279.70      38.3214     -1.00000
      1028.06      996.818     -1.00000
      1064.93      39.4912     -1.00000
      1372.83      997.308     -1.00000
      1039.33      42.1942      1.00000
      1165.64      999.260     -1.00000
      658.461      43.1961      1.00000
      644.010      1000.45      1.00000
      436.509      41.0000     -1.00000
      788.271      997.792     -1.00000
      1235.79      42.8182      1.00000
      206.893      1000.25     -1.00000
      942.923      39.8269     -1.00000
      447.771      1001.13     -1.00000
      182.175      39.4737     -1.00000
      1299.56      1001.38     -1.00000
      1388.83      39.2333     -1.00000
      850.500      997.840     -1.00000
      1325.70      38.7719     -1.00000
      1230.57      1001.25     -1.00000
      1210.51      40.0847     -1.00000
      430.440      1003.66     -1.00000
      243.475      36.9180     -1.00000
      616.960      1002.70     -1.00000
      1014.31      38.2545     -1.00000
      1003.75      1003.91      1.00000
      884.859      35.0101      1.00000
      274.260      1004.41      1.00000
      1261.79      34.8276     -1.00000
      1279.75      1003.82     -1.00000
      812.351      37.1404     -1.00000
      522.250      1004.00     -1.00000
      322.421      33.1404     -1.00000
      827.179      1005.37      1.00000
      1368.46      34.7222     -1.00000
      868.537      1004.15     -1.00000
      1139.68      36.2500      1.00000
      246.500      1005.00     -1.00000
      1110.80      33.5833     -1.00000
      705.347      1006.82     -1.00000
      917.781      34.5104      1.00000
      935.225      1004.13     -1.00000
      1302.50      32.6471      1.00000
      5.30909      1007.04     -1.00000
      786.619      35.7526      1.00000
      321.926      1009.71      1.00000
      680.155      31.7414     -1.00000
      731.948      1009.23      1.00000
      458.250      36.2396      1.00000
      765.446      1007.87      1.00000
      213.940      35.2700      1.00000
      1051.13      1007.87      1.00000
      154.600      34.0952      1.00000
      1127.73      1006.89     -1.00000
      583.112      32.0204      1.00000
      1336.09      1004.04     -1.00000
      611.576      28.8644     -1.00000
      31.5354      1011.23      1.00000
      366.717      33.2020      1.00000
      466.719      1008.07     -1.00000
      739.194      29.8065      1.00000
      138.320      1011.90      1.00000
      707.283      28.8687      1.00000
      165.143      1010.11     -1.00000
      131.000      27.4262     -1.00000
      386.942      1009.17     -1.00000
      964.631      27.1456      1.00000
      544.702      1014.11      1.00000
      1189.11      25.0204      1.00000
      80.4211      1014.67     -1.00000
      1160.64      23.9818     -1.00000
      1083.31      1016.62      1.00000
      523.196      26.1413      1.00000
      354.263      1017.04      1.00000
      266.970      25.1111      1.00000
      1027.57      1017.22     -1.00000
      103.709      26.2039      1.00000
      1183.47      1015.54      1.00000
      43.9143      26.5619      1.00000
      296.638      1015.02     -1.00000
      857.475      23.0847     -1.00000
      1240.76      1017.65     -1.00000
      300.060      22.5500      1.00000
      918.484      1017.66      1.00000
      996.165      22.8969      1.00000
      499.779      1018.52      1.00000
      765.207      19.7414     -1.00000
      600.033      1017.84      1.00000
      488.141      22.6304      1.00000
      1358.09      1017.69      1.00000
      1276.51      18.4182     -1.00000
      1382.00      1021.28     -1.00000
      1051.91      21.2031     -1.00000
      1316.74      1021.58      1.00000
      1080.52      19.5152      1.00000
      190.745      1021.20      1.00000
      939.333      18.4386     -1.00000
      625.306      1020.90     -1.00000
      831.184      22.4082      1.00000
      976.947      1020.91      1.00000
      660.550      18.9500     -1.00000
      1149.67      1021.53      1.00000
      1345.54      18.8333      1.00000
      1261.57      1019.18     -1.00000
      394.808      18.2929      1.00000
      107.134      1024.05      1.00000
      9.62037      19.0833      1.00000
      664.096      1018.85     -1.00000
      634.550      17.3400      1.00000
      797.970      1020.27      1.00000
      429.070      16.2100      1.00000
      950.316      1018.21     -1.00000
      1321.22      12.6780     -1.00000
      223.337      1022.69      1.00000
      899.474      17.0702     -1.00000
      250.690      1019.84     -1.00000
      186.305      16.5905      1.00000
      447.511      1025.53      1.00000
      142.967      12.7377     -1.00000
      570.862      1020.69     -1.00000
      876.000      14.4237     -1.00000
      1216.26      1024.59      1.00000
      807.491      14.5849     -1.00000
      414.037      1026.07      1.00000
      1219.25      14.2990      1.00000
      712.825      1027.00     -1.00000
      339.208      14.7030      1.00000
      885.000      1025.18      1.00000
      1252.02      12.4554      1.00000
      474.298      1023.89     -1.00000
      1144.05      10.5088     -1.00000
      521.824      1025.86     -1.00000
      1117.66      11.9904      1.00000
      852.052      1027.02      1.00000
      1026.65      12.1553      1.00000
      1285.41      1027.29      1.00000
      237.315      11.9815      1.00000
      57.8969      1028.40      1.00000
      553.438      10.1979      1.00000
      688.224      1027.09      1.00000
      211.917      6.11667     -1.00000
      1113.92      1028.25      1.00000
      1379.64      10.9604      1.00000
      5.55446      1032.03      1.00000
      726.000      7.00000     -1.00000
      754.073      1029.98     -1.00000
      366.446      10.1786     -1.00000
      825.473      1031.38     -1.00000
      161.696      8.32143     -1.00000
      84.1077      1034.06     -1.00000
      125.656      9.45313     -1.00000
      772.696      1031.88     -1.00000
      74.0187      9.34579      1.00000
      1035.12      1032.27     -1.00000
      577.196      7.89286     -1.00000
      1339.34      1032.14     -1.00000
      317.327      5.23077     -1.00000
      332.640      1035.20     -1.00000
      1296.62      3.25862     -1.00000
      130.500      1035.57     -1.00000
      1192.71      1.82353     -1.00000
      380.462      1033.84      1.00000
      1166.53      2.70213     -1.00000
      644.724      1035.83     -1.00000
      1097.63      2.65714     -1.00000
      937.930      1031.47     -1.00000
      977.617      4.55000     -1.00000
      1007.05      1035.49     -1.00000
      921.094      3.09434     -1.00000
      161.026      1034.87      1.00000
      854.609      1.78261     -1.00000
      273.125      1035.82     -1.00000
      785.104      3.65672     -1.00000
      557.200      1035.95     -1.00000
      751.306      2.33333     -1.00000
      31.9400      1035.42     -1.00000
      708.660      3.72000     -1.00000
      957.395      1035.97     -1.00000
      682.173      7.08163      1.00000
      245.341      1035.98     -1.00000
      604.444      5.43434      1.00000
      306.815      1037.04     -1.00000
      530.500      3.19048     -1.00000
      536.560      1036.84     -1.00000
      459.944      3.74648     -1.00000
      1061.55      1037.27     -1.00000
      280.804      3.85714     -1.00000
      1247.56      1036.93     -1.00000
      261.032      2.35484     -1.00000
      48.3784      2.59459     -1.00000
      668.000      1037.27     -1.00000
      28.8000      3.78182      1.00000
      733.500      1037.60     -1.00000
      1164.68      523.641     -1.00000
      1092.50      1037.60     -1.00000
      1389.75      73.0000     -1.00000
      1.33333      268.500     -1.00000
      66.3000      722.700     -1.00000
      906.000      1037.27     -1.00000
      489.500      1037.60     -1.00000
      1196.00      1037.63     -1.00000
