# Supplementary material for: Experimental identification of topological defects in 2D colloidal glass
Source: Nat Commun. 2025 Jan 2;16:55. doi: 10.1038/s41467-024-54857-z (PMC11697214; doi:10.1038/s41467-024-54857-z)
Supplement: Supplementary file 3 — Source data [file 41467_2024_54857_MOESM3_ESM.zip › Source_Data/fig6/fig6a_100.txt]

  0.495000005       0.0000000000000000     
   1.48500001      0.10951980283296316     
   2.47499990      0.92580990909499195     
   3.46499991       1.0641267161330057     
   4.45499992      0.91265120603633654     
   5.44500017       1.2034029319899711     
   6.43499994      0.91367969304802399     
   7.42500019       1.0593613322234559     
   8.41499996      0.94020439820512891     
   9.40499973       1.1260731734810034     
