# Supplementary material for: Experimental identification of topological defects in 2D colloidal glass
Source: Nat Commun. 2025 Jan 2;16:55. doi: 10.1038/s41467-024-54857-z (PMC11697214; doi:10.1038/s41467-024-54857-z)
Supplement: Supplementary file 3 — Source data [file 41467_2024_54857_MOESM3_ESM.zip › Source_Data/fig6/fig6c_50.txt]

  0.495000005       0.0000000000000000     
   1.48500001      0.14818294129385282     
   2.47499990      0.65916712386020182     
   3.46499991      0.83969514972131221     
   4.45499992      0.87706183963268713     
   5.44500017       1.1510872178957172     
   6.43499994      0.90969235672600934     
   7.42500019       1.0346754552605630     
   8.41499996      0.93107619284330556     
   9.40499973       1.0991382417899158     
