# Supplementary material for: Experimental identification of topological defects in 2D colloidal glass
Source: Nat Commun. 2025 Jan 2;16:55. doi: 10.1038/s41467-024-54857-z (PMC11697214; doi:10.1038/s41467-024-54857-z)
Supplement: Supplementary file 3 — Source data [file 41467_2024_54857_MOESM3_ESM.zip › Source_Data/fig6/fig6a_50.txt]

  0.495000005       0.0000000000000000     
   1.48500001       5.7501534543755513E-002
   2.47499990      0.53177956043259844     
   3.46499991      0.81704161745004611     
   4.45499992      0.90364278780353147     
   5.44500017       1.2610333149875419     
   6.43499994      0.93756910007518146     
   7.42500019       1.0603551701176968     
   8.41499996      0.94498052287034662     
   9.40499973       1.0925309824439460     
