# Supplementary material for: Experimental identification of topological defects in 2D colloidal glass
Source: Nat Commun. 2025 Jan 2;16:55. doi: 10.1038/s41467-024-54857-z (PMC11697214; doi:10.1038/s41467-024-54857-z)
Supplement: Supplementary file 3 — Source data [file 41467_2024_54857_MOESM3_ESM.zip › Source_Data/fig6/fig6b_100.txt]

#  0.495000005       0.0000000000000000     
   1.48500001       1.6972714425622017     
   2.47499990       1.5219427049140795     
   3.46499991      0.98399324922568154     
   4.45499992      0.85619758540879343     
   5.44500017       1.1990303858274936     
   6.43499994      0.91627308971178334     
   7.42500019       1.0451546847515827     
   8.41499996      0.93069589303694411     
   9.40499973       1.1172839451310790     
