# Supplementary material for: Experimental identification of topological defects in 2D colloidal glass
Source: Nat Commun. 2025 Jan 2;16:55. doi: 10.1038/s41467-024-54857-z (PMC11697214; doi:10.1038/s41467-024-54857-z)
Supplement: Supplementary file 3 — Source data [file 41467_2024_54857_MOESM3_ESM.zip › Source_Data/fig6/fig6d_15.txt]

  0.250000000      0.80552366589813451     
  0.750000000       1.0278792504879379     
   1.25000000       1.2448990212173261     
   1.75000000       1.2687026154088132     
   2.25000000       1.1484545239114980     
   2.75000000       1.0822416933854615     
   3.25000000       1.0210269801916760     
   3.75000000       1.0040965084218860     
   4.25000000       1.0050506029874859     
   4.75000000      0.97621877809876245     
   5.25000000      0.98497349988599592     
   5.75000000      0.98205939620918015     
   6.25000000      0.97409961501369402     
   6.75000000      0.97301306831351742     
   7.25000000      0.97165055972064929     
   7.75000000      0.96434552821416264     
   8.25000000      0.96074953662262186     
   8.75000000      0.96370866836400726     
   9.25000000      0.97318586283979880     
   9.75000000      0.96833730007879548     
