# Supplementary material for: Experimental identification of topological defects in 2D colloidal glass
Source: Nat Commun. 2025 Jan 2;16:55. doi: 10.1038/s41467-024-54857-z (PMC11697214; doi:10.1038/s41467-024-54857-z)
Supplement: Supplementary file 3 — Source data [file 41467_2024_54857_MOESM3_ESM.zip › Source_Data/fig6/fig6c_100.txt]

  0.495000005       0.0000000000000000     
   1.48500001      0.19593882730945125     
   2.47499990      0.80029554891933008     
   3.46499991      0.94514091266150324     
   4.45499992      0.90500369008727732     
   5.44500017       1.2188310481895619     
   6.43499994      0.90266410870860569     
   7.42500019       1.0373775383644757     
   8.41499996      0.90390153653186445     
   9.40499973       1.0985049769537358     
