# Supplementary material for: Experimental identification of topological defects in 2D colloidal glass
Source: Nat Commun. 2025 Jan 2;16:55. doi: 10.1038/s41467-024-54857-z (PMC11697214; doi:10.1038/s41467-024-54857-z)
Supplement: Supplementary file 3 — Source data [file 41467_2024_54857_MOESM3_ESM.zip › Source_Data/fig6/fig6b_530.txt]

#  0.495000005       0.0000000000000000     
   1.48500001       1.2346414831569195     
   2.47499990       1.0171720880015227     
   3.46499991      0.93204951114366164     
   4.45499992      0.85852787665480268     
   5.44500017       1.1750673848065298     
   6.43499994      0.89562793425996412     
   7.42500019       1.0307667959858020     
   8.41499996      0.90912584399572638     
   9.40499973       1.0829817419595196     
