# Supplementary material for: Experimental identification of topological defects in 2D colloidal glass
Source: Nat Commun. 2025 Jan 2;16:55. doi: 10.1038/s41467-024-54857-z (PMC11697214; doi:10.1038/s41467-024-54857-z)
Supplement: Supplementary file 3 — Source data [file 41467_2024_54857_MOESM3_ESM.zip › Source_Data/fig6/fig6b_50.txt]

#  0.495000005       0.0000000000000000     
   1.48500001       1.7249601369463168     
   2.47499990       1.4461390635667377     
   3.46499991       1.0549075476533720     
   4.45499992      0.92102957870825886     
   5.44500017       1.2062102036668934     
   6.43499994      0.89252472323585608     
   7.42500019       1.0463077093004642     
   8.41499996      0.92284164814430791     
   9.40499973       1.1084493886095159     
