# Supplementary material for: Experimental identification of topological defects in 2D colloidal glass
Source: Nat Commun. 2025 Jan 2;16:55. doi: 10.1038/s41467-024-54857-z (PMC11697214; doi:10.1038/s41467-024-54857-z)
Supplement: Supplementary file 3 — Source data [file 41467_2024_54857_MOESM3_ESM.zip › Source_Data/fig6/fig6c_330.txt]

  0.495000005       0.0000000000000000     
   1.48500001      0.16241319409562471     
   2.47499990      0.73872275643325669     
   3.46499991      0.89133418898866068     
   4.45499992      0.85554893629787943     
   5.44500017       1.2097268496996907     
   6.43499994      0.93576533546657070     
   7.42500019       1.0061119542193355     
   8.41499996      0.93572389140604140     
   9.40499973       1.1268005008765285     
