# Supplementary material for: Experimental identification of topological defects in 2D colloidal glass
Source: Nat Commun. 2025 Jan 2;16:55. doi: 10.1038/s41467-024-54857-z (PMC11697214; doi:10.1038/s41467-024-54857-z)
Supplement: Supplementary file 3 — Source data [file 41467_2024_54857_MOESM3_ESM.zip › Source_Data/fig6/fig6c_250.txt]

  0.495000005       0.0000000000000000     
   1.48500001      0.24738593271762921     
   2.47499990      0.92798809017559314     
   3.46499991      0.93583121445365935     
   4.45499992      0.87405769117640131     
   5.44500017       1.1752713905668088     
   6.43499994      0.87970328287167021     
   7.42500019       1.0274010763974728     
   8.41499996      0.93537096401996478     
   9.40499973       1.0911059599326820     
