# Supplementary material for: Experimental identification of topological defects in 2D colloidal glass
Source: Nat Commun. 2025 Jan 2;16:55. doi: 10.1038/s41467-024-54857-z (PMC11697214; doi:10.1038/s41467-024-54857-z)
Supplement: Supplementary file 3 — Source data [file 41467_2024_54857_MOESM3_ESM.zip › Source_Data/fig6/fig6b_330.txt]

#  0.495000005       0.0000000000000000     
   1.48500001      0.85396498608923455     
   2.47499990       1.2145348760710164     
   3.46499991       1.1697561999840662     
   4.45499992      0.75330437859587041     
   5.44500017       1.1425825859048742     
   6.43499994      0.96520854936748668     
   7.42500019       1.0078313078815364     
   8.41499996      0.91294444263991748     
   9.40499973       1.1345567132302481     
