# Supplementary material for: Experimental identification of topological defects in 2D colloidal glass
Source: Nat Commun. 2025 Jan 2;16:55. doi: 10.1038/s41467-024-54857-z (PMC11697214; doi:10.1038/s41467-024-54857-z)
Supplement: Supplementary file 3 — Source data [file 41467_2024_54857_MOESM3_ESM.zip › Source_Data/fig6/fig6b_250.txt]

#  0.495000005       0.0000000000000000     
   1.48500001       1.6647046766860054     
   2.47499990       1.0594743341225361     
   3.46499991      0.98949621719210490     
   4.45499992      0.99434850673081454     
   5.44500017       1.2236208452539536     
   6.43499994      0.85400095584809310     
   7.42500019       1.0070956303970224     
   8.41499996      0.93741966163020429     
   9.40499973       1.1174592740871263     
