# Supplementary material for: Experimental identification of topological defects in 2D colloidal glass
Source: Nat Commun. 2025 Jan 2;16:55. doi: 10.1038/s41467-024-54857-z (PMC11697214; doi:10.1038/s41467-024-54857-z)
Supplement: Supplementary file 3 — Source data [file 41467_2024_54857_MOESM3_ESM.zip › Source_Data/fig6/fig6c_530.txt]

  0.495000005       0.0000000000000000     
   1.48500001      0.43819188555258359     
   2.47499990       1.0636108736991781     
   3.46499991      0.92940941125305554     
   4.45499992      0.86238265109139212     
   5.44500017       1.1774781928538953     
   6.43499994      0.89736327606723876     
   7.42500019       1.0337453846577744     
   8.41499996      0.90978261603997945     
   9.40499973       1.0853574827779049     
