# Supplementary material for: Experimental identification of topological defects in 2D colloidal glass
Source: Nat Commun. 2025 Jan 2;16:55. doi: 10.1038/s41467-024-54857-z (PMC11697214; doi:10.1038/s41467-024-54857-z)
Supplement: Supplementary file 3 — Source data [file 41467_2024_54857_MOESM3_ESM.zip › Source_Data/fig6/fig6a_530.txt]

  0.495000005       0.0000000000000000     
   1.48500001      0.42441863501921745     
   2.47499990       1.0681685420557856     
   3.46499991      0.92419409034121858     
   4.45499992      0.85812270740329977     
   5.44500017       1.1731542197360585     
   6.43499994      0.89280914745937834     
   7.42500019       1.0289280597741566     
   8.41499996      0.90624995683965681     
   9.40499973       1.0844073498848108     
