# Supplementary material for: Experimental identification of topological defects in 2D colloidal glass
Source: Nat Commun. 2025 Jan 2;16:55. doi: 10.1038/s41467-024-54857-z (PMC11697214; doi:10.1038/s41467-024-54857-z)
Supplement: Supplementary file 3 — Source data [file 41467_2024_54857_MOESM3_ESM.zip › Source_Data/fig6/fig6a_250.txt]

  0.495000005       0.0000000000000000     
   1.48500001      0.32339717357595038     
   2.47499990      0.83004572616388284     
   3.46499991      0.80549199023716800     
   4.45499992      0.92470756978393620     
   5.44500017       1.3240815503315264     
   6.43499994      0.88689896079888741     
   7.42500019      0.99676625254874307     
   8.41499996      0.91661358828664719     
   9.40499973       1.1370500827646717     
