# Supplementary material for: Experimental identification of topological defects in 2D colloidal glass
Source: Nat Commun. 2025 Jan 2;16:55. doi: 10.1038/s41467-024-54857-z (PMC11697214; doi:10.1038/s41467-024-54857-z)
Supplement: Supplementary file 3 — Source data [file 41467_2024_54857_MOESM3_ESM.zip › Source_Data/fig6/fig6a_330.txt]

  0.495000005       0.0000000000000000     
   1.48500001      0.10748459721163105     
   2.47499990      0.52336908837975160     
   3.46499991       1.0908839212051458     
   4.45499992      0.91660115716478507     
   5.44500017       1.0808560588174485     
   6.43499994      0.96347807755341086     
   7.42500019       1.0299256738234432     
   8.41499996      0.89522690573636243     
   9.40499973       1.1354727079840332     
