# Supplementary material for: Experimental identification of topological defects in 2D colloidal glass
Source: Nat Commun. 2025 Jan 2;16:55. doi: 10.1038/s41467-024-54857-z (PMC11697214; doi:10.1038/s41467-024-54857-z)
Supplement: Supplementary file 3 — Source data [file 41467_2024_54857_MOESM3_ESM.zip › Source_Data/fig5/fig5a_0p4.txt]

-8.235209697796071 6.798242581473327e-05
-7.499670333291161 0.0
-6.764130968786251 6.798242581473319e-05
-6.02859160428134 6.798242581473327e-05
-5.29305223977643 0.00047587698070313293
-4.55751287527152 0.0011557012388504642
-3.8219735107666093 0.0014276309421093988
-3.0864341462616993 0.0032631564391071973
-2.3508947817567893 0.0032631564391071973
-1.6153554172518794 0.0027192970325893313
-0.8798160527469694 0.0015635957937388634
-0.14427668824205853 0.00169956064536833
0.5912626762628523 0.005030699510290269
1.3268020407677614 0.00808990867195325
2.0623414052726723 0.010469293575468937
2.7978807697775814 0.012576748775725642
3.5334201342824922 0.01427630942109397
4.268959498787403 0.015432010659944474
5.004498863292312 0.01726753615694223
5.740038227797223 0.018491219821607473
6.475577592302132 0.019171044079754763
7.211116956807043 0.020462710170234693
7.946656321311954 0.02182235868652941
8.682195685816863 0.02277411264793557
9.417735050321776 0.024337708441674544
10.153274414826685 0.024745602996562945
10.888813779331594 0.025765339383783944
11.624353143836503 0.027736829732411074
12.359892508341416 0.027464900029152278
13.095431872846325 0.028824548545446943
13.830971237351234 0.02936840795196467
14.566510601856146 0.029708320081038478
15.302049966361055 0.029912267358482753
16.037589330865963 0.030320161913370787
16.77312869537088 0.02957235522940901
17.508668059875788 0.02991226735848268
18.244207424380697 0.02950437280359428
18.979746788885606 0.02957235522940901
19.715286153390515 0.028212706713114346
20.450825517895424 0.028552618842188012
21.186364882400333 0.027736829732410942
21.92190424690525 0.02753288245496701
22.65744361141016 0.02698902304844914
23.392982975915068 0.027260952751708076
24.128522340419977 0.02671709334519021
24.864061704924886 0.026309198790301812
25.599601069429795 0.026377181216116548
26.335140433934704 0.02637718121611629
27.07067979843962 0.025561392106339745
27.80621916294453 0.025357444828895542
28.54175852744944 0.02413376116423034
29.277297891954348 0.024813585422377677
30.012837256459257 0.023929813886786142
30.748376620964166 0.02324998962863881
31.483915985469075 0.02257016537049126
32.21945534997399 0.02243420051886201
32.9549947144789 0.021142534428382074
33.69053407898381 0.01896709680231061
34.42607344348872 0.018763149524866407
35.16161280799363 0.018287272544163274
35.89715217249854 0.017063588879497906
36.63269153700345 0.018627184673236943
37.36823090150836 0.01692762402786861
38.10377026601327 0.015228063382500273
38.83930963051818 0.01577192278901814
39.57484899502309 0.014344291846908741
40.310388359528 0.013052625756428807
41.04592772403291 0.010741223278727768
41.78146708853782 0.011013152981986804
42.51700645304273 0.010401311149654204
43.25254581754764 0.008361838375212203
43.98808518205255 0.007206137136361736
44.72362454655746 0.007274119562176469
45.45916391106237 0.007682014117064795
46.194703275567285 0.006526312878214403
46.930242640072194 0.006254383174955469
47.6657820045771 0.0059824534716965356
48.40132136908201 0.004894734658660802
49.13686073358692 0.003399121290736668
49.87240009809183 0.003195174013292468
50.60793946259674 0.0028552618842187737
51.343478827101656 0.002039472774442001
52.079018191606565 0.0016315782195536008
52.814557556111474 0.0016315782195536008
53.55009692061638 0.0015635957937388673
54.28563628512129 0.0012236836646652004
55.0211756496262 0.0009517539614062578
55.75671501413112 0.000951753961406267
56.49225437863603 0.0008157891097768082
57.22779374314093 0.0006798242581473271
57.963333107645845 0.0004078945548883962
58.69887247215076 0.00020394727744420206
59.43441183665566 0.0
60.16995120116058 0.0003399121290736701
60.90549056566548 0.0002039472774441981
61.6410299301704 0.0002719297032589308
62.37656929467531 6.798242581473402e-05
63.112108659180215 6.79824258147327e-05
63.84764802368513 0.0
64.58318738819004 0.0001359648516294654
