# Supplementary material for: Experimental identification of topological defects in 2D colloidal glass
Source: Nat Commun. 2025 Jan 2;16:55. doi: 10.1038/s41467-024-54857-z (PMC11697214; doi:10.1038/s41467-024-54857-z)
Supplement: Supplementary file 3 — Source data [file 41467_2024_54857_MOESM3_ESM.zip › Source_Data/fig5/fig5a_0.txt]

0.05747184324286714 0.0009563456343134515
0.6326208619225517 0.0033906799762022364
1.2077698806022363 0.005390311757039453
1.782918899281921 0.007737705586717925
2.3580679179616055 0.00956345634313452
2.9332169366412897 0.011302266587340782
3.5083659553209747 0.013649660417019252
4.08351497400066 0.014692946563543037
4.658663992680344 0.01608399475890806
5.233813011360028 0.017040340393221484
5.808962030039713 0.01773586449090399
6.384111048719398 0.01903997217405876
6.959260067399081 0.019648555759530898
7.5344090860787665 0.01973549627174118
8.109558104758452 0.02043102036942372
8.684707123438137 0.021822068564788737
9.259856142117822 0.022952295223522958
9.835005160797504 0.023647819321205323
10.410154179477189 0.02521274854099097
10.985303198156874 0.025995213150883798
11.560452216836559 0.02677767776077662
12.135601235516244 0.028081785443931324
12.71075025419593 0.029298952614875716
13.285899272875614 0.03008141722476854
13.8610482915553 0.030342238761399666
14.43619731023498 0.031037762859081986
15.011346328914666 0.03295045412770889
15.58649534759435 0.03277657310328826
16.161644366274036 0.03225493003002638
16.73679338495372 0.03329821617655015
17.311942403633406 0.03286351361549858
17.88709142231309 0.03242881105444701
18.462240440992776 0.03242881105444701
19.03738945967246 0.03121164388350262
19.612538478352146 0.031124703371292497
20.187687497031828 0.030516119785820105
20.762836515711513 0.03016835773697885
21.337985534391198 0.02903813107824477
21.913134553070883 0.029212012102665403
22.488283571750568 0.02912507159045509
23.063432590430253 0.02903813107824477
23.638581609109938 0.029472833639296522
24.21373062778962 0.02877730954161383
24.788879646469304 0.02912507159045509
25.36402866514899 0.028081785443931324
25.939177683828675 0.028516488004982896
26.51432670250836 0.028516488004982896
27.089475721188045 0.02782096390730038
27.66462473986773 0.02773402339509007
28.239773758547415 0.028342606980562263
28.8149227772271 0.027820963907300555
29.39007179590678 0.02773402339509007
29.965220814586466 0.02564745110204254
30.54036983326615 0.027560142370669612
31.115518851945833 0.026082153663093948
31.69066787062552 0.022517592662471525
32.2658168893052 0.023300057272363926
32.84096590798489 0.02234371163805076
33.41611492666457 0.02225677112584017
33.99126394534426 0.0219959495892095
34.56641296402394 0.02173512805257829
35.14156198270363 0.02051796088163416
35.71671100138331 0.019561615247320707
36.29186002006299 0.01843138858858639
36.86700903874268 0.0183444480763763
37.44215805742236 0.017388102442062632
38.01730707610205 0.017561983466483477
38.59245609478173 0.016779518856590438
39.16760511346142 0.01356271990480902
39.7427541321411 0.014345184514701672
40.31790315082079 0.012432493246074934
40.89305216950047 0.011823909660602734
41.46820118818015 0.009128753782082883
42.04335020685984 0.012084731197233679
42.61849922553952 0.007563824562297245
43.19364824421921 0.007129122001245767
43.76879726289889 0.006868300464614739
44.34394628157858 0.0061727763669323105
44.91909530025826 0.004433966122726026
45.494244318937945 0.004520906634936284
46.06939333761763 0.003390679976202255
46.644542356297315 0.002086572293047516
47.219691374977 0.0019996317808372278
47.794840393656685 0.0016518697319959502
48.36998941233637 0.0014779887075753418
48.945138431016055 0.0008694051221031423
49.520287449695736 0.0009563456343134448
50.095436468375425 0.0007824646098928282
50.67058548705511 0.0002608215366309395
51.245734505734795 0.0
51.82088352441448 0.0002608215366309395
52.396032543094165 0.0001738810244206285
52.97118156177385 8.694051221031316e-05
53.546330580453535 0.0001738810244206285
54.12147959913322 0.0
54.6966286178129 0.0
55.27177763649259 0.0
55.84692665517227 0.00017388102442062633
