# Supplementary material for: Experimental identification of topological defects in 2D colloidal glass
Source: Nat Commun. 2025 Jan 2;16:55. doi: 10.1038/s41467-024-54857-z (PMC11697214; doi:10.1038/s41467-024-54857-z)
Supplement: Supplementary file 3 — Source data [file 41467_2024_54857_MOESM3_ESM.zip › Source_Data/fig5/fig5a_0p1.txt]

-2.740975187222128 0.0004892793388859455
-2.1277211923317934 0.0004077327824049548
-1.514467197441459 0.0007339190083289183
-0.9012132025511244 0.00040773278240495463
-0.28795920766078975 0.0006523724518479272
0.3252947872295451 0.003180315702758647
0.9385487821198795 0.005218979614783421
1.5518027770102139 0.008073109091618097
2.1650567719005487 0.009377853995313953
2.7783107667908835 0.011579611020300707
3.3915647616812183 0.013292088706401535
4.004818756571552 0.015004566392502326
4.618072751461887 0.016064671626755206
5.231326746352222 0.017287869973970096
5.844580741242556 0.01802178898229896
6.457834736132892 0.018918801103589913
7.0710887310232255 0.019326533885994868
7.6843427259135595 0.019897359781361746
8.297596720803895 0.021691384023943605
8.91085071569423 0.022669942701715434
9.524104710584565 0.023730047935968383
10.137358705474899 0.024382420387816312
10.750612700365233 0.025931804960955065
11.363866695255568 0.02658417741280307
11.977120690145902 0.027399642977612975
12.590374685036236 0.029193667220194695
13.203628679926572 0.02943830688963767
13.816882674816908 0.03049841212389073
14.43013666970724 0.03115078457573848
15.043390664597576 0.03164006391462442
15.656644659487911 0.031803157027586494
16.269898654378245 0.032373982922953334
16.88315264926858 0.03172161047110541
17.496406644158917 0.0325370760359157
18.109660639049245 0.0318031570275864
18.72291463393958 0.03212934325351036
19.336168628829917 0.030824598349814512
19.949422623720253 0.029846039672042624
20.56267661861059 0.029112120663713707
21.175930613500924 0.028704387881308753
21.78918460839126 0.02862284132482809
22.40243860328159 0.02845974821186578
23.015692598171924 0.02837820165538479
23.62894659306226 0.027970468872979836
24.242200587952595 0.02821510854242281
24.85545458284293 0.027888922316498845
25.468708577733267 0.028215108542423133
26.081962572623596 0.027807375760017856
26.69521656751393 0.027481189534093894
27.308470562404267 0.027562736090574882
27.921724557294603 0.027888922316498845
28.53497855218494 0.02707345675168894
29.148232547075274 0.025850258404474073
29.76148654196561 0.02544252562206912
30.374740536855946 0.025931804960955363
30.987994531746274 0.024953246283183177
31.60124852663661 0.024137780718373268
32.214502521526946 0.0229961289276394
32.82775651641728 0.02315922204060138
33.44101051130762 0.021854477136905526
34.05426450619795 0.02030509256376694
34.66751850108828 0.021528290910981566
35.28077249597862 0.02006045289432373
35.89402649086895 0.019326533885994812
36.50728048575929 0.01916344077303283
37.120534480649624 0.017206323417489053
37.73378847553996 0.015167659505464283
38.347042470430296 0.015983125070274377
38.960296465320624 0.014923019836021312
39.57355046021096 0.012965902480477532
40.186804455101296 0.013781368045287441
40.80005844999163 0.011824250689743663
41.41331244488197 0.010437959229566819
42.0265664397723 0.010764145455490908
42.63982043466263 0.00954094710827592
43.25307442955297 0.008725481543466014
43.8663284244433 0.007665376309213133
44.47958241933364 0.005789805510150345
45.092836414223974 0.005708258953669354
45.70609040911431 0.005300526171264401
46.319344404004646 0.00521897961478347
46.932598398894974 0.002691036363872696
47.54585239378531 0.002527943250910714
48.159106388675646 0.002854129476834677
48.77236038356598 0.0016309311296198157
49.38561437845632 0.001712477686100806
49.99886837334665 0.0015493845731388428
50.61212236823698 0.0009785586777718894
51.22537636312732 0.0008970121212908985
51.83863035801765 0.00040773278240495393
52.45188435290799 0.0003261862259239631
53.065138347798325 0.0003261862259239631
53.67839234268866 0.0003261862259239669
54.29164633757899 8.154655648099077e-05
54.904900332469325 8.154655648099077e-05
55.51815432735966 0.0
56.131408322249996 0.0
56.74466231714033 8.154655648099077e-05
57.35791631203067 0.0
57.971170306921 8.154655648099077e-05
