# Supplementary material for: Experimental identification of topological defects in 2D colloidal glass
Source: Nat Commun. 2025 Jan 2;16:55. doi: 10.1038/s41467-024-54857-z (PMC11697214; doi:10.1038/s41467-024-54857-z)
Supplement: Supplementary file 3 — Source data [file 41467_2024_54857_MOESM3_ESM.zip › Source_Data/fig5/fig5a_0p2.txt]

-3.518128938100457 0.0007053949093377741
-2.880028886379642 0.0009405265457836981
-2.2419288346588266 0.0010972809700809814
-1.6038287829380116 0.00203780751586468
-0.9657287312171965 0.0014107898186755481
-0.32762867949638164 0.0005486404850404905
0.31047137222443366 0.0033702201223915853
0.948571423945249 0.005799913698999475
1.5866714756660638 0.008699870548499213
2.2247715273868787 0.010502546427917968
2.8628715791076935 0.011599827397998934
3.5009716308285093 0.013872766550309555
4.139071682549324 0.015440310793282386
4.777171734270139 0.016459214551214706
5.415271785990955 0.017242986672701167
6.053371837711769 0.018575399279228022
6.691471889432584 0.01943754861286308
7.3295719411534 0.02014294352220091
7.967671992874214 0.021161847280133192
8.60577204459503 0.022415882674511514
9.243872096315844 0.023042900371700585
9.88197214803666 0.024688821826822055
10.520072199757475 0.02586448000905175
11.15817225147829 0.02680500655483538
11.796272303199105 0.027667155888470428
12.43437235491992 0.028294173585659645
13.072472406640735 0.029861717828632388
13.71057245836155 0.02946983176788918
14.348672510082366 0.030253603889375598
14.986772561803182 0.031037376010862188
15.624872613523994 0.03174277092019978
16.26297266524481 0.031507639283753865
16.901072716965626 0.03221303419309164
17.53917276868644 0.03103737601086201
18.177272820407257 0.030802244374416258
18.81537287212807 0.029861717828632388
19.453472923848885 0.029548208980037825
20.0915729755697 0.02978334061648375
20.729673027290517 0.029313077343591905
21.367773079011332 0.028450928009957
22.005873130732144 0.027588778676321788
22.64397318245296 0.02743202425202451
23.282073234173776 0.028059041949213635
23.92017328589459 0.028137419161362278
24.558273337615407 0.02711851540342994
25.196373389336223 0.027353647039876017
25.834473441057035 0.0260996116454976
26.47257349277785 0.027040138191281295
27.110673544498667 0.027588778676321788
27.748773596219483 0.027040138191281295
28.3868736479403 0.026491497706240808
29.024973699661114 0.025159085099714044
29.663073751381926 0.025786102796902893
30.301173803102746 0.02461044461467355
30.939273854823558 0.02461044461467355
31.57737390654437 0.023983426917484018
32.21547395826519 0.023591540856741207
32.853574009986005 0.02124022449228195
33.49167406170682 0.02131860170443059
34.12977411342763 0.01912403976426862
34.76787416514844 0.02022132073434916
35.40597421686927 0.019829434673606396
36.04407426859008 0.016537591763363436
36.68217432031089 0.019359171400714543
37.320274372031705 0.017478118309147136
37.95837442375252 0.01614570570261987
38.59647447547334 0.015205179156836524
39.234574527194155 0.013167371640971835
39.87267457891497 0.014891670308241957
40.51077463063578 0.012070090670890848
41.14887468235659 0.01128631854940418
41.78697473407742 0.011364695761553073
42.42507478579823 0.008543116124201966
43.06317483751904 0.008543116124201966
43.701274889239855 0.0082296072756074
44.33937494096067 0.008072852851309934
44.97747499268149 0.005799913698999499
45.615575044402306 0.0072107035176750545
46.25367509612312 0.00454587830462123
46.89177514784393 0.0026648252130538237
47.52987519956474 0.005172896001810249
48.16797525128557 0.0035269745466888847
48.80607530300638 0.002821579637351108
49.44417535472719 0.0029783340616483917
50.082275406448005 0.001645921455121443
50.72037545816883 0.001959430303716047
51.358475509889644 0.0015675442429728375
51.996575561610456 0.0008621493336350606
52.63467561333127 0.0010972809700809864
53.27277566505208 0.000548640485040481
53.91087571677291 0.00047026327289185127
54.54897576849372 0.00023513163644592563
55.18707582021453 0.00015675442429728377
55.82517587193534 0.00031350884859456755
56.463275923656155 0.0004702632728918408
57.10137597537698 7.837721214864189e-05
57.739476027097794 7.837721214864189e-05
58.377576078818606 7.837721214864189e-05
59.01567613053942 0.00015675442429728377
59.65377618226023 7.8377212148641e-05
