# Supplementary material for: Experimental identification of topological defects in 2D colloidal glass
Source: Nat Commun. 2025 Jan 2;16:55. doi: 10.1038/s41467-024-54857-z (PMC11697214; doi:10.1038/s41467-024-54857-z)
Supplement: Supplementary file 3 — Source data [file 41467_2024_54857_MOESM3_ESM.zip › Source_Data/fig5/fig5b_0p4.txt]

-8.2352096977960709 0.0009
-6.4582744982268681 0.002
-5.8088285398338018 0.0023
-5.1654588880324486 0.0039
-5.0853355626378605 0.0032
-5.0124288466612086 0.0053
-4.9117500696926113 0.0046
-4.7724380255134689 0.0037
-4.7256225035715831 0.0065
-4.6868946163282379 0.0062
-4.5443282957837399 0.0054
-4.4897540047541229 0.0064
-4.4747195776036941 0.0077
-4.3529130391942532 0.0073
-4.3474505399758989 0.0101
-4.3268859358393605 0.0112
-4.2973556542448952 0.0091
-4.2565830028249332 0.01
-4.2556130360296649 0.011
-4.2488164257881360 0.0117
-4.2482726771606059 0.0108
-3.9952817284606894 0.008
-3.9733861213162962 0.0109
-3.8986524808694392 0.0118
-3.8898004789842857 0.0118
-3.8796060361450984 0.008
-3.8619075819135746 0.0075
-3.7458609356858803 0.0102
-3.6976423374417262 0.0119
-3.6832640731485373 0.0132
-3.5677888217032803 0.014
-3.5296802571053889 0.0104
-3.4765764373663188 0.0154
-3.4706403739831466 0.0176
-3.4567494040602473 0.0161
-3.4456456532135569 0.016
-3.4104081593922895 0.0121
-3.3829250613153863 0.0175
-3.3666670013528517 0.0184
-3.3518304261348617 0.0173
-3.3196835519458063 0.0162
-3.3192284995407975 0.0169
-3.3137254516910453 0.0178
-3.2490172495975282 0.014
-3.2424689599259029 0.0144
-3.2171830457443318 0.018
-3.1999592507312755 0.0173
-3.1084966793932645 0.0168
-3.0714333490471075 0.0165
-3.0275351787379261 0.0202
-3.0139277396465873 0.0181
-3.0096832072825035 0.0183
-3.0019330078295186 0.0186
-2.9857772655869725 0.0198
-2.9820491772209712 0.0193
-2.9726972467535586 0.0192
-2.9451410931933015 0.0201
-2.8816917659648453 0.0189
-2.8600061891561053 0.0175
-2.8485452074969260 0.0216
-2.8111527294217358 0.0177
-2.7761199540777111 0.0203
-2.7676910985584278 0.0228
-2.7332111010107143 0.0213
-2.7145131108434164 0.0205
-2.7065804045783288 0.0215
-2.6680233363134893 0.0241
-2.6561206510686843 0.0221
-2.6520220617229451 0.0245
-2.6280557818820500 0.0221
-2.6148421286017451 0.0235
-2.6066064254237622 0.0235
-2.5660725957369457 0.0239
-2.5604972873163292 0.0249
-2.5539234434897020 0.0265
-2.5409339609850341 0.0256
-2.5241222437941779 0.0237
-2.5055065147016693 0.0243
-2.4963670671818075 0.0272
-2.4827254260617138 0.0282
-2.4793077982465048 0.0278
-2.4756760166513461 0.0292
-2.4682942887708648 0.0255
-2.4676387750051894 0.027
-2.4657509772267612 0.0244
-2.4574829700913323 0.0264
-2.4464255180779602 0.0283
-2.4442089272897189 0.0274
-2.4303952659438615 0.0269
-2.4236485454321053 0.0267
-2.4095413384817506 0.0283
-2.4091375266689519 0.0263
-2.4080308552346517 0.0265
-2.4073831720383954 0.0271
-2.3998332025789257 0.0263
-2.3547501504896537 0.0235
-2.3231280380373005 0.0223
-2.3074181832563765 0.0247
-2.2635974487488220 0.026
-2.2565720498163704 0.0247
-2.2565044180796199 0.0227
-2.2522016077112430 0.0256
-2.2402824852660435 0.0223
-2.2276647565555825 0.024
-2.2212262732799264 0.0236
-2.1808304759022592 0.0265
-2.1784680707117730 0.0253
-2.1553767318082748 0.0251
-2.1515226224423261 0.0262
-2.0836658261926919 0.0239
-2.0727135254556841 0.0219
-2.0639226305052540 0.0209
-2.0362540612943327 0.0232
-2.0221644421863094 0.0264
-2.0213830633786563 0.0264
-1.9917133220446024 0.0253
-1.9792627070623374 0.0236
-1.9714787314822795 0.025
-1.9537089056171502 0.0253
-1.9422245963307863 0.0246
-1.9250872727228818 0.0227
-1.9125792643339343 0.0274
-1.9035981099568828 0.024
-1.8757907619400209 0.0194
-1.8696477846738491 0.0214
-1.8641257710440700 0.0219
-1.8493557085869730 0.0257
-1.8412209036636209 0.027
-1.8084164296559608 0.0255
-1.8062273658408170 0.0252
-1.8054713892646495 0.0257
-1.7950701784912426 0.0224
-1.7818970418281859 0.0211
-1.7315078421961334 0.0237
-1.7233510409744603 0.0228
-1.7181875843005598 0.0221
-1.7130804053628508 0.0241
-1.7112342542498693 0.0225
-1.7037117791666940 0.0228
-1.6849111531873722 0.02
-1.6734784713217477 0.0207
-1.6664905305891318 0.0224
-1.6625397311952075 0.021
-1.6195305250774430 0.0215
-1.5735079487420243 0.0193
-1.5452520730523904 0.0215
-1.5016546112951914 0.0195
-1.4963865460005787 0.0203
-1.4847474334793000 0.0188
-1.4582184156652307 0.0185
-1.4544839837847741 0.0195
-1.4172653138054727 0.0208
-1.4086343305825362 0.0229
-1.4019425283923672 0.0199
-1.3847138223348290 0.0206
-1.3763091386421218 0.0183
-1.3544999206606654 0.0197
-1.3326009787751081 0.0186
-1.3294233586546211 0.0193
-1.3081367983793843 0.0178
-1.2861028586113579 0.0189
-1.2832506801928483 0.0187
-1.2726858421583656 0.0173
-1.2672710997987997 0.0182
-1.2596460365444295 0.0191
-1.2561594587421354 0.0195
-1.2358998379233497 0.0203
-1.2227976121689825 0.0218
-1.2170338734026604 0.0199
-1.1733122846722650 0.0198
-1.1364126878999761 0.0197
-1.1166546663049477 0.0181
-1.0908222170519390 0.0201
-1.0880103633086564 0.0199
-1.0721844656705928 0.0187
-1.0343965429591422 0.0159
-1.0290590518626415 0.0168
-1.0118638692425264 0.0191
-0.99966467060544373 0.0145
-0.97087823068827983 0.017
-0.95891769758916745 0.0155
-0.94719215893403996 0.0197
-0.93814606562673797 0.0196
-0.89324265270469727 0.0158
-0.87863119452834681 0.0183
-0.86316726101886965 0.0162
-0.84783371037927557 0.0142
-0.83896847642382877 0.0158
-0.82108835033525029 0.017
-0.81160825853219287 0.0128
-0.80565180081531551 0.0155
-0.76193130300852274 0.0141
-0.75000171130684723 0.014
-0.68348406541379869 0.0138
-0.67640920019200612 0.0127
-0.64630927692358331 0.0129
-0.62214322854169046 0.0156
-0.58698661302901456 0.0152
-0.57705178867606322 0.014
-0.52114346720529459 0.0144
-0.50262269505533086 0.0125
-0.47859729491807557 0.0134
-0.44569994531111101 0.01
-0.37340124489191512 0.0129
-0.34764980730848560 0.0095
-0.29778440642721471 0.0121
-0.25940920327867650 0.0094
-0.13495751951092777 0.0089
4.5851930196746444E-004 0
6.4854171124101854E-004 0
7.5887049460387934E-002 0.0065
0.17779412239237324 0.0077
0.18464318676904534 0.0068
0.19345195930511805 0.0065
0.28656366220105822 0.0049
0.30466621482948453 0.0088
0.32889309590133825 0.005
0.34901536094357688 0.0103
0.35921570958121196 0.0074
0.39866739232099402 0.0053
0.41674494468192735 0.0065
0.43134084904574355 0.0062
0.43956917643039706 0.0085
0.46092260242526789 0.0078
0.48231310439950531 0.0046
0.49425977137141808 0.0062
0.51491956503345182 0.0066
0.53183469973996067 0.0088
0.54821243176137213 0.0069
0.57240146858288388 0.0081
0.58295169469463703 0.009
0.58462352590654265 0.0071
0.59546576546613161 0.0078
0.60038272082364896 0.0061
0.63925527821957095 0.0066
0.64127440284869464 0.0075
0.67696853562641357 0.0082
0.70637422950805095 0.0083
0.70704168733208761 0.009
0.71192507804604688 0.0103
0.72000973268335233 0.0087
0.74323891455214453 0.008
0.75226748018898093 0.0062
0.76823555549389189 0.005
0.77659342334272741 0.0081
0.78985904850836619 0.009
0.80102478209949679 0.0077
0.82465550636561546 0.0066
0.82630710191944923 0.0064
0.83524615575121286 0.0044
0.83940396622082947 0.0073
0.84964219093628746 0.0068
0.85849559683898624 0.0063
0.86219244586144617 0.0077
0.87646837905094166 0.008
0.88726620613036933 0.0066
0.89910410162741516 0.0062
0.90183748678614450 0.0075
0.91373381226621297 0.0092
0.92425980940280839 0.0082
0.92478000279138595 0.0107
0.94285434458643747 0.0096
0.94848597469088103 0.0084
0.95467645851408467 0.0092
0.96079576062864824 0.0091
0.97305705354161631 0.0095
0.98697959291614912 0.0117
1.0053317325888216 0.0093
1.0158687871887393 0.0092
1.0221175856531608 0.0088
1.0337575616172856 0.0093
1.0445524867933709 0.0104
1.0561467794859984 0.0086
1.0628160286233670 0.0113
1.0679302429974014 0.0098
1.0758734756915325 0.0084
1.0790480122100992 0.0111
1.0896361982570215 0.0092
1.0941514582100167 0.009
1.1088668275370428 0.0086
1.1229105744336170 0.0103
1.1337975383061152 0.01
1.1381033344764528 0.0096
1.1560911673094290 0.0087
1.1613775156637958 0.0076
1.1673569825628323 0.0074
1.1778490395642094 0.0079
1.1921163503860210 0.0082
1.2007483714121623 0.0101
1.2034560113954706 0.0073
1.2098090024195018 0.0091
1.2143673985328431 0.0073
1.2201798948889193 0.0089
1.2329615384955144 0.0095
1.2400028915436019 0.0098
1.2473395781824785 0.0113
1.2501201371437043 0.0125
1.2636013920205253 0.0075
1.2729562981941449 0.0106
1.2782300516408303 0.0111
1.2813514094193266 0.0104
1.2923787221607641 0.0139
1.2992625058099845 0.0116
1.3128005326432290 0.0105
1.3213461765390875 0.0112
1.3262969183255042 0.0114
1.3362070965450847 0.0131
1.3448393585577474 0.0134
1.3496477922410912 0.0133
1.3554569882779193 0.0115
1.3578849313044257 0.0107
1.3682185827584885 0.0124
1.3815935183513877 0.0122
1.3856491021865645 0.0108
1.3890421826760415 0.0116
1.3972045187334663 0.0136
1.3998821178350418 0.0129
1.4077851081066797 0.0117
1.4183331778293908 0.0148
1.4271435624937268 0.0114
1.4362838989528595 0.0132
1.4419671505368996 0.0124
1.4575031671734568 0.0112
1.4598640064508230 0.013
1.4687571300711566 0.0135
1.4735960454150512 0.0128
1.4828618671325093 0.0139
1.4869136425536478 0.0123
1.4892003278200421 0.0115
1.4931777807243498 0.0138
1.5019089919709170 0.0121
1.5108420310738024 0.0123
1.5125133207721486 0.0158
1.5237945996308770 0.0148
1.5313707569825876 0.0144
1.5354469795898551 0.0161
1.5421945059804103 0.0144
1.5469492289223734 0.0129
1.5495872412542413 0.0139
1.5530788101424537 0.0127
1.5713690011904091 0.0146
1.5747222232679849 0.0117
1.5766874433430740 0.0149
1.5931845181716737 0.0136
1.5955157379644929 0.0132
1.6035501488223483 0.0151
1.6063565604281040 0.0119
1.6103747335091851 0.0144
1.6197386889023129 0.014
1.6260709198258290 0.0135
1.6317688882557744 0.0127
1.6396841855210884 0.0142
1.6438200969727654 0.0126
1.6481963018202650 0.0125
1.6523883174260572 0.0133
1.6578212402143340 0.0128
1.6678046915045026 0.0119
1.6770269321762818 0.013
1.6792558127688626 0.0119
1.6893523260943271 0.0136
1.6905601988965955 0.0141
1.6939864682507841 0.013
1.7036703998136196 0.0133
1.7160524962650565 0.0147
1.7177166231690697 0.0134
1.7204549542277143 0.0129
1.7317416942464383 0.0121
1.7372858466947807 0.0122
1.7414688718530462 0.0124
1.7510042564003714 0.0136
1.7548765541676439 0.0148
1.7620290239734282 0.0121
1.7692848003892654 0.0146
1.7771944004019251 0.0109
1.7811005954429833 0.0114
1.7921974257920499 0.0145
1.7943797225579765 0.0109
1.7996682694723016 0.0155
1.8100980855538189 0.0125
1.8107588833133399 0.0105
1.8180875672161529 0.0167
1.8235425623290225 0.0146
1.8260346881565739 0.0124
1.8301146994031237 0.0117
1.8331880296806309 0.0132
1.8417584936456424 0.0138
1.8484934826793629 0.0117
1.8535924768012322 0.0109
1.8550640763142110 0.0145
1.8596554558507838 0.0127
1.8650540290383641 0.016
1.8729427388264386 0.0146
1.8731428055999972 0.0161
1.8808173385213824 0.0116
1.8833493250955819 0.0124
1.8967805053306666 0.0122
1.8977385452555899 0.0123
1.9028461971493249 0.0129
1.9094840875586387 0.0129
1.9120620285638410 0.0138
1.9206352207564126 0.0126
1.9215714540511080 0.0101
1.9291792241778669 0.0115
1.9354258640678115 0.0141
1.9377012703640883 0.0148
1.9403764030379027 0.0145
1.9452258650096454 0.0139
1.9507438932471781 0.0117
1.9615451860745123 0.0127
1.9678435313728875 0.0136
1.9750675936414912 0.0159
1.9778206128260882 0.0129
1.9845802541236981 0.0133
1.9941938055662691 0.0159
1.9997413752478823 0.0128
2.0044086430878716 0.016
2.0078357830759073 0.0154
2.0089349884727361 0.0138
2.0148601222481699 0.0162
2.0259035124211922 0.0166
2.0293664297681686 0.0169
2.0352249621236131 0.0164
2.0365254587808268 0.015
2.0461324251860886 0.015
2.0539471979770165 0.0165
2.0665264034741804 0.0161
2.0694266912831165 0.0154
2.0719818783769974 0.0176
2.0795016794995038 0.0166
2.0864104840108522 0.018
2.0915753101139094 0.0155
2.0974599065470607 0.0159
2.1049362349002125 0.0161
2.1078785194589718 0.0147
2.1134632242808133 0.0162
2.1175043058003640 0.0184
2.1199024505757826 0.0168
2.1299061969623594 0.0168
2.1313839076340311 0.0163
2.1369889133162618 0.0159
2.1431519869793667 0.0183
2.1504949224971930 0.0156
2.1560908444965095 0.0178
2.1611058185562944 0.016
2.1663761508239103 0.018
2.1691889137812650 0.018
2.1750287330048508 0.0177
2.1790190616147318 0.0167
2.1822015647784858 0.0143
2.1850266103726117 0.017
2.1937985864507095 0.0161
2.2048441226699214 0.0182
2.2096197998257612 0.0184
2.2133088204756315 0.0187
2.2177771623366613 0.0175
2.2225969292396246 0.0173
2.2287184772037496 0.0168
2.2323043130292617 0.0182
2.2412539833074701 0.0167
2.2447655801083255 0.0172
2.2469199325673035 0.0186
2.2542406863794797 0.02
2.2621260522587923 0.0179
2.2651919541411458 0.0171
2.2705780774043371 0.0175
2.2739638486304647 0.0187
2.2774870613223759 0.0177
2.2811763868857060 0.0161
2.2840032367031253 0.0177
2.2920407591463423 0.0189
2.2958133621648447 0.0178
2.3040144552286201 0.017
2.3101753997443830 0.0182
2.3179495486547679 0.0186
2.3222826866617261 0.0159
2.3266329061812643 0.0157
2.3276949715833410 0.0174
2.3333612761272833 0.02
2.3377821018866047 0.0141
2.3422320064188256 0.0147
2.3486746104124654 0.0173
2.3604485386237357 0.0191
2.3612340428193495 0.0189
2.3641190821481231 0.0178
2.3693868032075698 0.0189
2.3710526538612307 0.0158
2.3782884590623325 0.0172
2.3830530070921601 0.0192
2.3880076056324864 0.0169
2.3895318499191194 0.0155
2.3980778102515159 0.0159
2.4012669740749981 0.0178
2.4068982682349169 0.015
2.4109869625625375 0.017
2.4164613782837194 0.019
2.4197016679851924 0.0184
2.4230976405394835 0.0155
2.4316234230388205 0.0136
2.4328342689571003 0.0181
2.4346990018947636 0.0158
2.4494764974464838 0.0183
2.4514505213027427 0.0166
2.4533774596966564 0.0174
2.4593492692434196 0.0171
2.4610169799587140 0.0192
2.4704708810475884 0.0155
2.4728264468890178 0.0183
2.4762746491376815 0.018
2.4839415422545867 0.016
2.4910689262020793 0.0167
2.4950694207981057 0.0188
2.4999222750102752 0.0168
2.5014479140434536 0.0192
2.5073033726417333 0.0181
2.5082847812788338 0.0167
2.5141094382043798 0.0183
2.5166746236391928 0.0156
2.5244463008572611 0.0203
2.5353276423107594 0.0175
2.5406855106020299 0.0181
2.5451504730840178 0.0186
2.5498226661553973 0.0188
2.5571527636072644 0.0167
2.5585068321752242 0.0178
2.5636426808210544 0.0192
2.5694997318418862 0.0197
2.5708635378799762 0.0148
2.5778091552558022 0.0185
2.5786602417957019 0.016
2.5821797283202517 0.0192
2.5891312956056329 0.0177
2.5917618059027330 0.0194
2.5935274288972345 0.0186
2.6005350844799362 0.0169
2.6067573056180597 0.0157
2.6102012583947118 0.017
2.6185435327080824 0.017
2.6218868134581137 0.0159
2.6267336983114298 0.0165
2.6297073010938501 0.0176
2.6345319924032817 0.0196
2.6390722669547513 0.0193
2.6458837362293806 0.0166
2.6487701347915973 0.0176
2.6538756835773629 0.019
2.6605868481855115 0.016
2.6654685894235572 0.0161
2.6716547259543217 0.0183
2.6733342370914115 0.018
2.6786480603136211 0.0166
2.6842650763383133 0.0149
2.6852496705142297 0.019
2.6907520855292550 0.0188
2.6944187725341515 0.0188
2.6968468615980110 0.0188
2.7039837847210295 0.0198
2.7073619530266071 0.0179
2.7105001779721682 0.0209
2.7131910357455906 0.0189
2.7203999518290902 0.0193
2.7270327758078481 0.0187
2.7295100408246959 0.0187
2.7312663823438679 0.0194
2.7382067429295254 0.0208
2.7397943783918670 0.0177
2.7428003213299013 0.0186
2.7469052530253224 0.0197
2.7502152134754185 0.0196
2.7552512047999000 0.0217
2.7604985984149684 0.0202
2.7634040318592099 0.0185
2.7667136513577990 0.0164
2.7700359725175239 0.0222
2.7752479315241887 0.0205
2.7794253056206801 0.021
2.7804411334215779 0.0192
2.7853504146288950 0.0213
2.7894267416811980 0.0189
2.7960529204734224 0.0188
2.7988583513170915 0.0195
2.8029134172992869 0.02
2.8063435330500255 0.0207
2.8119986842428868 0.0201
2.8139060877200643 0.0203
2.8193717522766519 0.0206
2.8249305763371906 0.0194
2.8266118161383056 0.0182
2.8350626066996254 0.0182
2.8379258735908905 0.022
2.8413156028773243 0.0195
2.8463858330272735 0.0198
2.8495957349993835 0.0216
2.8534185976187216 0.0215
2.8577702601618338 0.0209
2.8620610288721768 0.0199
2.8651801198918947 0.0208
2.8706906470087472 0.0189
2.8714921022754907 0.0196
2.8759275332987482 0.018
2.8787004837409276 0.0225
2.8844884132196364 0.0215
2.8896801565988603 0.0225
2.8915182732677311 0.0193
2.8978983554833992 0.0235
2.9016813047470356 0.0226
2.9031803833393464 0.0208
2.9096408060735643 0.0222
2.9126334994848935 0.0208
2.9167684507525466 0.0215
2.9203733480500587 0.0212
2.9284654064785460 0.0199
2.9301494467220328 0.0214
2.9355079577479923 0.0203
2.9415020966503715 0.0199
2.9433339543941743 0.0209
2.9451170473271002 0.0208
2.9516290935363587 0.0203
2.9537757375083538 0.0234
2.9626188497197403 0.0222
2.9641268459845280 0.02
2.9730978014604235 0.0219
2.9754643055091541 0.0211
2.9819020145740516 0.0199
2.9826964136191436 0.0197
2.9853360615137770 0.0221
2.9925423418254815 0.0212
2.9957294775281640 0.0223
2.9997961783562159 0.0186
3.0014066735082365 0.0221
3.0067913207578942 0.0204
3.0113950109719476 0.0217
3.0170656003849183 0.0205
3.0220600467991394 0.0244
3.0240291448356462 0.0231
3.0284883929697162 0.0229
3.0317037088859831 0.0228
3.0343089598823396 0.0217
3.0395221119902383 0.0219
3.0420815449806411 0.0213
3.0504067447141696 0.0239
3.0541694310165353 0.021
3.0571884086634853 0.0239
3.0628928497481724 0.0234
3.0645699621976430 0.0212
3.0688190693311612 0.021
3.0738663676578111 0.0202
3.0834564497023185 0.0213
3.0850379109052022 0.0214
3.0870224594313687 0.0202
3.0896461631667425 0.0208
3.0941744642575144 0.021
3.0986282362016473 0.02
3.1012375258357499 0.0194
3.1033083791171898 0.0213
3.1094066038265513 0.0195
3.1158077437841230 0.0207
3.1197401131223703 0.0209
3.1239576898731949 0.0228
3.1250665644341522 0.0245
3.1321435720770499 0.0202
3.1373680551726348 0.0223
3.1422436870961863 0.0228
3.1464967670748396 0.0209
3.1502559080601542 0.0204
3.1521373458758513 0.0216
3.1620316518043312 0.0234
3.1661139603633868 0.0232
3.1718054457854796 0.0224
3.1725398314102917 0.0216
3.1766754305833804 0.0217
3.1845469188336097 0.0219
3.1869121235784048 0.024
3.1930396391475049 0.0211
3.1950717778955209 0.0234
3.1992598976398514 0.0205
3.2017630369132584 0.0247
3.2075704238302700 0.0235
3.2091466063775949 0.0231
3.2132757431753505 0.0229
3.2211241627837408 0.0221
3.2229266803632868 0.0249
3.2239698181036052 0.0227
3.2273106559169342 0.0253
3.2311664493627617 0.0244
3.2329703813355266 0.0248
3.2367755426067175 0.023
3.2422308710216883 0.022
3.2442572486642045 0.0256
3.2453389404939128 0.024
3.2511213112822626 0.022
3.2523862170520488 0.022
3.2550054205533905 0.0227
3.2616932405658172 0.023
3.2668977214417350 0.0227
3.2695167707405877 0.022
3.2749965971130726 0.0224
3.2810758082731661 0.0217
3.2817551022593676 0.0224
3.2880665392067656 0.0228
3.2903548624750623 0.0253
3.2924712208905915 0.0233
3.2997044496093202 0.0211
3.3015408110487963 0.0254
3.3080874347748312 0.0222
3.3105807606233433 0.0233
3.3151869381381771 0.0273
3.3174321847258073 0.0215
3.3211026988753978 0.0227
3.3292534821670334 0.0228
3.3311116628413298 0.0234
3.3347129755673475 0.0257
3.3368328999582411 0.0217
3.3434734498138838 0.0227
3.3464738487114669 0.0272
3.3550787419890433 0.0221
3.3591233662324993 0.0252
3.3620350733123940 0.0213
3.3668675637876473 0.0238
3.3703123846160570 0.0243
3.3752166374834456 0.0256
3.3793932072474040 0.0221
3.3829146802899173 0.0247
3.3841223477016844 0.0224
3.3900863981854235 0.0224
3.3937806441923675 0.0208
3.3962783015688238 0.0244
3.4024169776487669 0.0244
3.4044019559485186 0.0227
3.4077492638575428 0.0255
3.4110156451451727 0.0248
3.4162175764218263 0.0245
3.4163527800498845 0.0276
3.4205992261500286 0.024
3.4240955593372275 0.0221
3.4299691244720028 0.0227
3.4323013289987867 0.0229
3.4361817888322488 0.0255
3.4391157602508851 0.025
3.4450323940206746 0.024
3.4470637444307481 0.0211
3.4480704574367160 0.0256
3.4533363488737194 0.0248
3.4561861799304858 0.0224
3.4577699145552070 0.0253
3.4651511575317877 0.0256
3.4666237296387776 0.0241
3.4689711666254648 0.0248
3.4703669441149860 0.0266
3.4723212340211091 0.0272
3.4799565355748028 0.0261
3.4821188630546653 0.0253
3.4868387962492982 0.0219
3.4924212220752158 0.0232
3.4968180428012761 0.0241
3.4974235606097990 0.0256
3.5019678470320197 0.0248
3.5075250959791280 0.0252
3.5084561928140938 0.0272
3.5124916441409786 0.0266
3.5214100462079183 0.0254
3.5229967640243420 0.0251
3.5274791924894564 0.0243
3.5283153167612014 0.0236
3.5321332569977928 0.0256
3.5348808199422166 0.0246
3.5375801562376332 0.0226
3.5397171267260976 0.025
3.5465489396334213 0.0261
3.5472843302538610 0.0232
3.5520201578024140 0.0258
3.5526604587055788 0.0255
3.5572834487347520 0.0256
3.5617012363488358 0.0283
3.5659984552349799 0.0227
3.5667591192395616 0.0252
3.5704740743439727 0.027
3.5783001569205202 0.0259
3.5809830545358050 0.024
3.5836051688638988 0.022
3.5864114894543215 0.0239
3.5913757876793424 0.024
3.5943278775316383 0.0246
3.5980693313410583 0.0271
3.6003461593979917 0.0258
3.6044077197279756 0.0279
3.6078110280879585 0.0232
3.6100717890084018 0.0268
3.6113464537301008 0.0255
3.6151375589785415 0.0267
3.6200682835326101 0.0249
3.6240176158118542 0.0267
3.6276642671495387 0.026
3.6327110466556261 0.0281
3.6373442436776662 0.0247
3.6390425008166090 0.0254
3.6399551965423096 0.0248
3.6466497694451361 0.0252
3.6483849573439211 0.0253
3.6493869428090280 0.0266
3.6555963470491637 0.0256
3.6599217163697779 0.0233
3.6626727946837843 0.0244
3.6640352265963374 0.0239
3.6652641011575242 0.0268
3.6712732016538960 0.0271
3.6764156468371727 0.0221
3.6831931229054780 0.0263
3.6852484865826538 0.025
3.6903769542404681 0.0253
3.6923407797748742 0.0242
3.6959687526550744 0.0267
3.6969697384550746 0.0251
3.7020422412435976 0.0256
3.7056436073047609 0.0238
3.7095030931672790 0.0242
3.7146734548246387 0.0272
3.7149919399623816 0.0223
3.7193356087645610 0.0244
3.7241370733312444 0.0236
3.7262288230126925 0.0244
3.7316012610783384 0.0278
3.7338569091071414 0.024
3.7360647429715104 0.0259
3.7388850238528972 0.0248
3.7422444342329881 0.0239
3.7490100830350603 0.0267
3.7493583600467604 0.0259
3.7524346090390179 0.0249
3.7595060291473943 0.0244
3.7626014663554339 0.0259
3.7659122553996163 0.0263
3.7736181630971228 0.0258
3.7751692968865451 0.0252
3.7772252926184593 0.024
3.7843111397194424 0.0265
3.7876888111505380 0.025
3.7907035236924287 0.027
3.7948382877122278 0.0262
3.7978608590261773 0.0229
3.7989437088593716 0.0266
3.8021005410808995 0.0269
3.8072957214594445 0.0269
3.8113382788342141 0.0281
3.8172159616944001 0.0263
3.8204709508386676 0.0268
3.8222054557515754 0.0259
3.8229913225456231 0.0275
3.8312416946794885 0.0263
3.8328004669200797 0.0249
3.8333760911375996 0.0264
3.8371158028596124 0.0276
3.8404859252307069 0.0278
3.8449693667699294 0.0268
3.8464969323280203 0.0265
3.8512833776642372 0.0295
3.8558711349927965 0.0287
3.8588463690214834 0.0263
3.8634549487225409 0.0255
3.8666464702488494 0.0267
3.8693559206602770 0.0262
3.8717966318945454 0.0271
3.8764406410180325 0.0238
3.8810610031712383 0.0259
3.8844710217962097 0.0267
3.8858239930671075 0.0269
3.8868618826525321 0.0286
3.8920063943933254 0.0264
3.8960689049369011 0.0261
3.9034865125326714 0.0235
3.9067750919949407 0.0271
3.9134787875086618 0.0267
3.9186841604025600 0.0252
3.9213237630360949 0.0305
3.9246085830190194 0.0252
3.9314136561715545 0.0288
3.9368027764206257 0.025
3.9378858243295687 0.0275
3.9402182322435197 0.0257
3.9472868383661703 0.0271
3.9489200166832852 0.0284
3.9533833685304107 0.0257
3.9552141632891358 0.0282
3.9592154932611678 0.0261
3.9637035100414058 0.0325
3.9644319888420267 0.0292
3.9676624885835170 0.0258
3.9733428054333189 0.0269
3.9778984865432796 0.0269
3.9795747002380599 0.029
3.9824971457903966 0.0276
3.9833265336200689 0.0278
3.9909927315880473 0.0261
3.9942202781424809 0.0272
3.9962177694509422 0.026
3.9984087665325370 0.0273
3.9993344626095526 0.0297
4.0032449315824401 0.0288
4.0070946965687071 0.0282
4.0102992835913422 0.0269
4.0135417407361356 0.0269
4.0170562158804035 0.0251
4.0215011679634021 0.0288
4.0261715010905137 0.0288
4.0297712886129728 0.0285
4.0355824758900285 0.0275
4.0428779491494735 0.0294
4.0454644652189229 0.0299
4.0511709768913997 0.0268
4.0541393596296267 0.0287
4.0583151498417376 0.0277
4.0624371960479735 0.0268
4.0648257501603524 0.027
4.0691663916899348 0.03
4.0698111202367855 0.0285
4.0706703127340544 0.0294
4.0761396166058796 0.0279
4.0783908181936139 0.0277
4.0826514420970410 0.0284
4.0850815950746302 0.0293
4.0890134356014958 0.0285
4.0896327147993556 0.0304
4.0948308084702649 0.0275
4.0977299753955920 0.0243
4.0993056227348905 0.0299
4.1041105486787322 0.0253
4.1086804054261776 0.0287
4.1111889852368861 0.0286
4.1146726687094466 0.0294
4.1170391167297975 0.0274
4.1220796583196364 0.0279
4.1279451663547801 0.0263
4.1313163696042947 0.0278
4.1330832162832829 0.0299
4.1368738899943400 0.0296
4.1449464387581330 0.0282
4.1459537418554042 0.0272
4.1500061502927155 0.0296
4.1562208743206863 0.0292
4.1583682258287800 0.0289
4.1640465307667291 0.0256
4.1676885279303635 0.0297
4.1700568568014251 0.0269
4.1728979563794510 0.0277
4.1742957599179169 0.0279
4.1784216287986231 0.0275
4.1795082355909514 0.0309
4.1841090166446522 0.0297
4.1898084834209044 0.0266
4.1920228330794496 0.0322
4.1942426807469539 0.0291
4.1955159666858126 0.0291
4.2012611267732938 0.0276
4.2034416230443865 0.0337
4.2074037440554619 0.0309
4.2091889181683673 0.0281
4.2119566473445946 0.0305
4.2143032367796387 0.0294
4.2157719972764536 0.0293
4.2196577995576270 0.0265
4.2232459234656279 0.0302
4.2246195748879760 0.0302
4.2283811247098235 0.0284
4.2324104858044747 0.0298
4.2356959857629715 0.0289
4.2368031739905776 0.0288
4.2416095209148894 0.03
4.2444048813349875 0.0283
4.2476215521527569 0.0261
4.2492728430640119 0.0279
4.2510967503327581 0.0272
4.2568078366648905 0.0302
4.2615227646886895 0.0267
4.2654161037620177 0.0276
4.2679632152762741 0.0273
4.2734309376406134 0.0286
4.2747760471237459 0.0284
4.2794980839364687 0.0307
4.2825076116084428 0.0307
4.2830945178268660 0.0293
4.2860213518879178 0.0307
4.2922838134344827 0.0291
4.2968406749422998 0.0286
4.2998061985732887 0.0286
4.3005286342146851 0.0276
4.3046138322519800 0.0276
4.3086800761007744 0.0288
4.3112285413656686 0.0292
4.3168400713335595 0.0309
4.3202605086514012 0.0285
4.3242796035671134 0.0277
4.3267413663075862 0.0283
4.3278868750962785 0.0267
4.3334548234348595 0.0288
4.3370844115971430 0.0296
4.3409319380350375 0.0274
4.3441513373401026 0.0268
4.3484746913274854 0.031
4.3490014361269642 0.0276
4.3527349611292765 0.028
4.3566744118146721 0.0286
4.3582466797707857 0.0288
4.3667586185953366 0.0267
4.3708467017076744 0.029
4.3719943847525355 0.0291
4.3759467421439524 0.0283
4.3791817759508138 0.0285
4.3813622253921540 0.0273
4.3848234775571155 0.0286
4.3879304471531722 0.0286
4.3909396889334102 0.0294
4.3938161217546137 0.0302
4.3952714918324940 0.0318
4.3965801689729327 0.032
4.4027059130593607 0.03
4.4120245817220010 0.0283
4.4131017230805076 0.0266
4.4150356809270770 0.0304
4.4173936522445487 0.0295
4.4202396556284462 0.0298
4.4224785917312639 0.0296
4.4311933955765914 0.0282
4.4337130715576132 0.0294
4.4357504098645020 0.0318
4.4365975802605258 0.0327
4.4389127165729505 0.0294
4.4445310034742418 0.0294
4.4456633637529297 0.03
4.4494727952690871 0.0327
4.4518519380464916 0.0292
4.4549403713649403 0.0282
4.4583468901530718 0.0315
4.4592989815995239 0.0299
4.4600879033204572 0.0275
4.4653303699472229 0.0303
4.4703972905376235 0.0292
4.4731608320954628 0.0299
4.4786510310169509 0.0286
4.4816517968653535 0.0305
4.4837974952437838 0.0319
4.4850077082816595 0.0309
4.4872554452815558 0.0269
4.4910863603895992 0.0317
4.4941346427882420 0.0303
4.4985482184830730 0.0305
4.5010916138664143 0.0297
4.5046335535755127 0.0304
4.5079435794689369 0.0309
4.5107319659959870 0.0287
4.5120423140364352 0.0315
4.5175002344006350 0.0317
4.5185195563400482 0.0313
4.5234922673169526 0.0283
4.5267093772586655 0.031
4.5290823470950992 0.0292
4.5311358248864249 0.0312
4.5347153048441236 0.03
4.5352355351355600 0.0292
4.5409251932560855 0.0339
4.5442117708538472 0.0298
4.5462606327488437 0.0319
4.5494913050189147 0.0309
4.5551490741475487 0.0293
4.5570654701404392 0.0288
4.5585485067368650 0.0313
4.5616332048282926 0.0311
4.5628951759415219 0.0293
4.5664706215513968 0.0309
4.5684983050609373 0.031
4.5709035453034259 0.0324
4.5748826575060910 0.031
4.5783035139276569 0.0332
4.5828692036981256 0.0284
4.5841601011365984 0.0304
4.5886180238535008 0.0329
4.5943417235409969 0.0317
4.5974870389071709 0.0309
4.5990136716073939 0.0306
4.6051972928999563 0.0278
4.6066980712865027 0.0303
4.6111246551389424 0.0294
4.6143904376544640 0.0299
4.6166924707449493 0.0289
4.6198696396777548 0.0302
4.6229878162439917 0.0325
4.6294487577903167 0.0306
4.6315433166268685 0.0331
4.6354693994482759 0.0295
4.6373852990543440 0.0263
4.6383117539184102 0.033
4.6429077774988112 0.0307
4.6492720336051967 0.0284
4.6516451942096815 0.0305
4.6534744959799372 0.0311
4.6558780454445730 0.033
4.6582966540021582 0.0293
4.6638703602654825 0.0303
4.6683379820752551 0.0333
4.6726989184873640 0.0279
4.6751994395996155 0.0285
4.6766415000698185 0.0297
4.6814167021266879 0.0316
4.6855951645539475 0.0298
4.6877962457011328 0.0308
4.6907910566645983 0.0297
4.6972696089305765 0.0319
4.6975700440532719 0.0321
4.7007103797862424 0.0301
4.7056201694243986 0.0329
4.7069325956135089 0.0294
4.7090427031535445 0.0322
4.7141229065600925 0.0315
4.7173413932860528 0.0328
4.7231217593228996 0.0292
4.7238675125470397 0.0294
4.7257913150348188 0.0337
4.7293108790179250 0.0325
4.7316382679592692 0.0305
4.7332527666808035 0.0304
4.7352754681352582 0.0341
4.7403338145147549 0.0321
4.7421195985305165 0.0303
4.7465759128942011 0.033
4.7478770724557675 0.0297
4.7534823743444745 0.0312
4.7544265304082787 0.0314
4.7584937348370486 0.0332
4.7598113299335703 0.0313
4.7640549567941539 0.0328
4.7679275444337135 0.0326
4.7760016744465794 0.0314
4.7780929122888862 0.0306
4.7813149649623208 0.0317
4.7848216902694158 0.0324
4.7885132883283497 0.0312
4.7929201290596239 0.0326
4.7936832577029591 0.0324
4.8001357549758783 0.0317
4.8036927169778370 0.031
4.8077937566470839 0.0329
4.8124849919457064 0.032
4.8154467662088072 0.0321
4.8194915161172212 0.0311
4.8223011303655934 0.0317
4.8288612575187182 0.032
4.8355402264010214 0.0321
4.8372430992585542 0.0332
4.8382576414994309 0.0292
4.8405624026713800 0.0315
4.8481004302451245 0.0326
4.8490723348886586 0.031
4.8515897334583507 0.0307
4.8534340732016394 0.0303
4.8608881916396420 0.0311
4.8614404543282026 0.0323
4.8661006367132931 0.031
4.8702079507284557 0.032
4.8722703824109646 0.0307
4.8736088001200102 0.0302
4.8771539097878351 0.0336
4.8817084157313921 0.0294
4.8864770061926395 0.0332
4.8887261336186656 0.0296
4.8934725386732802 0.0296
4.8992073611913094 0.0317
4.9016377374862383 0.0326
4.9025450164230167 0.0342
4.9047248388002540 0.0327
4.9058236690086101 0.0315
4.9092788024436045 0.0318
4.9122231034816473 0.0323
4.9180740166715315 0.0335
4.9181125871729252 0.0309
4.9251792899385363 0.0348
4.9265198590169499 0.0319
4.9297705070148448 0.0289
4.9324637415617580 0.0313
4.9357733505754711 0.033
4.9370688871179844 0.0302
4.9389693724910559 0.0347
4.9422111327339593 0.0358
4.9426615031574093 0.0318
4.9483293383019324 0.0317
4.9516547849466459 0.0302
4.9540907235815270 0.0321
4.9576067594363611 0.035
4.9595254761735355 0.0336
4.9614825448374686 0.0299
4.9624573977151121 0.0308
4.9700299122755327 0.0338
4.9708543694943135 0.0323
4.9763055661864319 0.0335
4.9806117359297879 0.031
4.9814884772333698 0.0321
4.9842469486488836 0.0318
4.9873106272742893 0.033
4.9906449749290553 0.0345
4.9923069798335744 0.0317
4.9944672478761412 0.0338
4.9973455719247122 0.0325
5.0017939283673103 0.0307
5.0030661270325565 0.0332
5.0092162759026220 0.034
5.0110435546249938 0.0304
5.0129227535848546 0.0327
5.0156590330557940 0.0318
5.0201439818095066 0.0316
5.0232090838257948 0.0375
5.0259916319616025 0.033
5.0277263896224555 0.0347
5.0300098637431336 0.0353
5.0315572154495811 0.0321
5.0363295802913806 0.0323
5.0392217353967972 0.031
5.0432551048956480 0.0376
5.0452590537557862 0.0324
5.0468223165252120 0.0356
5.0522486282956232 0.0351
5.0567533835017953 0.0328
5.0569245133920724 0.0352
5.0608595245502528 0.031
5.0640526450617509 0.0349
5.0658681468509617 0.0361
5.0701898958885137 0.0365
5.0715547988050966 0.0312
5.0778462918039322 0.0334
5.0792199969721565 0.0348
5.0812496648179861 0.0359
5.0823316958791009 0.0341
5.0870133593701468 0.0343
5.0893083753232435 0.034
5.0907367875452918 0.0333
5.0951160995716656 0.0339
5.0985520187122466 0.0331
5.1002563721959415 0.0342
5.1038831183817006 0.0312
5.1065391909559024 0.0358
5.1112881197701903 0.0352
5.1130219020068175 0.0334
5.1153943357912253 0.0347
5.1201488856670645 0.0322
5.1237567461552738 0.0331
5.1265424491880420 0.0347
5.1272566624344940 0.0345
5.1316996591180697 0.0354
5.1337460057028670 0.0364
5.1350773302998638 0.035
5.1384888735473480 0.0342
5.1396752621227284 0.0325
5.1435519804100993 0.0342
5.1457856789417971 0.0357
5.1518307190786938 0.0351
5.1533148040524939 0.0314
5.1582999636349927 0.0348
5.1607909889290049 0.0354
5.1614053476708781 0.0331
5.1661853241173432 0.0374
5.1697529276205225 0.0321
5.1735125375197386 0.036
5.1759730841218765 0.0299
5.1770991596914948 0.0336
5.1807637503111241 0.0343
5.1821924013200311 0.0353
5.1828138562723778 0.0372
5.1840640677750240 0.0357
5.1878689402478821 0.0357
5.1887411134481960 0.0332
5.1966550908363098 0.0349
5.2007405976837235 0.0349
5.2057681206104292 0.0343
5.2070938609554309 0.0351
5.2099625382876988 0.0339
5.2130097310543224 0.0347
5.2158400499026252 0.0343
5.2170603426390354 0.0357
5.2216796507655969 0.0344
5.2230834612376711 0.0366
5.2276556100270222 0.0355
5.2295530896256706 0.0339
5.2306446247152021 0.0325
5.2347210836624871 0.037
5.2380852667735756 0.0374
5.2400748689634193 0.0343
5.2427427777562325 0.0357
5.2466824598175572 0.0333
5.2489691895364814 0.0331
5.2517597027698431 0.036
5.2555382585446813 0.0351
5.2601987048751813 0.0369
5.2605436767384255 0.036
5.2636377378494226 0.0332
5.2655295735114436 0.034
5.2683479174671168 0.0365
5.2689119053974967 0.036
5.2734072093653230 0.0342
5.2778793376835216 0.0332
5.2799104549513736 0.0341
5.2829116012538018 0.0328
5.2848519485338912 0.0352
5.2880333993611091 0.0393
5.2916933664786825 0.0328
5.2927997083050231 0.0364
5.2960952380643285 0.0331
5.2982248329471586 0.0367
5.3008316105251909 0.0361
5.3029064161146762 0.0353
5.3049614146751276 0.0345
5.3064857462074002 0.0354
5.3106386757941282 0.033
5.3124595569570570 0.0339
5.3169530136394325 0.032
5.3183455898512424 0.0378
5.3243607500903751 0.0368
5.3268593698488882 0.035
5.3290347517047545 0.0346
5.3310089295425129 0.0351
5.3346022570359635 0.0346
5.3385605843730399 0.036
5.3408244314387199 0.0357
5.3434904523102515 0.0357
5.3464927003697325 0.0357
5.3489993547377042 0.0365
5.3526627921193235 0.0389
5.3563532911506204 0.0371
5.3597385057008520 0.0357
5.3616895584088002 0.0329
5.3619083842370880 0.0368
5.3652734971053047 0.0358
5.3691086485938735 0.032
5.3716438620015614 0.0337
5.3758253167170365 0.0386
5.3779235614461083 0.0353
5.3805361984827593 0.0321
5.3880710173089472 0.0359
5.3888487631033692 0.0345
5.3938718635804284 0.0362
5.3958172895489085 0.0353
5.3989274355610286 0.0357
5.3996427739809922 0.0367
5.4026010993188951 0.0346
5.4047515451197921 0.0337
5.4092310914493575 0.0352
5.4124974448738312 0.0318
5.4146938005515031 0.0335
5.4176574493106582 0.0362
5.4192065228733570 0.0362
5.4230079989805553 0.0344
5.4274144544105161 0.0352
5.4297452041956724 0.0363
5.4328159573473531 0.0325
5.4363250953521591 0.033
5.4419839926784883 0.0344
5.4443206529167059 0.0387
5.4462920757459985 0.0345
5.4515022869188074 0.035
5.4556854262398007 0.0357
5.4567580566632934 0.0362
5.4578635586166477 0.0368
5.4603606458992333 0.0328
5.4625516746236755 0.0373
5.4646937183584479 0.0367
5.4680407295577202 0.038
5.4715236605509769 0.0343
5.4765376266118286 0.0377
5.4806046686940029 0.0348
5.4841393791890134 0.0365
5.4862819321481568 0.0339
5.4939036477896899 0.0357
5.4952398166568690 0.0372
5.4997938503919217 0.0356
5.5006157740880139 0.0341
5.5042656113716575 0.0331
5.5050378249045213 0.0371
5.5088311252214028 0.0317
5.5141785019679554 0.0335
5.5160606920840225 0.0397
5.5204048173911975 0.0347
5.5223738533718976 0.0349
5.5254356095688388 0.0393
5.5278484130622552 0.0335
5.5314305166351811 0.038
5.5327106183498209 0.0366
5.5356313530883536 0.0341
5.5371504590958258 0.0361
5.5421457767589066 0.0354
5.5437727882340875 0.0373
5.5488409359128363 0.0341
5.5511017079560387 0.0377
5.5518753387465010 0.0353
5.5552035361510681 0.033
5.5585648898471653 0.0345
5.5586979559400138 0.0355
5.5623115156542040 0.036
5.5682810462845982 0.0345
5.5708650438353926 0.0351
5.5742494636490107 0.0348
5.5774776583812917 0.0354
5.5781127516435465 0.036
5.5807129387000174 0.0375
5.5842422945142722 0.0402
5.5911611403867703 0.0349
5.5933684708828393 0.0341
5.5954284204741747 0.0364
5.5987415987071083 0.034
5.5996194674812774 0.0359
5.6021166412387116 0.038
5.6065448625328207 0.0396
5.6073607279249353 0.0355
5.6085963183384528 0.0324
5.6116702830902616 0.0359
5.6128939342102884 0.0356
5.6169911371420547 0.0368
5.6200376462404895 0.037
5.6247480279144106 0.0359
5.6277869638545059 0.0387
5.6286348206234802 0.0361
5.6298704897245155 0.0375
5.6330533702231191 0.0381
5.6360915088962997 0.0355
5.6388274756169139 0.0413
5.6410720724010055 0.039
5.6464945204838211 0.0373
5.6476404730819292 0.0381
5.6502253717033142 0.0339
5.6543687797780580 0.0348
5.6564328959443104 0.0392
5.6590248131851588 0.0366
5.6599786502797258 0.0375
5.6613894932557853 0.0344
5.6635773984259741 0.0382
5.6641746886000330 0.0381
5.6679210116572909 0.039
5.6705650518551787 0.0361
5.6725259046147798 0.0342
5.6754360702378293 0.0362
5.6789718549889532 0.0377
5.6833737768632320 0.0353
5.6864292636732880 0.0376
5.6888661161341370 0.0383
5.6898513286426171 0.0379
5.6962375872630906 0.0371
5.6977869624262851 0.037
5.7001500163462282 0.0364
5.7032230875140231 0.0392
5.7037006480099848 0.0372
5.7048537573844911 0.0373
5.7112656680963045 0.0376
5.7135598601157964 0.0404
5.7159664526024372 0.0402
5.7216448745626334 0.0374
5.7226057232033005 0.0386
5.7259433528871204 0.0395
5.7295094317791895 0.037
5.7311483510996908 0.0378
5.7333938025539020 0.0368
5.7384443853095890 0.0394
5.7421143812117306 0.033
5.7454276900288734 0.0379
5.7478155622747140 0.0356
5.7513704613176522 0.0351
5.7514669121854984 0.039
5.7535136533170421 0.0381
5.7572172780953856 0.0365
5.7580483341461868 0.0389
5.7600553482722416 0.0417
5.7650848542923425 0.0387
5.7654126730654225 0.0374
5.7695021710906280 0.0367
5.7695654444644617 0.0376
5.7754019395269793 0.0399
5.7766945410567763 0.0395
5.7779435025269468 0.0388
5.7785975605219528 0.0411
5.7808845268601896 0.0383
5.7871149975387457 0.0375
5.7909102690263614 0.0392
5.7919634058896898 0.0406
5.7955548639726890 0.0381
5.7969207080430358 0.0385
5.8006333222185855 0.039
5.8059285567163919 0.037
5.8062486105739293 0.0379
5.8092311177188449 0.0424
5.8099263984350076 0.0381
5.8133223780076158 0.0354
5.8156909436758379 0.0352
5.8177638492064387 0.0362
5.8190830630222532 0.0374
5.8216756352548229 0.0385
5.8267503967419971 0.0394
5.8300462354324232 0.038
5.8319332207364498 0.0372
5.8340491210896639 0.0368
5.8344659265306849 0.0373
5.8372184687588042 0.0381
5.8410052249802256 0.0365
5.8434205597706343 0.0368
5.8443642448520032 0.0406
5.8512589519726381 0.0384
5.8521376914650896 0.0401
5.8589717085070721 0.0408
5.8616616223613285 0.0387
5.8619458694299293 0.0371
5.8670130973391910 0.0379
5.8691165122658076 0.0369
5.8703698281914480 0.0413
5.8745534514372748 0.0378
5.8760907010566124 0.0362
5.8819058335833425 0.0399
5.8838242717667129 0.0366
5.8866756693466575 0.0377
5.8913292710798784 0.038
5.8944732738664412 0.0391
5.8974347263841995 0.039
5.8985847541324548 0.0382
5.9006966908296805 0.0424
5.9045452870552531 0.0383
5.9049772945218688 0.0386
5.9095569706118916 0.0388
5.9099442844814920 0.0374
5.9132328791924627 0.0374
5.9145484841907834 0.0398
5.9212287332578608 0.0403
5.9236952514673753 0.0391
5.9261092229205605 0.0387
5.9290118604385613 0.0378
5.9311808082551174 0.0375
5.9336721729551547 0.0406
5.9383451762092969 0.0368
5.9399682011599104 0.0388
5.9425153515337081 0.0415
5.9435926311912883 0.0368
5.9452188849326681 0.0396
5.9498420840760602 0.0378
5.9517893093615699 0.0394
5.9541404211631583 0.0402
5.9564448050438905 0.0348
5.9618045184740778 0.0381
5.9643841695284356 0.0391
5.9657737465027525 0.0418
5.9702713968425458 0.0404
5.9717022007112321 0.0363
5.9737798134700100 0.0379
5.9797315867097787 0.0397
5.9809114307379989 0.0368
5.9833517490443944 0.0391
5.9852208061850671 0.0381
5.9869353025086243 0.039
5.9886485389258901 0.0398
5.9930004738770606 0.0372
5.9953132511228011 0.0382
5.9991446151243357 0.0412
6.0014207073212766 0.0389
6.0024056564277926 0.0403
6.0044037671137085 0.0388
6.0063639567700386 0.036
6.0119049581544193 0.0368
6.0127663247206176 0.0393
6.0162032517324189 0.0388
6.0193736167624756 0.0345
6.0231477577136783 0.0394
6.0255984053940832 0.0352
6.0291038448646850 0.0366
6.0319820599039700 0.0343
6.0345801720824950 0.0362
6.0375466743937229 0.0382
6.0417234398443380 0.0402
6.0436573496931860 0.04
6.0447765926764729 0.0376
6.0470454077507396 0.0372
6.0488562775104588 0.0392
6.0528661703738740 0.0371
6.0547460911890836 0.0381
6.0603320612885705 0.0391
6.0632795599907965 0.0374
6.0642672823068562 0.0398
6.0667191185338183 0.0397
6.0700071535321234 0.0384
6.0728684643312496 0.0407
6.0795105113998842 0.0384
6.0795290930291932 0.0358
6.0801139231212931 0.0399
6.0842444138882090 0.0375
6.0860137775104679 0.0398
6.0887809617624926 0.0406
6.0929942809991333 0.0375
6.0935320283975303 0.0369
6.0941436628858572 0.0386
6.0991813485274093 0.0403
6.1012951730260241 0.0376
6.1031280324585104 0.0372
6.1046733488949796 0.0388
6.1076997180376296 0.0386
6.1092319766228673 0.0376
6.1147903700920514 0.0362
6.1157163215842836 0.038
6.1187378110570787 0.04
6.1226600865444727 0.0392
6.1232900373186023 0.0355
6.1267101608744525 0.0378
6.1307313665727605 0.0386
6.1333487955536503 0.0374
6.1361955306860843 0.0417
6.1381936435931257 0.0411
6.1420878718211620 0.0346
6.1455043673642216 0.0395
6.1475297042468551 0.0383
6.1516004056093543 0.0392
6.1563867575952536 0.0383
6.1612810282451758 0.039
6.1627919419667245 0.0357
6.1654940074512119 0.0372
6.1659951271119882 0.0359
6.1688573275570864 0.0371
6.1718251362978878 0.0361
6.1762163796746163 0.0352
6.1775951716506006 0.0402
6.1814442706750850 0.038
6.1834066567709778 0.0408
6.1871098415662198 0.0336
6.1913927328413116 0.0389
6.1929513441800319 0.0396
6.1942901546223812 0.0375
6.1967203410916474 0.0384
6.1993259093899820 0.039
6.2001467940278685 0.0392
6.2048946445177569 0.0382
6.2085935374235310 0.0419
6.2102597409909057 0.0394
6.2126714934550531 0.0362
6.2137724092315860 0.0366
6.2179167154410919 0.038
6.2202952179217483 0.0369
6.2219187034712711 0.0382
6.2244641991775653 0.0398
6.2263874772138657 0.039
6.2301447306587958 0.0419
6.2347042291034596 0.0384
6.2360000839933845 0.0374
6.2418165038928057 0.0366
6.2438690107131496 0.0384
6.2460741004875455 0.0383
6.2478108705486237 0.0384
6.2513172696925530 0.0375
6.2541448476671375 0.0373
6.2565366315231712 0.0369
6.2594168217290829 0.0416
6.2604142681374304 0.0384
6.2640343735990998 0.0403
6.2698283595579500 0.0379
6.2724929815716832 0.0395
6.2727698342329923 0.0381
6.2789609419187098 0.0371
6.2792290427702477 0.0374
6.2817276972632534 0.0379
6.2826735566375076 0.0407
6.2861659894606090 0.04
6.2888053160474167 0.04
6.2915422108573642 0.0377
6.2951946753139234 0.0383
6.2989882595517113 0.0407
6.3001704818445639 0.0373
6.3022648189524890 0.0384
6.3087737164983375 0.0374
6.3092821069112714 0.0428
6.3138188389501275 0.0399
6.3154177193999548 0.039
6.3179729221563399 0.0382
6.3201480669726902 0.041
6.3246973722559643 0.0391
6.3262004390690150 0.04
6.3275797113960470 0.0406
6.3296877541436576 0.0365
6.3362608270150185 0.04
6.3396892974888326 0.0416
6.3407130161018523 0.0408
6.3425058540894925 0.0382
6.3454793446825200 0.0405
6.3467153187537102 0.0413
6.3486003160929885 0.0416
6.3530556000933238 0.0431
6.3541626618614693 0.0437
6.3570628785125640 0.0416
6.3599430669423347 0.0398
6.3642174485796632 0.0374
6.3683402095000146 0.0403
6.3684087450323679 0.0397
6.3708779814169345 0.0404
6.3731687025925527 0.0432
6.3766730679837877 0.0406
6.3770718428494897 0.0377
6.3800772948926161 0.0403
6.3844666656489375 0.042
6.3855320605680790 0.0417
6.3883516488236296 0.0414
6.3904922414726348 0.04
6.3932117647453524 0.0381
6.3966141035074866 0.0397
6.3994178679159974 0.0424
6.4030161632728335 0.0429
6.4040933203849661 0.0397
6.4059647916626457 0.0428
6.4075566676893336 0.0395
6.4132613007303005 0.0433
6.4138376551541212 0.0423
6.4157121552224234 0.0413
6.4173396161210645 0.0403
6.4219418083264497 0.0435
6.4258916445745369 0.0415
6.4272257924895602 0.0411
6.4290565971261211 0.0425
6.4303323984033565 0.0385
6.4326412386297083 0.0414
6.4346781794748198 0.0424
6.4398280287599432 0.044
6.4405611150128133 0.0377
6.4428087315684701 0.0397
6.4471330276761059 0.0446
6.4498124533187022 0.0422
6.4504220255571285 0.0417
6.4526520090127084 0.0417
6.4580286321028080 0.0388
6.4592789420494565 0.0407
6.4598337662356693 0.04
6.4620817799352048 0.0387
6.4663899386254347 0.0438
6.4696993517951507 0.0411
6.4747293917828781 0.0419
6.4774749094940489 0.0396
6.4816863911502285 0.04
6.4823037695277552 0.0435
6.4856607167384279 0.0415
6.4880408991569620 0.0442
6.4911804758715892 0.0393
6.4951985619469710 0.042
6.4988424473329349 0.0413
6.4991146172042766 0.0428
6.5030091917215538 0.0416
6.5051329157641691 0.0406
6.5089074777655238 0.0398
6.5095517258153386 0.0423
6.5105788460911480 0.0424
6.5139974532890808 0.0395
6.5193415393406999 0.0415
6.5198089729211706 0.0395
6.5211166858592788 0.0408
6.5258440718985273 0.0434
6.5272299415559694 0.0395
6.5306792772157412 0.0398
6.5327689847800468 0.0405
6.5360674059832427 0.0401
6.5402497483186099 0.0432
6.5429327086577382 0.0408
6.5444913374387292 0.0393
6.5454589141830510 0.0383
6.5475365381563124 0.0414
6.5499948415484646 0.0394
6.5533656220222660 0.0407
6.5565071688979986 0.039
6.5599251182122877 0.0412
6.5647305937026079 0.0448
6.5674477504631481 0.0421
6.5694620629610689 0.04
6.5704681559166760 0.0427
6.5710708234074389 0.0453
6.5764350723820018 0.0421
6.5792666460842444 0.0392
6.5832533649680025 0.0392
6.5852883009178811 0.0456
6.5860408910054860 0.0419
6.5881268377370992 0.0421
6.5909392962450060 0.0389
6.5949187363802428 0.0449
6.5973890459843290 0.0413
6.6028156889361167 0.0413
6.6048607858998247 0.0423
6.6050122800793645 0.0398
6.6098879694593702 0.0409
6.6112023632597916 0.0422
6.6164653754633260 0.0423
6.6172131856040801 0.0405
6.6186263618172108 0.0437
6.6225952880807109 0.0462
6.6229898521960413 0.0394
6.6258197216423813 0.0397
6.6266259449664711 0.0426
6.6298405923233332 0.0418
6.6309405855349342 0.0426
6.6353400192099192 0.0408
6.6367928456639280 0.038
6.6423840918414419 0.039
6.6446175822294284 0.0395
6.6460528239924317 0.0416
6.6473720635806597 0.0395
6.6512554353768882 0.0416
6.6517086976969226 0.0442
6.6539066405708862 0.0437
6.6581205384479958 0.0423
6.6589975490485003 0.0421
6.6614290211767679 0.0439
6.6640797019491673 0.0426
6.6676245228256441 0.0419
6.6695435860582108 0.0424
6.6727292105829923 0.0421
6.6739151175528413 0.0405
6.6785554420423567 0.0428
6.6799396401784881 0.0379
6.6833675605244025 0.0421
6.6857161246138821 0.0402
6.6863371131890768 0.0417
6.6875208212467943 0.041
6.6886087456474073 0.0426
6.6942851000914443 0.0436
6.6949009765844796 0.0412
6.6976073716336106 0.0426
6.7003850950766877 0.0394
6.7039316618567666 0.0403
6.7062664523166173 0.0432
6.7103402827795753 0.041
6.7128904755289467 0.0437
6.7167885749771994 0.0438
6.7226161750178193 0.0393
6.7252583836880495 0.0434
6.7269443914082876 0.0408
6.7283094299327812 0.0417
6.7303897849464747 0.0439
6.7342302887022614 0.0434
6.7369248368888348 0.0408
6.7390629758163483 0.0429
6.7410756193833912 0.0421
6.7456103256448454 0.0419
6.7471138596834077 0.0411
6.7504678576299391 0.043
6.7515113417882979 0.0403
6.7529683362878297 0.0374
6.7582775800210788 0.0396
6.7603636138144818 0.04
6.7624377785767020 0.0414
6.7650663333238930 0.0429
6.7668169146326687 0.0411
6.7695566304404968 0.0415
6.7738933040078573 0.0405
6.7754442419334975 0.0427
6.7772430715086900 0.0416
6.7798445305619701 0.0436
6.7864406951660525 0.0398
6.7876585498121580 0.0407
6.7901486918833021 0.0404
6.7911662363662240 0.0429
6.7963294677338091 0.0401
6.7993463064759938 0.0406
6.8014402122280453 0.0439
6.8044042595632153 0.04
6.8055258830355507 0.0405
6.8090115197903742 0.0467
6.8097559815360436 0.0379
6.8159641752289017 0.0407
6.8200676736982500 0.0428
6.8226201339678907 0.0421
6.8232259471088206 0.0432
6.8254619688516511 0.0425
6.8305300591567386 0.0409
6.8323935786106862 0.0436
6.8362900576664094 0.0415
6.8400430301917190 0.0452
6.8412804500869928 0.0426
6.8429821073392016 0.0419
6.8448182324215070 0.0428
6.8467588372227883 0.0409
6.8502023283896669 0.0428
6.8538878903650815 0.0405
6.8567438169050154 0.0409
6.8617480167110738 0.0434
6.8635195241371445 0.0424
6.8658730033503144 0.0435
6.8667899346876666 0.0391
6.8687071818293743 0.0435
6.8690255655153232 0.0426
6.8732056632782914 0.0411
6.8762650015132545 0.0458
6.8782295929760870 0.0434
6.8797019217546307 0.0418
6.8847715769560960 0.0388
6.8878077530582695 0.0404
6.8911131822897636 0.0431
6.8925464694967280 0.0428
6.8951990293839334 0.042
6.8997580569819705 0.0432
6.9013268946562976 0.0427
6.9028424221177049 0.0443
6.9034417408549524 0.0436
6.9050767572644682 0.0445
6.9081196533808091 0.0452
6.9105185269017060 0.0418
6.9141737560465524 0.0451
6.9154096318833203 0.0421
6.9181705979457488 0.0393
6.9209116052080155 0.0414
6.9247234589660760 0.045
6.9283346050523065 0.0427
6.9287248981980500 0.0432
6.9323116647393412 0.0448
6.9341289933554240 0.0444
6.9366585640169616 0.0404
6.9376986644139595 0.0428
6.9414951118343753 0.0414
6.9420572373301521 0.0453
6.9460299393845730 0.0435
6.9506863531407186 0.0416
6.9530796750134023 0.0435
6.9548174853718585 0.041
6.9571397296773103 0.0406
6.9618148910501958 0.0396
6.9635402596027109 0.0408
6.9659533055876741 0.0406
6.9682160061291762 0.0434
6.9699212809255799 0.0464
6.9717993287566928 0.0427
6.9731188512968378 0.0451
6.9788288907496545 0.0406
6.9813730597973249 0.0457
6.9866116979894333 0.042
6.9874002784649161 0.0419
6.9900499951917459 0.0464
6.9907031743435377 0.0425
6.9953402575002217 0.044
6.9981224667785469 0.0431
7.0011338775370726 0.0415
7.0032117752773022 0.0459
7.0055590593027821 0.0463
7.0067019473463814 0.0429
7.0078476150817899 0.0466
7.0119027518922215 0.0419
7.0126604919788580 0.0419
7.0145323149183474 0.045
7.0173371162612046 0.0443
7.0193539337979782 0.0418
7.0211995787494343 0.044
7.0235915953864270 0.0452
7.0254254912633334 0.0423
7.0284612130907878 0.0426
7.0323771083392090 0.0409
7.0328247879543069 0.0428
7.0358429791030019 0.0461
7.0362621671495527 0.0451
7.0392288035191788 0.0412
7.0422595681522537 0.0437
7.0441044284501526 0.0421
7.0479666033054826 0.0439
7.0537573778441383 0.0423
7.0555452084848076 0.044
7.0576520779069956 0.0427
7.0598248408076802 0.0431
7.0608654078612192 0.0463
7.0627934662327787 0.0443
7.0663696314092830 0.047
7.0677886519087529 0.0443
7.0709973765799283 0.0423
7.0762268325226554 0.0437
7.0797867441538695 0.0436
7.0805701248778847 0.0439
7.0834405785055354 0.0439
7.0857141349297565 0.042
7.0877348905203723 0.0428
7.0912178708777436 0.0407
7.0921098267706189 0.0438
7.0950473487881371 0.0416
7.0993523281947155 0.0441
7.1005030830527529 0.0424
7.1037720208510047 0.044
7.1058787545653095 0.0416
7.1102454279515541 0.0434
7.1113742938408917 0.0423
7.1139141521694880 0.0448
7.1166562020302839 0.0401
7.1192153151536619 0.0437
7.1219925392864729 0.044
7.1244428722114375 0.0436
7.1274043561001346 0.0406
7.1322089314513573 0.045
7.1334202299572809 0.0414
7.1368439883961887 0.0436
7.1413956979138584 0.0445
7.1428435728843942 0.0409
7.1444190996018229 0.0434
7.1452394396940822 0.0448
7.1484036221437330 0.0417
7.1507159691457076 0.0427
7.1540552463641767 0.0434
7.1552264905635372 0.0416
7.1583388023333567 0.0428
7.1633199642286298 0.0439
7.1663148058103392 0.0441
7.1677935584169266 0.0424
7.1710533148213251 0.0439
7.1738572182566873 0.0428
7.1775941577548972 0.0429
7.1786484582776664 0.0455
7.1808981056952979 0.045
7.1838567315643775 0.0396
7.1865609676886431 0.0453
7.1894189423360491 0.0436
7.1918038349171338 0.0431
7.1923837577137268 0.0434
7.1970940998812525 0.0428
7.1992367747585142 0.0449
7.2016494779325724 0.0432
7.2045096556665982 0.0426
7.2072444347966158 0.0438
7.2095460502507125 0.0405
7.2117425370498029 0.0406
7.2141705903248772 0.04
7.2174321271671307 0.0436
7.2212143464679848 0.0445
7.2240911643187422 0.0428
7.2277453835175196 0.0415
7.2288920776497054 0.0462
7.2339171136878937 0.0427
7.2354874573531909 0.0434
7.2370894591693959 0.0416
7.2374754523537028 0.0441
7.2437528881423967 0.0465
7.2452214837798223 0.0438
7.2470306633495625 0.0435
7.2497695342125992 0.0459
7.2523092888879503 0.0445
7.2546611601233888 0.0475
7.2562831373783512 0.0445
7.2607118426830670 0.0454
7.2641326181189685 0.0448
7.2648003747400534 0.0442
7.2663654097325665 0.043
7.2684312159740880 0.0445
7.2717700393561886 0.0458
7.2749714883934917 0.0455
7.2805012740177206 0.044
7.2829134953013268 0.0451
7.2853476433322735 0.0451
7.2866869385950794 0.0429
7.2904944373956413 0.0451
7.2932352833476930 0.0431
7.2935798731030292 0.046
7.2946648693558434 0.0483
7.2969914821820048 0.0445
7.2992844958964183 0.0505
7.2996688567273473 0.0448
7.3032133190442652 0.042
7.3040792081079280 0.044
7.3046295491619233 0.0441
7.3104778507256682 0.0448
7.3125491365298387 0.0441
7.3149078307608635 0.0447
7.3171956157175604 0.0472
7.3184867319425919 0.0444
7.3207025969764148 0.0454
7.3229687033920818 0.0499
7.3253529713493180 0.0463
7.3285393341110865 0.0461
7.3325581038868570 0.0444
7.3344907397504837 0.0479
7.3361193361283155 0.0446
7.3386327143878658 0.0508
7.3391792392365707 0.0467
7.3431616291321875 0.0437
7.3450347111418948 0.0497
7.3468204383486704 0.0466
7.3507036000934365 0.0457
7.3517045104126080 0.0447
7.3541372004423602 0.0472
7.3575685593186551 0.044
7.3592676865699662 0.0436
7.3619225906782502 0.0457
7.3650077134527008 0.0435
7.3666201216395324 0.0475
7.3671474653051083 0.0439
7.3713950067407685 0.0453
7.3743558365299924 0.0445
7.3765897243601692 0.0469
7.3786840820444555 0.045
7.3832850796980161 0.0436
7.3840368549935276 0.0428
7.3873564841011046 0.0434
7.3902994874054517 0.0456
7.3932344215473256 0.0444
7.3959707533953427 0.0436
7.3988845487848902 0.0471
7.4009963752724586 0.0433
7.4020246887148300 0.0459
7.4042811063398517 0.0453
7.4105502692577172 0.0452
7.4120731091808318 0.0445
7.4125522487232720 0.0445
7.4161908065615902 0.0433
7.4175068237872006 0.0468
7.4194295923331230 0.0457
7.4231296547940451 0.0447
7.4246243280241790 0.0454
7.4257516279026925 0.0482
7.4294479629550603 0.0457
7.4309202225315039 0.0464
7.4324464153335423 0.0453
7.4344931141140016 0.0434
7.4387171807071715 0.0485
7.4416150268100347 0.044
7.4431297153533116 0.0465
7.4460122184546318 0.0465
7.4480490156466157 0.045
7.4497534374057119 0.044
7.4537312326182379 0.0446
7.4566399136134480 0.0453
7.4579921185075193 0.0472
7.4607002116993453 0.0434
7.4623088629230159 0.0457
7.4647948208198383 0.0445
7.4672705163556641 0.0442
7.4708642345301293 0.0469
7.4757346173393415 0.0451
7.4782099217141358 0.0417
7.4794611552639676 0.046
7.4826341146109785 0.0473
7.4838510829336595 0.0449
7.4865453511958018 0.0447
7.4876061731046351 0.0447
7.4922866223898215 0.0463
7.4940203916375214 0.0439
7.4970086648994529 0.0461
7.4987251064137226 0.0477
7.5004855448483827 0.0469
7.5013107923762652 0.0459
7.5041004718240787 0.0451
7.5054109543228735 0.0446
7.5100124730869275 0.0453
7.5127606104608509 0.0441
7.5149772249651061 0.0447
7.5173792239515196 0.0476
7.5211594997724074 0.0444
7.5235981485437469 0.0464
7.5243181472518348 0.0469
7.5261103290913205 0.0436
7.5319545222030575 0.046
7.5326512003740049 0.047
7.5348239617945056 0.044
7.5363803893929955 0.0446
7.5385427955837736 0.0455
7.5428277364574816 0.0432
7.5441363328183240 0.0449
7.5477965238322486 0.0467
7.5488481597485082 0.0465
7.5503169452522538 0.0484
7.5543735309204409 0.0458
7.5551290243183269 0.0439
7.5595810835059929 0.0434
7.5601699057724074 0.0428
7.5616117587569649 0.0429
7.5653892305953532 0.0433
7.5681083641418327 0.0444
7.5711541119671688 0.0445
7.5753869472232704 0.045
7.5790879627188570 0.0465
7.5816851759542612 0.0464
7.5833344068158528 0.0461
7.5841928323878234 0.0437
7.5864973572495495 0.0449
7.5880707218068952 0.0472
7.5910092543374281 0.0458
7.5936513814491953 0.0456
7.5961963649006901 0.0444
7.5976920263300904 0.0426
7.6002812073311219 0.0448
7.6035225252904182 0.0464
7.6065537637562679 0.0455
7.6075676365736831 0.0456
7.6105515358989875 0.0483
7.6137369766178455 0.0469
7.6142400869047666 0.0423
7.6183955183328331 0.0487
7.6207899575302243 0.042
7.6219361444823086 0.051
7.6253753901344101 0.0491
7.6276798942857482 0.0463
7.6299435374323838 0.0487
7.6337967175720856 0.0448
7.6367704904972262 0.0478
7.6388482136841791 0.0447
7.6405442949790245 0.0451
7.6436826226963950 0.0404
7.6449359512163149 0.0463
7.6472408661400220 0.0465
7.6503578175173628 0.0425
7.6534271340462796 0.0458
7.6559555917838855 0.0454
7.6594042989765114 0.0482
7.6641547106709051 0.0479
7.6667853284887544 0.047
7.6680312086412270 0.0458
7.6691360013728236 0.0466
7.6709216092336945 0.0474
7.6750963019391651 0.0467
7.6767072404231200 0.044
7.6784628065572020 0.0469
7.6801190754847255 0.0461
7.6846054667538981 0.0497
7.6889247209175604 0.0459
7.6894272691359626 0.0449
7.6909636823534102 0.0455
7.6953231211196798 0.0495
7.6962175049809769 0.045
7.6976618813677131 0.0446
7.7022061002772659 0.046
7.7040639418449333 0.0492
7.7048362700840967 0.0468
7.7065552276014895 0.0465
7.7107372942672985 0.0457
7.7113541465676247 0.0466
7.7143687410165054 0.0466
7.7157245769985270 0.0437
7.7172642326298657 0.0449
7.7216094350611728 0.0447
7.7240265758375815 0.0451
7.7262474851487992 0.048
7.7305939838603175 0.0441
7.7335759450690968 0.0447
7.7366733935887897 0.0435
7.7382109977999365 0.0472
7.7391584434385416 0.0479
7.7432486340569859 0.0441
7.7443780859715465 0.0488
7.7471034316583349 0.0496
7.7508563382073721 0.0512
7.7516146298821171 0.0463
7.7556147797600294 0.0436
7.7568629119682777 0.0446
7.7580951419426967 0.0456
7.7630604797269829 0.0455
7.7643169517024484 0.0488
7.7682710257455625 0.0449
7.7708353729203905 0.0456
7.7715220880875870 0.0464
7.7748454396622098 0.0469
7.7784984843941931 0.0448
7.7794559041055145 0.0451
7.7846951811471055 0.0493
7.7870123774167821 0.0503
7.7879839629637448 0.0487
7.7917898473796292 0.0453
7.7962981178631283 0.0468
7.7971074531278566 0.0487
7.8000777495432585 0.049
7.8010351316429851 0.0495
7.8044077447877491 0.0448
7.8073335524240548 0.0461
7.8085460974997973 0.0445
7.8124036934451206 0.0472
7.8134755096919504 0.0445
7.8167992006379725 0.0471
7.8206443874565084 0.0474
7.8220045905922149 0.0437
7.8237012495967075 0.0444
7.8267223657268818 0.048
7.8291712712283337 0.0436
7.8325196191594335 0.0437
7.8339928274433044 0.0467
7.8365948203698350 0.0444
7.8386898367720033 0.0482
7.8419764221629098 0.0464
7.8433533412119303 0.048
7.8450674731533514 0.0461
7.8462355201121854 0.0497
7.8478934214617775 0.0498
7.8503422282556299 0.0456
7.8528828695893491 0.0505
7.8580381878830279 0.0447
7.8585879387738640 0.0471
7.8615620706188540 0.0465
7.8637946355059771 0.0457
7.8653491682219761 0.0465
7.8669175057319718 0.0437
7.8716000191700966 0.0463
7.8728240625613095 0.0462
7.8751098588361401 0.044
7.8783261651161673 0.0464
7.8796564596373999 0.0461
7.8831034265360813 0.0448
7.8839449783262587 0.0447
7.8849957405217532 0.0505
7.8895614058276298 0.0465
7.8930588948111504 0.0486
7.8945058709756513 0.0473
7.8982835689388384 0.0473
7.8993857196151644 0.0486
7.9014060455708810 0.0477
7.9059849420439265 0.045
7.9065807595302600 0.0467
7.9078104975117594 0.0456
7.9100304787740043 0.0442
7.9105625470339653 0.0489
7.9123542970875382 0.0464
7.9156103737656407 0.0481
7.9178089676771375 0.0477
7.9214144458096749 0.0476
7.9219970961197568 0.0476
7.9251999508124094 0.0513
7.9263096106448447 0.0513
7.9298578428431243 0.0463
7.9304795630166041 0.0484
7.9332294253889408 0.0508
7.9350542219009466 0.0473
7.9400261357344064 0.0479
7.9422564607691681 0.0476
7.9426325976353720 0.0488
7.9438269169781490 0.0486
7.9476514791643558 0.0503
7.9494135280578799 0.0473
7.9513596230516583 0.0471
7.9551424983321635 0.0481
7.9572129077433535 0.0464
7.9607035289504475 0.048
7.9637842526038005 0.045
7.9647809008278569 0.0501
7.9663445983017604 0.0504
7.9673333772640520 0.0468
7.9702105122215769 0.0457
7.9739265200751994 0.0464
7.9769758383521383 0.0471
7.9789625382386511 0.0485
7.9813966237199088 0.0478
7.9826514386221019 0.0461
7.9851389979578888 0.05
7.9868079873907574 0.0494
7.9883100457166734 0.0489
7.9908222621992069 0.0462
7.9921787797862160 0.0467
7.9946023862170268 0.0472
7.9987198697054529 0.0481
8.0005432986760709 0.0476
8.0053705761881950 0.048
8.0076200083715481 0.0458
8.0100976352230600 0.0462
8.0111627030469528 0.0485
8.0128001646411313 0.052
8.0136024235079297 0.0513
8.0147545660159700 0.0491
8.0209024611507473 0.0482
8.0227680462408024 0.049
8.0246909193498350 0.046
8.0268736834775840 0.05
8.0320239712166348 0.0466
8.0321826483571979 0.0497
8.0340997122192839 0.048
8.0350064126260623 0.0447
8.0392991191368726 0.046
8.0422654094627308 0.0447
8.0457431066958236 0.0484
8.0479647835519756 0.0511
8.0489439117872781 0.0471
8.0525750308975788 0.0461
8.0547683552794336 0.0478
8.0562517690591804 0.0488
8.0582865265794030 0.0493
8.0596775688586106 0.0477
8.0610289536867459 0.0465
8.0627700853560373 0.0454
8.0669288992302342 0.0487
8.0673336575237222 0.0485
8.0723230345260326 0.0475
8.0742653743176582 0.0453
8.0765099104290936 0.0478
8.0805712612858667 0.0507
8.0816057552547722 0.0477
8.0836885802013665 0.048
8.0844954282850914 0.0489
8.0882556808262080 0.0489
8.0905672987481481 0.0467
8.0915421508901755 0.048
8.0961572838005704 0.0493
8.0993988991748083 0.0449
8.1014168055284301 0.0484
8.1025223650697864 0.0475
8.1052959670438796 0.0503
8.1066858605103036 0.0516
8.1085565574390852 0.0485
8.1118558016020685 0.0474
8.1136340343152380 0.0456
8.1149615277372931 0.0467
8.1198767276958463 0.0493
8.1214652848922846 0.0473
8.1231487978245926 0.0461
8.1258244959908588 0.0469
8.1285078712132623 0.0462
8.1306556233214984 0.0504
8.1324158111288973 0.0493
8.1338697534901865 0.0466
8.1382456799464364 0.0477
8.1426871022787601 0.0477
8.1442802825579506 0.0479
8.1460473194890746 0.0526
8.1470819293931456 0.0492
8.1486161033050788 0.0527
8.1498407202500616 0.0483
8.1527626551000871 0.0464
8.1559578774153731 0.0479
8.1567809964991280 0.0493
8.1592956018709870 0.0463
8.1615525446555406 0.0465
8.1636877603832705 0.0519
8.1659909745648793 0.051
8.1691045865440213 0.0491
8.1710117589804305 0.0488
8.1735719133398259 0.0513
8.1751333308166547 0.0483
8.1782196168560848 0.0504
8.1793300977624650 0.049
8.1821731671494025 0.0488
8.1837501146581921 0.048
8.1858079559867996 0.0468
8.1877602238191045 0.0454
8.1942747003454350 0.0489
8.1945708091204743 0.0466
8.1975274355370402 0.051
8.1991215594651141 0.0469
8.2003743368668118 0.045
8.2021005924456301 0.0469
8.2058668612103336 0.0473
8.2067843805374139 0.0486
8.2075667818842994 0.05
8.2113610127532475 0.0464
8.2132024372144325 0.0497
8.2150091347824752 0.0488
8.2159165568564418 0.0466
8.2195070458071235 0.0479
8.2250127338675547 0.0486
8.2252610409036375 0.0468
8.2272337873767789 0.0469
8.2289985521192008 0.0461
8.2309101204920676 0.0504
8.2329084330519269 0.047
8.2362905568139499 0.0494
8.2402978776026554 0.0484
8.2410090259251625 0.0477
8.2421130360991928 0.0505
8.2438979324353294 0.0467
8.2452231856004836 0.0434
8.2501572181881837 0.0496
8.2520273803645185 0.0505
8.2552742705910784 0.0465
8.2576058982950418 0.05
8.2605244466789891 0.0496
8.2618479846462130 0.0487
8.2634096450593901 0.0489
8.2646332021642639 0.0473
8.2678072845448742 0.0483
8.2710239497333955 0.05
8.2725772264370860 0.0516
8.2754860206640473 0.0497
8.2778229349284675 0.0478
8.2807232991674145 0.0503
8.2831606013392314 0.0485
8.2843543886044078 0.0508
8.2849896206853266 0.048
8.2880888463574625 0.0482
8.2924438588911045 0.0498
8.2937433734110364 0.0474
8.2946813540601916 0.0497
8.2972097768991198 0.0529
8.3001919767550696 0.0496
8.3029203733286092 0.0525
8.3048510367758883 0.0463
8.3079729333202472 0.0489
8.3103222445025438 0.0495
8.3140349997768990 0.0506
8.3154190855514898 0.0505
8.3176187700225661 0.0479
8.3200059745555812 0.0519
8.3230739655244665 0.0482
8.3259502688850286 0.0452
8.3266163624532865 0.0511
8.3285454104247272 0.0459
8.3300732100084964 0.0493
8.3332811319060891 0.0464
8.3392115849616779 0.0471
8.3404672096241672 0.0503
8.3424375573062139 0.0486
8.3443546289548021 0.0498
8.3466292985684944 0.0496
8.3484490313156527 0.0473
8.3514676618024897 0.0499
8.3528037339666756 0.0501
8.3548983645971244 0.0514
8.3580905464760296 0.0508
8.3600167226442412 0.0506
8.3624670894942792 0.0494
8.3634863590968642 0.0547
8.3660070379544909 0.0474
8.3674361532387813 0.0491
8.3686537964088288 0.0506
8.3722547656796582 0.0509
8.3757255392905350 0.0478
8.3788324806622008 0.0462
8.3811133042876786 0.0509
8.3834429060364801 0.0503
8.3851322347638995 0.0497
8.3859083642058199 0.0499
8.3903078929357786 0.0465
8.3921320046269852 0.0481
8.3941152270507544 0.0516
8.3960042384669400 0.0484
8.3983712264395294 0.0496
8.3996731642303644 0.0462
8.4005685713868203 0.0527
8.4051301276733845 0.0525
8.4081964486126317 0.0509
8.4108523567430051 0.049
8.4121571874041123 0.0461
8.4153803267982106 0.0502
8.4163626849244313 0.0548
8.4175243180174864 0.0515
8.4192274018183699 0.0494
8.4205676019500402 0.0496
8.4214674170435071 0.0504
8.4262501139555006 0.0502
8.4277431502929030 0.0441
8.4293061690779592 0.0495
8.4299747325188861 0.0507
8.4337857042150706 0.0502
8.4348775115646522 0.0546
8.4394163102447486 0.051
8.4436096987927876 0.0489
8.4440905293245798 0.0484
8.4477540103117814 0.0498
8.4485180446030093 0.047
8.4530826915979738 0.0517
8.4565119604452761 0.0492
8.4572229469272635 0.0518
8.4584923185626035 0.051
8.4589454789657097 0.0507
8.4627950565733645 0.0505
8.4632980329165086 0.0523
8.4670131745276347 0.0499
8.4706710926440412 0.049
8.4729644747044812 0.0493
8.4772282421272394 0.0473
8.4788143700394834 0.0475
8.4823069871090926 0.0489
8.4836770378651032 0.0465
8.4861684141038332 0.0499
8.4873980129420428 0.0494
8.4911300218466916 0.0482
8.4925623997204269 0.0503
8.4951232403813837 0.0536
8.4964970620055382 0.0472
8.4990569417358124 0.0529
8.5015079598062933 0.0521
8.5053911044686714 0.0494
8.5067454461792131 0.0499
8.5099969167396790 0.0483
8.5108540080337676 0.0491
8.5149110483552732 0.0496
8.5168108806680607 0.0495
8.5198866208854476 0.0534
8.5232563146051881 0.0492
8.5238711747302922 0.0497
8.5268214417740964 0.0541
8.5279047894629159 0.0491
8.5297922947743938 0.0499
8.5328397871054200 0.0497
8.5356422330561905 0.047
8.5376624866094648 0.0518
8.5384407907315882 0.0534
8.5406534110858683 0.0505
8.5426424885497294 0.0514
8.5458055187046611 0.0487
8.5473655049424710 0.0532
8.5494385681924179 0.0501
8.5535347195845333 0.0483
8.5539241642835258 0.0504
8.5560488806355703 0.0504
8.5583188718553060 0.0489
8.5612228120016027 0.0529
8.5652391719194672 0.0525
8.5658803554632037 0.0493
8.5666695017202805 0.0496
8.5674617913984044 0.0501
8.5692519351223471 0.0512
8.5736524097104798 0.0496
8.5744167898689394 0.0522
8.5792802567902928 0.0518
8.5807934224660674 0.0501
8.5821229943362543 0.0507
8.5855159678566579 0.0522
8.5857464576893303 0.052
8.5903879265831016 0.0529
8.5921586475188185 0.0501
8.5935898909198816 0.0523
8.5962552692756056 0.0496
8.5987324463478636 0.0511
8.6004016561856709 0.0525
8.6028759727233233 0.0484
8.6056181559592062 0.0508
8.6086921953633873 0.0469
8.6104628732078332 0.0514
8.6107710424124004 0.0516
8.6149116269196835 0.0473
8.6167553938585399 0.0503
8.6173832742127274 0.0474
8.6216394429147591 0.0519
8.6241566867038024 0.0506
8.6249699940785280 0.0482
8.6253997727817193 0.0513
8.6304135979189347 0.0502
8.6312768859868481 0.0539
8.6315384061734211 0.0494
8.6335122939827276 0.0506
8.6387631707827062 0.0498
8.6416823176174624 0.0486
8.6439996805718717 0.0479
8.6446614471325347 0.0545
8.6480154554265827 0.0512
8.6503733656196999 0.0485
8.6535684701697999 0.0512
8.6539894216373199 0.0459
8.6561978651898510 0.0486
8.6570732277511819 0.0558
8.6616869524127242 0.0522
8.6628068607866275 0.0538
8.6649004446744478 0.0483
8.6660649855965524 0.0504
8.6695040370629268 0.0479
8.6706800445701919 0.0526
8.6728050446142539 0.0516
8.6768078754395894 0.0509
8.6785184340824824 0.0518
8.6793835719620862 0.0512
8.6825278281039608 0.047
8.6835420509770991 0.0506
8.6865570963417884 0.0513
8.6882400414779219 0.0511
8.6890001814697513 0.054
8.6931202170815265 0.053
8.6955217774511873 0.0485
8.6967273360187303 0.0496
8.6976062265911374 0.0537
8.7008762711643666 0.0499
8.7012079607371984 0.0534
8.7051839171374930 0.051
8.7064245260030013 0.0507
8.7083954291777843 0.0502
8.7134037093839929 0.054
8.7153675499006162 0.0508
8.7164893977948310 0.0555
8.7187454529145985 0.0492
8.7192583443421228 0.0546
8.7209447106167364 0.0518
8.7239240962810598 0.0522
8.7264379297399408 0.0512
8.7284399958567533 0.0511
8.7313969989027971 0.0489
8.7320021241109611 0.0494
8.7373466398567796 0.0481
8.7377471797617812 0.0513
8.7397525061119214 0.053
8.7407999221132346 0.0509
8.7416392864013570 0.0531
8.7452503650664060 0.0516
8.7492123566568036 0.0503
8.7499536829605695 0.0474
8.7522520760577915 0.0507
8.7543036499036990 0.0517
8.7571112028401785 0.055
8.7601496512266603 0.0524
8.7604739031316896 0.0483
8.7618631584907014 0.051
8.7637440703124003 0.05
8.7654812433746372 0.0526
8.7691294043854899 0.0524
8.7698793325970659 0.0506
8.7718140008575816 0.0513
8.7754660517827414 0.0518
8.7767007859550983 0.0525
8.7770489996007264 0.0507
8.7814642337886575 0.0477
8.7835988616201668 0.0494
8.7874855008556967 0.0527
8.7888366492848977 0.0507
8.7906775966913475 0.0494
8.7929286968867775 0.0525
8.7954444990750833 0.0501
8.7977426184408341 0.0497
8.8013841319568318 0.0491
8.8021178290770781 0.0527
8.8038170647279337 0.0532
8.8057408277032252 0.051
8.8096965902524822 0.0535
8.8109895403228453 0.0499
8.8122767953280920 0.0511
8.8146672350967759 0.0521
8.8179861136342073 0.0492
8.8207252712265944 0.0534
8.8216045522353230 0.0534
8.8241149423823106 0.0503
8.8247022254362939 0.0482
8.8285932160066292 0.0529
8.8298604337817181 0.054
8.8341443513728866 0.0533
8.8351955030873501 0.052
8.8356012991453028 0.0516
8.8392593974464351 0.0536
8.8401978726091386 0.0514
8.8423837396283620 0.05
8.8432458931222904 0.0524
8.8460664150930644 0.0512
8.8473352588893253 0.0508
8.8504503944159030 0.0504
8.8540998325756508 0.0497
8.8550226905746001 0.0518
8.8566539549885182 0.05
8.8604746576131479 0.0519
8.8620271191165454 0.0518
8.8648588391573693 0.0504
8.8658277269198447 0.0524
8.8713718261479535 0.052
8.8728798308224768 0.0502
8.8746009319639292 0.055
8.8769471888817932 0.0528
8.8788119854370642 0.0526
8.8804731908692833 0.0506
8.8821362794250387 0.0544
8.8851035438981292 0.0523
8.8861883712510146 0.0505
8.8889974323857768 0.051
8.8913583570847727 0.0522
8.8930749939413527 0.0514
8.8937592008272528 0.0516
8.8952432567506783 0.0541
8.9004196760125218 0.0512
8.9033123009859079 0.0534
8.9039296468415685 0.0527
8.9047965297076477 0.0493
8.9106560883871104 0.0558
8.9117888426778045 0.054
8.9127378670984623 0.0535
8.9147367750084090 0.0542
8.9175974248772167 0.0534
8.9210898827592402 0.0512
8.9228474849825190 0.0531
8.9234753820478545 0.0538
8.9273692995069460 0.0523
8.9309721652460397 0.0521
8.9314420462707016 0.0524
8.9347440444555879 0.0516
8.9349524353809606 0.0518
8.9367047285296568 0.051
8.9384034462354478 0.0523
8.9420949788276083 0.0496
8.9441289848382315 0.0529
8.9458147890679580 0.0531
8.9492734906274354 0.0498
8.9529750754854955 0.0499
8.9550785003047562 0.0545
8.9566101881101368 0.0534
8.9583615427154228 0.0521
8.9608777217356010 0.0502
8.9642565031717911 0.0525
8.9649042920118518 0.0501
8.9669211383090968 0.0498
8.9696587205156373 0.0472
8.9719654323469769 0.0519
8.9737657932224408 0.0539
8.9756084338474125 0.0513
8.9782389611039672 0.0546
8.9812822995697559 0.0493
8.9824891813917436 0.0552
8.9830757763334557 0.0539
8.9862744526157083 0.0535
8.9882870992228980 0.0551
8.9915475093792008 0.0554
8.9948444474192506 0.0545
8.9961376499840959 0.0531
8.9997064521347081 0.0507
9.0016767504413462 0.054
9.0065426850699204 0.0546
9.0098495658054638 0.0566
9.0103838006559602 0.0503
9.0147577664047578 0.0522
9.0171664093155570 0.0525
9.0190397921420189 0.053
9.0214757231680878 0.053
9.0230025144488071 0.0545
9.0259453993485170 0.0503
9.0269061351563433 0.0511
9.0298940523704889 0.0537
9.0319583540193573 0.0535
9.0355275751266575 0.053
9.0364789213080510 0.0519
9.0391302204534476 0.0494
9.0411875940648567 0.0532
9.0432378141009071 0.054
9.0441649361725265 0.0542
9.0470208831153389 0.0534
9.0498246357046117 0.0522
9.0535287057706331 0.0563
9.0545958523960302 0.0533
9.0575115706298082 0.0515
9.0585087444226424 0.0527
9.0596194141637199 0.0573
9.0622472923619490 0.0542
9.0624400058633263 0.0506
9.0669886408309903 0.0563
9.0686953905041694 0.0506
9.0701055950700180 0.0524
9.0716958192921506 0.0516
9.0739002789106546 0.0516
9.0771617405024063 0.0529
9.0793416945411884 0.0543
9.0802506822536078 0.0533
9.0844509042648944 0.0529
9.0855616640511965 0.0528
9.0866560935264094 0.0541
9.0901130265603225 0.0499
9.0961132988409332 0.0517
9.0992049172938110 0.0529
9.1003332348772492 0.057
9.1014652822966369 0.0529
9.1017112515276803 0.0552
9.1033283329259227 0.0524
9.1071567220438148 0.0519
9.1080075383597485 0.0523
9.1097973280587663 0.0496
9.1128910509512977 0.0547
9.1138961647054195 0.0564
9.1176170320423093 0.0536
9.1194550649140123 0.0538
9.1223937414163476 0.0538
9.1259463110649222 0.0524
9.1271925275438939 0.0516
9.1279205174141786 0.0502
9.1312026668423414 0.0536
9.1329346661417770 0.0526
9.1349456956614095 0.0539
9.1361184448363897 0.0497
9.1383090246978878 0.053
9.1403267225866252 0.0525
9.1418795431460609 0.0542
9.1420983868382510 0.0558
9.1466947800408516 0.0547
9.1473626144335043 0.0515
9.1514383524999126 0.0531
9.1550467609054671 0.0558
9.1579000604047351 0.051
9.1592969656993688 0.0559
9.1607609118639779 0.051
9.1622740836866843 0.0517
9.1654687752223136 0.055
9.1660514656419849 0.0547
9.1682511114910099 0.0514
9.1694682165415866 0.0525
9.1738243031397300 0.0548
9.1776059206207226 0.0557
9.1800725762375670 0.0519
9.1806071171344215 0.0528
9.1831880204280107 0.0526
9.1845081864791460 0.0534
9.1854068924675136 0.0548
9.1865277647473214 0.0526
9.1888319612797265 0.0517
9.1911106789116399 0.0545
9.1939571361228083 0.0519
9.1961088395875024 0.055
9.1977624130857141 0.0517
9.2020139311240925 0.0544
9.2036430172095649 0.0524
9.2078995778980364 0.0532
9.2082607591233998 0.0512
9.2103323014158622 0.0541
9.2125952943248812 0.0506
9.2150075103281459 0.052
9.2184758519044507 0.0507
9.2203105446893066 0.0547
9.2228537689662975 0.0523
9.2244327732164670 0.0542
9.2267843270797147 0.0552
9.2283546842101796 0.0517
9.2305298692870892 0.0529
9.2328855937205248 0.0562
9.2354339512554908 0.0508
9.2391830459395621 0.0521
9.2411624712873408 0.0524
9.2419399304280425 0.056
9.2429860179255794 0.0529
9.2474642826604576 0.0538
9.2491156073529801 0.055
9.2510124439685839 0.0534
9.2535617583365983 0.0533
9.2558384423358486 0.0517
9.2573287028017166 0.0546
9.2605425681007834 0.0584
9.2617990089569666 0.0521
9.2625995412738700 0.0491
9.2650042835507644 0.0532
9.2672258112775445 0.0508
9.2701219862299382 0.0535
9.2728981910508370 0.0538
9.2734594634526584 0.0506
9.2762647371981188 0.0526
9.2765053827919726 0.0528
9.2801459466807419 0.0499
9.2837226101993870 0.052
9.2885768429679842 0.0553
9.2887356873393045 0.0522
9.2901586965028891 0.0528
9.2934579913315005 0.0529
9.2941815206577978 0.0528
9.2971107398042214 0.0542
9.3002586921916244 0.0549
9.3032494377296526 0.0522
9.3047745536455935 0.0528
9.3063142295175449 0.0527
9.3083014003875331 0.0559
9.3106609222369947 0.053
9.3118443905881829 0.0521
9.3161041501879183 0.0523
9.3189371813997024 0.0529
9.3216611261347158 0.0544
9.3233363345666529 0.0572
9.3237669145610589 0.053
9.3265622887099244 0.0552
9.3302775110713565 0.0531
9.3308631744919790 0.0516
9.3320477463221110 0.0532
9.3343181116395293 0.0536
9.3360973873676532 0.0531
9.3375859849177090 0.0526
9.3402142666059138 0.0516
9.3419511711804812 0.0507
9.3438161129770645 0.0544
9.3459573865539465 0.053
9.3480193120480362 0.0539
9.3518795725894037 0.0537
9.3540611580549768 0.0542
9.3553032727169612 0.0558
9.3574257595180956 0.0536
9.3605397478605514 0.0523
9.3623738759416248 0.0539
9.3629888902795173 0.0516
9.3657296569187647 0.0544
9.3673524478765096 0.0539
9.3706149195437565 0.0525
9.3726140724331195 0.0549
9.3755837918301044 0.054
9.3763443203898404 0.0569
9.3787777981580938 0.0562
9.3801355639414048 0.0576
9.3816412542932053 0.0527
9.3830871848331920 0.0537
9.3839292109362518 0.0558
9.3869577260934403 0.0569
9.3879211257861019 0.0539
9.3914452661614174 0.0537
9.3937276759845965 0.0528
9.3971582841112831 0.0529
9.3994596556808183 0.053
9.4025968402047475 0.054
9.4048422194751424 0.0518
9.4055650375682074 0.0548
9.4096347586184894 0.053
9.4127257049373760 0.0548
9.4147968553050543 0.0544
9.4160001680048229 0.0579
9.4188079143784975 0.054
9.4199952834201213 0.0535
9.4216475544767988 0.0524
9.4236462913715648 0.0508
9.4248854157533248 0.0562
9.4272591389639864 0.0515
9.4295244637346833 0.0543
9.4306077496738094 0.0542
9.4334078198122100 0.057
9.4359399143661982 0.0533
9.4373697280498998 0.0541
9.4401291250089301 0.0563
9.4441076708042253 0.0564
9.4446110731920925 0.0525
9.4473830162370778 0.0554
9.4504708802234685 0.0538
9.4523187023494248 0.0544
9.4532108404547817 0.0505
9.4550359124344237 0.0553
9.4558485240442494 0.0554
9.4620339848908390 0.0553
9.4628351394639836 0.0531
9.4639419013028316 0.0544
9.4655440422171022 0.0538
9.4693451588297926 0.0566
9.4721448007815443 0.0568
9.4740915160978236 0.0547
9.4757210140516115 0.0575
9.4791778732702596 0.0539
9.4811167447245666 0.0549
9.4824938539792640 0.0542
9.4827608275538147 0.0559
9.4856277256674240 0.0524
9.4882352441918467 0.0539
9.4888024269373918 0.0538
9.4905552215263960 0.0529
9.4913281642824412 0.0562
9.4930050501706749 0.0556
9.4957574162000036 0.0536
9.4975547670926286 0.0534
9.4984665948045137 0.052
9.5022700523456933 0.0531
9.5042737777781170 0.0543
9.5050219940307219 0.055
9.5062069630558117 0.0537
9.5110897050934629 0.0554
9.5133924738344149 0.0543
9.5162716873162392 0.0517
9.5178112861339184 0.0521
9.5184177991279171 0.0575
9.5220286270753984 0.0542
9.5228688408568765 0.0554
9.5254641437363272 0.0533
9.5265142355125292 0.0528
9.5296756352167655 0.0553
9.5328724454276426 0.0538
9.5355972926040540 0.0554
9.5374265285268933 0.0571
9.5384955574268542 0.0525
9.5416532193753074 0.0509
9.5432572760760586 0.0506
9.5474831912608096 0.0561
9.5501160340921007 0.0585
9.5525422687733972 0.0526
9.5544191988661513 0.0567
9.5548263052211020 0.0515
9.5562149969183103 0.0538
9.5580973638397904 0.0546
9.5596825970896582 0.0551
9.5642947124541458 0.0521
9.5654404215852988 0.0513
9.5674932227683982 0.0522
9.5708058703038539 0.0548
9.5738688984272127 0.0563
9.5760209655990369 0.0532
9.5774940744327033 0.0555
9.5781287062169795 0.0566
9.5819062907290959 0.0538
9.5825306601623890 0.0542
9.5868597542025320 0.054
9.5871553172586026 0.0515
9.5903420990673069 0.0557
9.5927511369283511 0.0518
9.5949666619628164 0.0557
9.5972599203205036 0.0571
9.5994205955144274 0.0549
9.5996654111038211 0.0581
9.6026176788825488 0.0559
9.6038950083735593 0.0532
9.6064865982838228 0.0551
9.6097263313692096 0.0548
9.6131544823874258 0.0544
9.6150564314565496 0.0541
9.6168210510113212 0.0555
9.6179994286015447 0.055
9.6211489420820442 0.0583
9.6220380685320794 0.0541
9.6237463104566441 0.0538
9.6269011008764540 0.0545
9.6285025138900391 0.0571
9.6299238421785134 0.0626
9.6326995658050922 0.0568
9.6371579994434882 0.0557
9.6384463886654910 0.055
9.6410703184827398 0.0575
9.6422884796579442 0.0535
9.6435633758681316 0.0552
9.6442330585378269 0.0537
9.6465448436798926 0.0589
9.6482774246866168 0.0524
9.6513767155984969 0.0559
9.6521537204892276 0.0569
9.6534374276883437 0.059
9.6540951019556989 0.0558
9.6595120337858660 0.0539
9.6604335406867747 0.0588
9.6617115582123745 0.0565
9.6626855914549203 0.0564
9.6656840875853511 0.0568
9.6678512350432388 0.0553
9.6689131403553681 0.0563
9.6705030991958765 0.0575
9.6720545907071092 0.0553
9.6755876386911446 0.0553
9.6765037838952832 0.0596
9.6783892458976855 0.0597
9.6796585288881101 0.0549
9.6835961644433226 0.0537
9.6849792487850586 0.0575
9.6875616988149638 0.055
9.6898018461333866 0.0566
9.6905576820956281 0.0538
9.6926759183222266 0.0563
9.6941293896194694 0.053
9.6970681466523292 0.0576
9.6997578137335303 0.0571
9.7002890432072117 0.0535
9.7026458981698642 0.0563
9.7045365881127204 0.0555
9.7074077253537627 0.057
9.7083970465570264 0.0568
9.7096141688578061 0.0562
9.7131383883918954 0.0567
9.7140179341068897 0.056
9.7175636545270052 0.0579
9.7187236108825594 0.0552
9.7208725996795540 0.0551
9.7235155369327764 0.0563
9.7261277711963352 0.0566
9.7278714676497984 0.0565
9.7307881703765435 0.054
9.7328376924258109 0.0547
9.7378040877705470 0.0551
9.7392875974017983 0.054
9.7416865651983162 0.0558
9.7425262284608234 0.0511
9.7441217949207530 0.0545
9.7467651677301159 0.0581
9.7499550961608392 0.0543
9.7510054567324111 0.0556
9.7547387262674388 0.0545
9.7559342930034063 0.0565
9.7582086825472327 0.0565
9.7602885916842510 0.0535
9.7609431353962428 0.0585
9.7630874767524425 0.0546
9.7641123671584946 0.057
9.7692969524973918 0.0544
9.7728114734307159 0.0543
9.7740079690520574 0.0566
9.7762472781487677 0.0566
9.7766121656194258 0.0571
9.7785458343342402 0.0551
9.7811630366880635 0.0575
9.7821320550986695 0.0543
9.7861333691681764 0.0562
9.7885783368283832 0.0595
9.7905588114228124 0.0534
9.7915194372837888 0.0574
9.7937027130398402 0.0559
9.7972061389738947 0.0523
9.7983298411248736 0.0541
9.7997707208902991 0.0551
9.8009869702671395 0.0582
9.8044721360238700 0.0567
9.8084707527779820 0.0541
9.8095073959448982 0.0554
9.8098649660818253 0.0551
9.8116096746919208 0.0569
9.8141736117645664 0.0573
9.8163331798216671 0.0562
9.8169690733452004 0.0585
9.8190130388574826 0.0606
9.8217232238658276 0.0565
9.8233966244185495 0.0577
9.8270336032852281 0.0579
9.8284363299464061 0.0553
9.8292029316396903 0.058
9.8354261959521239 0.0577
9.8359918538060196 0.0562
9.8371891158713662 0.0561
9.8406298775673200 0.0578
9.8435725840753552 0.0572
9.8444575891382886 0.056
9.8466379516988578 0.0533
9.8488288359947074 0.0549
9.8504025453802520 0.0559
9.8534648731867254 0.0563
9.8552850024275891 0.0587
9.8581363163368820 0.0578
9.8597223579265805 0.0547
9.8602433194329393 0.0556
9.8640211685431680 0.058
9.8668069910000273 0.0565
9.8680029133320062 0.0556
9.8690183157352607 0.0566
9.8693948445901825 0.0559
9.8723966565448933 0.0577
9.8726369060777532 0.0544
9.8764060577847683 0.0531
9.8778918141495193 0.0541
9.8796750434150749 0.0568
9.8806555822360380 0.0579
9.8826212253457069 0.056
9.8839920212101671 0.0553
9.8868231918714713 0.0589
9.8885783870177892 0.0567
9.8897974810051092 0.056
9.8930447437788498 0.0554
9.8935514587530058 0.059
9.8950216870878833 0.0591
9.8961929486499329 0.0548
9.8980737299694042 0.057
9.8997971384204515 0.0595
9.9038842500489448 0.052
9.9054279699204244 0.055
9.9078019763575824 0.0598
9.9086952821923067 0.0568
9.9114223313676852 0.0551
9.9143117608970783 0.0571
9.9152026793927668 0.0564
9.9170638704889011 0.0551
9.9189691628736512 0.0541
9.9223939698771613 0.0567
9.9248672155511741 0.0598
9.9264284828914757 0.0594
9.9277155424663075 0.0529
9.9307268126538730 0.0583
9.9349488200746876 0.0547
9.9378045620445015 0.0565
9.9381241569522967 0.0578
9.9394314757045361 0.0556
9.9406197700728764 0.0536
9.9420037564064039 0.055
9.9443404473275763 0.0576
9.9500223811509372 0.0571
9.9506467323249712 0.059
9.9522925558877091 0.0547
9.9542745692504973 0.053
9.9552693292489920 0.0545
9.9589506615275578 0.0566
9.9592122288801992 0.0578
9.9625788142071023 0.0572
9.9636989847931936 0.0564
9.9668974391237963 0.061
9.9676037255567671 0.0549
9.9690614243698903 0.0559
9.9708932225990665 0.0556
9.9741444370990902 0.0537
9.9750223861503571 0.057
9.9784256654960757 0.0553
9.9790467828449110 0.054
9.9823060755604569 0.053
9.9830094125293343 0.0577
9.9839338728750437 0.0559
9.9870498139168760 0.0559
9.9896514501309266 0.0547
9.9945577438523365 0.0615
9.9953051166535793 0.0573
9.9983864065285086 0.0602
10.000094637103970 0.0571
10.000173802939624 0.0582
10.001582986211838 0.0548
10.005125466024266 0.0581
10.007102420840393 0.0566
10.008528012275022 0.0577
10.011061513195129 0.0598
10.012446191246857 0.0606
10.013647261401863 0.057
10.016215443871630 0.057
10.019751785928534 0.0544
10.020356050059398 0.0577
10.024300554326022 0.0577
10.025660045771856 0.0566
10.026348754871774 0.056
10.027824720713845 0.0564
10.029783016156566 0.0591
10.032589729172013 0.0559
10.034718324167587 0.0545
10.036972814035840 0.0613
10.037482763963785 0.058
10.041171195760263 0.0613
10.042864145130340 0.0575
10.044931520999654 0.0576
10.047147703125276 0.0552
10.048591043269527 0.0573
10.051963019665001 0.0539
10.053715019853037 0.0562
10.054403714126007 0.0592
10.059681380502274 0.0562
10.060562986881063 0.0566
10.061350755003257 0.0596
10.064096159885960 0.0592
10.065841667371245 0.0549
10.067429744888170 0.0609
10.068395026239955 0.058
10.071408132165516 0.0581
10.073337751747902 0.0578
10.075404777935960 0.0576
10.076683182058606 0.0588
10.081193166417139 0.0563
10.081720112951480 0.0538
10.082581452532651 0.0563
10.085536713489327 0.0554
10.087436451791374 0.0578
10.089153921117097 0.0569
10.090369988582189 0.0579
10.095537762034674 0.0555
10.096464428980164 0.0545
10.097488842087138 0.0613
10.098657961370442 0.057
10.102042632828917 0.0547
10.102670877316209 0.0585
10.103315300791140 0.0556
10.105437107292865 0.0574
10.108451511030324 0.0532
10.110840700031847 0.0544
10.111534319511994 0.058
10.115635304558351 0.0573
10.116755195282188 0.0579
10.118836700137999 0.0567
10.122439101742293 0.0572
10.124016910828820 0.0591
10.125095550395596 0.0549
10.127425477983031 0.0583
10.128048506635277 0.0598
10.130251391637913 0.056
10.134150530502049 0.0574
10.135382019143623 0.0577
10.136451771496418 0.0575
10.138769486197134 0.0559
10.142155567756065 0.0569
10.143144599130286 0.056
10.144168291447350 0.0591
10.146987855533325 0.0562
10.149220285885416 0.0558
10.151596647617346 0.056
10.151710008907980 0.0554
10.153475314333578 0.0563
10.158999238841741 0.0572
10.161358855318115 0.0558
10.162206808645388 0.0575
10.164409569886969 0.0568
10.166612835147575 0.0555
10.168612001102433 0.0589
10.170090081365499 0.061
10.172153065889271 0.0581
10.174775761524524 0.0582
10.177760956867580 0.0578
10.178760872780023 0.0584
10.182313879800533 0.057
10.184710487913323 0.0577
10.186783471161341 0.0574
10.189226932338810 0.0593
10.191457854026385 0.0571
10.192303447804544 0.0577
10.196371210529282 0.0579
10.197191827152762 0.0558
10.197954466777515 0.0575
10.201595198953660 0.0577
10.203824474840472 0.0611
10.206096044768644 0.058
10.208501792354683 0.0618
10.209841805006610 0.0603
10.210686430649648 0.0565
10.212951290586767 0.0553
10.217183261633236 0.0599
10.219049141916052 0.0564
10.220144762812330 0.056
10.222271961746983 0.0603
10.224601983316914 0.0577
10.228006865456068 0.0581
10.230932174115610 0.0586
10.232160485838445 0.0593
10.234164034919791 0.0539
10.235306113747727 0.0589
10.236728891170868 0.0592
10.239275982575316 0.0604
10.241113342051904 0.0534
10.244547852867228 0.0567
10.245531320609659 0.0583
10.246949886286894 0.059
10.249400958865323 0.0575
10.250474361977110 0.0587
10.253757460170613 0.0578
10.254135301952687 0.0608
10.258914819487693 0.0582
10.259806061829034 0.0566
10.260837512799501 0.0594
10.263732690370562 0.0567
10.264119135369960 0.0576
10.265053479193408 0.0587
10.268557971598028 0.0565
10.270240858576360 0.0583
10.272535673138284 0.0571
10.274289038528764 0.0601
10.276173399189856 0.0591
10.276737653861645 0.0591
10.280639636411244 0.0585
10.281134095433156 0.0563
10.284971535955854 0.0556
10.285802319603675 0.0558
10.286904521024882 0.0603
10.290279470862664 0.0575
10.291875917483088 0.0622
10.295893831916004 0.0607
10.297616715294717 0.0589
10.299003663374396 0.0593
10.300269018723247 0.0573
10.302452176908394 0.0587
10.303855976771196 0.0588
10.308467267867206 0.06
10.309973111094759 0.0604
10.311571463229365 0.0588
10.313316935451674 0.0575
10.314400265969692 0.0589
10.317405480533751 0.0583
10.318196069455661 0.0605
10.320344852492742 0.0598
10.322833130007503 0.0565
10.325020432191273 0.0604
10.326621748181962 0.0587
10.328858665974886 0.0584
10.330552085141495 0.0555
10.332918195614814 0.0596
10.334586052083303 0.0561
10.337194313752267 0.0611
10.339024421109764 0.0564
10.341486227842642 0.057
10.342014998905753 0.0615
10.342625796652079 0.061
10.345981204894068 0.0581
10.349186308214007 0.0587
10.350134426811140 0.0589
10.353667387488697 0.0631
10.354407741700671 0.0582
10.356743934039194 0.0573
10.359067970255746 0.0595
10.359932768826324 0.0601
10.360989559796737 0.062
10.363114165687829 0.0625
10.366044665785076 0.063
10.368109836742482 0.0594
10.370902834957876 0.0572
10.373100306697632 0.06
10.374624891555863 0.0575
10.375641045113451 0.059
10.378031149243244 0.0591
10.380939579095610 0.0555
10.382893343928890 0.0573
10.383762634587724 0.0587
10.386492801277116 0.0602
10.391584419682136 0.0587
10.392259920069185 0.0609
10.393087921654779 0.0572
10.394911283281520 0.0624
10.397767239349134 0.0609
10.399629171908728 0.0559
10.400290281619064 0.0577
10.404162898994262 0.0581
10.405564257671990 0.059
10.407846638445118 0.0595
10.408432544064949 0.0576
10.411846706398213 0.0587
10.414077383197441 0.0583
10.416022116535988 0.0569
10.417375849918672 0.0577
10.419405903264433 0.0583
10.422093121562757 0.0571
10.424227977514501 0.0589
10.426081881941913 0.0586
10.427482873989382 0.0598
10.429671093684677 0.0561
10.432225582947520 0.0601
10.433038722349362 0.0591
10.433858168085909 0.0601
10.437241090437182 0.0591
10.437925701294571 0.0593
10.439169339330171 0.0604
10.439684696241473 0.0591
10.444251415285995 0.0598
10.445362723052144 0.0582
10.446846141341195 0.0566
10.448434391374375 0.0613
10.451425368690170 0.0586
10.452717295492233 0.0594
10.456319531673902 0.0596
10.458210796223323 0.0586
10.459291548739621 0.0594
10.461380742689879 0.0621
10.463860749723889 0.0567
10.467411487938689 0.0577
10.468039130231841 0.0568
10.470786689470366 0.0575
10.473862614973456 0.0609
10.474564707381344 0.0582
10.477209659265759 0.0588
10.478581905085322 0.0612
10.480420835529019 0.0542
10.480910209975665 0.0548
10.486865449513799 0.0581
10.488777880792487 0.0628
10.490295352872524 0.0582
10.493888781933391 0.0584
10.497641282082547 0.0559
10.498371706237018 0.0589
10.501510240441766 0.0595
10.502542774330086 0.0568
10.504423409729208 0.057
10.508234672414588 0.0566
10.509456009000848 0.0584
10.513040152944853 0.0591
10.514807184706813 0.0553
10.517184052600781 0.0569
10.518778052134303 0.0594
10.520458548686216 0.0537
10.522986683173036 0.0602
10.523152120918803 0.0588
10.525028573732039 0.0569
10.525457472284824 0.0572
10.528582737231652 0.0589
10.529877273481320 0.0587
10.531983874299364 0.0595
10.535016005120378 0.0584
10.536928067147723 0.0594
10.537232475510297 0.0606
10.543020833029125 0.0572
10.543998330456413 0.0596
10.546478624873597 0.0613
10.547608725288292 0.0606
10.550096893526980 0.0588
10.551066627388494 0.0602
10.554404264183489 0.0596
10.557018772861650 0.061
10.560026249405045 0.0576
10.560878365201829 0.0575
10.561526162203277 0.0573
10.563482447846228 0.0593
10.565153727723073 0.0573
10.568425939729238 0.0627
10.568803150047490 0.058
10.572635605303226 0.0635
10.574665159106171 0.0607
10.576077340378273 0.0568
10.577108909269576 0.059
10.580448405467855 0.0641
10.581452814278666 0.0604
10.583415581239624 0.0617
10.586172012675766 0.0567
10.587155864759783 0.0585
10.590839520299989 0.061
10.592766642165355 0.0596
10.593181801930227 0.0625
10.596228134317519 0.0613
10.598716278071569 0.0617
10.599881561638874 0.0585
10.600149819339743 0.0601
10.603473224769857 0.0627
10.604295697758136 0.0592
10.606808793835199 0.0569
10.609904057800437 0.0602
10.611973153402186 0.0608
10.614646785217042 0.0571
10.615925425909650 0.0599
10.617602405739317 0.0595
10.617657071750484 0.0606
10.620770772574346 0.0593
10.623519274670867 0.061
10.624484653241234 0.0598
10.626376839734744 0.0573
10.628309565923441 0.059
10.629806236270197 0.0589
10.631748584688715 0.0597
10.633769165167315 0.0571
10.635841247267084 0.0579
10.637558970690202 0.0566
10.639015237179386 0.0594
10.640667304082870 0.059
10.644370099169407 0.0596
10.646853545319809 0.058
10.649388695305122 0.0582
10.651043111461618 0.0566
10.652774994729029 0.0597
10.653985598834954 0.0618
10.655674525091326 0.0563
10.658311527853060 0.0564
10.660453856736476 0.0596
10.661465436675497 0.0565
10.662448529539722 0.0588
10.663933468435278 0.0576
10.665827605083756 0.0587
10.667392080611197 0.059
10.670416013188268 0.0593
10.672795916908324 0.0561
10.676479754899219 0.0562
10.677974558362804 0.0573
10.679678092287020 0.0557
10.681176395448174 0.0588
10.681735857401661 0.0567
10.683912794288942 0.0571
10.686352745160978 0.0578
10.687701521252173 0.0554
10.691594822491881 0.0585
10.693772637881953 0.0552
10.695261409889811 0.0611
10.698744530097361 0.0634
10.701278575431100 0.0597
10.702950114047116 0.0597
10.703549640751962 0.0578
10.705823441754772 0.0569
10.708062269441065 0.0589
10.711656309344749 0.058
10.713613045000534 0.0573
10.714351316730436 0.0569
10.716486216167143 0.0569
10.717549285298450 0.0586
10.720421471664025 0.0568
10.723742068096234 0.0588
10.726564620128585 0.0595
10.727184795642037 0.0619
10.730476912037284 0.0583
10.731713477501762 0.0611
10.734162293010174 0.06
10.735114904953669 0.0593
10.738914229926660 0.0584
10.740745964399718 0.0608
10.740960365027211 0.0611
10.742849813123996 0.0603
10.743575732566988 0.0562
10.746334807299325 0.0611
10.748077057601687 0.0582
10.749176539053567 0.0588
10.752851919150718 0.0622
10.754843411249976 0.0613
10.756422910251704 0.0579
10.758074799229023 0.0584
10.758660622503935 0.0613
10.762316620037810 0.0587
10.764680490731010 0.0608
10.767806903408287 0.0621
10.770380501343112 0.0596
10.770551693656515 0.0559
10.771940220569986 0.0615
10.773585993985300 0.0581
10.775241159184429 0.0581
10.776758655112053 0.0569
10.779318923033111 0.0612
10.782588415885236 0.0588
10.785750995029421 0.0581
10.786217408287426 0.0593
10.788000936709306 0.059
10.792079893569513 0.0566
10.793872608933153 0.0602
10.794862775229655 0.0574
10.797883728106324 0.0597
10.799370102013857 0.0591
10.799905184887335 0.0581
10.800914300731312 0.0564
10.805617730770603 0.0608
10.806807659838208 0.0569
10.808980233406086 0.0586
10.810458949617278 0.0593
10.811376591263027 0.0569
10.812289729025071 0.0573
10.814807447415820 0.06
10.817088856888043 0.0584
10.819171307821140 0.0567
10.820189536604119 0.0612
10.820750038547118 0.0609
10.823796362886316 0.0588
10.826752324654892 0.0581
10.827860124064141 0.0597
10.829856115920785 0.0638
10.832292630632654 0.0597
10.833707948834965 0.0597
10.836025910260629 0.0591
10.837111659737335 0.0577
10.841666097895056 0.0622
10.842729847141548 0.063
10.843525354279773 0.0606
10.846404519276213 0.0594
10.846966878272063 0.0583
10.849440359871847 0.0577
10.852090809367901 0.0615
10.853723723348512 0.0561
10.856580275746170 0.0613
10.858196027618419 0.0599
10.861056983046138 0.06
10.861702492450870 0.0582
10.863828025309092 0.0594
10.866563163615284 0.0543
10.867996670190649 0.0581
10.869510801258732 0.0595
10.870972645794573 0.0593
10.874152766497444 0.061
10.875678008581206 0.0626
10.878822267252602 0.062
10.879125170474639 0.0635
10.879917699568022 0.0591
10.881167907554460 0.0583
10.884376759317895 0.0602
10.885797314879795 0.063
10.889991801002756 0.0632
10.891536936187206 0.0582
10.893334735321440 0.0608
10.894135239727172 0.0641
10.896235234324472 0.0582
10.898266817717538 0.0594
10.900009267017742 0.0615
10.900983034518978 0.0594
10.904037316145024 0.0588
10.905792923530173 0.062
10.908231746196590 0.062
10.909876168266077 0.0624
10.910743746204455 0.0613
10.910920857445971 0.0598
10.914340782051251 0.0613
10.916196727917836 0.0625
10.920159340946663 0.0648
10.922639582366626 0.0625
10.923966478305060 0.0607
10.924972143017618 0.0615
10.926817509010945 0.06
10.927936072594482 0.0613
10.930190825036171 0.0631
10.933487770109313 0.0643
10.934035978434695 0.0594
10.936925704947503 0.062
10.938921380639739 0.0618
10.941642880862283 0.0625
10.943365588959587 0.059
10.946665171276392 0.06
10.947467420479036 0.0628
10.948394267149871 0.0608
10.949021822131035 0.0625
10.950167102306539 0.0597
10.952403960655575 0.0642
10.953968701624207 0.0635
10.956668906976526 0.0623
10.957397077258882 0.0623
10.959929183290519 0.0572
10.960797744807559 0.0578
10.962793229735862 0.0607
10.964679931276804 0.0596
10.967126455055094 0.0601
10.969760966339832 0.0596
10.973204807154049 0.0605
10.975827030642654 0.058
10.976997859404701 0.0594
10.979062494320289 0.0595
10.979980562677772 0.0602
10.982034365131922 0.062
10.985243609527878 0.0612
10.987414349166714 0.0622
10.987916735827776 0.0627
10.989366491253861 0.0605
10.992867749569335 0.0588
10.995665560150533 0.0579
10.996560834100686 0.0595
10.996978930651220 0.0616
11.000046313076391 0.0582
11.002840090142680 0.0632
11.004052304960172 0.0583
11.005360334917535 0.0598
11.006244263219392 0.061
11.009444359829196 0.0642
11.013196537439109 0.0591
11.015309252650553 0.0649
11.015944960009582 0.06
11.017101430322604 0.0593
11.020437458841792 0.0631
11.022721656933657 0.0613
11.024949203192863 0.0607
11.025931618072914 0.0599
11.029317683908685 0.0624
11.029913711639656 0.0596
11.030649008663193 0.0608
11.033553054038629 0.0606
11.035543054930249 0.0601
11.036954546539771 0.0619
11.040506660895293 0.0615
11.041562507935343 0.0597
11.043409449907774 0.0607
11.044529895660810 0.0625
11.047978485793116 0.0624
11.049986094575717 0.0599
11.050878034765207 0.0646
11.051631890474468 0.0627
11.055207252365362 0.0622
11.056658080642491 0.0603
11.058524140687988 0.0659
11.060625927774748 0.0608
11.063507463410470 0.0605
11.065350734690293 0.0651
11.066863623868773 0.0616
11.069882964098106 0.0621
11.070709473035297 0.0614
11.072738804644082 0.0589
11.075110565227172 0.062
11.075493226701136 0.0636
11.076516638535329 0.0629
11.080714110411568 0.062
11.082387956182465 0.0621
11.082862096111914 0.0579
11.085860385268379 0.0622
11.088230612782754 0.0594
11.088372336345657 0.0585
11.089141286817956 0.0639
11.089926855026718 0.0619
11.091260147152662 0.0616
11.092721190874361 0.0587
11.093627549513426 0.0601
11.097331060964320 0.0607
11.098668010506771 0.0615
11.100424750822521 0.0605
11.102326069511939 0.0597
11.103875461531171 0.0628
11.106820337777336 0.0582
11.108306232893780 0.0615
11.110045302242467 0.0677
11.111757689421358 0.0572
11.116228859790249 0.0589
11.118628854825662 0.0629
11.120673735918094 0.0618
11.124522760186400 0.0621
11.127003260878862 0.0631
11.128069883606948 0.0653
11.130128206775588 0.0597
11.133820624287162 0.0618
11.135971802069584 0.0603
11.136956574422877 0.0606
11.137360708370810 0.0599
11.141751490852590 0.0619
11.143275001115303 0.0612
11.144114579921903 0.0637
11.144544714067040 0.0598
11.148395991868995 0.0589
11.151160134328970 0.0601
11.154658975983496 0.0623
11.155566342934046 0.0606
11.157890475603406 0.0621
11.158049480805193 0.0611
11.160037717394950 0.0591
11.162646527801977 0.0622
11.164976479756374 0.0624
11.166159594642533 0.0645
11.168326812485198 0.0628
11.168571599093047 0.0623
11.169707650433990 0.06
11.172032831261367 0.0624
11.174123292133663 0.0627
11.176029641336424 0.0603
11.178183331716403 0.0606
11.180621931026144 0.059
11.184492943328758 0.0608
11.186706356055598 0.0613
11.187810624315242 0.0644
11.189276618420067 0.057
11.190347173228581 0.0626
11.191831979172852 0.0626
11.193684669715156 0.0615
11.195923838818189 0.0633
11.197856149001453 0.0626
11.199083120059365 0.0606
11.200870185462371 0.0624
11.205817604484556 0.063
11.206972840399740 0.064
11.210700926816349 0.0649
11.211138176264663 0.0597
11.212920822773794 0.0612
11.213573929281420 0.0608
11.214137751335803 0.0636
11.216813177902822 0.0638
11.220537603168456 0.0611
11.222128593140758 0.0618
11.225110952755374 0.0595
11.226136595397541 0.0627
11.227448482397859 0.0608
11.230056648416753 0.0604
11.231728737080910 0.0617
11.233782059950894 0.062
11.237823816830240 0.062
11.239256905287096 0.0636
11.240852268702458 0.0622
11.242120084826690 0.0646
11.243182643801397 0.0619
11.245544632732363 0.0606
11.245888921100073 0.0629
11.248797673044045 0.064
11.251457533989170 0.064
11.252055560322013 0.0632
11.254309528973344 0.064
11.257884436242731 0.0612
11.258300264163083 0.061
11.260917272455103 0.0623
11.262531479472937 0.0611
11.264183377842532 0.068
11.265595210557647 0.0615
11.267840742078482 0.0614
11.269650924039446 0.0594
11.272018033973264 0.0627
11.272496356423789 0.0606
11.274817327335985 0.0626
11.278658912126510 0.0648
11.279238600625364 0.0574
11.281282621695130 0.061
11.281955642117710 0.0652
11.285559301827366 0.0628
11.287260131118455 0.0616
11.288805496380537 0.0624
11.290329809996713 0.0641
11.291598707261715 0.0619
11.296010158786855 0.0637
11.296652040839579 0.0646
11.298870761351207 0.0629
11.300907462813392 0.0633
11.301771738153327 0.0633
11.304276861868443 0.0634
11.306592693575670 0.0636
11.307433054511373 0.0631
11.308832226820249 0.0626
11.310076842094817 0.0624
11.311146160200552 0.0654
11.312218005903482 0.0625
11.317699907900927 0.0596
11.317759975160630 0.063
11.321458207528364 0.0646
11.325262888556900 0.0634
11.328978269182345 0.0597
11.329496433070855 0.0635
11.330831401026467 0.0636
11.333010444130176 0.062
11.335507573231272 0.0602
11.336079741969836 0.0612
11.337878542451278 0.0623
11.339952097818449 0.0633
11.341981849138115 0.0631
11.345851580281130 0.0622
11.346283216057774 0.0659
11.347867559215130 0.0648
11.350643258414921 0.06
11.351592253981838 0.0636
11.354359201304346 0.0609
11.355064965500326 0.0649
11.358368210500155 0.0597
11.361719726627681 0.0623
11.363175477073611 0.0602
11.363540038967949 0.0637
11.365980515718281 0.06
11.367129297186791 0.0589
11.369569477913370 0.0622
11.372134000384987 0.0609
11.372918870627993 0.0597
11.377278488745096 0.0582
11.377551985543299 0.0623
11.378025850746969 0.0646
11.380842462500111 0.0619
11.382908746472658 0.0631
11.383920836719607 0.0624
11.385372865832831 0.0604
11.388292076862779 0.0649
11.391401546339939 0.0597
11.392473202864021 0.0607
11.396103850359230 0.0647
11.397154613016754 0.0602
11.398828790218058 0.0648
11.399554593046306 0.0645
11.401484819435781 0.0621
11.402847180131698 0.0592
11.405242306275822 0.0618
11.406995283712362 0.0643
11.409435938576431 0.062
11.410484078275610 0.0613
11.413908426314126 0.0656
11.415816309077648 0.0623
11.416880817562923 0.064
11.417870592710655 0.0631
11.418394027417371 0.0623
11.422575312579598 0.0646
11.425779319605184 0.0621
11.426323915841039 0.0636
11.430480742026369 0.0616
11.431253832320190 0.0613
11.432309717396160 0.0591
11.433924625363522 0.0629
11.436377607453439 0.0616
11.437885819902048 0.061
11.440593869267456 0.0652
11.444192046356752 0.0624
11.445887406724969 0.0614
11.446782541105410 0.0647
11.449245869633321 0.0629
11.449820127738793 0.0624
11.451769489696829 0.0604
11.454274928477027 0.0614
11.457975001474159 0.0611
11.459499326901557 0.0587
11.460111672059645 0.0656
11.464446439177976 0.0641
11.465529588118953 0.061
11.467738016760018 0.0615
11.468815617769929 0.0643
11.470339310950965 0.0611
11.474190060612585 0.0646
11.474983992097744 0.0626
11.476969662059664 0.0636
11.478449182516997 0.063
11.478947369563386 0.0627
11.481294788883847 0.0628
11.482460528847298 0.062
11.484608028384875 0.0612
11.488764438433726 0.0607
11.491189164058026 0.0625
11.493299838754336 0.0605
11.494395438229510 0.0602
11.496999668976969 0.0613
11.498300461792773 0.0614
11.500520475757092 0.0634
11.501305500441271 0.0623
11.504654916241178 0.0634
11.505421071378631 0.0646
11.507880142627103 0.0619
11.510433791139679 0.0651
11.511489440082670 0.0627
11.514147334688023 0.0617
11.516361182626062 0.0632
11.519877487087532 0.0621
11.522827198715563 0.0622
11.523577667719737 0.0585
11.524208938058445 0.0622
11.525381987496278 0.0632
11.526850257001183 0.0612
11.529574435271819 0.0611
11.530802596502832 0.0637
11.532668575100958 0.0657
11.534258323386226 0.0673
11.535977049464391 0.0628
11.537372096010147 0.0661
11.541585995335055 0.0653
11.543201422354372 0.0658
11.544825973448173 0.0608
11.546090528403795 0.0658
11.548163635773344 0.0644
11.550141835094411 0.0639
11.552555972744804 0.0599
11.553110545095997 0.064
11.554699205304496 0.0602
11.558192262417332 0.0642
11.559731204264692 0.0621
11.561987624702647 0.0639
11.562843349791800 0.0671
11.565034216804081 0.0636
11.567769839894783 0.0595
11.570321697719136 0.0676
11.571838029535110 0.062
11.573526786738112 0.0637
11.575998619286059 0.0608
11.577366271682131 0.0645
11.577888350968891 0.063
11.580700420591608 0.0642
11.581548705221675 0.0634
11.583263247609489 0.0634
11.586483093793502 0.0602
11.589366745029077 0.0655
11.591841979300638 0.0633
11.593292480056521 0.0656
11.596072521920869 0.0637
11.596334507515595 0.0664
11.600550907013019 0.0681
11.603296857795938 0.0627
11.605076179770110 0.0606
11.606143020024284 0.0627
11.609160229230914 0.0632
11.610829613133099 0.0624
11.612231088200895 0.0626
11.615330431332399 0.0663
11.616783588673776 0.064
11.617941795043578 0.0628
11.620025283055288 0.0649
11.621263581985747 0.0648
11.623205916111949 0.065
11.624458333138248 0.0651
11.625820288128836 0.065
11.627303363345051 0.0651
11.629809036478337 0.0603
11.631010057394226 0.0662
11.633319425563398 0.0641
11.634965020712638 0.0636
11.635897347667088 0.0613
11.637180100292492 0.0659
11.639120645625908 0.0649
11.640942336936488 0.0657
11.642470669023465 0.0654
11.644098630197155 0.0664
11.645957683110565 0.0648
11.648277613366357 0.0607
11.651036245257792 0.0645
11.652550443756658 0.06
11.654609131215553 0.0648
11.655763774821068 0.0631
11.656031580985712 0.0659
11.659556380777286 0.0652
11.660825287608830 0.0651
11.662668595184218 0.0654
11.663398694732408 0.0632
11.664944221253915 0.0624
11.666335620615746 0.0645
11.670004020848474 0.0597
11.670821805724383 0.0656
11.673521280380024 0.0672
11.674697043624132 0.0663
11.676382420364650 0.0676
11.678118398977537 0.0631
11.680708815971268 0.0691
11.682475549876543 0.0668
11.684635944864784 0.0625
11.685317271182921 0.0634
11.686823144088448 0.0637
11.687001842638463 0.0648
11.690250745096812 0.0679
11.692272037770742 0.0655
11.693555666401505 0.063
11.696243021576551 0.0644
11.698129400034546 0.0609
11.700442109777550 0.0631
11.701008750922808 0.0635
11.703318784894945 0.0628
11.705402273581761 0.0652
11.707218556524666 0.0644
11.708485623328620 0.0654
11.709867867115523 0.0651
11.712677342749879 0.0631
11.715376295581859 0.0617
11.716441404084529 0.0661
11.717504030644001 0.0614
11.721722998888689 0.0665
11.723360901045949 0.0658
11.726407491904347 0.0623
11.728805793383534 0.0641
11.730388941253473 0.064
11.731801297861242 0.0625
11.732288520832089 0.0652
11.733145102706834 0.0645
11.736817927221406 0.0633
11.738487245276254 0.0625
11.739445217470644 0.0663
11.742759655119903 0.0617
11.743810255771235 0.0651
11.744888826055870 0.0653
11.747019941482147 0.0595
11.749841334564877 0.0654
11.751973926887928 0.0649
11.753364332763839 0.0644
11.756044354586839 0.0654
11.758162066965122 0.0636
11.758814676223000 0.065
11.761547097682419 0.0646
11.763104658938369 0.0626
11.763736753855824 0.064
11.767173095737762 0.0619
11.769398554192106 0.0633
11.770426221009302 0.0634
11.771356282771785 0.0621
11.773779575300994 0.0652
11.774210872763197 0.0639
11.776617938849823 0.0665
11.778259741800175 0.0654
11.779073660051116 0.0646
11.780780368919476 0.0667
11.783214607562041 0.0659
11.785432483032473 0.0627
11.786524593765618 0.0653
11.787774411832947 0.0654
11.790605499185455 0.0658
11.793662719593518 0.0639
11.793865995011004 0.0615
11.795612496926413 0.0629
11.798412216592695 0.0639
11.800136830542312 0.0644
11.802861813096092 0.0621
11.804027980138972 0.0628
11.805227169082423 0.0651
11.806587542105781 0.0627
11.807665353036871 0.065
11.809983351384876 0.0644
11.811337320457559 0.0605
11.813923595652080 0.0668
11.817339165607336 0.0655
11.817921693633981 0.0618
11.819414495774216 0.0641
11.822184271095614 0.0659
11.824237114926794 0.0627
11.825866590025800 0.0639
11.827424145499146 0.0621
11.830285429081643 0.068
11.831744444132655 0.0646
11.833350087416797 0.0624
11.836700266972619 0.0667
11.837123229337987 0.0628
11.839123853411778 0.0681
11.840417590299639 0.0653
11.841317284421836 0.0647
11.845594856742247 0.0611
11.846543091841905 0.0649
11.848211916112721 0.0644
11.848963388528476 0.0649
11.853227231034865 0.0639
11.854665356146171 0.06
11.856178567921317 0.0642
11.857176884228682 0.0663
11.859427369840985 0.0635
11.862139003276663 0.0658
11.863956846304637 0.0656
11.865137384705033 0.0631
11.867710962010062 0.0657
11.868778079683754 0.0631
11.870733925574161 0.0638
11.871785303913597 0.0649
11.873097205604495 0.0641
11.874265183844836 0.0647
11.876518929829594 0.0638
11.878610860092257 0.0637
11.879885278345951 0.063
11.880891276396786 0.065
11.881949123989081 0.0608
11.885669175647216 0.062
11.888036605502405 0.0644
11.889096393232439 0.0601
11.891911240642978 0.0598
11.893181327845745 0.0638
11.896411882038745 0.0631
11.898612340403142 0.065
11.899708381265697 0.062
11.901055208349483 0.066
11.902656920204523 0.0641
11.903646735749376 0.0652
11.906744155186434 0.0627
11.908887608259326 0.0637
11.909564606790351 0.0649
11.912603380481855 0.0652
11.915205680704100 0.0666
11.917818186384952 0.0625
11.919045913797239 0.0644
11.920100044158096 0.0636
11.922335949730034 0.0663
11.923342056940269 0.0609
11.926733577334915 0.0631
11.928516091452012 0.0693
11.931279555242343 0.0688
11.932506624526313 0.0646
11.934942878714384 0.064
11.937080741228801 0.0643
11.939451666616105 0.062
11.939679295191569 0.0653
11.942100223577153 0.0686
11.943845654339507 0.0631
11.945845784075845 0.0637
11.947574979990598 0.0652
11.949907401318958 0.0668
11.950423561151617 0.0644
11.954005835716520 0.0654
11.955480601753678 0.0637
11.956671299699325 0.0678
11.958685410174109 0.0668
11.960238836626186 0.0677
11.963221400554064 0.0639
11.964765942887277 0.0638
11.966103802573851 0.0648
11.967619397454330 0.0659
11.970134285591826 0.0655
11.971810280202115 0.0626
11.973999010415360 0.0646
11.975463008042405 0.0672
11.977031338595127 0.0617
11.978621656568190 0.0669
11.980868203602776 0.066
11.982531321618533 0.0658
11.982940165931472 0.0652
11.985359857047479 0.067
11.987525613413485 0.066
11.990160822633571 0.064
11.990588219559557 0.0649
11.993852418072237 0.0659
11.995235512873002 0.0666
11.996611819330994 0.0621
11.999385135269430 0.0667
11.999808686284252 0.0657
12.002035866270484 0.0674
12.002957167335808 0.0666
12.004472650142313 0.063
12.007674631401821 0.0661
12.008646772175405 0.0671
12.011615383110767 0.069
12.014104623203496 0.0645
12.014752118362857 0.0649
12.015955830044453 0.0642
12.019426634272845 0.0621
12.020534931301636 0.0658
12.021695271653188 0.0642
12.022703659237752 0.0619
12.024552195329948 0.0615
12.025135737531530 0.0646
12.027724675565622 0.0628
12.028106530793465 0.0656
12.031134823987120 0.065
12.031217004922722 0.0642
12.032376936882773 0.0644
12.033963834014409 0.066
12.036233160368926 0.0659
12.038047816494721 0.0663
12.041473953269943 0.0684
12.043324348825379 0.0633
12.044096148900586 0.0677
12.046017189688866 0.0645
12.047105684199060 0.0654
12.049100370249562 0.0695
12.051151650898957 0.0655
12.051282508685372 0.0667
12.052985078921312 0.0669
12.055022474978454 0.0668
12.055752509624600 0.0661
12.057692633554213 0.0631
12.059501471643641 0.0661
12.060552678436839 0.068
12.061460044352700 0.0625
12.063548418899357 0.0683
12.064790872921600 0.0643
12.068236526300010 0.0641
12.068672345690805 0.0633
12.073387001354730 0.066
12.073740999918893 0.0645
12.076535509629462 0.0642
12.080129843291759 0.0648
12.080996157553709 0.0635
12.082057204451889 0.0636
12.084938733264190 0.0662
12.085444881338463 0.0661
12.088393598838064 0.0638
12.090381872113191 0.0646
12.091800299011283 0.0655
12.093953116683030 0.0627
12.096245593140585 0.0634
12.097023518861105 0.0648
12.099847741575374 0.0667
12.101716655676945 0.0639
12.102705669688525 0.0659
12.104528940268459 0.067
12.107380957000208 0.0657
12.108745680077604 0.066
12.109519372455438 0.064
12.112522999321069 0.0627
12.113817274353414 0.0658
12.114754162785413 0.0635
12.116119212803394 0.0624
12.118291490348586 0.069
12.119703869933149 0.0691
12.121928818299926 0.066
12.123120023493218 0.0665
12.125527745360793 0.0674
12.127023634469090 0.0681
12.129960290528478 0.0657
12.131409692157821 0.0665
12.133882511251704 0.0671
12.135681002303309 0.0679
12.135986704318132 0.0657
12.138229648872308 0.066
12.138701790825817 0.0647
12.141504144724397 0.0678
12.142178889192214 0.0671
12.144125401861693 0.0659
12.148090996506930 0.0667
12.149419545962246 0.067
12.149973789557064 0.0648
12.152198744804842 0.0665
12.153173104509721 0.0629
12.153654555856431 0.0667
12.157332888031815 0.0669
12.157925726526400 0.0674
12.160447178848790 0.066
12.162626080077091 0.0676
12.163610949573211 0.0669
12.164650087078357 0.0673
12.165901541376636 0.0642
12.168435156431331 0.0677
12.169720261702581 0.068
12.172124136195626 0.0652
12.173147380919433 0.066
12.173990874570658 0.0655
12.175650603762417 0.0664
12.179995022966226 0.0615
12.183109534133912 0.0672
12.183614996556386 0.0601
12.185985919746630 0.0665
12.187299746040893 0.0637
12.188767893765181 0.0649
12.190304283055601 0.0632
12.191407359444439 0.0661
12.194243134160619 0.0667
12.194809220856632 0.0656
12.196367745457213 0.0625
12.197168593787129 0.0641
12.201243771989597 0.0672
12.204509910824784 0.0666
12.206785997160802 0.0659
12.208254335841715 0.0674
12.210142743036974 0.0695
12.211189553402907 0.0647
12.213995679242988 0.0664
12.217082672737313 0.0691
12.217513801550979 0.0665
12.219864415024038 0.0685
12.222343763877131 0.0703
12.224008293666669 0.0637
12.224289429317038 0.0677
12.225598533598232 0.0669
12.229267906668484 0.065
12.229501222442396 0.0664
12.231509136214719 0.0645
12.233640428858878 0.0628
12.235393988408530 0.0661
12.237557952129601 0.0683
12.238906568889952 0.0682
12.242374973970078 0.0636
12.243342742743952 0.0639
12.244829516844241 0.0664
12.247025651606378 0.0655
12.248302100847898 0.0669
12.249274396122296 0.0654
12.253536047445793 0.0668
12.254375489856058 0.0689
12.256553586948259 0.0685
12.258810415682117 0.0694
12.260468223268177 0.069
12.263571541502095 0.0649
12.264651648098795 0.064
12.265934191012846 0.067
12.268143151772200 0.0637
12.268940527600677 0.063
12.270928198513085 0.0646
12.272420012326021 0.0658
12.274196725237225 0.0655
12.277342683503550 0.0647
12.278031486713083 0.0639
12.278949380872870 0.0677
12.283122742615500 0.0682
12.284064221953402 0.065
12.287793605229643 0.0665
12.288473285825653 0.0651
12.289017436059032 0.0655
12.289874331106855 0.0688
12.291972235832075 0.0667
12.294956339063178 0.0682
12.297270313782931 0.064
12.299319171359592 0.0666
12.300265233120150 0.067
12.302827532289156 0.0642
12.303678413055589 0.0659
12.307533455651821 0.0659
12.310305493010926 0.0672
12.310546456354183 0.0636
12.312079296223397 0.0643
12.313822877643668 0.0663
12.314834338596190 0.0634
12.315137668693938 0.0685
12.316346535710359 0.067
12.318887791149622 0.0654
12.320093860765464 0.0633
12.323923789696266 0.0644
12.324300191770172 0.0659
12.326685842771319 0.0641
12.328192858526124 0.0683
12.329863739572748 0.0669
12.332339861437644 0.0618
12.335454105982354 0.0672
12.335706488410311 0.0652
12.336210656531623 0.0675
12.337866087465191 0.0672
12.340516538548949 0.0658
12.341577320402877 0.0668
12.344324897924636 0.0639
12.345866819600321 0.0655
12.347701719165357 0.0649
12.349759456774217 0.0672
12.350806311137577 0.0669
12.352399495825530 0.0623
12.354011667793239 0.0647
12.355618976322415 0.0662
12.357900798617511 0.0659
12.359809288422346 0.0665
12.362809165997019 0.0648
12.364503050263156 0.064
12.366626314202527 0.0651
12.367870230482978 0.0693
12.368834634734270 0.0659
12.371601193225903 0.0664
12.372613109855298 0.0645
12.374378350211492 0.0674
12.374988027409989 0.068
12.375973633058916 0.0671
12.377241773410910 0.0687
12.378995032967838 0.0651
12.379032256028870 0.0668
12.381989631832415 0.0651
12.384149839014032 0.0669
12.388332505296638 0.0688
12.388867381621115 0.0655
12.390392875976243 0.069
12.391738131606914 0.0669
12.394018927766473 0.0698
12.396111475397911 0.0684
12.398503572905101 0.0639
12.399432686750114 0.065
12.399910355261222 0.0677
12.402859464199906 0.0693
12.403340669806202 0.0658
12.405253862976116 0.0656
12.407726349157979 0.0664
12.408823121962287 0.0672
12.409423593712546 0.0693
12.410820124743303 0.0661
12.411516094446496 0.0695
12.414036239944444 0.0651
12.416145417272967 0.0654
12.418113908824722 0.0639
12.420523960280574 0.066
12.422827675330288 0.0664
12.425743691649965 0.0667
12.427860260628954 0.0673
12.431247573112913 0.0677
12.432886942915164 0.0652
12.434856748396035 0.0659
12.436487804903026 0.0669
12.438288848914333 0.0712
12.439874358870266 0.0671
12.440284351687806 0.0656
12.444640713853302 0.0654
12.446812195689791 0.0668
12.447990865479211 0.0653
12.450788144724296 0.0631
12.451836496833849 0.064
12.453490736703133 0.0665
12.454245349260315 0.067
12.454982421492799 0.0661
12.456877599255598 0.0654
12.462213328615320 0.0666
12.463685363167709 0.0662
12.466414257760915 0.0669
12.468400799988009 0.0627
12.469578207489523 0.066
12.470685533701888 0.0659
12.470931152070213 0.0665
12.472713044654256 0.0657
12.477295177623594 0.0636
12.480350228452274 0.0663
12.481049855331555 0.0662
12.482836893326207 0.0673
12.484249649202310 0.0654
12.484748439328884 0.0675
12.487732629338790 0.0694
12.489466056940064 0.0647
12.490439400952370 0.0672
12.492237229018805 0.0666
12.496318617464231 0.0678
12.497024567158242 0.0656
12.499261420811342 0.0684
12.503320257055609 0.0701
12.504761216219045 0.0697
12.505676779308056 0.0664
12.506416441567271 0.0655
12.510466618455800 0.0666
12.512986340892986 0.0663
12.513197076051261 0.0688
12.515115064662480 0.0674
12.516893821368726 0.0678
12.520702209213974 0.0665
12.522074543538228 0.0673
12.524248076398495 0.0681
12.526125782201836 0.0658
12.527017284586938 0.0702
12.528400258426224 0.0663
12.530629180077593 0.067
12.534546705503296 0.0677
12.535669762350116 0.0677
12.538972783622857 0.0694
12.539652093274105 0.0671
12.540559206070606 0.0669
12.543169857054693 0.0678
12.544501237738883 0.0653
12.546676187760253 0.0644
12.548822068595873 0.0656
12.549618747896719 0.0649
12.551052696589831 0.0681
12.552087652365660 0.0699
12.554668180338716 0.065
12.555688261700142 0.0688
12.557784182554631 0.0676
12.559428746908507 0.0683
12.561237670191918 0.0672
12.562061289238018 0.0693
12.563818750513937 0.0669
12.566362783675746 0.0698
12.567361692714552 0.0689
12.570474439423672 0.0639
12.571381657358360 0.0659
12.574034937906175 0.0636
12.577507852745388 0.0676
12.578808992891503 0.0682
12.579430738954793 0.0635
12.582115452599268 0.0667
12.585451602915274 0.0674
12.586109619933730 0.0664
12.588715473131417 0.0699
12.589940159152505 0.0676
12.592484356473310 0.067
12.593748515940405 0.0635
12.595895674805098 0.0665
12.597750434659549 0.0645
12.598831578582091 0.0661
12.600584841180249 0.0682
12.601937944213381 0.0675
12.605187258308243 0.0676
12.605414979841067 0.0654
12.608754800420771 0.0661
12.609612241339221 0.0687
12.611534067674702 0.0719
12.613306996437295 0.0697
12.614559489676292 0.0652
12.616817034760693 0.0668
12.619176039341101 0.068
12.620420860454741 0.0685
12.622231537101937 0.0704
12.623777952085884 0.0688
12.624476598190521 0.067
12.627154178223176 0.0662
12.628721059333515 0.0675
12.631259115437656 0.0647
12.632828891146493 0.065
12.633715809586493 0.0678
12.635980802379670 0.0636
12.637780137843478 0.067
12.640272183145377 0.0703
12.640536672853070 0.0664
12.642664885355360 0.0671
12.643556768830551 0.0697
12.648076056028788 0.0668
12.649216525654111 0.0649
12.651578020325902 0.0658
12.652632997358799 0.0687
12.653342426238497 0.0661
12.654276609649589 0.07
12.657855788367266 0.0686
12.658543436305401 0.0673
12.660460069043443 0.0686
12.661721456427491 0.0669
12.664359533408328 0.0664
12.666271617221366 0.0665
12.667054185285245 0.0685
12.668478141336735 0.069
12.669507759113339 0.0676
12.671976158971640 0.068
12.674122444296348 0.0677
12.676054287769078 0.0679
12.676695125676714 0.0681
12.678724597160103 0.0682
12.680488719516585 0.0666
12.683552724525333 0.0686
12.684059186945916 0.0686
12.686852778003779 0.0674
12.688202035238554 0.0706
12.689443408759976 0.0676
12.691033339320605 0.0677
12.692694293929163 0.0662
12.695201939054714 0.0679
12.697095258584570 0.0669
12.698331214827173 0.0654
12.699532598934523 0.0711
12.703058764295648 0.0692
12.705470682990196 0.0652
12.707956578106906 0.0676
12.709105228562915 0.0652
12.709953853552117 0.067
12.711035616691213 0.0693
12.713285190446692 0.0672
12.715080278295417 0.0675
12.716887195630159 0.0677
12.718181361916564 0.0719
12.719185491019244 0.0694
12.719677743302604 0.0695
12.722911134526072 0.0665
12.724238122642101 0.0649
12.726404947166047 0.0676
12.726848948171339 0.0704
12.729594809957444 0.0679
12.730294325133103 0.0681
12.733759223320430 0.0712
12.734903459238035 0.0669
12.735757759454161 0.069
12.738051157443557 0.0698
12.741033629861553 0.0684
12.742047925043487 0.0692
12.744129935196574 0.0684
12.746453590081529 0.0654
12.748218543562542 0.069
12.749638607492168 0.0664
12.751846740537774 0.067
12.752464603213305 0.068
12.754484633312245 0.0671
12.755899580905908 0.0657
12.756966379805979 0.0691
12.758740370514799 0.0655
12.759473863121228 0.0703
12.762638146044834 0.066
12.764944548724348 0.0678
12.766759593537234 0.0653
12.767903849622046 0.0695
12.769333625169994 0.0685
12.770729613128868 0.0678
12.771943062619286 0.0678
12.773405145865695 0.071
12.775623567538512 0.0676
12.777654314276422 0.0675
12.779420095785440 0.0672
12.780576185453965 0.0665
12.783765287727586 0.0686
12.784775263510358 0.0658
12.785222196776932 0.0685
12.787144907663853 0.0701
12.791268522450844 0.0662
12.793806214510857 0.0664
12.795204469403592 0.0676
12.796738015665643 0.0709
12.798371991997115 0.0693
12.800339823992585 0.0678
12.803135914894739 0.0655
12.804635322590977 0.0659
12.805920785978357 0.0702
12.809084175106733 0.0663
12.809282331292975 0.0631
12.809571631773299 0.0681
12.813073183320089 0.0675
12.815139196725553 0.0685
12.818289944620913 0.0689
12.819803782238486 0.0668
12.821317339377071 0.07
12.822335480739866 0.0687
12.824499139316945 0.0664
12.826260669264167 0.066
12.827603155182878 0.0649
12.829757055680863 0.0686
12.831723316289123 0.0663
12.835461206662279 0.0688
12.836299435631378 0.0673
12.838909249415376 0.0675
12.839642232188652 0.0676
12.842555697822212 0.0669
12.845752937333097 0.0646
12.846592108048505 0.0707
12.847223588588113 0.0696
12.848788457804361 0.0709
12.851688628777161 0.0693
12.853334357929219 0.0663
12.854318185153431 0.0691
12.857745098762425 0.0661
12.859456385009599 0.0674
12.860595276992322 0.0653
12.862731235259925 0.0669
12.863901377428379 0.0654
12.865438825131131 0.07
12.866768272885777 0.0692
12.868651159888849 0.0653
12.871357141880461 0.0676
12.873147314265605 0.0681
12.874010275411683 0.068
12.875282593750045 0.0681
12.877919809900652 0.0659
12.880711401722344 0.0677
12.882964012425123 0.0675
12.882982850389784 0.067
12.884374381661907 0.0671
12.885478175118369 0.0674
12.888923608727344 0.0661
12.890269129835650 0.0672
12.891612334268613 0.0656
12.893851465761834 0.0697
12.896270808319661 0.0672
12.897304812814765 0.067
12.898729451227023 0.0694
12.900267251890767 0.0688
12.901310740086867 0.0642
12.903724110872364 0.0663
12.905461304078111 0.0685
12.907225741147080 0.0679
12.910109112827408 0.0695
12.913331880425538 0.0679
12.914128564199126 0.0717
12.916296158958660 0.0677
12.919079926135208 0.0711
12.919379194808245 0.0663
12.921258232576195 0.0687
12.923059175301187 0.0659
12.923248592136430 0.068
12.927078579147464 0.0671
12.928312435813487 0.0676
12.930372983785956 0.0694
12.933357362798855 0.0702
12.934310198047978 0.0672
12.936535619710963 0.0669
12.938350302797994 0.0661
12.938943697539168 0.0699
12.941478209500859 0.067
12.946313306192943 0.0671
12.947929224058287 0.0704
12.950170897515212 0.0692
12.951955472714038 0.0661
12.953217125522736 0.068
12.954499969613193 0.0643
12.956610010389181 0.0707
12.958472265353109 0.067
12.960441037115979 0.067
12.963301530108561 0.0652
12.965801716566016 0.0647
12.967366681362678 0.0688
12.968557684140697 0.0685
12.969976705323095 0.0692
12.972695586234321 0.0677
12.974700075127050 0.0685
12.975311972590388 0.0685
12.980105648030870 0.0687
12.981348710874229 0.0679
12.983548007182995 0.0674
12.984394907982725 0.068
12.986840931866213 0.0701
12.987538452775988 0.0681
12.988428668180106 0.068
12.990284246351560 0.0681
12.993366163059989 0.07
12.993832591335249 0.0677
12.994732421765505 0.0663
12.998033293010590 0.0661
12.998821263291717 0.0698
13.000540691872351 0.0701
13.003074139010721 0.069
13.004139593446965 0.0706
13.005999182450886 0.0688
13.007434095007374 0.0709
13.009554594700568 0.0704
13.012551903373714 0.068
13.014037351665477 0.0665
13.015462944336294 0.0663
13.017656006330014 0.0702
13.018248076917091 0.066
13.020444745551544 0.0703
13.022389268744991 0.0683
13.023706570606013 0.0669
13.025578797582334 0.0689
13.031118336352705 0.0674
13.031862124349686 0.0696
13.033053942789728 0.0694
13.034415673917447 0.0681
13.036559479892736 0.0686
13.036980662884519 0.0677
13.040298618186011 0.0697
13.042523825509120 0.0684
13.045557440980700 0.0707
13.046833815536450 0.0707
13.047971570728482 0.0697
13.048664290104439 0.0682
13.051356860679975 0.0678
13.052229444405452 0.0699
13.054874278221915 0.0708
13.056264353947007 0.0713
13.057551740617907 0.0698
13.058882671762751 0.0663
13.061855995272037 0.0669
13.062718014446711 0.0715
13.065178964395560 0.0701
13.066635244965779 0.073
13.067255559623469 0.0672
13.070644687801826 0.0701
13.072024551224402 0.0715
13.074114187908126 0.0718
13.076833182314695 0.0683
13.077456480810003 0.0685
13.079471177397789 0.0676
13.081002148163046 0.0678
13.082839790275548 0.0689
13.084637628241971 0.0669
13.085182898724449 0.0665
13.087037081069393 0.0746
13.088239783108497 0.0669
13.091405103586705 0.0737
13.093491673705472 0.0706
13.094492510780199 0.0698
13.097010480764771 0.0701
13.098999085643184 0.0686
13.100074411374862 0.0708
13.101016882574038 0.0697
13.103535408813912 0.0681
13.105046849273151 0.0674
13.107035314420395 0.0688
13.107887646232870 0.0709
13.110008240800839 0.07
13.111662481196621 0.07
13.113180120375665 0.0697
13.115907872403874 0.0693
13.117608089617363 0.0703
13.119651414238847 0.0697
13.120585389007321 0.0707
13.123567622530894 0.0674
13.126166085139339 0.072
13.127878233344271 0.0696
13.130136145418582 0.0679
13.131137039096449 0.0697
13.133436074274782 0.073
13.134285791638712 0.0718
13.135103863714763 0.0688
13.136797429753917 0.0704
13.138085195290365 0.0708
13.139140783570467 0.0698
13.140349848371061 0.0706
13.143438531164215 0.0696
13.146441525978114 0.0681
13.148013156092730 0.0698
13.148320550755169 0.0732
13.149909509668333 0.0713
13.150878431604976 0.0689
13.153635279573884 0.0715
13.154951053508919 0.0711
13.156224946104665 0.0725
13.159076147703919 0.0715
13.159179080671596 0.0675
13.160996859932922 0.0687
13.165204112163268 0.0703
13.166169744070514 0.0708
13.168668324930692 0.0698
13.170430559618337 0.0682
13.174773845378905 0.0692
13.175179044424782 0.0708
13.176644620881628 0.0736
13.177893988692787 0.0703
13.180150390270130 0.0698
13.181127440477395 0.0745
13.182833803434178 0.0719
13.183988806852351 0.07
13.185722093622031 0.069
13.187753412257802 0.07
13.189126815281456 0.072
13.190227771960489 0.068
13.193544757768130 0.0668
13.195759142060568 0.0694
13.197206677742130 0.0708
13.199404127306451 0.0726
13.200542060569607 0.0698
13.201531626386302 0.0713
13.204229466255706 0.0708
13.204843395977594 0.0703
13.204914205405366 0.0732
13.206722278518845 0.0684
13.208225126358935 0.0711
13.208620082993850 0.0703
13.211923686179073 0.0713
13.213833177722528 0.0731
13.216316103174908 0.0699
13.218192379815720 0.0721
13.221175195353499 0.0671
13.222018056504641 0.0686
13.223507426748832 0.0649
13.224626990971068 0.0691
13.225616461614891 0.0714
13.227430771196280 0.0685
13.229908944000783 0.0701
13.231409597790485 0.0719
13.232549826575239 0.0698
13.235436359103383 0.0707
13.237729320466617 0.0722
13.239230522175722 0.0709
13.241260095384883 0.0707
13.242502495654211 0.0704
13.243671767080349 0.071
13.246023324081852 0.0708
13.248580712141795 0.0694
13.248822207808143 0.0711
13.251371133491807 0.072
13.253348187163320 0.0719
13.253529444629496 0.071
13.256404580342840 0.0705
13.258493224197302 0.0731
13.260075345649639 0.0699
13.261657345147592 0.0694
13.263307153733086 0.0704
13.266472547840367 0.0744
13.269861144174051 0.0723
13.270526251880201 0.069
13.271908008664646 0.0708
13.274362404601877 0.0689
13.275312892825740 0.0732
13.277433701582471 0.0699
13.278445409751756 0.071
13.279327538240826 0.072
13.281312666324702 0.0696
13.283553287671598 0.072
13.285469221163833 0.0721
13.287246717938290 0.074
13.287656037613086 0.0685
13.290059197246396 0.0701
13.291196801609976 0.0696
13.293026009665452 0.0721
13.295552971420353 0.0714
13.296832663036634 0.0732
13.297665290578557 0.0682
13.298345467276999 0.0703
13.303150386347149 0.068
13.304294774703276 0.0729
13.305468935909717 0.0671
13.308783132236213 0.0711
13.309289956626273 0.0669
13.310230965954840 0.07
13.315377715017432 0.0718
13.316924860414504 0.0663
13.318620789478334 0.0673
13.319162006613421 0.0688
13.321522646121391 0.0714
13.323881217221293 0.072
13.325597226787698 0.067
13.327154039554479 0.0681
13.328455620751660 0.0687
13.331680307277734 0.0701
13.334453501452309 0.0731
13.336221925724994 0.0698
13.337611303435672 0.0709
13.339857545699399 0.0676
13.341772652090306 0.0736
13.343165180624739 0.07
13.343925351213622 0.0698
13.347280443027612 0.0695
13.349468835092463 0.0708
13.350506554785341 0.0689
13.352308851371362 0.0695
13.353324705879368 0.0719
13.356178433400279 0.07
13.356484320741256 0.0682
13.358589003349483 0.0697
13.360339008838732 0.0739
13.361412049386644 0.0687
13.363312761601634 0.0691
13.364727018207757 0.0725
13.366878001912955 0.0721
13.369296828011608 0.073
13.370200002284218 0.068
13.371421436397618 0.0701
13.373444580287861 0.0671
13.373595348956641 0.0723
13.376270835693164 0.0675
13.378781322916726 0.0696
13.379788041628851 0.0705
13.380982423843887 0.0713
13.381630417586022 0.071
13.383346711477863 0.0694
13.385290333206449 0.0707
13.385594300989197 0.0695
13.387401180253878 0.071
13.391223281242764 0.0677
13.391704218841113 0.0675
13.395212876221533 0.07
13.396405488170256 0.07
13.398234861723628 0.0684
13.401007668837945 0.071
13.402176400405619 0.0705
13.403065966379478 0.071
13.405470565495959 0.07
13.406759145172678 0.0709
13.409641657627525 0.0719
13.411090277055807 0.0718
13.413924523632662 0.072
13.414882542362148 0.0699
13.416737529768444 0.0739
13.417068331009263 0.0707
13.418968934564107 0.0684
13.420020710311652 0.0706
13.420749513147092 0.0714
13.422296526134405 0.0696
13.423077620561381 0.0703
13.426452978580169 0.0705
13.428336358868822 0.0711
13.432565234706141 0.0714
13.434521583837594 0.0729
13.438256748631630 0.0711
13.438355241759107 0.0703
13.440701161999337 0.0698
13.441153447511882 0.0727
13.443344313064358 0.0697
13.444011089418096 0.0709
13.445953456693374 0.0719
13.447651062231289 0.0704
13.449552449910239 0.0708
13.451575853624066 0.0729
13.452812659353070 0.0705
13.454341150580410 0.0714
13.454872316471542 0.0683
13.457491115415172 0.0748
13.458792354988869 0.0679
13.462102228991718 0.0708
13.464348978508831 0.0705
13.465308541599789 0.0736
13.467201538737363 0.0693
13.469009390329875 0.0728
13.471450030277699 0.0711
13.473225626753100 0.071
13.474307426386646 0.072
13.475751924857345 0.0749
13.476807180525546 0.0736
13.478075025995942 0.071
13.480446965410662 0.0713
13.481891679506196 0.0703
13.484075749581798 0.0711
13.486475695940337 0.071
13.489108291055651 0.072
13.491333920151733 0.0695
13.492466221045840 0.0697
13.494915286266842 0.071
13.495873740498872 0.0716
13.498379719171083 0.0702
13.500188848939448 0.071
13.500996989196773 0.0672
13.504603679740420 0.0746
13.505987741059524 0.0699
13.507146340829021 0.0713
13.509513973322319 0.0721
13.511146935522735 0.0705
13.511666679310052 0.0695
13.513524839683773 0.0708
13.515588595361477 0.0695
13.516528687935455 0.0688
13.517996692379551 0.071
13.518953056886950 0.0704
13.520308586493371 0.0735
13.520924451645511 0.0715
13.524235270138231 0.0728
13.525206452684875 0.0734
13.527340799857706 0.0708
13.528192066466046 0.0707
13.530393362732339 0.0742
13.531947407042701 0.0709
13.533192757199680 0.0739
13.536083050027985 0.0711
13.536476194284178 0.0741
13.537552905348427 0.0726
13.540590630307431 0.0726
13.541625914677388 0.0715
13.544829659314599 0.0699
13.545490570054509 0.0714
13.548327159550508 0.073
13.550971592983018 0.0726
13.551959169705036 0.071
13.552423432210148 0.0707
13.553372781166994 0.0709
13.554153180551573 0.0709
13.557456447287610 0.0706
13.558697658560039 0.0693
13.559911369102268 0.0723
13.560994503798252 0.0709
13.562002285378128 0.0721
13.564666850712554 0.0744
13.566385597830545 0.074
13.567755863870657 0.0701
13.570795931804010 0.072
13.571761358560101 0.0688
13.572631677099869 0.072
13.575907233945694 0.0703
13.577633314098398 0.0699
13.580266556323602 0.0711
13.580355435083948 0.0689
13.580611021777376 0.0703
13.583728355859828 0.0701
13.586325257475128 0.0709
13.587922693348496 0.0726
13.590717432041114 0.0709
13.591352648318907 0.0706
13.593561611069619 0.0718
13.594937792455212 0.0712
13.596150780707001 0.0721
13.598625102798517 0.0682
13.600083091879261 0.0737
13.600899404340613 0.0708
13.602932906087135 0.0692
13.605039254957456 0.0708
13.608133231335978 0.0715
13.608952306998530 0.0733
13.610011637445171 0.0714
13.612880618524120 0.0721
13.614338819108807 0.0718
13.614696898374019 0.0688
13.615734561475072 0.0707
13.616573914051639 0.0713
13.618646379000392 0.0727
13.622404782663081 0.0719
13.623742647066143 0.0713
13.626508790398891 0.0716
13.628517001462468 0.0724
13.630560651305077 0.0707
13.632300230502373 0.0731
13.634452674217714 0.0671
13.637150639884544 0.071
13.638829626076779 0.0718
13.640047964955052 0.0704
13.642404976887388 0.07
13.644137156965201 0.0712
13.645517156716119 0.0715
13.648204385671603 0.0723
13.650637485789774 0.0724
13.651942122801087 0.0723
13.653063203629493 0.0715
13.654964150890969 0.072
13.655627808932667 0.0751
13.658568726300830 0.0724
13.658929844523243 0.0708
13.663069257755330 0.0727
13.664931532797286 0.0725
13.666651863897835 0.0703
13.667292880200021 0.0724
13.667654135153569 0.073
13.668302398725318 0.0725
13.671712425257397 0.0732
13.674136203105380 0.0704
13.674730530863789 0.0721
13.677108450563857 0.0713
13.677422528081410 0.0744
13.679608213109505 0.0759
13.682566678071813 0.0696
13.684168149572713 0.0683
13.684782862088946 0.072
13.687152324445295 0.0745
13.690291396888675 0.0706
13.691012043609348 0.0719
13.692106836986143 0.0688
13.692781994886181 0.0735
13.696145686562476 0.0704
13.698882032152291 0.0694
13.701010792950473 0.0729
13.701328927167031 0.0705
13.702283675928504 0.072
13.704209751322713 0.0727
13.705560377413651 0.072
13.707147694461540 0.0725
13.710121843576127 0.075
13.710772802215352 0.0718
13.711369468164200 0.0712
13.712124842909454 0.0685
13.713771638430917 0.0707
13.715933472923302 0.0735
13.717474318059670 0.0726
13.718630835142660 0.0715
13.720970755899318 0.0717
13.723365420962820 0.0718
13.723457831530636 0.0687
13.725057549744291 0.0719
13.726813004160137 0.0717
13.729645714201121 0.0727
13.730384554379143 0.07
13.732993354326895 0.0696
13.734365479286639 0.0698
13.736702510753100 0.0711
13.738697045332438 0.0705
13.739119167791626 0.0739
13.740337390125450 0.074
13.742775837203430 0.0726
13.743977713970272 0.0714
13.746271644492140 0.0729
13.748378412752613 0.0755
13.750523843526171 0.0736
13.752399393500337 0.0765
13.754633541376506 0.0695
13.755804831571190 0.0694
13.756673849154218 0.0699
13.758667461000677 0.0704
13.760695160966614 0.0712
13.761239399321743 0.0718
13.762677541803823 0.0704
13.764453139883473 0.0701
13.767408608039672 0.0742
13.770190070586130 0.0722
13.770939184148233 0.0687
13.773173130405665 0.07
13.774083883900900 0.0736
13.776276128630446 0.0721
13.777668722115710 0.0725
13.779112191711825 0.0696
13.779862614597821 0.0724
13.782752340365537 0.0707
13.783791030088320 0.0722
13.785003204666971 0.0707
13.787364392601146 0.0747
13.788611169281833 0.074
13.789017183864626 0.0717
13.791151765560533 0.0706
13.792461984391329 0.0696
13.794684124502025 0.0711
13.796824506881363 0.0747
13.798036963104334 0.073
13.801042504466192 0.0716
13.802649923528158 0.0717
13.805010611709585 0.0727
13.806519955988316 0.0722
13.809022896955421 0.0721
13.809293043037364 0.0733
13.811923856480949 0.0737
13.812806721380092 0.0763
13.814806549465645 0.0697
13.817081966427571 0.0728
13.817968046392725 0.0717
13.820990993388332 0.0724
13.821608164520889 0.07
13.823960782155623 0.0716
13.824619663875142 0.0708
13.826444627826339 0.074
13.827906256406795 0.0716
13.830288421875034 0.0756
13.831855344553979 0.0745
13.832746213905201 0.0722
13.833311681899941 0.0703
13.835798163631011 0.0718
13.839354628349668 0.073
13.840979894078828 0.0704
13.841641063727536 0.073
13.843550271414415 0.074
13.844607835340497 0.0739
13.846972536081530 0.0722
13.847513997082256 0.0698
13.850140375280251 0.0717
13.852524119641373 0.0721
13.855575434981525 0.0746
13.857641240023865 0.0706
13.859235722626620 0.0715
13.859899494300016 0.0729
13.860994420731355 0.0756
13.864280849701833 0.0708
13.865783843818550 0.0724
13.866931246394046 0.0748
13.868773184211891 0.0719
13.869821533674573 0.0732
13.871463988014526 0.0724
13.872282527836855 0.0729
13.875140240952454 0.0737
13.876549620687115 0.075
13.877847235333071 0.0737
13.879736921454928 0.0739
13.880607084919447 0.0734
13.882305235536128 0.0739
13.882768638697057 0.0706
13.885717010529721 0.072
13.886938294245118 0.0728
13.888559159183508 0.0725
13.890275127025856 0.0717
13.891447033487784 0.0716
13.893661141214965 0.0709
13.897601577091210 0.0744
13.898503873716392 0.0706
13.900197730793845 0.0709
13.903521595540749 0.074
13.904149386293273 0.0723
13.907567387370847 0.0758
13.909617446259039 0.0723
13.909889177612769 0.0725
13.911629609533502 0.0723
13.912818309076933 0.0715
13.914303032026330 0.0716
13.916807532742927 0.0729
13.918450041328247 0.0724
13.919875966885026 0.069
13.922644151636002 0.0694
13.923837447981764 0.0717
13.926071574457886 0.0726
13.927937840979780 0.0727
13.930242657364083 0.0728
13.931280408296667 0.0758
13.932067494686327 0.0715
13.932708413286409 0.0705
13.935589401701925 0.0717
13.937658955024229 0.0699
13.939006121150486 0.0718
13.939729871861722 0.0745
13.943139209565132 0.071
13.944006458895998 0.0723
13.944987174901746 0.0759
13.945850151131026 0.0724
13.949629149762790 0.071
13.950824107831684 0.0752
13.952145569764191 0.0727
13.954833604961864 0.0752
13.958415963309568 0.0715
13.959316087824121 0.0712
13.962139871272210 0.0721
13.963592808182577 0.0711
13.963969682997632 0.0749
13.966733299860723 0.0694
13.968954802736436 0.0709
13.969738131893729 0.0701
13.971980171314430 0.07
13.972466830797671 0.0752
13.973910025076551 0.0723
13.976079053452152 0.0751
13.978445686041500 0.0707
13.979896148455548 0.0739
13.982285701189893 0.076
13.982983282652885 0.0738
13.984263837666477 0.0745
13.989204946351524 0.0695
13.989914431838219 0.072
13.990640941422425 0.0751
13.991376427265806 0.0739
13.993559193835287 0.0693
13.994309401813631 0.0715
13.995425635987500 0.0702
14.001077077522430 0.0737
14.002690717569783 0.0729
14.005793538289073 0.0749
14.006604822346178 0.0747
14.008334209764087 0.0706
14.010134964435023 0.0736
14.012615160204007 0.0768
14.013041178515969 0.0723
14.014926579970503 0.0712
14.015354729156767 0.074
14.018146398547408 0.0724
14.019540464761976 0.0705
14.023122210737997 0.0729
14.025308084530808 0.0764
14.025758298100124 0.0746
14.027023540818707 0.072
14.028327806216621 0.0728
14.029702601258290 0.0722
14.031805487093942 0.0713
14.033030979836084 0.0719
14.035763300998671 0.0725
14.036016495062912 0.0733
14.037860082763945 0.0688
14.038797846917314 0.0731
14.040276038010751 0.0734
14.042237354324207 0.071
14.042469587135312 0.0686
14.045655180431533 0.0723
14.046619008334565 0.075
14.051606406568931 0.0712
14.051851348870047 0.0712
14.054147575046359 0.0752
14.055178103417214 0.0686
14.056782774085695 0.0772
14.058104778310316 0.0735
14.059174195896530 0.0733
14.061562110827483 0.0706
14.062824499373074 0.0704
14.064399187018211 0.0715
14.066784131068626 0.0756
14.070068552619023 0.0747
14.071753468592824 0.0729
14.072227239963665 0.0757
14.073316203658088 0.0704
14.076480267069392 0.0722
14.077920418684498 0.071
14.079960840523436 0.0744
14.081687737632436 0.073
14.085043220308874 0.0729
14.087088987740019 0.0715
14.088009471401579 0.0725
14.089567798228815 0.07
14.090835669701747 0.0766
14.092439093049093 0.0733
14.093462537964246 0.0747
14.098006842750351 0.0744
14.099408184557015 0.0744
14.100344928179521 0.0747
14.102407295346202 0.0739
14.106279747669483 0.0732
14.107089749548885 0.0729
14.108706570707877 0.0714
14.109263476551737 0.0758
14.111827541247942 0.0739
14.113224987987047 0.0745
14.116092707302377 0.071
14.117054485696864 0.0723
14.119897336012336 0.0727
14.120509572548306 0.0721
14.123017588725256 0.0741
14.124402244067774 0.0717
14.125480638595059 0.0729
14.127703986574616 0.0771
14.129857427440333 0.0743
14.130944389646045 0.0731
14.131445549724505 0.0745
14.132728989773410 0.0708
14.134920357689309 0.0721
14.139322810170421 0.0726
14.140366318634319 0.074
14.142330937449524 0.0747
14.143092080117006 0.0714
14.145589591410539 0.0726
14.148113615555815 0.0757
14.148812171998488 0.0742
14.151951896454886 0.0738
14.152824912083091 0.0706
14.156348423409359 0.0744
14.157150986289857 0.0733
14.158015754720408 0.07
14.159157181642177 0.0761
14.160786612790485 0.0737
14.162081214652440 0.0709
14.162891192655065 0.0723
14.164866205715173 0.0731
14.168733100552563 0.072
14.169408612965659 0.0749
14.171357317349360 0.0755
14.173815256935400 0.0731
14.175435024744887 0.0742
14.176322813474078 0.0703
14.178040727437081 0.0718
14.179420208697982 0.0719
14.180876218484203 0.0711
14.182304920958540 0.0713
14.183731152827697 0.0752
14.185585235613749 0.0736
14.188482550682714 0.0767
14.189389577538357 0.0762
14.191920963163032 0.0736
14.193020109363193 0.0719
14.195235009636452 0.0731
14.195788481475292 0.0743
14.198376897897269 0.0728
14.198936787485419 0.0715
14.202233760076956 0.0741
14.203317613134381 0.0738
14.206116509411245 0.0732
14.209060818337676 0.0715
14.210457898907610 0.0733
14.212522398072869 0.0751
14.214252910295201 0.0721
14.215218624228784 0.0743
14.215715514698157 0.071
14.219102163535863 0.0717
14.220552073694348 0.0759
14.221535551032462 0.073
14.223152222605417 0.0747
14.225497133826794 0.0744
14.226011662391496 0.0736
14.227447250883609 0.0749
14.228903888463897 0.0736
14.231291261989078 0.0748
14.233603848511535 0.0715
14.234117541942291 0.0717
14.236368210494902 0.0726
14.238406303332974 0.0757
14.240243644241712 0.0727
14.240980828320051 0.0746
14.241799992216119 0.0714
14.242025361928960 0.0743
14.244042876766519 0.0778
14.244977325020859 0.072
14.247904169599954 0.0731
14.249639820025495 0.0739
14.251204565077577 0.0752
14.252536268248633 0.0724
14.253753287753590 0.0712
14.255711561756904 0.0714
14.257595731934863 0.0723
14.258125471134308 0.0721
14.261450174977318 0.076
14.263421525655534 0.0737
14.264794905068317 0.0735
14.266446668062587 0.0731
14.268884898466712 0.0691
14.270803702589250 0.0782
14.272157413897817 0.0713
14.274033806532977 0.0727
14.274344065889853 0.0753
14.276175176777443 0.0727
14.278415538968932 0.0729
14.279583482752159 0.0737
14.281641540607218 0.0707
14.283065603848586 0.0722
14.284271935472921 0.0722
14.287053083730680 0.0739
14.288170738846533 0.0756
14.289587525916799 0.0724
14.292502887764698 0.0713
14.293171800388642 0.0777
14.295519165758186 0.0735
14.296826093544707 0.0726
14.297343461524513 0.074
14.298591040953802 0.077
14.299931847915232 0.0748
14.301724584226305 0.0764
14.303814326995289 0.0737
14.304879987974461 0.073
14.306588475658986 0.0754
14.308690219408877 0.0723
14.311653367820265 0.0755
14.312784015424235 0.0735
14.314534633949727 0.0739
14.317622101820277 0.0742
14.318045672672810 0.0753
14.318647609115699 0.0733
14.320823033644901 0.0758
14.321598509927290 0.0743
14.326223185223201 0.0711
14.327668985136008 0.0746
14.330551390223016 0.0728
14.332198799426390 0.0749
14.332597664083082 0.0736
14.336420412743083 0.0715
14.337923099751626 0.0772
14.339810440333343 0.071
14.341249736817209 0.0743
14.342441626358973 0.0771
14.344170623718121 0.0727
14.345697910007170 0.0737
14.346189129757901 0.076
14.348238191808434 0.0763
14.350546495014932 0.0748
14.352050950919278 0.0715
14.352944444767436 0.0732
14.355006996887205 0.073
14.356546639805657 0.074
14.359210865012646 0.0745
14.359341294486816 0.074
14.360828081322856 0.0709
14.361783799415138 0.0751
14.364872075321006 0.0744
14.365740158261033 0.0749
14.367078593752678 0.075
14.369484704989247 0.072
14.373071393636279 0.0722
14.374636056397282 0.0712
14.375357182828289 0.0742
14.376675035209480 0.0746
14.377813931767928 0.0735
14.378067400962815 0.0745
14.381501410651845 0.0707
14.382584190723474 0.0778
14.384187139611210 0.0715
14.385020855669362 0.0718
14.389150201787949 0.0736
14.389861617170425 0.0763
14.393268031942821 0.0736
14.393759042166437 0.0719
14.394650731829861 0.0723
14.397128672729156 0.0779
14.397941668425771 0.0742
14.398837582736727 0.0726
14.399292276096968 0.0752
14.401175625502754 0.0744
14.403971503884192 0.075
14.405240525817689 0.071
14.408538709508116 0.0744
14.409257627912618 0.0745
14.409893679943934 0.0741
14.411267733887899 0.073
14.412670943006368 0.0723
14.414598385249569 0.0757
14.417320748340154 0.0731
14.417832469805859 0.0749
14.421332224247205 0.0733
14.423070819947599 0.0741
14.424501992435797 0.0744
14.426412206675469 0.074
14.427400956861094 0.0745
14.428080415490738 0.0719
14.429954764828702 0.0732
14.431271408665872 0.0731
14.433027982805724 0.0745
14.433458596227657 0.0769
14.434821252928105 0.0745
14.437791443950623 0.0713
14.438345523263628 0.0783
14.440030044698972 0.0752
14.443766370796741 0.0739
14.444395398788110 0.0756
14.445148534434495 0.0767
14.445778978323929 0.0727
14.448209966629470 0.0751
14.449066141217740 0.0739
14.452767608191419 0.0741
14.453919609145887 0.0732
14.455410682801121 0.0736
14.456660395207177 0.0752
14.457560919056617 0.0733
14.460278197361424 0.0735
14.460711946020689 0.0763
14.462901997380550 0.0747
14.464877632865862 0.0733
14.466746425898368 0.0732
14.467918655090557 0.076
14.469046931748689 0.0757
14.469996190517566 0.0764
14.472141438799158 0.0757
14.473157712554043 0.0749
14.478479375244133 0.0751
14.480108093112808 0.0768
14.480777701494059 0.0773
14.482796316992092 0.0735
14.482888740707581 0.0739
14.484016714606687 0.074
14.486064298859695 0.0739
14.488509654078644 0.073
14.490813152267997 0.0746
14.492238328322934 0.0751
14.493267431252187 0.0763
14.495154051269182 0.0753
14.497280212127286 0.0752
14.498656480255228 0.0744
14.500879612731937 0.0742
14.504045427744357 0.0752
14.504328335328820 0.0755
14.506822866254453 0.0737
14.508268334514888 0.077
14.510643911354872 0.0758
14.511713141056640 0.0767
14.513456549248410 0.0755
14.514115995608089 0.0751
14.517703743070404 0.0756
14.520991201441344 0.0743
14.521525576487869 0.0729
14.523702881368608 0.0735
14.524739329993746 0.0778
14.527489133992063 0.0771
14.527766432879837 0.0742
14.529469992374816 0.0778
14.530328937816913 0.072
14.533357946971641 0.0764
14.536211709505908 0.0754
14.536744608019223 0.0754
14.537707749877180 0.0767
14.539743716081265 0.0716
14.540716981274036 0.0744
14.540756924682887 0.0735
14.543137424682323 0.0756
14.543702898251988 0.0745
14.547357091706184 0.0758
14.547671513161688 0.0744
14.548314476043060 0.0767
14.551925819924254 0.0748
14.553207437656127 0.0785
14.553621870409939 0.0758
14.554753426293711 0.0731
14.557275775177178 0.0735
14.558253158431688 0.0771
14.559105239499676 0.0742
14.562400367196064 0.0751
14.562978048773394 0.0755
14.564388370434509 0.0749
14.565602185135472 0.0777
14.567585397734279 0.0753
14.569343364032356 0.0765
14.569939708501227 0.073
14.574477714767244 0.0746
14.575226733525165 0.0776
14.577078309498290 0.0776
14.579274074289174 0.0738
14.580297731728260 0.075
14.581896996096052 0.0779
14.584024130688519 0.0717
14.587039428410916 0.0737
14.587520459131426 0.0766
14.589645512859242 0.0737
14.591283392359328 0.0732
14.592564877437887 0.0764
14.594328324514406 0.0761
14.595718689500698 0.0756
14.596949364309426 0.0772
14.598684022688643 0.0731
14.600044846956052 0.0738
14.602213628472322 0.0755
14.605492625571708 0.075
14.605854394513752 0.0727
14.608782412927189 0.0774
14.609857070016989 0.0781
14.610749100359090 0.0761
14.613723467691782 0.0755
14.615695288843041 0.0766
14.617060875636151 0.0743
14.619440889178316 0.0728
14.619904387771134 0.0767
14.621336702873057 0.0767
14.623613524139273 0.0769
14.625394726477300 0.0753
14.626675932442307 0.0751
14.629370752378531 0.0769
14.631705505349998 0.0765
14.633652325289759 0.0753
14.634500480001737 0.0772
14.637314405082753 0.0812
14.637757270642615 0.0761
14.638656800308123 0.0735
14.639111806530421 0.077
14.640155414090515 0.0777
14.642194522208827 0.0759
14.643023328292291 0.0781
14.643263301564581 0.0758
14.645774306521171 0.0757
14.646159516003896 0.0752
14.649919626114453 0.0736
14.651823393376427 0.0772
14.654887458793022 0.0759
14.656524260316809 0.0801
14.656739893795647 0.074
14.658481346809813 0.0753
14.660064672977008 0.0765
14.661092927881061 0.075
14.664957068177504 0.0749
14.666094476270903 0.0787
14.666382756449410 0.0744
14.668139331744991 0.0758
14.670153314023519 0.0772
14.671740531459488 0.0807
14.674801551340169 0.0762
14.675111144402258 0.074
14.676748042441329 0.078
14.678020413555599 0.0748
14.679774338522419 0.0804
14.680828806145836 0.0773
14.683863968678255 0.0774
14.684985548191190 0.0754
14.685854745607335 0.0758
14.688335884126298 0.0734
14.689802071941203 0.0762
14.691279927814124 0.0752
14.693540673623088 0.0745
14.696259044115486 0.0768
14.696339485354093 0.0745
14.698480316621110 0.074
14.700139228696298 0.0747
14.702588323589906 0.0771
14.704049970441543 0.0745
14.705539954188700 0.0765
14.706358537740449 0.0756
14.708738218087381 0.075
14.710310102233374 0.0743
14.714880395076017 0.0746
14.715012261988806 0.0742
14.715849373057758 0.08
14.718680812796606 0.0743
14.720933393705156 0.0767
14.722830047210149 0.0737
14.724408895339860 0.0761
14.725250402259562 0.0751
14.727010770319680 0.0753
14.728743347006048 0.0747
14.729887387143254 0.0767
14.731053562181522 0.0791
14.733487439985232 0.0768
14.734355665071647 0.0751
14.735655873615830 0.0745
14.739089817583634 0.0721
14.740382044570046 0.0742
14.742099014969250 0.0778
14.743892554260023 0.0752
14.744601106299138 0.0764
14.746941567900246 0.076
14.747525547628925 0.0761
14.749938947507912 0.075
14.751424253899712 0.0762
14.752325960970360 0.0769
14.753853665029908 0.0794
14.755989711783407 0.0768
14.757511908501488 0.0743
14.760550394578830 0.0771
14.762727838723858 0.0776
14.763766176535109 0.0764
14.764932066068679 0.0782
14.765876154855885 0.0782
14.766397977580480 0.074
14.769550036490674 0.0761
14.771085603941341 0.0754
14.772140503440832 0.0792
14.773639760242112 0.0796
14.776085839250490 0.079
14.776654514251723 0.0769
14.777555627495683 0.0792
14.779408568502562 0.0794
14.779487884611346 0.0795
14.781766054076655 0.0753
14.783400928613462 0.0775
14.783854718843960 0.0796
14.785969015904161 0.0722
14.789678576336911 0.0799
14.791731932243597 0.0798
14.792645902361386 0.0786
14.794542961144618 0.0738
14.795732186468546 0.0772
14.797955417335174 0.0782
14.799734348315086 0.0787
14.800148697642943 0.0749
14.802343234678494 0.078
14.803852654824661 0.0772
14.805020605961458 0.0753
14.806317541219070 0.0752
14.809913288092421 0.0759
14.810061622748146 0.0743
14.812897971938282 0.0783
14.813442915474219 0.0772
14.815780455001317 0.0776
14.818199892694095 0.0761
14.818736989581044 0.0739
14.819656094258645 0.073
14.821775240171009 0.0814
14.823245726855626 0.0729
14.825821794271402 0.0752
14.826408590627574 0.0787
14.827307217231956 0.0746
14.829127785080439 0.0756
14.830145100547156 0.076
14.833208377239954 0.0763
14.834077515387930 0.0783
14.835532515122221 0.0756
14.837695467214914 0.0772
14.839804285699344 0.076
14.843632186654281 0.0742
14.844778087172301 0.0771
14.845011507828735 0.0771
14.845811693045333 0.0792
14.847317107767090 0.0755
14.847883034542463 0.0738
14.849156494180853 0.0757
14.852066687313700 0.0765
14.852382096412708 0.0748
14.854859229246765 0.0765
14.857381772134687 0.0776
14.860314703165287 0.0763
14.862381270172749 0.0776
14.863097071126672 0.0736
14.864581624666197 0.079
14.869478360500697 0.077
14.870086968878429 0.0779
14.872284836607303 0.0782
14.873567819697834 0.0769
14.874724621286742 0.075
14.876861580255358 0.0788
14.878060626870992 0.0779
14.879921448316118 0.0759
14.882752916847174 0.0782
14.883768263140547 0.0781
14.884511106337264 0.0741
14.887236228886445 0.0759
14.887760523381772 0.0779
14.889895102710300 0.0767
14.891960839708355 0.0738
14.893661128597445 0.0737
14.897090357047460 0.0742
14.898772335875288 0.0761
14.899437657102830 0.0766
14.900176396239132 0.075
14.903284134497161 0.0762
14.905045475293065 0.077
14.906599207284849 0.0786
14.907774364556703 0.0757
14.911725500400440 0.0759
14.912362456610840 0.081
14.914605683156378 0.0761
14.915647848417285 0.08
14.918234613073244 0.0755
14.919180145326038 0.0779
14.919847058196661 0.0736
14.921371038743173 0.0763
14.922014319124113 0.0747
14.923329508256998 0.077
14.924624445578587 0.0792
14.926410644474212 0.0761
14.927851172016483 0.0744
14.929041691035462 0.0788
14.931227136970495 0.0759
14.932640986672487 0.0775
14.933501209468490 0.0775
14.935109470359105 0.0785
14.937090084600209 0.0804
14.938159452009367 0.0782
14.938446859104971 0.0768
14.940889521833721 0.0736
14.941678287376540 0.0758
14.945944358743359 0.0762
14.948012164563119 0.0782
14.950659983258864 0.0763
14.952675894562189 0.0807
14.953236936212768 0.0764
14.955144831767818 0.0776
14.958074494354850 0.0778
14.959428292721944 0.0754
14.959649491256135 0.0767
14.960928931816509 0.0781
14.963300471573959 0.0762
14.964622936405302 0.0734
14.967206369850153 0.0794
14.968632053517410 0.0793
14.968941816781523 0.0739
14.970210774841775 0.075
14.971356854989484 0.0764
14.973982802285267 0.0744
14.976422519949903 0.0767
14.979075461181527 0.0763
14.980193143732373 0.0766
14.981548076163158 0.0738
14.983583939972586 0.0787
14.984017975085703 0.0753
14.985252840921857 0.0773
14.985664892108892 0.0793
14.987728107560690 0.0767
14.989853731461274 0.0789
14.990559212014819 0.077
14.993075430122273 0.0737
14.994392052098227 0.0774
14.995864729331865 0.0774
14.999408121582270 0.0768
15.000662694316196 0.0776
15.001962034262794 0.0761
15.003284173880914 0.0767
15.004493166603496 0.077
15.006442622608201 0.0741
15.007829037266593 0.0758
15.008143262732291 0.0757
15.012908103524417 0.0781
15.014937906680757 0.0752
15.015954897453694 0.0789
15.017007784223138 0.0755
15.018449480577742 0.0742
15.020195124531400 0.0772
15.021054073066914 0.073
15.022896465695531 0.0775
15.023170467735586 0.0776
15.025802932677911 0.0764
15.026920935690312 0.077
15.028573410757740 0.0775
15.029661893952156 0.0773
15.030740944905947 0.0776
15.032365751859246 0.0755
15.034686347469640 0.0764
15.035076083303371 0.0774
15.036621007589625 0.0787
15.037447201992332 0.0772
15.041170936873341 0.0736
15.042399917144596 0.0771
15.042723070277999 0.0783
15.044612508728459 0.075
15.046173165742767 0.0749
15.048696396040551 0.0769
15.048911235823383 0.0751
15.052555735989813 0.075
15.053079052558667 0.0783
15.055971010545367 0.0781
15.056894358492755 0.0764
15.057842388553219 0.0759
15.060695494960962 0.0764
15.062620455550999 0.0754
15.063518220116194 0.0778
15.065092667028928 0.0764
15.066712695834166 0.0775
15.067820447810918 0.0771
15.069111025937831 0.078
15.069918519426182 0.0763
15.072733725476503 0.0774
15.074605847239159 0.0775
15.075182461040972 0.0771
15.076485282170363 0.0788
15.077194344001736 0.0773
15.080732160335261 0.0742
15.081286631590119 0.076
15.083280411370145 0.0725
15.084939398476951 0.077
15.086385218266919 0.0745
15.089025082360493 0.0756
15.091713151078434 0.0742
15.092308142116424 0.0768
15.094006999321703 0.0792
15.094942835818852 0.0788
15.096283645120675 0.0773
15.098512136666738 0.0778
15.101046729072481 0.0757
15.101986899222918 0.0756
15.103265711687497 0.0774
15.105173142090820 0.0797
15.106248586695994 0.0752
15.108076021056464 0.0741
15.109711187782052 0.0787
15.112393098913111 0.0789
15.116243123483459 0.0779
15.117652142195912 0.0728
15.118620343436787 0.074
15.120420320541191 0.0785
15.121488056448927 0.0789
15.124864792969188 0.077
15.126364763454674 0.0779
15.128248841442961 0.0784
15.129413167158418 0.0761
15.132375224192776 0.0779
15.133408419561647 0.0757
15.134712630323538 0.0779
15.135350622470471 0.0741
15.140272890412609 0.0749
15.143154715190418 0.0798
15.144553183115411 0.08
15.146140773424708 0.075
15.147751282320893 0.0789
15.150545491727483 0.0776
15.150665493468860 0.0785
15.152636679584392 0.0793
15.153803515282849 0.0781
15.155576845808792 0.0777
15.157861292837508 0.0789
15.159693503114468 0.0763
15.161007063408718 0.0778
15.163056286966139 0.0798
15.164752625857444 0.0755
15.165478022719197 0.0782
15.169100535795630 0.0775
15.170213727795254 0.0764
15.172961002668973 0.0783
15.174198142935953 0.0798
15.174338481093640 0.0784
15.176744401521567 0.0787
15.177872056249441 0.076
15.179197741756354 0.0798
15.181300719173800 0.0756
15.183190001001877 0.0773
15.185455294376084 0.0767
15.186791340775262 0.0756
15.187196408182281 0.079
15.188877889530202 0.0763
15.190462673941768 0.0754
15.192659074057124 0.077
15.195161490533627 0.0758
15.197042835603661 0.0784
15.198249954600536 0.0758
15.199810878833016 0.0793
15.202127981274684 0.0772
15.203871812716356 0.0769
15.206704338450569 0.0757
15.208047476086470 0.0752
15.208341400899441 0.0779
15.209687060552392 0.0736
15.210942625256022 0.075
15.212670598719217 0.077
15.215489530895306 0.0767
15.217380595455250 0.0764
15.221033910497789 0.0737
15.223123008347832 0.0774
15.225144071818718 0.0787
15.226588844417924 0.0809
15.227220390267631 0.0776
15.227328690137147 0.0762
15.231621032453003 0.0777
15.233040354197186 0.0794
15.233443078090353 0.0815
15.236753032207107 0.0777
15.238365004385415 0.0798
15.239043386327120 0.0787
15.242871078700027 0.0816
15.243672946430872 0.078
15.245888998724061 0.0782
15.248537961527200 0.0797
15.248872808615381 0.0804
15.249430595228336 0.0808
15.251933324093880 0.076
15.253356324668317 0.0791
15.256199588216088 0.0806
15.257863689423823 0.0771
15.258426961516106 0.0773
15.260183261758646 0.0755
15.262690711900557 0.0799
15.264733826198126 0.0758
15.265164709164644 0.0768
15.268375421635834 0.0758
15.268851384576417 0.0832
15.271872688033866 0.075
15.272461541504459 0.0796
15.274260038953914 0.0786
15.276390001264135 0.0784
15.277594202814907 0.0783
15.279857820763587 0.0794
15.281540962712524 0.0769
15.283084339496158 0.0762
15.284772141355045 0.0792
15.285402824312420 0.0787
15.287478476578833 0.0806
15.290538737894304 0.076
15.292750443507845 0.0788
15.294368201687394 0.0764
15.296434749951835 0.0776
15.297880526570845 0.0788
15.299828579381414 0.0801
15.301351137650471 0.0751
15.302906549174262 0.0776
15.304093381386183 0.0791
15.304255329915611 0.0788
15.307352489508881 0.0768
15.309781093117953 0.076
15.310710329823785 0.0778
15.311875715086524 0.0797
15.313114082268683 0.0803
15.314255954776804 0.0782
15.315358428582323 0.0784
15.317480103949256 0.0789
15.318916346163903 0.0748
15.319415176942515 0.0809
15.320180581666547 0.0809
15.321884934956802 0.0796
15.323761100024237 0.0786
15.326020289062868 0.0781
15.327193898098027 0.0771
15.330512395413200 0.0772
15.332317408157456 0.0772
15.333637027207869 0.0792
15.335970837896502 0.0763
15.338023243402152 0.079
15.341013416316182 0.0783
15.341816891337835 0.0796
15.342347267180630 0.0771
15.344059729061714 0.0786
15.346140902984828 0.0796
15.347773598360085 0.0771
15.349780192650348 0.079
15.351033050734335 0.0775
15.352392712567658 0.0769
15.354097454593886 0.0764
15.356471842530091 0.0787
15.357336925745392 0.0759
15.357747027075590 0.0763
15.361956949774779 0.0778
15.362985309953688 0.0784
15.363581757013359 0.0776
15.365275105353387 0.0794
15.366274662299906 0.0777
15.369022439514886 0.0783
15.371145280060476 0.078
15.371852824565963 0.0798
15.373756699679697 0.0777
15.376490834294195 0.0779
15.377117065756451 0.077
15.377196398910462 0.0748
15.380807168283924 0.0778
15.382236485455614 0.0768
15.384910386474155 0.0791
15.386711149662631 0.08
15.387614164902880 0.0771
15.388082149255593 0.0778
15.389644098174426 0.0757
15.391227211498958 0.0782
15.392555975618130 0.0785
15.393860620404418 0.0788
15.396075225001248 0.0773
15.397532442635789 0.077
15.398507598361384 0.0775
15.401641870242578 0.0808
15.403987941696089 0.0773
15.405966584607876 0.0778
15.406775367664899 0.0776
15.409721768079017 0.0751
15.410816525498825 0.0789
15.412154914910026 0.0776
15.412734116562284 0.0782
15.414246122087381 0.0794
15.415539326743634 0.0789
15.416395495123270 0.0789
15.419057493290396 0.0797
15.420897139920649 0.0811
15.422344105300768 0.0781
15.425548142757339 0.0798
15.426201893966033 0.0799
15.427817501610312 0.082
15.430591435277270 0.076
15.431955402152470 0.0763
15.434005737776916 0.0812
15.437611563348231 0.0785
15.437822406094014 0.0823
15.439009690266788 0.0812
15.441867518271200 0.0798
15.443134302098281 0.0805
15.444483726088466 0.0778
15.446577395683692 0.0745
15.449290706083154 0.0776
15.450447339867679 0.0774
15.452496862296993 0.0779
15.456068375733471 0.0797
15.456628580235964 0.0785
15.458311391432016 0.0799
15.461616044018310 0.0817
15.463625518255061 0.0787
15.464278529161811 0.0764
15.465160663704770 0.0785
15.466634619264877 0.0801
15.468106605735436 0.0758
15.469100443559805 0.0791
15.469896021282331 0.0766
15.471673880834661 0.0759
15.474101626403973 0.0808
15.474922890223114 0.0799
15.475743254283303 0.0814
15.477871454689833 0.0802
15.479615054399060 0.0795
15.481610249698802 0.0789
15.484455388724511 0.0794
15.485410827898637 0.0802
15.487434922896195 0.0783
15.489917160552192 0.0815
15.491201567135937 0.0778
15.493446885381104 0.079
15.494207496598758 0.0777
15.495361938054200 0.0781
15.497206404491704 0.0779
15.498704455292792 0.0796
15.499683445787298 0.0783
15.501711682869781 0.0769
15.502380575240471 0.0799
15.503945480740772 0.0818
15.505805401175349 0.0782
15.507329718566817 0.0771
15.508614136027349 0.0784
15.510839203612083 0.0757
15.512177655661473 0.0788
15.515542734858789 0.0783
15.517019766556547 0.0772
15.520581443847982 0.0806
15.521339638709801 0.0769
15.523231720033960 0.0759
15.525188060831397 0.0777
15.526506296686783 0.0787
15.528410703065912 0.0787
15.530747627231561 0.0795
15.531077320947336 0.0769
15.532850114500789 0.0794
15.534783032366608 0.0786
15.535724523269137 0.0809
15.537895630476646 0.0776
15.539173452763803 0.0766
15.542086309462805 0.0777
15.542944074015647 0.078
15.544497159266337 0.0779
15.546515910773486 0.0792
15.550344015085761 0.0791
15.551019802485886 0.0803
15.553292268707978 0.0779
15.554426738766516 0.0784
15.555480736022300 0.0787
15.556474565268223 0.075
15.558167402685086 0.0803
15.561594155493470 0.0797
15.563666248114252 0.0778
15.564329522570864 0.0804
15.565894869786849 0.0769
15.568619590425326 0.0772
15.568989412168706 0.0804
15.570428897856965 0.0792
15.571052640303758 0.0775
15.572561917745061 0.0773
15.574110600885192 0.0792
15.576952870488954 0.0792
15.578454966442411 0.0774
15.579078748203077 0.0798
15.581827674035917 0.0762
15.582096315936083 0.0786
15.584165952104863 0.0779
15.584337103112642 0.0798
15.588502564784362 0.0783
15.589876509412131 0.0806
15.591496266148383 0.0771
15.592415688327941 0.0816
15.594369235993591 0.0786
15.594837101543183 0.0805
15.599642868270150 0.0794
15.600362892646036 0.0773
15.601590336666497 0.0792
15.603709833934968 0.0809
15.605187089273754 0.08
15.607852615160255 0.0791
15.608945239904847 0.0762
15.609226699012224 0.0774
15.610579472584092 0.0784
15.611538209209501 0.0761
15.613345766494517 0.0782
15.614683802698210 0.0763
15.615851562859200 0.0797
15.616387471632198 0.08
15.620397519850156 0.078
15.620970150273585 0.0808
15.622073594030818 0.0792
15.623758470277345 0.0794
15.626232097523710 0.0757
15.628712744283018 0.077
15.629838892736990 0.0764
15.630715934799166 0.078
15.632647273429498 0.0802
15.633367342122723 0.0853
15.635231415625025 0.0777
15.639448412559211 0.0776
15.641660323344217 0.0787
15.644451440103417 0.0771
15.645108051853084 0.0829
15.649067414349023 0.0761
15.649652589965138 0.0786
15.650926858643713 0.0779
15.653455995557485 0.0774
15.655137608017775 0.0776
15.656521146335189 0.0792
15.658561242462268 0.0786
15.660035547824112 0.0835
15.663904735533288 0.0785
15.664899110545781 0.0768
15.664944217675735 0.0786
15.666621301628775 0.081
15.667801294208033 0.0822
15.669544665549108 0.0804
15.670711812691991 0.0799
15.673585661843784 0.0801
15.675352751447198 0.0793
15.676793654687556 0.0794
15.678689767603652 0.0779
15.679680637425287 0.0772
15.681461917677993 0.0801
15.683679776298245 0.0794
15.684434067481606 0.0809
15.685333557168734 0.0798
15.688553994080658 0.0808
15.689423289613824 0.0797
15.690354666222959 0.0833
15.692482008251787 0.0779
15.694406193952570 0.0784
15.695586634421664 0.0846
15.696583514326084 0.0763
15.698357085704943 0.0755
15.698952374178832 0.078
15.701539227053628 0.0769
15.702796067383645 0.0807
15.703055983101795 0.079
15.705659743174108 0.0804
15.707629789371616 0.0781
15.709989324691167 0.0785
15.710913820678655 0.0785
15.711923949440562 0.0798
15.714407929640613 0.0812
15.717838166240931 0.0797
15.719312381545169 0.0803
15.719740122149737 0.0812
15.723313750788357 0.0793
15.724368794060371 0.0785
15.725534672822848 0.08
15.727522650832388 0.0797
15.730348850762393 0.0806
15.731359436146937 0.0788
15.732100686870240 0.0792
15.734478755614917 0.0774
15.736600054981590 0.079
15.737988615164765 0.0781
15.739724944118855 0.0801
15.741582864032448 0.0781
15.742063155984466 0.0781
15.745657002642725 0.082
15.747673735037706 0.0764
15.749329025088064 0.0802
15.750219915170922 0.0802
15.752014759475420 0.0786
15.753612996561866 0.0794
15.756053891446017 0.0779
15.757518100193622 0.0817
15.760226684311229 0.0776
15.761688038451480 0.0793
15.763088021520762 0.0793
15.764059075167864 0.0811
15.765496341641107 0.0794
15.766364611239226 0.0766
15.767847990332536 0.0795
15.769700880137165 0.08
15.771143248653740 0.0775
15.774638003793429 0.0764
15.775821735768790 0.0792
15.777039419488030 0.0811
15.778205293594183 0.0806
15.780346737049936 0.079
15.781856440446603 0.0782
15.782676027203591 0.0758
15.784624989254757 0.0781
15.786171113115682 0.0789
15.787403354129550 0.0785
15.789118870002440 0.078
15.789522175309875 0.0774
15.792541780844184 0.0785
15.794707157029514 0.0809
15.795949763787192 0.0828
15.797972158831213 0.0813
15.799186938856288 0.081
15.799914318627682 0.0768
15.802380919836725 0.0791
15.803567491027893 0.078
15.805522192188569 0.0783
15.807144763066825 0.0779
15.808115126583749 0.0802
15.808340405244900 0.0803
15.810482928298850 0.0819
15.811888598232368 0.0785
15.812782063612371 0.08
15.815746577944264 0.0805
15.817391264961008 0.08
15.819055325129543 0.0824
15.820726134841470 0.0817
15.821960529969834 0.0796
15.823691483883536 0.082
15.824740102092338 0.0777
15.826352014642373 0.0797
15.828698078873451 0.0828
15.829256241990814 0.0786
15.830829956485690 0.0747
15.832012046920429 0.0806
15.833812237609257 0.0803
15.835818863464176 0.0785
15.836806448783820 0.0791
15.840004562383292 0.079
15.840506408953496 0.0827
15.842226459428071 0.0803
15.844338834884487 0.0799
15.846085784453921 0.08
15.849457851866731 0.0787
15.850046501361430 0.0794
15.850716459486115 0.0784
15.854012246786354 0.0824
15.854391852107527 0.0797
15.858387395652397 0.0808
15.859133457617228 0.0818
15.860745376610160 0.0779
15.861588655923432 0.0805
15.863702098686030 0.0789
15.865218947856238 0.0789
15.869457335576568 0.0815
15.871762757669700 0.0806
15.872647218274858 0.0814
15.874418957079524 0.0822
15.875650277647843 0.081
15.877343248434334 0.0812
15.877851792688070 0.0777
15.879651329121414 0.0819
15.881069474498428 0.0799
15.881802500945682 0.0783
15.883852885745561 0.0779
15.885214948831402 0.0779
15.887376038517026 0.0791
15.889301755271786 0.0795
15.892891370206316 0.0773
15.893772797209341 0.0786
15.895035961123559 0.0782
15.896978308308286 0.0794
15.897210062457091 0.0777
15.900141004745578 0.0812
15.901465513171813 0.0794
15.903607682085147 0.0777
15.904744645585801 0.0815
15.906010101018815 0.0787
15.908451384885723 0.0777
15.909779241058496 0.0812
15.912570034286077 0.0792
15.915515018775764 0.0785
15.917187650453178 0.0799
15.917882174213435 0.0826
15.918640950551186 0.0796
15.920989530810193 0.0808
15.922182312400661 0.0813
15.923876491039213 0.0781
15.924558209448497 0.0781
15.927325949290964 0.0817
15.931494091843660 0.0793
15.932335648096753 0.0779
15.932807564491556 0.0804
15.933545589867293 0.0799
15.939861378762719 0.0813
15.940666948017622 0.0823
15.942289264864309 0.0796
15.943686806071316 0.0813
15.945021799746563 0.0779
15.947140771517608 0.0812
15.949360784570464 0.0773
15.950524754375538 0.0806
15.951949581492915 0.0798
15.953900512778633 0.0793
15.956014177172250 0.0794
15.956280336910730 0.079
15.957897120883166 0.0807
15.958812233416088 0.0789
15.960893573489599 0.0825
15.961981401724888 0.0791
15.965939241460754 0.0776
15.966994693176721 0.0795
15.968025408792986 0.0781
15.968691111303485 0.0796
15.970415820070906 0.0835
15.972634995943196 0.0789
15.973758165103922 0.0799
15.974898123858658 0.0807
15.976112968130490 0.0789
15.977974353126806 0.0819
15.980034693591282 0.0822
15.982069144792064 0.0826
15.983359061947901 0.0797
15.985255987652938 0.0812
15.987274712986276 0.0795
15.990448300859907 0.0802
15.991107077745404 0.0806
15.991930477448381 0.0841
15.993093035958523 0.08
15.995496895116482 0.0783
15.998462774400693 0.0827
16.002467776968487 0.0827
16.003636854457529 0.0799
16.003960418342430 0.0794
16.006375310034258 0.0785
16.008271646084744 0.0807
16.009469615412740 0.0793
16.011042412833795 0.0788
16.012832696772676 0.0847
16.013716195407131 0.0834
16.015350729438900 0.0801
16.017491544340899 0.0801
16.017759424623673 0.0812
16.020473163379283 0.0786
16.022140817955716 0.0791
16.022942747434978 0.0805
16.024319893909254 0.0804
16.024807083081281 0.0814
16.027659198761466 0.0802
16.029387413642393 0.0824
16.030644175607929 0.0829
16.031393579165755 0.0807
16.032763744484150 0.0777
16.035750616284076 0.08
16.037224022161766 0.0801
16.037632439523776 0.08
16.040210464975925 0.0831
16.041310596555931 0.0823
16.043877017392582 0.0815
16.044564683683042 0.0802
16.045764156679262 0.081
16.047071601659727 0.0796
16.049070965488919 0.0815
16.050626998527228 0.0825
16.053708287448472 0.0824
16.056188877737458 0.0806
16.058214480847916 0.0791
16.059016276941843 0.0824
16.059812587836479 0.0789
16.062428857955997 0.0806
16.064755666261068 0.0812
16.065321307923419 0.0838
16.067010829724854 0.0806
16.069559148340065 0.0785
16.070455313809632 0.0803
16.073092336901908 0.0778
16.074154010611302 0.082
16.075156678083207 0.0795
16.077701798247929 0.0786
16.078595817150777 0.0792
16.082407184677745 0.0824
16.082722013718577 0.0824
16.083731464139159 0.0828
16.084160214849089 0.0818
16.085198618941948 0.0827
16.086507956237899 0.0843
16.089280742447226 0.0793
16.090880928932584 0.0795
16.091890950953314 0.0821
16.096895365082638 0.0828
16.098070671345724 0.0823
16.098250895960621 0.0792
16.100724215638980 0.0836
16.102960326652468 0.0816
16.104349490246840 0.0848
16.106425175489374 0.0819
16.107210228573049 0.0803
16.108581238933898 0.0813
16.111189534653175 0.0843
16.113812744715318 0.0818
16.114593526831570 0.0847
16.114941326152778 0.0814
16.116435652780904 0.0842
16.119323931098752 0.0807
16.122917045740035 0.0828
16.124979365163945 0.0834
16.125984592816085 0.082
16.128063388448094 0.0814
16.130094692737281 0.0825
16.131159797235028 0.0817
16.133259861975326 0.0798
16.134206332452663 0.0799
16.137438973825596 0.0814
16.138400599805674 0.0795
16.138676464492690 0.0819
16.141084008556099 0.0789
16.143253860427997 0.0821
16.145440797430062 0.0815
16.146480507958515 0.0848
16.147720422215482 0.0797
16.150078527615634 0.0803
16.151788672749891 0.0798
16.153000079191614 0.0814
16.153986684001229 0.0804
16.155434943173329 0.0815
16.156663948228786 0.082
16.157077658924656 0.0825
16.159287927711027 0.081
16.159973924177152 0.0816
16.160832773857642 0.0805
16.163726337529237 0.081
16.164771429532841 0.0821
16.165746590355589 0.0821
16.170387942180103 0.0849
16.170952300580247 0.0827
16.171743820945327 0.0818
16.174276744081993 0.0869
16.175432639836252 0.0844
16.177508858426364 0.0817
16.178948985349123 0.0819
16.180394141165504 0.0823
16.181058256881268 0.081
16.183162325822440 0.0815
16.185158349602627 0.0813
16.186769438611670 0.0829
16.188069858395327 0.0825
16.189152914215917 0.0826
16.190261020978145 0.0798
16.194532306623593 0.0829
16.195481269885335 0.0805
16.195685632669463 0.0826
16.198335222695643 0.0822
16.199900023975708 0.083
16.200931981969465 0.0805
16.202565865709115 0.0812
16.204438932189529 0.0833
16.205302912836434 0.087
16.207908560562373 0.0784
16.209477626747905 0.0798
16.210376922939556 0.0817
16.211345936241173 0.0825
16.212499561325117 0.0826
16.214644299566714 0.0825
16.215391286692615 0.081
16.216118058529460 0.0829
16.220051972489514 0.0821
16.221019125642584 0.0808
16.222623912564405 0.0816
16.225771401881524 0.0832
16.227007767461213 0.0804
16.227450412644632 0.0817
16.228114351658977 0.0824
16.230638632546718 0.0841
16.231933407017920 0.0808
16.233895935171198 0.0841
16.238416701659343 0.0841
16.240103608850266 0.08
16.241696264525878 0.0835
16.243132227556377 0.0844
16.246114381171829 0.0819
16.246302521297288 0.0847
16.249409666962197 0.0822
16.250691069814160 0.0816
16.251566498547305 0.0839
16.252678971275589 0.0808
16.254943430082839 0.0811
16.256079957956906 0.0837
16.257793884989919 0.0842
16.260697231044308 0.0812
16.261777083233575 0.0816
16.263212899284909 0.0799
16.264610388022419 0.0808
16.266022759925832 0.0824
16.268262461375571 0.0815
16.270083894016164 0.0833
16.271079475565291 0.0805
16.272041170012152 0.0818
16.275745208097618 0.0815
16.277227445270860 0.0805
16.279831805105708 0.0819
16.280582536415796 0.081
16.281109943632707 0.0817
16.283715229021080 0.0807
16.285382188514298 0.0826
16.286236768032328 0.08
16.288495090673472 0.0814
16.289312212920304 0.0799
16.291861402582349 0.0774
16.294898992629633 0.0828
16.295308093715708 0.0815
16.295785998499372 0.0836
16.298447740019302 0.081
16.299016742244707 0.0827
16.300536468646666 0.081
16.302861056272508 0.0826
16.304185582193039 0.0798
16.306131497676891 0.0818
16.306921659948181 0.0807
16.307367567643759 0.0822
16.309301246463988 0.0784
16.311342690881872 0.0809
16.312172035777539 0.0798
16.316000566287190 0.0835
16.317367665476265 0.082
16.319029671466147 0.0821
16.320035553130460 0.0811
16.320317418015435 0.0796
16.322546111727512 0.0835
16.323422140201728 0.0833
16.325602535479426 0.0811
16.327035848145975 0.0819
16.329483161567897 0.0851
16.331714908277721 0.0843
16.332747731834218 0.0809
16.333627743512487 0.082
16.335299155900863 0.0835
16.337961470609795 0.0834
16.339317376214719 0.0812
16.341925014465993 0.0832
16.343402268499762 0.0846
16.345244391907656 0.0834
16.345474302820516 0.0855
16.347721157188516 0.0817
16.348248753475289 0.0842
16.349891544871486 0.0818
16.352793821078127 0.0834
16.353728271610638 0.0838
16.354950767889186 0.0806
16.356601528613233 0.0825
16.356817470009016 0.0832
16.358627468978675 0.0818
16.360355397581820 0.0815
16.361842453948555 0.0835
16.364953566856794 0.0826
16.365802670321301 0.0821
16.366501385893212 0.0813
16.369240299726922 0.0833
16.373468263165744 0.0858
16.374012553797055 0.0852
16.375413247774162 0.0838
16.375815537640225 0.0816
16.377740346020722 0.0807
16.379381329507670 0.0829
16.380685799917014 0.0818
16.382900156886034 0.0841
16.384494568036853 0.0827
16.385929288008221 0.0805
16.388655003350834 0.0818
16.390691134287589 0.0858
16.391345488895187 0.0849
16.392819035601999 0.0829
16.393367757941753 0.0846
16.395344288162480 0.0815
16.396376379597640 0.0803
16.397961823663458 0.0838
16.399514685737959 0.081
16.401531650196130 0.0839
16.403384876712558 0.0865
16.404538216962266 0.0846
16.406913196082616 0.083
16.408380215068711 0.0828
16.410079480758075 0.0833
16.411319249906402 0.0826
16.412122754260274 0.0831
16.414028812626615 0.0828
16.416667307292403 0.0833
16.416921146990351 0.0826
16.419402602360606 0.083
16.421438052092231 0.0802
16.423498835630998 0.083
16.424819625000282 0.0821
16.427304377627063 0.087
16.429786546219436 0.0845
16.431553978957950 0.0844
16.431975842043247 0.0829
16.432579330073843 0.0838
16.434867800242056 0.0823
16.437776314215796 0.084
16.439619854002515 0.0821
16.441020333900898 0.0831
16.443502714392533 0.0819
16.444535251771470 0.0846
16.446057649679300 0.0843
16.447120644873873 0.0842
16.448212288732801 0.0814
16.449427978129247 0.0824
16.454475895219787 0.0843
16.455608026564271 0.0823
16.456192443059866 0.0811
16.456963392113522 0.0809
16.458687299740959 0.0851
16.460649783084229 0.0839
16.461437417874748 0.0841
16.464212676575258 0.0855
16.465563331055087 0.0839
16.465977847740117 0.0836
16.468034249373247 0.0828
16.468255091622847 0.0809
16.470136247514581 0.0821
16.471557247260655 0.0817
16.473547978980406 0.0859
16.475293869362275 0.0839
16.476095902143612 0.0844
16.479132105517323 0.0818
16.481202345244888 0.0862
16.481553900643355 0.087
16.484148007066395 0.0851
16.484906867669682 0.0836
16.486500925554310 0.0839
16.490205841921778 0.0851
16.491194498758816 0.0803
16.492496969109219 0.0837
16.493238206799553 0.0814
16.494740287838393 0.0842
16.495775288520189 0.084
16.497374156957449 0.0856
16.498767781027379 0.0836
16.499082187425351 0.0837
16.502159494916604 0.0817
16.503423488547774 0.0853
16.504866282797526 0.0837
16.505750028774319 0.0844
16.507573713316489 0.085
16.509926512315285 0.0846
16.510857355657734 0.0841
16.513298814863123 0.0827
16.514027355021174 0.0869
16.518057217316109 0.0838
16.519044320985792 0.0825
16.520232283526113 0.0858
16.520720310215513 0.0845
16.523496584027644 0.085
16.523904343722482 0.0842
16.525551648187886 0.0867
16.527980716319231 0.088
16.529363297777927 0.084
16.529961419915193 0.0856
16.531957699390265 0.0853
16.534708493394042 0.0857
16.536683256259977 0.0882
16.538146384582632 0.0836
16.539114091486034 0.0887
16.540182898127323 0.0835
16.542645689571739 0.0872
16.543292124676327 0.0854
16.545265640575906 0.0856
16.548244225182803 0.0868
16.548742292862489 0.083
16.550576103191727 0.0844
16.552144354084550 0.0832
16.553520761257115 0.0862
16.555419389659100 0.085
16.557996490868479 0.0827
16.560307408963382 0.084
16.561902844107713 0.0837
16.562647166158641 0.0833
16.564264838648889 0.0837
16.566441394498600 0.0849
16.567703822801647 0.083
16.569152099098059 0.0861
16.570500893911259 0.0858
16.572921471128446 0.0828
16.573315881616505 0.083
16.576130041810096 0.0859
16.576993232738079 0.0852
16.579992533748289 0.0858
16.581336286802451 0.0865
16.582371681161124 0.0836
16.584258236415586 0.0795
16.585712970040198 0.0837
16.587387852375663 0.084
16.588314789287971 0.0869
16.589824053076647 0.0814
16.592679474172463 0.0832
16.593273211476628 0.0828
16.593828950005655 0.0828
16.597511227813772 0.082
16.598006843488065 0.0862
16.599001186870424 0.083
16.600837114404907 0.0858
16.602630057544879 0.0861
16.604375327299525 0.082
16.606328988683341 0.0847
16.607555208881408 0.0823
16.607773770443551 0.0865
16.609921320268569 0.0859
16.611727175095133 0.0831
16.614515145403789 0.0863
16.615084171218953 0.0817
16.617534673794236 0.0848
16.619644428499416 0.0878
16.620662292547937 0.0836
16.621907148373595 0.0852
16.624188018146405 0.0848
16.625899578687466 0.0868
16.627263671037486 0.085
16.629764124858067 0.0855
16.632487904717873 0.0862
16.633363359007973 0.0812
16.634006323913326 0.085
16.636944513483062 0.0835
16.637990339210049 0.0824
16.640329859897975 0.0838
16.641618941426941 0.0819
16.642652489107267 0.0818
16.644062746830880 0.083
16.645741214445149 0.0832
16.647367258496267 0.0831
16.648670698501700 0.0826
16.648952752494520 0.0851
16.650137777610851 0.0867
16.652936197010995 0.0816
16.655751806482201 0.0833
16.657320728102302 0.0834
16.659610135317017 0.0865
16.661330050546269 0.0845
16.661459068114162 0.0844
16.665034450546532 0.0864
16.666380423048661 0.0828
16.667711459180680 0.0839
16.670274872419927 0.083
16.671912301242752 0.0856
16.673786463417514 0.0832
16.675190507532822 0.0822
16.675771919691400 0.0863
16.678643716240629 0.0856
16.680010940813826 0.0826
16.681196670360247 0.0826
16.683125883000109 0.0858
16.684398446125616 0.0826
16.686183929539411 0.0854
16.688973740424249 0.0846
16.691156370127974 0.0852
16.691388086901949 0.084
16.693014183322472 0.0834
16.694819525568931 0.0829
16.696649194520258 0.085
16.698433999174220 0.0852
16.699679784962626 0.082
16.702748231353219 0.0832
16.704147858231142 0.0839
16.706398282667664 0.0809
16.707412436076350 0.082
16.708334932796390 0.085
16.709868761218850 0.085
16.711169778871827 0.0843
16.712827527438257 0.0845
16.713835114203530 0.0865
16.716532395723853 0.0848
16.716709201435336 0.0861
16.718026895687142 0.0855
16.719972847894763 0.0831
16.722257219867910 0.085
16.722581016853891 0.0847
16.724144238905541 0.0841
16.727568797161791 0.0835
16.729389156274742 0.0841
16.732315194183109 0.0846
16.732808080664107 0.0816
16.735249834097861 0.0839
16.736708255439144 0.087
16.739221078826418 0.084
16.739338330879679 0.0863
16.741996603631662 0.0829
16.744789469581182 0.0818
16.747579237082114 0.0836
16.749714769352234 0.0844
16.749991248344365 0.0811
16.750162901315448 0.0849
16.754503636655176 0.0841
16.756640366225433 0.0866
16.758034008171389 0.085
16.759303540708647 0.0861
16.761586570245981 0.0836
16.762912608974304 0.0834
16.763571626618685 0.0879
16.765052772032515 0.0862
16.768490885656050 0.0824
16.770202521954367 0.0834
16.771294764443109 0.0836
16.771668958604582 0.0856
16.774547842245898 0.0853
16.777282556725218 0.0847
16.778318446113047 0.0858
16.781075337721660 0.0838
16.781593244884892 0.0829
16.784122452911987 0.0846
16.786534904057980 0.0858
16.787403858345193 0.0853
16.788503929293164 0.0832
16.790372587325386 0.0863
16.792028136765818 0.0834
16.792496300559499 0.0841
16.794519451386808 0.0842
16.795329483066482 0.0857
16.796945723162349 0.0851
16.799030719823378 0.0828
16.800102951267970 0.0821
16.801762457404294 0.0865
16.804612926295267 0.0813
16.805269662036768 0.0827
16.807541474538095 0.0841
16.809813250100294 0.0885
16.811706003433738 0.0855
16.813264775221569 0.0849
16.814751940518434 0.0835
16.815870966215197 0.0837
16.817366298091990 0.0837
16.818624108483540 0.0867
16.820673860724099 0.0865
16.822014901113036 0.0839
16.825017432611919 0.0863
16.826199969218990 0.082
16.827224516044154 0.0855
16.830300708042376 0.0841
16.830720825481379 0.0841
16.833623150561486 0.0855
16.834809669894689 0.0822
16.835530425724215 0.0817
16.839470782588101 0.0832
16.840820682587442 0.0845
16.842351190396688 0.0843
16.846540159843507 0.0845
16.847700659069915 0.0842
16.849887156894660 0.0826
16.851146064647004 0.0861
16.852854322663060 0.0856
16.854439834310568 0.0836
16.857455172909599 0.0865
16.857683430461311 0.0862
16.859432830328512 0.084
16.860960819566522 0.0847
16.862973705434804 0.0858
16.863467104217051 0.0882
16.864976937967992 0.0854
16.866039873539943 0.0848
16.867432133056472 0.0841
16.872189160454067 0.0839
16.872910311097709 0.0849
16.874082691460114 0.0832
16.874775683550165 0.0855
16.877024705505985 0.0852
16.879530329949947 0.0856
16.880610385663690 0.0872
16.881739298613454 0.0848
16.884196320413970 0.0834
16.885281600518361 0.0845
16.886500206581140 0.0872
16.888864656196347 0.0862
16.889496738268864 0.0815
16.891230335619422 0.0862
16.892895789173838 0.0849
16.893466648862862 0.0876
16.895220405749747 0.0845
16.895953126837906 0.0841
16.896721942536196 0.0862
16.898540568450443 0.084
16.900359145368501 0.0857
16.900887154704012 0.0857
16.901579807228412 0.0826
16.905845271039635 0.0827
16.908204199482494 0.0844
16.908897877717870 0.0866
16.911488246772969 0.0847
16.911726098982069 0.086
16.912922050663980 0.0877
16.917410334073871 0.0848
16.918295522815029 0.0855
16.919323328027694 0.0841
16.923195099185371 0.0873
16.923833571245439 0.0875
16.927718882925088 0.0826
16.928389388493986 0.0849
16.931738748555659 0.0875
16.933038818748390 0.0837
16.933472953287055 0.0832
16.934949224056130 0.0863
16.936914178490905 0.0882
16.937948064043631 0.0859
16.941490649656739 0.0851
16.943185380046955 0.0871
16.944392270609953 0.086
16.945385327519691 0.0822
16.946474374192785 0.0873
16.949453775857243 0.0815
16.952788202048378 0.0826
16.953780890388661 0.0843
16.955896803800176 0.0862
16.959478122098378 0.0873
16.960798599732986 0.0852
16.962452129179479 0.0853
16.963190785729090 0.0869
16.967207024023455 0.0865
16.968002706789054 0.0878
16.968589757259071 0.0847
16.969483299733451 0.0852
16.973261123554064 0.0855
16.973670459831911 0.0872
16.976428795877847 0.0834
16.977469362198935 0.0857
16.979614996697975 0.087
16.980985675014431 0.0844
16.982152805558730 0.0852
16.984486066021528 0.0867
16.986036605832876 0.0869
16.986593169003626 0.0842
16.988934953488279 0.0856
16.990428468836061 0.0873
16.993140136583271 0.0874
16.994672598236804 0.0849
16.997330651411986 0.0861
16.999501423337986 0.0866
17.000446354872832 0.0867
17.001353873941941 0.0876
17.002987417231552 0.087
17.006207373840610 0.0845
17.007148402970557 0.0833
17.007870814892637 0.0866
17.009449259831520 0.0845
17.011051516101112 0.0853
17.014603060389181 0.0857
17.014717328229374 0.0848
17.016495738911956 0.0863
17.017746115794832 0.0845
17.018763064988097 0.0872
17.021997257831764 0.0862
17.022470929103886 0.0864
17.022718225527807 0.0869
17.025743453574655 0.0865
17.026284036846320 0.0851
17.028755447952928 0.0848
17.030574097741759 0.0875
17.031788330443920 0.0882
17.032834353083640 0.0884
17.034545316114183 0.0858
17.036088752852443 0.0837
17.038170559080047 0.0843
17.039969515336274 0.0839
17.042142068006680 0.0864
17.043924714449762 0.0882
17.044675969909772 0.0867
17.046263921364414 0.0838
17.046789465488626 0.0847
17.049586498179210 0.0855
17.050726205611504 0.0891
17.054690296680509 0.087
17.055103896833252 0.0881
17.056569745735363 0.0865
17.058368239517421 0.0865
17.059647496183956 0.0854
17.060001156294959 0.084
17.063140296271317 0.0869
17.064297127639190 0.0861
17.065947001124279 0.0842
17.066718171544125 0.0875
17.067806627746329 0.0866
17.072040597425836 0.0847
17.072982291171641 0.0827
17.074356212189759 0.089
17.076118498371166 0.0871
17.078423963823390 0.0869
17.080572781905982 0.0851
17.082945893366499 0.0878
17.083178737705722 0.0862
17.085967323932451 0.0856
17.086749822667223 0.0858
17.087538759201244 0.0877
17.091126968255871 0.0865
17.092452609892607 0.0867
17.094142217656007 0.0817
17.095351345750064 0.0872
17.096087457435505 0.0841
17.097465327642638 0.0844
17.098895450950678 0.0868
17.101484742692779 0.0875
17.102271691068516 0.0866
17.103586370589849 0.0856
17.104844443609245 0.0884
17.107836582384081 0.0839
17.109184567902563 0.0828
17.110325641211123 0.0828
17.112037051096053 0.0854
17.114835006659646 0.0822
17.115541049649639 0.0844
17.116624910368259 0.0868
17.119284932288416 0.087
17.120011908525893 0.0825
17.121226963527054 0.0872
17.124651747537708 0.0837
17.124908458124640 0.084
17.127437519872299 0.0873
17.128645773219070 0.0864
17.130200261146435 0.0828
17.132287356133034 0.0842
17.132613896116176 0.0819
17.134786203237191 0.0822
17.138132946862893 0.0869
17.139478587582058 0.0864
17.140409485341916 0.0858
17.141944123540593 0.0844
17.142731539223263 0.0835
17.145759141722422 0.0842
17.147985012255042 0.0862
17.148415499264264 0.0853
17.150587642828121 0.0867
17.151290398364893 0.0864
17.152185859971976 0.083
17.153973221380021 0.0843
17.155286903293614 0.0849
17.156095063753831 0.0845
17.156679413402721 0.0847
17.159893427985381 0.0866
17.161482063905463 0.0838
17.163815845886258 0.0887
17.166287284333073 0.0867
17.167360597467582 0.0852
17.170547238267904 0.0851
17.170681597140337 0.0863
17.171034523367496 0.0873
17.173100050173215 0.0839
17.173482664520616 0.0854
17.176565141939541 0.0851
17.178177918510464 0.0836
17.178761112737785 0.0842
17.181227747782398 0.0858
17.184079410025056 0.0868
17.185789106647224 0.0867
17.187594178399941 0.0832
17.189354094921075 0.0845
17.190289366000226 0.0846
17.192999583102214 0.0828
17.195559165590748 0.0856
17.197337400498750 0.0853
17.198392079871532 0.084
17.200547849246362 0.0867
17.202152822787880 0.0853
17.203569263447569 0.0837
17.204676879835056 0.0853
17.205618062468755 0.0863
17.207267288461875 0.0867
17.210202976286240 0.0866
17.210564994691484 0.0855
17.212834081805369 0.0859
17.213725535581560 0.0859
17.216541773262598 0.0862
17.217475966724678 0.0867
17.219105661476046 0.0883
17.220308277878878 0.0859
17.221608035001651 0.088
17.223512381214292 0.0849
17.227072987774754 0.0852
17.228145214106945 0.0867
17.230332001008104 0.0863
17.231530295291442 0.0885
17.232105869820920 0.0867
17.233639202724582 0.0848
17.236005273959073 0.0844
17.239438477336932 0.0863
17.241466155519820 0.0849
17.243498111325611 0.0871
17.244533966771638 0.0849
17.245886047484358 0.0865
17.249117815428868 0.0888
17.249355899304831 0.0843
17.250682895445486 0.0863
17.253779331089572 0.089
17.254832452391792 0.0861
17.256728779584829 0.0836
17.258117379804826 0.0879
17.260149062686633 0.0888
17.262090558575149 0.0884
17.263665675450035 0.0865
17.264813675820594 0.0879
17.267014803941613 0.0884
17.268546249427953 0.0851
17.269122598036617 0.0839
17.271173355275931 0.0862
17.271823200578975 0.0874
17.273839240256596 0.0887
17.274356787254582 0.0885
17.276934126357521 0.0858
17.278643968853711 0.0863
17.280201804678022 0.0847
17.281631305117113 0.0858
17.282921810425606 0.0865
17.285085262595050 0.0877
17.286359354292564 0.0875
17.288308967194176 0.0841
17.291244050793683 0.0882
17.292002655490268 0.0879
17.295517961058440 0.0853
17.296757407756918 0.0876
17.299612992442043 0.0858
17.301411782855197 0.089
17.302820638685880 0.0863
17.303968154676674 0.0833
17.307161428661697 0.0894
17.307950778736231 0.0855
17.309511287845396 0.0859
17.310326197151692 0.082
17.312158946808587 0.0841
17.314151640867554 0.0891
17.315598940700273 0.0863
17.318854318577220 0.085
17.320281528718365 0.087
17.323356298461356 0.0855
17.323877212134484 0.0857
17.325776479648447 0.0843
17.326626140376689 0.0874
17.329332521953919 0.0838
17.332244919281546 0.088
17.332504065999498 0.0875
17.335016243541428 0.0855
17.337210888984330 0.0874
17.338413870578272 0.0881
17.338946395862532 0.0857
17.341301501525866 0.0878
17.343011105899198 0.0872
17.345261323593320 0.0862
17.347200935731827 0.0866
17.349140300562905 0.0889
17.350988809010158 0.0875
17.352824135661148 0.0857
17.354605461008450 0.0863
17.356410767915524 0.0875
17.357882313295853 0.0906
17.358118173428046 0.087
17.359699719355394 0.0881
17.361566059110814 0.0853
17.364392714320847 0.0898
17.366061632887284 0.0865
17.366306784129339 0.0904
17.366929623765213 0.0915
17.369189334815925 0.0869
17.370068565101850 0.0886
17.371081186555418 0.0852
17.374370221847361 0.0891
17.376772989615962 0.0852
17.377124485449126 0.0852
17.379946770311971 0.0866
17.380039278347503 0.0853
17.382436721541627 0.0838
17.383138668380550 0.0859
17.384235070269092 0.0875
17.386700448604529 0.0864
17.388742621653584 0.0869
17.389885519142190 0.0881
17.389965077597427 0.0873
17.391734246134209 0.0868
17.392462623949548 0.0852
17.394991420547363 0.0888
17.396857518888563 0.0841
17.399154503560894 0.0871
17.399635372388456 0.087
17.401215800417908 0.0854
17.403925712610882 0.0896
17.406759995183812 0.0865
17.407036249636239 0.0859
17.409414677737658 0.0882
17.411111933760495 0.0883
17.412372999071163 0.0878
17.414764647851371 0.0866
17.416686240560445 0.0868
17.417951762630150 0.0864
17.418997835436343 0.0881
17.420701788644447 0.087
17.421929338626008 0.0854
17.422339216836669 0.0894
17.424448444415159 0.09
17.427671452591564 0.0829
17.428271834895288 0.0863
17.431612256681138 0.0887
17.431818205260175 0.085
17.433278666753981 0.0861
17.434550247658166 0.0882
17.437234275764659 0.087
17.439541790609475 0.0864
17.442219073115819 0.0851
17.442301640772882 0.0872
17.444266577968616 0.0866
17.445864112656903 0.0876
17.447219523029020 0.0877
17.447859589907150 0.0887
17.450758354939335 0.0889
17.453097298296765 0.0856
17.454308603764080 0.0861
17.455726383009154 0.0878
17.459173884582075 0.0863
17.459666300144452 0.0881
17.462126585852900 0.0871
17.463417090982247 0.0897
17.466167296940281 0.0884
17.467950416011544 0.0879
17.469915428128022 0.0855
17.470435055704669 0.0874
17.471615475788418 0.0864
17.473992779243407 0.0871
17.477490174458712 0.0847
17.478301802826213 0.0895
17.478987883303848 0.0832
17.479983630397143 0.0866
17.484804809887812 0.0862
17.485390255638517 0.0884
17.487048339290876 0.0855
17.489391614307646 0.0872
17.490019408997188 0.0866
17.491119972929617 0.0852
17.495393189153297 0.0864
17.497126090080222 0.088
17.498898481366869 0.0871
17.500429839958507 0.0874
17.501988187747891 0.0898
17.503596037668142 0.0889
17.503866212222494 0.0848
17.505715198462795 0.087
17.508539712533569 0.0873
17.510640901153138 0.088
17.512793597720467 0.0885
17.514599683050783 0.0876
17.515525549913779 0.0886
17.516874781686486 0.0851
17.517966002779001 0.0862
17.519843195676128 0.0869
17.520643328447310 0.086
17.522396314315401 0.0863
17.525282426572133 0.0854
17.525468747200545 0.0895
17.528088099734646 0.0874
17.529452706085422 0.0886
17.531052362452442 0.0872
17.532146627387810 0.0854
17.534508740048462 0.0867
17.539474103520057 0.0905
17.540059340216075 0.088
17.540813640201961 0.0904
17.543517916644358 0.0871
17.544506216421929 0.0873
17.546074580134949 0.0881
17.548714432677606 0.0874
17.549309463849966 0.0888
17.551511651999668 0.0867
17.552128222565344 0.0871
17.553156640348298 0.088
17.554959098617520 0.0877
17.556151624509322 0.0871
17.557954666933803 0.0872
17.559239369946379 0.0901
17.561293988613382 0.0878
17.564266768233434 0.0881
17.565510413256089 0.0887
17.566741176282292 0.0875
17.567494551080269 0.0895
17.570191489770792 0.0898
17.571918907644903 0.0868
17.574053270690811 0.0864
17.574710798330216 0.0884
17.576631721082695 0.0897
17.578473914700457 0.0869
17.580935061642776 0.0891
17.581262635136294 0.0879
17.582913610212202 0.0878
17.583579435565412 0.0876
17.587902762228211 0.0915
17.588612926859991 0.0864
17.589799035962407 0.0887
17.591809831758585 0.0875
17.592936907045246 0.0907
17.594892655399850 0.0886
17.597328966000866 0.0888
17.597701172062663 0.0867
17.598927795175651 0.0872
17.600797373410064 0.0848
17.603632783017979 0.0872
17.604348233933930 0.0922
17.607190383314887 0.0885
17.608690339708627 0.0889
17.609664764577431 0.0884
17.612249255259517 0.0872
17.614141314449494 0.0879
17.615038619924682 0.0889
17.616768601518817 0.0877
17.618971311735407 0.0868
17.619787563326845 0.0891
17.621305718051829 0.0893
17.623768811860074 0.0876
17.627552060723254 0.0862
17.628841190083634 0.0891
17.629865264717246 0.0869
17.630969777105033 0.0872
17.631699129726055 0.0874
17.634659203444002 0.0883
17.635252868952293 0.0882
17.636835926406661 0.0887
17.637687238911166 0.089
17.641016374665529 0.0852
17.641358257318867 0.0859
17.642767518762327 0.0871
17.646032694866911 0.0866
17.647395867515755 0.0865
17.647776775156583 0.0892
17.649716451405837 0.0878
17.651411808314442 0.0908
17.653205518302507 0.0895
17.654005200357449 0.0874
17.655888621861028 0.0903
17.657059189545535 0.0908
17.657793836381718 0.0888
17.659943674520129 0.0885
17.662394448460685 0.0868
17.663106558768312 0.0883
17.666426681906270 0.088
17.668132596756355 0.0857
17.669956625589816 0.0863
17.671136765445191 0.0876
17.671291534618913 0.0919
17.673773492076979 0.0891
17.675258532904117 0.0877
17.676844491909797 0.088
17.679924299088015 0.0891
17.680329725680878 0.0878
17.684696536998437 0.0891
17.684777719052725 0.0901
17.686106635941620 0.0887
17.687883149118097 0.0886
17.690339959112542 0.086
17.693626472830466 0.0865
17.694041185040273 0.0875
17.696643636771416 0.0859
17.698127849005061 0.0922
17.699846526007558 0.09
17.700351111768168 0.0865
17.701607837337647 0.0864
17.703500053491890 0.0902
17.705069214388548 0.0879
17.706461687299242 0.0887
17.708082299758342 0.0885
17.710004587710536 0.0902
17.713405092570074 0.0905
17.713662790975260 0.088
17.716839149834090 0.0888
17.718682190589394 0.0897
17.721451537667019 0.0884
17.722889530299096 0.0898
17.724695239911405 0.0885
17.726051838885621 0.0883
17.728119374109617 0.0887
17.728458959150089 0.0883
17.729787893496589 0.0893
17.730969572949586 0.0919
17.733951797214530 0.0906
17.735377784439109 0.0888
17.736936286714077 0.0867
17.739280649868839 0.0898
17.741898540501140 0.0897
17.742399986216753 0.0903
17.743578439676202 0.0874
17.746090452142376 0.0877
17.747077595285223 0.0869
17.747834228244166 0.0878
17.749667830137760 0.0872
17.753334475904953 0.0857
17.755198319519607 0.0887
17.756293229494151 0.0891
17.757465599135067 0.0882
17.759910963844110 0.0885
17.761332469821802 0.0876
17.761441128027830 0.0859
17.764876084545740 0.0897
17.766311398591299 0.0883
17.767491723813443 0.0918
17.770361582544091 0.088
17.771976097339344 0.0888
17.772939672771852 0.0869
17.773793711141124 0.0879
17.775490086403810 0.0863
17.776485322680681 0.0905
17.777008137146368 0.0887
17.780058851920270 0.091
17.780798898168555 0.0893
17.785421030128553 0.0892
17.786723571752130 0.0917
17.787910944569184 0.0894
17.788617032746210 0.0883
17.790786163105167 0.0893
17.794000562939573 0.0895
17.795205545322837 0.0896
17.796475524075998 0.0891
17.797354604655464 0.0906
17.800305546713471 0.0894
17.800490470755104 0.0913
17.801747740909953 0.0895
17.804726451666973 0.0883
17.806639128171820 0.0887
17.807436962664799 0.089
17.809725738906359 0.0875
17.811177841593295 0.0901
17.813038384220338 0.0893
17.813583667485499 0.0878
17.814602820581293 0.0898
17.815480775839745 0.0878
17.817008658440102 0.0905
17.819314730088951 0.0897
17.821793805573837 0.0871
17.823267131067411 0.0898
17.824659561369845 0.0886
17.826479829614446 0.0922
17.827230078806654 0.0887
17.829174517252710 0.0891
17.830302257558362 0.0857
17.831637059046056 0.0884
17.833883274121121 0.0882
17.835617940405850 0.0878
17.837246210939874 0.0884
17.839881735302622 0.0896
17.841999642696354 0.0889
17.843819883033571 0.0873
17.845556367874106 0.0899
17.846165577073791 0.0867
17.847326880017761 0.0876
17.850548864633033 0.0904
17.852771462446302 0.0871
17.853537040718070 0.0867
17.858007269328162 0.0901
17.858765156838324 0.0901
17.860724683834718 0.0895
17.861578060509409 0.0883
17.863041129662619 0.0904
17.864298427531665 0.0886
17.865447491158967 0.0905
17.868390748315676 0.0904
17.869002940104934 0.0911
17.869974632236715 0.0914
17.871225875993286 0.0872
17.874328290548288 0.087
17.875630725653288 0.0883
17.878084158778158 0.091
17.880200323888559 0.0851
17.881312793596546 0.0925
17.884337406773259 0.0897
17.885776250751917 0.0902
17.886690490918291 0.0887
17.888384148213007 0.0896
17.890817142469647 0.0892
17.891243257990325 0.0916
17.892690735659098 0.0904
17.893699646361362 0.0883
17.896301118839279 0.0897
17.896358097168537 0.0889
17.897833103827097 0.0905
17.900676784522915 0.0902
17.901756747620038 0.0909
17.903187775220161 0.0883
17.904277687971881 0.0865
17.906002615903404 0.0879
17.907956377180927 0.0909
17.909736796368854 0.0907
17.910557318428648 0.0887
17.912973167868049 0.0884
17.914752581829848 0.0883
17.915352940273461 0.0917
17.916912907530271 0.0909
17.919261227194802 0.089
17.920571090605463 0.0899
17.920727077874016 0.0891
17.924156729839698 0.0909
17.926245596007035 0.0899
17.928822400682130 0.0911
17.929539595304693 0.0907
17.932076904955572 0.0911
17.933269071509809 0.0899
17.933826963257772 0.088
17.936362465583198 0.0905
17.938307695810536 0.0915
17.939874007172214 0.0888
17.940318056534682 0.0912
17.942603989429855 0.0917
17.943054527045980 0.0915
17.945239508898499 0.0887
17.946617961220532 0.089
17.947596044879081 0.0903
17.948865603408965 0.0892
17.954051402821435 0.0915
17.954577691066515 0.0902
17.956173574073254 0.0922
17.957490888453272 0.0899
17.960620969214155 0.0914
17.962199537243055 0.0919
17.964475189481956 0.0903
17.965780104851220 0.0917
17.966380355121697 0.0893
17.968326587800412 0.0891
17.970389780251047 0.0906
17.971179628837067 0.0898
17.974263420062840 0.0894
17.975600232641980 0.091
17.977807778895546 0.0889
17.978296404927555 0.0915
17.979267577210436 0.0887
17.981548659148579 0.0917
17.982534155388315 0.0907
17.984202855619316 0.0938
17.984709264974189 0.0906
17.986329078136404 0.0907
17.987812674739335 0.0897
17.989008956398699 0.0923
17.990586915379541 0.0934
17.994897263772167 0.0911
17.995743954717074 0.0886
17.996305330355394 0.0913
17.997289144187853 0.0908
17.999210012103589 0.0906
18.002934489428529 0.0919
18.004162294373415 0.0916
18.005437798715818 0.0906
18.007654657935994 0.0922
18.008977742165577 0.09
18.009426225290003 0.0892
18.012321030393853 0.0898
18.015268561836070 0.0912
18.016075915474335 0.0915
18.016199772542645 0.0899
18.018991007856801 0.0907
18.020083248963044 0.0907
18.021790523348248 0.0923
18.025242540722690 0.0897
18.026810383424255 0.0925
18.028261568415097 0.0902
18.029490579514764 0.0918
18.029872197948922 0.0908
18.031634278365765 0.0895
18.032843397609533 0.0901
18.034823136680700 0.0908
18.036053962558324 0.0875
18.036502623322196 0.0931
18.039934445582841 0.0913
18.041485367925777 0.0898
18.042412074853285 0.0945
18.044644006304296 0.0924
18.047308825621236 0.0902
18.047721550810898 0.0901
18.050034929246927 0.0932
18.050682908701894 0.0872
18.051674369701004 0.0912
18.052235208876759 0.0922
18.055386867957171 0.0903
18.055670866596859 0.0932
18.060100870190062 0.0926
18.060565735632785 0.0929
18.062635968779201 0.0911
18.063992212968905 0.0891
18.065155021163680 0.0901
18.066228801346782 0.091
18.067649309748852 0.0907
18.069922924077289 0.0909
18.071074974624835 0.0925
18.073454882814090 0.0923
18.073963905738488 0.0928
18.075682190789838 0.0894
18.077196372643400 0.0895
18.080729134248731 0.0925
18.082271034542490 0.0905
18.082610119461396 0.0924
18.085538618428515 0.0917
18.088461012028830 0.0897
18.089427700018380 0.0915
18.091684868953376 0.091
18.092133076114980 0.0913
18.093091815815505 0.09
18.096303314153833 0.0915
18.097426551012539 0.0893
18.099088617074244 0.0918
18.100129510960741 0.091
18.101966785216600 0.0921
18.103884796302303 0.0882
18.105496458225609 0.0921
18.106134080040924 0.0916
18.108132768657782 0.0919
18.108673677263454 0.0922
18.110005536632009 0.0904
18.111908043089763 0.0886
18.114170033480967 0.0925
18.114462985090864 0.09
18.114995811699707 0.093
18.118934382470044 0.0912
18.119564079875484 0.0902
18.121954789044750 0.0914
18.124417471255292 0.0932
18.124905348385823 0.0916
18.126209851797732 0.0901
18.128764018663240 0.0898
18.130800850384013 0.0895
18.131596458019658 0.0926
18.132656695683796 0.0907
18.133596106154901 0.09
18.138338707554269 0.0905
18.140089826008534 0.0903
18.140972550096080 0.0932
18.141660278229477 0.0918
18.142579011661649 0.09
18.144947457438491 0.0906
18.146556210428709 0.0921
18.146999046472338 0.0902
18.150029861616542 0.092
18.152408543965340 0.0908
18.154554867155941 0.0918
18.156039055227193 0.0904
18.156703044753588 0.0873
18.160034788215146 0.0891
18.160902981963183 0.0922
18.161479453647811 0.09
18.163372782899813 0.0927
18.166949496588938 0.0913
18.169112142164813 0.0914
18.170958628949048 0.0914
18.172141782830398 0.0915
18.173896577587669 0.0939
18.175626969280483 0.0893
18.177174072323510 0.0932
18.179187576586006 0.0912
18.179960276960603 0.0921
18.180521013378176 0.0926
18.181902547154841 0.0918
18.184513636841075 0.0917
18.186772673357332 0.0912
18.187565570564551 0.0928
18.188792196888713 0.0926
18.191530586962728 0.0945
18.196381855157330 0.0935
18.197489117788919 0.0945
18.198125657019752 0.0904
18.200496670062329 0.0925
18.201379544117795 0.0904
18.202646567170017 0.0923
18.205079942575253 0.0923
18.206707754564835 0.0895
18.207419285139459 0.0894
18.209727713773841 0.0911
18.211498288512040 0.0916
18.211760862541961 0.092
18.216531440819335 0.0898
18.218009103909885 0.0925
18.220381454038254 0.094
18.221866497013295 0.0927
18.222494326982655 0.0926
18.224054385998567 0.0926
18.225604833782182 0.0914
18.228878744483136 0.0897
18.230407740397037 0.0897
18.232497040714687 0.0942
18.233162995523426 0.0921
18.235100048947061 0.0906
18.238151902202954 0.0939
18.239803744911619 0.09
18.240024635393684 0.0938
18.242577521785289 0.0877
18.243706980000489 0.0954
18.245265839556467 0.0936
18.247320515424391 0.0924
18.248161654358260 0.0898
18.249478512585394 0.0892
18.251489868080640 0.0944
18.252440044605834 0.0916
18.254214633465565 0.0902
18.254497481285064 0.093
18.257811631863625 0.0947
18.259238934952414 0.0917
18.260444544210888 0.0914
18.261324393516780 0.0929
18.263281966451959 0.0925
18.265887533587669 0.0933
18.267323683607742 0.0913
18.268531227854002 0.0911
18.272168738355735 0.0925
18.272781049265209 0.0933
18.274156671662052 0.091
18.276936196174258 0.0903
18.277369321450998 0.0919
18.278549655505461 0.0888
18.280221472263094 0.0903
18.281307141857216 0.092
18.284023898297146 0.0903
18.286482569173561 0.0939
18.288055879740138 0.0919
18.290325077824260 0.0925
18.291117737260624 0.095
18.293279473461798 0.0914
18.294904190311932 0.0915
18.296818716307115 0.0913
18.297167961593527 0.0916
18.300105644382722 0.0916
18.300913412447361 0.092
18.303058156345028 0.09
18.303880858023540 0.091
18.305764909310927 0.0911
18.306288895263499 0.0933
18.307666060429558 0.0923
18.310009900051654 0.0938
18.310590349322641 0.0928
18.312579612528104 0.0917
18.314896800982247 0.091
18.318074088120127 0.0895
18.319575954682833 0.0924
18.320357408817536 0.0917
18.323017439909052 0.0911
18.324373349721121 0.0913
18.325923170319108 0.0902
18.327822319998614 0.0923
18.328764900910652 0.0919
18.329582278603663 0.0953
18.332919149737386 0.0949
18.335569972599714 0.0923
18.337474517843965 0.0902
18.338141129251998 0.0908
18.340488554739665 0.0911
18.341308008293471 0.0927
18.343483671294550 0.0913
18.344573552885080 0.092
18.347882944399274 0.0958
18.348400633249344 0.0931
18.349901175068869 0.0944
18.352394033096090 0.0952
18.353594958705962 0.0938
18.353807969014618 0.092
18.356258400948313 0.0926
18.358819827837937 0.091
18.360165612968736 0.093
18.362212963019125 0.0913
18.363635403334268 0.0917
18.365416075359423 0.0926
18.366436331323083 0.0917
18.370404024997825 0.0922
18.372391832829464 0.0926
18.372897668256282 0.0922
18.374528357522234 0.0907
18.376520350197673 0.0915
18.377392950238367 0.0908
18.379100945894493 0.0923
18.380856666606221 0.0917
18.383700237192279 0.0942
18.384492961731226 0.0942
18.386415788601777 0.0895
18.387607912741064 0.0911
18.388900900418243 0.0931
18.390799061250174 0.0919
18.391617844409961 0.0904
18.394892884668973 0.0926
18.396068281253040 0.0939
18.399636076991762 0.0934
18.399934438049165 0.0938
18.401509729321610 0.0911
18.401844078233115 0.0945
18.404504501870139 0.0902
18.405636512811022 0.0918
18.406721258529796 0.0913
18.409477443759862 0.0944
18.410480538955284 0.0907
18.412473610101944 0.0917
18.414219381936185 0.0907
18.415262894810279 0.0904
18.416906593045031 0.0896
18.417627794500479 0.0905
18.419980684238116 0.0917
18.422552638616398 0.0936
18.423934512209769 0.0921
18.424435199438108 0.0939
18.426310088164779 0.091
18.428071403008111 0.0916
18.429593606916530 0.0919
18.430944486128652 0.0939
18.432346680062981 0.0887
18.433886206025058 0.0921
18.436113466372092 0.0912
18.436628216651709 0.092
18.438055189009312 0.0949
18.440528707283221 0.0902
18.442869350567758 0.0922
18.443436995087627 0.094
18.445584319336248 0.0937
18.448211984267992 0.0911
18.448778313162073 0.0913
18.451110155363139 0.0908
18.454213503987816 0.0928
18.454418356704611 0.0924
18.456112298852815 0.0912
18.457655223445549 0.0946
18.460215207511659 0.0932
18.463909407499440 0.0933
18.465617952524504 0.0922
18.466767474695846 0.0952
18.469187752151615 0.093
18.470483351771094 0.0945
18.470800928444401 0.0932
18.473150826811917 0.0951
18.474712185868508 0.0918
18.476850892362680 0.0927
18.481154838124372 0.0962
18.482213339503673 0.0903
18.483278590547982 0.0892
18.484495525763169 0.0932
18.487532880978858 0.093
18.487814483597052 0.0951
18.489956042705824 0.09
18.491822175145675 0.0893
18.492792843082043 0.0927
18.496702121368873 0.092
18.497732210038720 0.0927
18.498836094721199 0.0912
18.501552929591870 0.0925
18.501847771105417 0.0927
18.505666470481788 0.0906
18.507567053299532 0.0936
18.509215695143805 0.0943
18.510025101274753 0.0923
18.512094205824841 0.0935
18.514584571837499 0.0928
18.516387140560322 0.091
18.517039218356704 0.0933
18.519397248513762 0.0923
18.521995807642092 0.092
18.523701010781856 0.0914
18.526135064879465 0.0933
18.527570162272500 0.0922
18.530409591144558 0.092
18.531585539043146 0.0948
18.532971998657285 0.0946
18.533379209013617 0.092
18.535695135507943 0.0916
18.537690786854210 0.0909
18.539266499060464 0.0947
18.540260017629912 0.0944
18.542062849477688 0.0936
18.544101215690105 0.0936
18.545669491330653 0.0901
18.548044562365011 0.094
18.548871177950083 0.0912
18.550821614646512 0.0948
18.552056725157719 0.0931
18.555342678844276 0.0952
18.556469256924100 0.0919
18.557190899417730 0.0934
18.558796007054411 0.0925
18.563719966531369 0.0924
18.565391511777563 0.0903
18.566044295131512 0.0919
18.568243577247816 0.0936
18.569051209423957 0.0956
18.570142601568659 0.0938
18.571863679712290 0.0949
18.575487638974185 0.0933
18.576978331538569 0.0938
18.578546531233673 0.0946
18.580307403131165 0.0909
18.581169600321346 0.0935
18.583132167654103 0.0926
18.586043989901228 0.0922
18.586948199965764 0.0911
18.589505055829278 0.093
18.590403365633186 0.0916
18.592978009142271 0.0925
18.593110518815436 0.0985
18.595860633298781 0.0927
18.598253425105508 0.0921
18.599795949028742 0.0937
18.602476995575714 0.0937
18.603349676445859 0.0934
18.607330647883991 0.093
18.608875683800139 0.094
18.610161342019047 0.0911
18.611418513561869 0.0929
18.612786391119570 0.0944
18.614700747951392 0.0922
18.615592765933297 0.0915
18.617011794408025 0.093
18.618723591443185 0.0965
18.620463433907929 0.0937
18.621973112035000 0.0937
18.624749987080296 0.0914
18.627242031117934 0.0943
18.628200454035785 0.0934
18.628733534241828 0.0929
18.629784696262270 0.0943
18.631887326412286 0.092
18.633068183056054 0.0937
18.636134839505129 0.0927
18.636322070108385 0.0933
18.638348223357884 0.0939
18.638777011462754 0.0964
18.640995455799967 0.0905
18.641306997776734 0.0945
18.646158432225196 0.095
18.647291817315732 0.0948
18.648935131550893 0.0944
18.649096811624755 0.0942
18.652207964685438 0.0938
18.652221611732109 0.0933
18.654356265292737 0.0946
18.656720926999451 0.0965
18.657771395723028 0.0949
18.659954651676685 0.0914
18.662581585042112 0.0919
18.663899947069929 0.092
18.667140400910242 0.0938
18.668224361248889 0.0922
18.669261836118643 0.0942
18.670706975624253 0.0962
18.672591989146557 0.0946
18.673788856896508 0.0947
18.676305807598691 0.0934
18.676868197635287 0.0932
18.678734520979731 0.0947
18.680019987840854 0.0957
18.681471617658300 0.0951
18.681933117834685 0.0924
18.683163555444377 0.0938
18.684343324261398 0.0953
18.688363759180898 0.0923
18.689259236593458 0.093
18.690104079967035 0.0927
18.691874696029704 0.0934
18.693882292971011 0.0941
18.695141647645826 0.0915
18.696628228203981 0.0933
18.697632321580272 0.0941
18.699045603376149 0.0937
18.700390502538941 0.0932
18.701830889155715 0.0956
18.705656086003088 0.0944
18.706655109102385 0.0943
18.709218478917045 0.0955
18.709290411284623 0.0924
18.712435257134263 0.0917
18.714272642032821 0.0919
18.716019065281930 0.0953
18.718429333017077 0.0937
18.720193125308541 0.0926
18.722752876748878 0.0937
18.723016440021230 0.0949
18.724510280983633 0.0931
18.724923432012226 0.091
18.727369185622923 0.0928
18.727858103260584 0.0922
18.729764828278128 0.0943
18.731670771038928 0.0931
18.733281561613378 0.0929
18.735833604765034 0.0981
18.737640436287361 0.0946
18.738728574623554 0.0934
18.739563712048621 0.096
18.741913680852793 0.095
18.743326078580139 0.0911
18.745127484566630 0.094
18.746900603843816 0.093
18.749498272167020 0.0941
18.750381121710340 0.0938
18.752492379605833 0.0953
18.754495651815709 0.0952
18.755688035108161 0.0935
18.757448564102862 0.0947
18.759634664483801 0.0926
18.760659917196268 0.0936
18.762664929022698 0.0951
18.763099800816953 0.0934
18.765168130516489 0.0944
18.765591962633479 0.0957
18.766458237598524 0.0939
18.768688036036622 0.0962
18.770375794070038 0.0981
18.771079668281864 0.0953
18.771364450908209 0.0961
18.773572402356219 0.0947
18.775313090294667 0.0942
18.776794124629653 0.0961
18.778493735132834 0.0942
18.781962701904806 0.097
18.783385836003525 0.0904
18.785722245539130 0.0929
18.787132689850278 0.0964
18.789293394241174 0.0936
18.790194388020339 0.097
18.791323697141376 0.0937
18.792532662008497 0.0936
18.796428274952259 0.0959
18.796514664578407 0.0942
18.797798031487357 0.0938
18.799920749002435 0.0952
18.801753133353248 0.095
18.804428576664652 0.096
18.805114530729650 0.0947
18.807055621188201 0.0927
18.808233232483282 0.0924
18.810312100833400 0.0924
18.813599430940318 0.0957
18.814795865028564 0.0935
18.816199193462232 0.0953
18.817076281928614 0.0958
18.820965264836989 0.0946
18.822299520883139 0.0968
18.823402817249278 0.0932
18.823950976677267 0.0943
18.825796565065971 0.096
18.827347192667624 0.0942
18.829097179684524 0.094
18.831698422223976 0.0949
18.834951933602195 0.0968
18.835542386104798 0.096
18.836242036525604 0.0933
18.837921035420653 0.0934
18.840160883525478 0.0924
18.842215549290607 0.0921
18.843330018883218 0.0957
18.844180699878045 0.0931
18.844774762660027 0.0938
18.846503694670751 0.0931
18.849312806340130 0.0908
18.851030303653037 0.0951
18.851815569829508 0.0942
18.853874305405153 0.0947
18.855759042748172 0.0925
18.857279629667737 0.0932
18.858789404468336 0.0932
18.861489553562798 0.0977
18.862641222070128 0.0939
18.863400594903947 0.0931
18.864534386411613 0.0944
18.865822254919856 0.0951
18.867356811337562 0.0944
18.870921665826749 0.0989
18.871602546215907 0.0947
18.872603324043286 0.0946
18.874030972143519 0.0936
18.876470769963781 0.0948
18.877010754324548 0.094
18.880450450980113 0.0945
18.881262756473866 0.0949
18.883189071377444 0.0945
18.884057943783080 0.0933
18.885979806832509 0.0931
18.887840603973228 0.095
18.890033363636707 0.0952
18.891675626781439 0.0955
18.893045780906903 0.0974
18.894017051095819 0.0941
18.896703498741111 0.0982
18.898127062599375 0.0922
18.900140376743952 0.0951
18.900847765654209 0.0946
18.903386325475907 0.0966
18.904449720669881 0.0944
18.909759347503080 0.0927
18.910579551480609 0.0955
18.911236965041617 0.0942
18.912878191550291 0.0951
18.914459765068699 0.0957
18.917876931868019 0.0923
18.918465281277726 0.0945
18.921142101532563 0.0947
18.921757118530937 0.0948
18.923562220314427 0.0924
18.924848711458466 0.0951
18.926543359751857 0.0957
18.927743566339387 0.095
18.928137806020285 0.0926
18.931415634243788 0.0946
18.933331513225152 0.0951
18.935405072047249 0.094
18.936860910986098 0.0944
18.938887333993009 0.0939
18.939879430987634 0.0956
18.942788072316421 0.0948
18.944485091244076 0.0953
18.947028188267801 0.096
18.947560895538164 0.0955
18.948734617839524 0.0912
18.952332891626103 0.0957
18.953113315591736 0.0943
18.955677034055746 0.0928
18.956882086207887 0.0954
18.959175236704429 0.0955
18.960439755538051 0.0951
18.962238044675882 0.0941
18.962864255708897 0.0957
18.964010643463645 0.0952
18.965851449953160 0.0964
18.966494766986941 0.0931
18.968828339329782 0.094
18.970016455895134 0.0927
18.971170683581640 0.0966
18.975223103736450 0.0957
18.977507407986540 0.0966
18.979117523783582 0.0967
18.980593906772054 0.0955
18.981474404705072 0.0961
18.983541388949202 0.0936
18.986043543738543 0.0966
18.987253581618020 0.097
18.989039518544683 0.0959
18.991739526104389 0.0948
18.992594137012862 0.0943
18.993442346863226 0.0961
18.995928597837963 0.0969
18.996742454096609 0.0995
18.997587576351272 0.0958
18.999876372348556 0.0965
19.000987735091982 0.0926
19.001298262963726 0.0987
19.004543606494117 0.0949
19.006450435584604 0.0955
19.007460641656138 0.0972
19.008403155194220 0.0937
19.009370315886514 0.0961
19.011142676412387 0.0945
19.013801739106437 0.0973
19.014580407780826 0.094
19.015124010218827 0.0965
19.017167653062138 0.097
19.018188747997968 0.094
19.019986109640367 0.0964
19.020900987946167 0.0988
19.022739574669188 0.0944
19.024875964924160 0.0978
19.026473447486804 0.0941
19.028282028865835 0.0953
19.030635118225828 0.0935
19.032905219968796 0.0956
19.034060714627337 0.0931
19.035877219234028 0.0978
19.038015546143249 0.0958
19.038952161127167 0.0924
19.040897135299947 0.0968
19.042437728848281 0.0954
19.043718998002856 0.0959
19.045430731207951 0.0945
19.047432820946053 0.0965
19.048570642258866 0.0956
19.051540960502773 0.0944
19.053519049374671 0.0938
19.055356834471503 0.0972
19.057121399624812 0.0945
19.058945296884207 0.0953
19.061661603715791 0.0976
19.063659666539014 0.0964
19.066025013557422 0.0953
19.067350439393554 0.0922
19.068908720719964 0.0954
19.070210755942913 0.0955
19.072612762983368 0.0977
19.073928360546262 0.0952
19.075843311791353 0.0953
19.077069879566778 0.0939
19.077624924863972 0.0948
19.080946834772107 0.0972
19.081435861078663 0.0929
19.084040519186360 0.0969
19.084876993904153 0.0948
19.086850359276266 0.0962
19.088240945290099 0.099
19.091817528838718 0.0932
19.092148030798572 0.0961
19.094300719632486 0.092
19.095223963792620 0.094
19.097634110250027 0.0969
19.098790095737691 0.0977
19.100547213626008 0.0948
19.101687530497440 0.0959
19.102047920042146 0.094
19.104443230930460 0.0952
19.105947399331246 0.0957
19.107734217329529 0.0956
19.109617358529729 0.0943
19.109842373221362 0.0937
19.111976930969373 0.0956
19.113333200263952 0.0968
19.114405476569054 0.0959
19.115757689118837 0.0956
19.118054654203700 0.096
19.118608287787932 0.0969
19.121190207775690 0.0958
19.122390094536691 0.0959
19.125446924584107 0.0961
19.128056672219696 0.0998
19.129576836456913 0.0997
19.131091144902712 0.0948
19.131743893353086 0.0967
19.133658561110074 0.0993
19.135896401544166 0.0965
19.138835705997035 0.0973
19.140258063754832 0.0967
19.141197440735723 0.0967
19.143015726489033 0.0977
19.143591887670450 0.0948
19.145946425965718 0.0958
19.146779429427077 0.0946
19.147923676729533 0.0977
19.150424346146309 0.0987
19.153276382283256 0.0958
19.155426886769199 0.0953
19.156510468917279 0.1001
19.158498245020127 0.0979
19.161231405432719 0.0956
19.163042052505503 0.0941
19.164866161490632 0.0976
19.165828922490181 0.0945
19.167073369713009 0.0969
19.168384335829458 0.0968
19.169169239226530 0.0978
19.171096110788099 0.096
19.174078893904422 0.0959
19.174560196909770 0.0976
19.176683156648817 0.0948
19.179183208968222 0.0943
19.180453294964693 0.0963
19.182497151060620 0.0959
19.182900909134787 0.0961
19.184959660821534 0.0965
19.186207591616739 0.0948
19.188727194626356 0.0991
19.189668546153644 0.0983
19.191840106854595 0.098
19.195892917904661 0.0976
19.197148061765439 0.0975
19.198411484498084 0.0976
19.201184789382243 0.0962
19.203057214028316 0.0967
19.204539757183692 0.0999
19.205515950463855 0.1003
19.207596979131242 0.0964
19.209054117314764 0.1016
19.210426888960601 0.0949
19.212369465498867 0.0945
19.212981844143997 0.0981
19.215123545555379 0.0975
19.218743427057024 0.0978
19.220389483466008 0.0957
19.222113767154482 0.0969
19.223926137739031 0.0969
19.224662908958486 0.0982
19.227520362892172 0.0996
19.228669662430882 0.0956
19.229472735064501 0.0968
19.230848969058002 0.0977
19.232548628688356 0.0972
19.235740049965067 0.0998
19.237380618326519 0.097
19.238973539479709 0.098
19.239458614748251 0.098
19.240804703585340 0.0984
19.243233638774388 0.0996
19.246203793821849 0.0982
19.247202002376625 0.0957
19.248322789482373 0.0956
19.249223291559744 0.0984
19.251586451463606 0.096
19.253417179555637 0.0987
19.254867222834058 0.0985
19.255010665390643 0.0978
19.256600606031139 0.0972
19.257817899449297 0.0979
19.261050648756150 0.0978
19.262181649355210 0.0969
19.263252377272181 0.0974
19.264737075506812 0.0968
19.268364376781690 0.0957
19.269334009433592 0.098
19.270663469019798 0.0984
19.272994052331740 0.0978
19.273889723708880 0.0951
19.277678911617819 0.0985
19.279807531087872 0.0968
19.280125195105349 0.0965
19.281984243373291 0.097
19.284135762217439 0.1
19.285700497557460 0.098
19.287278206743267 0.0978
19.289877396637344 0.0939
19.290568548447954 0.0968
19.293014131091063 0.0965
19.294050923888648 0.0984
19.296511507528948 0.0964
19.296589224936135 0.0979
19.299444654261489 0.0968
19.302552548481184 0.0982
19.304043929669831 0.097
19.305042812230262 0.0962
19.306559643230930 0.0933
19.307139164521267 0.0996
19.308756733288750 0.0948
19.311580068023726 0.0979
19.313678637826502 0.096
19.315011653673327 0.0968
19.318738760599167 0.098
19.320253936055931 0.0994
19.321254447757632 0.0954
19.322226828403071 0.0963
19.323498299272341 0.0989
19.325942462954995 0.0967
19.327638743716921 0.0998
19.329183388134705 0.0982
19.330265636913282 0.0993
19.332387776858322 0.0955
19.334009642241064 0.0978
19.335018970719709 0.0964
19.337961295023931 0.0986
19.339470438090306 0.0952
19.340620515024032 0.0972
19.342512002415173 0.0992
19.344608547745509 0.0967
19.346802322797259 0.0973
19.349846860140115 0.097
19.351445889915791 0.0956
19.352655591857381 0.0986
19.354704027860670 0.0996
19.355097259886687 0.0975
19.357560357730183 0.0959
19.358661285683457 0.0949
19.360458496499788 0.0966
19.362491387903116 0.096
19.362969131384489 0.0975
19.364533224948499 0.1
19.367397488808578 0.0985
19.368314073355283 0.0973
19.370244989018218 0.0981
19.371772988883290 0.099
19.372632030798052 0.0965
19.374670872073455 0.096
19.375992677324021 0.0977
19.378922872458990 0.0969
19.380496467533153 0.0951
19.381032162446264 0.0994
19.382922339943544 0.0978
19.385577097291751 0.0982
19.386577604778459 0.0976
19.387610463850780 0.0989
19.390047121563772 0.0973
19.391893321213047 0.0969
19.392458819221396 0.098
19.396145279763520 0.0969
19.398991505541545 0.0972
19.399350121113066 0.0981
19.401913187578124 0.0981
19.402329157250826 0.098
19.403112511584784 0.0985
19.404973883623970 0.0956
19.406443556403239 0.0979
19.407034218973468 0.0956
19.412402555831882 0.0967
19.412922926504699 0.0987
19.413955774777811 0.0994
19.414936998123380 0.0978
19.416850267085696 0.0958
19.417658804985965 0.0964
19.419158352220766 0.0971
19.420853244179675 0.0984
19.425899072509416 0.0976
19.426533331115259 0.0969
19.428477150042202 0.101
19.431575106857398 0.1
19.432029544134259 0.0966
19.433896738971963 0.0999
19.435329414791276 0.0968
19.438564298520657 0.0999
19.439122079036931 0.0993
19.440670274020750 0.1001
19.441531157143544 0.0986
19.445075198067823 0.0974
19.445518484905168 0.0989
19.448285340778654 0.097
19.450048107297906 0.0973
19.450748935906432 0.0953
19.450860408296286 0.0996
19.452252698461791 0.0999
19.454435925525438 0.0971
19.456364470478341 0.098
19.458115695577050 0.0992
19.459471809268695 0.0974
19.462783288142401 0.0979
19.465480464014718 0.1011
19.467226128244075 0.099
19.468922930232200 0.099
19.470541501490004 0.1
19.471013089664503 0.0975
19.472739030922401 0.0969
19.474371664026297 0.0985
19.475857702485541 0.099
19.480122469260646 0.0992
19.481491661858584 0.0952
19.483304140647544 0.0998
19.484563727272423 0.0995
19.486312406547587 0.0975
19.487861646557150 0.0993
19.488447901232302 0.0967
19.492281883978038 0.0983
19.493062403763918 0.0999
19.494282910991892 0.0991
19.496782352892279 0.0999
19.497600901518389 0.0988
19.500115244614456 0.1004
19.501674835869515 0.0966
19.502786321079046 0.0998
19.503994550100114 0.0983
19.505656345683441 0.0963
19.506621479541767 0.0973
19.508523982636621 0.0987
19.510664225478305 0.0991
19.512565077855829 0.0991
19.514216413649223 0.0964
19.516223722359868 0.0961
19.518466905275911 0.0991
19.520983600507492 0.0983
19.523373177834188 0.0979
19.525013374958370 0.0982
19.525695513171861 0.0975
19.527534192009853 0.0983
19.529239901484811 0.0975
19.531263565034802 0.0966
19.532263878788523 0.0989
19.533602826850583 0.0962
19.534603715199669 0.0973
19.537934702013779 0.0994
19.538665514354715 0.0965
19.539672705875628 0.0982
19.543020527724728 0.0974
19.543572137729264 0.0961
19.546340905249050 0.0988
19.548983084662499 0.0985
19.549322722183405 0.0966
19.550399667024116 0.1006
19.554902557032076 0.095
19.555073870713919 0.0997
19.555848948576202 0.0964
19.557965737918288 0.0995
19.558095648750804 0.0988
19.560060792333434 0.0965
19.561557816266408 0.0967
19.562517937324944 0.0992
19.563517082419558 0.1014
19.564729160705383 0.0999
19.565252455853567 0.0945
19.567501245764245 0.098
19.569750890180618 0.0981
19.570322777732503 0.1018
19.572556787369855 0.0993
19.574509676703975 0.0981
19.574705925539241 0.099
19.577074507865017 0.0963
19.578591452348135 0.0994
19.581455653671544 0.098
19.583189585160280 0.0979
19.584137133278741 0.1005
19.584433861822436 0.098
19.586007402726882 0.0974
19.589167413779979 0.1009
19.590492448610746 0.0972
19.591777551206668 0.1027
19.593851477571715 0.1006
19.595498958066127 0.0992
19.598096886349175 0.0987
19.598479407509902 0.0994
19.601958375457563 0.1006
19.602837840098978 0.0982
19.605062566112256 0.0993
19.605876835004285 0.1003
19.608451894883739 0.0983
19.609093388117529 0.0989
19.610864589198489 0.1007
19.612594580379689 0.0971
19.615159129519096 0.0982
19.616054477633703 0.0979
19.617564926756206 0.0993
19.619594709503847 0.099
19.621402993968189 0.0993
19.623095163839665 0.102
19.623762441905448 0.0989
19.626387694123302 0.0974
19.628563082688789 0.0984
19.630818491663749 0.1002
19.631328412398272 0.0981
19.632582047707420 0.0967
19.635665699578450 0.0955
19.637917731334621 0.0996
19.638772248022132 0.0999
19.641336708552654 0.0987
19.644408448807042 0.0989
19.645118786499349 0.0979
19.646477691716871 0.096
19.647083614081744 0.0991
19.649208506558324 0.0998
19.650114609190627 0.1014
19.651149034811720 0.1003
19.651830676092157 0.0971
19.653427594015927 0.0962
19.657304182691824 0.0979
19.658082619929726 0.101
19.659499469660581 0.1009
19.660540475942039 0.099
19.662442660391662 0.0981
19.663165534404214 0.0994
19.666550929508105 0.0992
19.668147016583863 0.0996
19.671007586126294 0.0993
19.672261624447241 0.0977
19.673645350812219 0.0993
19.674398874402144 0.098
19.676671234550838 0.1003
19.677821212199962 0.1005
19.678711746449427 0.0996
19.682856749011069 0.0986
19.683545956997513 0.1013
19.684164186525059 0.0989
19.687254141057771 0.1
19.689757692476014 0.0999
19.692057198537324 0.0975
19.694500298920179 0.1012
19.695048102344462 0.0997
19.696933228699827 0.0997
19.697959091116950 0.0998
19.698470108180178 0.0984
19.700732250475404 0.0997
19.701134373755622 0.0968
19.703663951292636 0.0992
19.706732968333529 0.1005
19.707391180694319 0.1009
19.709147305185489 0.0983
19.710168846097613 0.0989
19.711029382221131 0.0978
19.714523530565277 0.0991
19.715382613747725 0.1009
19.716596253175165 0.0982
19.718826178117176 0.0998
19.719794300645010 0.0993
19.721172367586252 0.1
19.722934329615867 0.1
19.724545926787950 0.0992
19.728200522810955 0.1007
19.729697198918210 0.1021
19.731611276732991 0.0991
19.733826210729209 0.1003
19.734990908854499 0.1012
19.737301525129137 0.0989
19.739266806950425 0.0995
19.741562220324958 0.102
19.742503440258769 0.0999
19.744192877198607 0.0987
19.746158714220861 0.0991
19.749080022968268 0.1021
19.749686107988559 0.0976
19.752442457323411 0.1002
19.753622059252489 0.1011
19.756630936740748 0.1012
19.757987280862260 0.0992
19.760577634864266 0.1018
19.762783798723380 0.1017
19.765351016493096 0.1008
19.765760842576679 0.0994
19.766959545984200 0.1002
19.768605516333093 0.1009
19.770451710501380 0.1003
19.770816931203857 0.0983
19.773624781554318 0.0994
19.775174736082441 0.1042
19.776867416098888 0.1002
19.778179349109362 0.1013
19.779774548482919 0.0997
19.781126689057007 0.0997
19.782363573228789 0.1006
19.783646583559467 0.1007
19.785678056442038 0.1001
19.787394216020214 0.0999
19.790276940495147 0.0982
19.790579418548866 0.0981
19.791811750932759 0.1026
19.794027985124636 0.0992
19.797717071032707 0.1015
19.798421834137180 0.1003
19.801136335850089 0.1022
19.803145491952275 0.0966
19.803260637079138 0.0989
19.807411447003012 0.0973
19.809349862341204 0.0994
19.812057401832682 0.1001
19.813127712235662 0.1016
19.814315828521195 0.1013
19.816874871718067 0.0984
19.818571799435475 0.1004
19.819686554082018 0.1016
19.820692949296348 0.097
19.822098432927465 0.1017
19.823003486099758 0.0991
19.825542860884553 0.0992
19.828454350549496 0.1022
19.829598331391054 0.101
19.834646135103657 0.1003
19.835413178311519 0.0987
19.836509805730060 0.1018
19.837098853748149 0.1002
19.839447027209459 0.0978
19.841774563946387 0.1013
19.844369042761329 0.0976
19.845841641381377 0.1
19.848581948034710 0.1017
19.849487894766710 0.1022
19.850436367965781 0.1
19.853102580514605 0.1008
19.853379485229016 0.1005
19.855432345307552 0.0994
19.857152020813945 0.0995
19.858730249235339 0.1002
19.861130778606011 0.1018
19.863244782105859 0.1
19.865149787667725 0.1005
19.866383177431299 0.1026
19.867794618280460 0.1
19.870846851766821 0.1008
19.872551569653673 0.1001
19.873426818351962 0.1002
19.874255990005032 0.0967
19.875813006992004 0.1026
19.878363102008603 0.0986
19.879572102648520 0.0979
19.880720570199419 0.1003
19.881930439384323 0.1
19.883463536729177 0.0994
19.886174069913235 0.1
19.887351991234418 0.0997
19.888995017545650 0.1005
19.891326066944945 0.1013
19.891572683877758 0.0979
19.894498568714639 0.0995
19.895326203998149 0.1021
19.896242590787274 0.1007
19.899273607066949 0.1042
19.899554989437288 0.0995
19.900282472096464 0.1
19.902915603578066 0.1005
19.903953873656043 0.1028
19.905921272196771 0.1007
19.907579956657287 0.0984
19.909411597360950 0.1004
19.910633286656712 0.1007
19.913927282365901 0.1009
19.915136423112170 0.1031
19.916576427937994 0.1009
19.918542353512358 0.1001
19.918914287544961 0.1011
19.923638742720328 0.0989
19.924527970966775 0.1003
19.927197394937082 0.1004
19.928883154765149 0.1004
19.930276372361398 0.1044
19.931591451754919 0.1023
19.934012652126700 0.1002
19.935055094650728 0.1033
19.937748889153227 0.1018
19.940927870102062 0.1002
19.941842620458434 0.1016
19.942953815935510 0.1029
19.943844766688759 0.0985
19.945434367028664 0.0986
19.946892378714068 0.1021
19.948294215420567 0.0984
19.951580322084812 0.1013
19.952404024358323 0.1021
19.955383585590894 0.1008
19.957326880828688 0.0988
19.958699639973506 0.0994
19.960554526556241 0.1008
19.961349426794779 0.1028
19.963980937143468 0.1004
19.964342052458676 0.0995
19.965943821290182 0.1007
19.969327984423074 0.1026
19.970596829423044 0.1006
19.971863277806733 0.0979
19.974136841418762 0.0986
19.975830572283147 0.1008
19.977838668773298 0.099
19.978300508065121 0.1009
19.983301181582920 0.1022
19.985672499534644 0.1026
19.987394154541899 0.1031
19.989040702765752 0.1008
19.992408469508582 0.1006
19.993006055675998 0.0995
19.993491205363480 0.0992
19.996862506114244 0.1003
19.997083929839246 0.099
19.999400513943385 0.1004
20.000330663137468 0.1025
20.003463229473713 0.1032
20.003764608311126 0.1027
20.004771961325101 0.1013
20.009012826913150 0.1019
20.010605501028628 0.0999
20.012819000972225 0.1037
20.014937121986812 0.1024
20.016936974084331 0.1007
20.017850213419351 0.1016
20.018915557428656 0.1048
20.020488347868781 0.1032
20.022743517071682 0.1002
20.023899890650188 0.102
20.025550962637961 0.104
20.026572308807133 0.1029
20.027949223725248 0.1003
20.029017618104078 0.1022
20.031120790122014 0.1025
20.033675883334521 0.1011
20.034581934148136 0.1014
20.037366534201947 0.1014
20.038469785619643 0.1025
20.039847341057328 0.0983
20.041081902526880 0.1006
20.043902444837389 0.1026
20.045711089372773 0.102
20.049738986035941 0.1007
20.050468158678889 0.1042
20.051659914809161 0.1028
20.054969989668251 0.1036
20.055384714149568 0.1001
20.056967409063603 0.1055
20.057418050423134 0.1045
20.060133676731205 0.1014
20.061063733420120 0.102
20.061624336563217 0.0991
20.064473315118207 0.103
20.066603003318299 0.1015
20.067245292658257 0.1005
20.068555897814402 0.1016
20.071257556145845 0.1033
20.072748657804645 0.101
20.073260389275173 0.1025
20.076178116393137 0.1024
20.077943122896578 0.1038
20.081277118983255 0.1022
20.083063061323742 0.0985
20.084852127227425 0.1014
20.085663311518644 0.1028
20.087290267916849 0.1012
20.090128548283250 0.1029
20.092493563023822 0.1024
20.092956022402145 0.1007
20.095156038785568 0.1015
20.098224146747540 0.1022
20.099518495099801 0.1004
20.101906512154976 0.1034
20.103243641347113 0.1011
20.104780905911429 0.1002
20.105697057298446 0.1033
20.107472352880922 0.1014
20.110607581552387 0.1023
20.112582248209421 0.1026
20.113699623039086 0.1024
20.116183280349148 0.1051
20.116803950651253 0.1022
20.118445617134068 0.1037
20.120593786226774 0.1004
20.121801844530115 0.1043
20.123708096071464 0.0999
20.124902694898029 0.1021
20.126379358224110 0.101
20.128729163913849 0.1025
20.130098974658889 0.1013
20.131314154043384 0.1009
20.132875255109695 0.1016
20.134247401061419 0.1034
20.137276452063968 0.1026
20.138843514974667 0.1042
20.139059986864659 0.1015
20.143489124156982 0.1015
20.144332219276723 0.1011
20.145922223358294 0.1001
20.146976091192133 0.1038
20.148082870499980 0.1017
20.149237354954259 0.1013
20.153482815955481 0.1032
20.155632680688012 0.1021
20.156299510657536 0.1036
20.157350214359194 0.1044
20.158448913944376 0.1001
20.160472009932068 0.1031
20.161428505525798 0.1002
20.164849234666324 0.1021
20.165322588255382 0.1035
20.167805923796735 0.1045
20.168157118268283 0.1019
20.170616733415656 0.1044
20.172070801584926 0.1005
20.172633290520977 0.1028
20.174758224134177 0.1012
20.177474653738280 0.1025
20.178555289235831 0.1038
20.179019301448413 0.1
20.183305941117052 0.104
20.186660135464081 0.1027
20.186988169982062 0.1034
20.189938667343167 0.1015
20.191152060972982 0.1035
20.193479796320833 0.1019
20.198131003727791 0.1058
20.198891627409491 0.1016
20.199502647321307 0.1035
20.202821542874847 0.102
20.202854234252751 0.104
20.205618155650143 0.1037
20.206133135197547 0.1028
20.209359173795814 0.1024
20.210892071816403 0.1008
20.212314874525326 0.1028
20.214243464474215 0.1025
20.214561037925908 0.1052
20.217453082830520 0.0999
20.218582297984291 0.1029
20.221003306930946 0.101
20.223102026608391 0.1062
20.224091831310499 0.1025
20.225684044489540 0.1039
20.227282036295545 0.1025
20.230279606064286 0.1002
20.231783069510097 0.1032
20.234142076066874 0.103
20.235533067083441 0.1021
20.236653240598894 0.1038
20.239456683259430 0.1013
20.241464960344608 0.1014
20.242532010979374 0.1029
20.245246645687899 0.1055
20.245990943194933 0.1042
20.247610295471798 0.1031
20.248056859719952 0.1029
20.250862979426053 0.1016
20.253373245053318 0.1059
20.254241798750645 0.1028
20.255632013453848 0.1013
20.259311605841908 0.1004
20.259931773751166 0.1018
20.262373409210571 0.1039
20.263764618019092 0.1038
20.264730943736222 0.104
20.267674690452900 0.1017
20.269873999834505 0.1024
20.271020192011921 0.1035
20.273041303874223 0.1024
20.275427241873707 0.104
20.276499541440902 0.1033
20.276776777556673 0.1037
20.282070622013588 0.1025
20.285356374095567 0.1025
20.285384101217140 0.1058
20.287205224187556 0.1024
20.288851345658721 0.1038
20.289888789292423 0.102
20.292749396886919 0.105
20.296356827140450 0.1015
20.297680034071735 0.0997
20.299519355813086 0.101
20.300987083388698 0.1014
20.302201936817308 0.1004
20.302827158088579 0.1048
20.305632380823454 0.1048
20.306450764339704 0.1013
20.308916319640357 0.1038
20.309497006004182 0.1048
20.312183739402347 0.1041
20.312842568316274 0.104
20.316845804317499 0.1025
20.318444532321113 0.1067
20.320301897986305 0.0997
20.320939039334874 0.1055
20.321255444625468 0.1037
20.322919348392524 0.1024
20.324896962041464 0.1046
20.327252067295650 0.1066
20.330643514003587 0.1013
20.332228258205873 0.1025
20.334352864248952 0.1033
20.335348483324303 0.1043
20.337361740557192 0.1023
20.338428866510707 0.1057
20.343055827344781 0.1041
20.344702808460184 0.1044
20.344979025743179 0.1038
20.348784499920846 0.1024
20.349603833229601 0.1027
20.351325533232597 0.103
20.352036876333290 0.1033
20.353651412978159 0.1066
20.356255077703608 0.1062
20.358470320617929 0.1028
20.358996966831175 0.1032
20.362345695525342 0.1013
20.363719197548523 0.1023
20.365865347225633 0.1044
20.367937592711325 0.1041
20.369786677944870 0.1044
20.373442731024966 0.1025
20.374568233322492 0.1024
20.375602526775676 0.1026
20.378540181433966 0.1019
20.381446798964078 0.1043
20.382302655889664 0.1026
20.384194941423360 0.1026
20.385842779838509 0.1029
20.386738116626173 0.1051
20.389298514673197 0.1037
20.391378529797908 0.1035
20.391503303398054 0.1048
20.395934950483415 0.1034
20.399772737102332 0.1076
20.400276014042500 0.1057
20.402161553817685 0.1034
20.404630974217099 0.1053
20.405594673837307 0.1018
20.407475615427455 0.1053
20.409777901429422 0.1054
20.410716137847700 0.1075
20.412863142354290 0.1049
20.414262253847657 0.1051
20.415862702969747 0.1056
20.417090776937982 0.1035
20.418875685848480 0.1053
20.419293160102075 0.1051
20.420973200577286 0.1043
20.422949735942627 0.1029
20.424859177913195 0.1034
20.427087754603185 0.1029
20.429070487724136 0.1031
20.429634139707307 0.1044
20.431737230449080 0.1056
20.432631559436221 0.104
20.432984644786309 0.1054
20.434467873568806 0.1028
20.437187490629483 0.1036
20.437503359657558 0.1048
20.439811007418623 0.1084
20.441727261884292 0.1057
20.444073130404483 0.104
20.445533152387824 0.1052
20.446936069064748 0.1018
20.448245098246382 0.1045
20.449463951981098 0.1062
20.450132753097940 0.1065
20.452142958712969 0.1041
20.453627132391027 0.1066
20.456445443340058 0.1038
20.456907621451219 0.1043
20.459774620588188 0.1095
20.460342874696178 0.1042
20.462126561891306 0.104
20.463196151478385 0.1074
20.465517078794655 0.1023
20.467200519467116 0.1063
20.471655671514988 0.1057
20.472618476428252 0.1054
20.475281253835512 0.1066
20.477128483344707 0.104
20.477612723652609 0.1064
20.479381156661745 0.1049
20.480964776736528 0.1033
20.482560021530098 0.1058
20.486173445350527 0.1036
20.487539181150357 0.1087
20.489502239118565 0.1068
20.490709754174247 0.1043
20.491738846687770 0.1035
20.494821855287189 0.1047
20.497097584190215 0.1066
20.497801168113522 0.1048
20.502384337823806 0.1048
20.503069922309479 0.1057
20.504151099045856 0.1052
20.504980633109025 0.1047
20.507399377411950 0.1048
20.510966281501542 0.1047
20.511938338849827 0.106
20.512866302771027 0.1031
20.515851567174671 0.1024
20.516140928973343 0.1058
20.517790240789807 0.1041
20.519543298816714 0.1032
20.521696155567749 0.1027
20.524353332266795 0.1077
20.525008299127464 0.1024
20.526874567749125 0.1034
20.528042133246004 0.107
20.528343200561178 0.1043
20.530650409477914 0.1028
20.532706459726569 0.1057
20.533943539145330 0.1042
20.535860817110667 0.1027
20.536205262185330 0.1051
20.538896577241864 0.1049
20.541765471800009 0.105
20.544114647591577 0.1059
20.545091997118529 0.1066
20.547532194135808 0.1054
20.548088919734031 0.1041
20.550664656561338 0.1035
20.553458942552002 0.1055
20.553816023175720 0.1048
20.556546924382939 0.1057
20.558385919070272 0.1042
20.562583561986077 0.1056
20.562897343178427 0.1038
20.564534493407479 0.107
20.565261659877901 0.1042
20.567550435071116 0.1041
20.568998580026637 0.1062
20.570743678182321 0.1048
20.572372453005592 0.1071
20.575818451907868 0.1046
20.577507979232728 0.106
20.578848090413235 0.105
20.581560465676940 0.1052
20.583138684040055 0.106
20.583983163741774 0.1053
20.586251102860054 0.1039
20.586594001911379 0.105
20.588308681048144 0.1036
20.589608988037661 0.1076
20.593469753856340 0.1055
20.594872819214846 0.1061
20.597412473099869 0.1034
20.599598017607715 0.1083
20.600897468528743 0.105
20.601812802147109 0.1038
20.602664381977423 0.1082
20.605434822168874 0.1052
20.606990602773507 0.1062
20.607382185448014 0.1058
20.608402319481144 0.1051
20.610194029851296 0.1048
20.612777496057991 0.107
20.615833603829724 0.1044
20.617532719561918 0.1043
20.618356975034953 0.1037
20.622458116084193 0.106
20.622709550132527 0.1048
20.625133367698130 0.1023
20.625796870018348 0.1036
20.628617024229470 0.1057
20.629129815536349 0.1057
20.633690014670108 0.1049
20.634929241819052 0.1065
20.636187370406294 0.1036
20.637732904890619 0.1047
20.640702629390933 0.1058
20.641980895158515 0.107
20.644221205948291 0.105
20.644904256756103 0.1024
20.646060835406864 0.1054
20.647386128515368 0.1043
20.650206691518580 0.1062
20.653287483915182 0.1068
20.655471752591303 0.1051
20.656658784753052 0.1045
20.660483804455492 0.1042
20.661738273668664 0.1044
20.662568724491091 0.1052
20.665802372567750 0.1039
20.666218386038150 0.1057
20.668123262031390 0.1052
20.668931290837339 0.1072
20.670320128902329 0.1036
20.672315318392297 0.1052
20.675326100909793 0.1063
20.677081901160012 0.1061
20.677518745160583 0.1069
20.678975593346848 0.1064
20.681853439877248 0.105
20.682802303452032 0.1062
20.684198079894678 0.1038
20.684552548049030 0.1101
20.687515709984492 0.1057
20.689632122841815 0.1046
20.691517035261842 0.1067
20.693478097476067 0.1037
20.695117914003951 0.1075
20.698276319685522 0.1063
20.700227346111603 0.1057
20.700925562424853 0.1072
20.701166134353258 0.1046
20.702584320073736 0.106
20.706120827070652 0.1069
20.708018029055282 0.1058
20.709999070191728 0.1061
20.712298265812070 0.1062
20.713690521720707 0.107
20.714371777624766 0.1059
20.715455052970604 0.1058
20.717437056897456 0.1072
20.718294326708119 0.105
20.720287879802683 0.1066
20.722396349318160 0.1036
20.722624803228193 0.1062
20.725005096873634 0.1054
20.725105674438105 0.1075
20.727292933794409 0.1035
20.728227955567121 0.1039
20.730364723177516 0.1058
20.733485221970984 0.109
20.734419219510563 0.1075
20.734828156769261 0.1076
20.735895470136683 0.1068
20.737895000302728 0.107
20.740255197416694 0.1055
20.741763287760410 0.1034
20.743675336930096 0.1079
20.744741957420828 0.107
20.746956343557734 0.1049
20.750132074578985 0.1061
20.751968843611447 0.1062
20.754288068054628 0.1069
20.754832222171569 0.1057
20.755904067605169 0.107
20.756624638301496 0.1075
20.759402346193013 0.1054
20.760980829184682 0.1052
20.763731845483502 0.1053
20.764604159209057 0.1022
20.767347143339798 0.1084
20.768567430835134 0.1045
20.770489315650220 0.1043
20.771889748515715 0.1073
20.773465213124990 0.1082
20.776188383954839 0.1081
20.777603328610802 0.1051
20.780114343516242 0.1053
20.780678342357909 0.1091
20.783059729960296 0.1067
20.785803155853635 0.1043
20.786947835757029 0.1085
20.789139833532854 0.1055
20.792172504257415 0.1085
20.793671053408787 0.1066
20.794185100658229 0.1062
20.794621386486487 0.1072
20.797856982537365 0.1067
20.800875767917940 0.1057
20.801521224377780 0.1071
20.805009106733724 0.1057
20.806219619564708 0.1074
20.807896286358819 0.1067
20.809196406814458 0.1074
20.810645773288265 0.1053
20.811732413246968 0.1066
20.814347534300868 0.1057
20.816575097452812 0.1071
20.818668944050930 0.1064
20.821487074616627 0.1064
20.822466646641782 0.1061
20.823930246048409 0.1061
20.825203031863293 0.1073
20.827040753469991 0.1059
20.827821207952486 0.1061
20.830021707252826 0.1061
20.833428845196334 0.107
20.834674667715628 0.1057
20.836286239319602 0.1061
20.839797904375175 0.1075
20.841778859875316 0.1084
20.844583821881020 0.1055
20.845912035572585 0.1053
20.846418922391205 0.1081
20.849768605708995 0.1077
20.850594392818770 0.1084
20.853122204021876 0.1083
20.854159152957408 0.1078
20.856621283996322 0.1097
20.857170025940565 0.1088
20.859441541355551 0.1078
20.860216633326722 0.1081
20.861853974818562 0.1075
20.862643210070644 0.1077
20.865290713299284 0.1086
20.867774194733613 0.1059
20.869810325543931 0.1077
20.871777716207372 0.1067
20.874133573512090 0.1066
20.874829975436587 0.1084
20.876445965211815 0.1086
20.876848343190929 0.1062
20.879435723794924 0.1101
20.881471374457789 0.1058
20.883866204972470 0.1081
20.885730706575515 0.109
20.886472485736082 0.108
20.887613527697535 0.1085
20.888860758180645 0.11
20.890280505125272 0.1068
20.891081522270358 0.1075
20.893527205047803 0.11
20.895940903877960 0.1096
20.897230528784281 0.1066
20.900593516219843 0.1094
20.902281468855744 0.1082
20.903829405372086 0.109
20.906361393628757 0.1068
20.906370327897804 0.1063
20.908881097360815 0.1092
20.910015231711160 0.108
20.911568880955652 0.1055
20.915195106953743 0.1076
20.917047982872621 0.1074
20.917874472037131 0.1088
20.919859526592091 0.1086
20.920894304911148 0.1076
20.922800939405526 0.1092
20.924258470927935 0.1085
20.924805131366103 0.1044
20.925804967997607 0.1057
20.927030985535936 0.1058
20.928697461119373 0.1078
20.932655093565209 0.1067
20.935347248872453 0.1076
20.937594571681522 0.1079
20.938270567573621 0.1084
20.938932678646676 0.1085
20.939346983239698 0.1083
20.942622624160268 0.1083
20.943236961944084 0.1066
20.945030028721856 0.1084
20.946592333278790 0.1084
20.947435524320248 0.1097
20.948961314901432 0.1077
20.951827663464204 0.1096
20.953821127302565 0.1068
20.955231965009876 0.1049
20.956432748248218 0.1057
20.957701700008965 0.1084
20.958385809312055 0.1079
20.961084499697815 0.1077
20.961454141815860 0.1081
20.963839315372148 0.1077
20.967583663916724 0.1097
20.970774663126083 0.1083
20.972942690466603 0.1061
20.973495620657086 0.1056
20.974555654468823 0.1085
20.975891929637594 0.108
20.976831705774064 0.1081
20.977741014707380 0.1062
20.979108430422851 0.108
20.980776288980760 0.1095
20.981613356404193 0.1046
20.984826814434189 0.1056
20.986028521695744 0.106
20.989325862964126 0.1067
20.990928938545832 0.1092
20.991691309215405 0.1081
20.992983215332945 0.1096
20.995726566526489 0.1073
20.996172239649276 0.1077
20.998790368120879 0.1078
21.002541931939003 0.1079
21.002681443384819 0.1087
21.003397756459734 0.1086
21.003922218421007 0.1089
21.006970281406680 0.1116
21.009031231288812 0.1094
21.010265876588740 0.1103
21.013241159962295 0.1065
21.014142457749685 0.1083
21.016083365562881 0.108
21.018579339962230 0.1104
21.020207581070803 0.1066
21.020515993759847 0.1106
21.022500664926149 0.1075
21.023007482585921 0.1061
21.024131861203500 0.1087
21.025117521480322 0.1072
21.028074778256649 0.1073
21.030035267142971 0.1079
21.030587786955277 0.1059
21.032818682517242 0.1083
21.036952874417270 0.1103
21.037528506021363 0.1076
21.039189327176075 0.1087
21.040095086129956 0.1097
21.041618681127620 0.108
21.041921438527371 0.108
21.044699263487800 0.1091
21.047821206567086 0.1086
21.049894888849682 0.1081
21.051853547025555 0.1075
21.053165892756539 0.1079
21.055541100940221 0.1093
21.055854164342641 0.1059
21.060006288727259 0.1074
21.060147416027270 0.1067
21.061629965408716 0.1063
21.062664799866290 0.1075
21.064320941526638 0.1081
21.065520856652320 0.1094
21.067123830669104 0.1086
21.069692682861607 0.1083
21.071500477230501 0.1104
21.073650921174657 0.107
21.076605541775638 0.1107
21.077410091245437 0.1072
21.080114704223607 0.1101
21.081140401030755 0.1071
21.083287918187420 0.1103
21.087363879680552 0.1059
21.089434481861542 0.1107
21.091393896436003 0.1103
21.091600884642062 0.1076
21.094875430422199 0.1104
21.096317767752058 0.1073
21.096955572751813 0.1077
21.097862005996554 0.11
21.100323266450808 0.1086
21.102599759500873 0.1065
21.105364494344290 0.1092
21.107288835325054 0.1071
21.107988456213963 0.1097
21.109487543921137 0.1103
21.111023622653587 0.108
21.113413685626664 0.1084
21.114214502188524 0.1073
21.116419849200792 0.1102
21.118655926574263 0.1078
21.119333352742458 0.108
21.122511859139653 0.1077
21.123772890160268 0.1098
21.125966400612672 0.1104
21.128585695204997 0.1068
21.131208094644009 0.1089
21.132004955927204 0.1098
21.132755291978718 0.1087
21.133927611557823 0.1101
21.134195886080722 0.107
21.136752942432292 0.1101
21.138983210610494 0.1084
21.141035491947950 0.1069
21.141514797796319 0.1088
21.143059421666784 0.1085
21.145682896770733 0.1104
21.147607744704096 0.1103
21.148774946642021 0.1093
21.149887774082952 0.1078
21.150843913551054 0.1087
21.152642826518232 0.1084
21.154306471828502 0.1115
21.157142919806102 0.1087
21.158010607073642 0.1101
21.159140567198719 0.1093
21.163259595622836 0.1091
21.163713363886359 0.1116
21.166556695737356 0.1098
21.168551654621709 0.1137
21.169623369419313 0.1105
21.170653344862721 0.1102
21.171297108169941 0.1096
21.173191365527540 0.1083
21.176361492380085 0.1104
21.179255276367037 0.1077
21.179535151637999 0.1104
21.182741183776464 0.109
21.183556664614720 0.1085
21.184798939546290 0.1078
21.185658233282066 0.1088
21.187935117536522 0.1086
21.190098024529483 0.1097
21.190988336846281 0.1098
21.191862192851406 0.1122
21.194922552122442 0.1113
21.195795512193243 0.1083
21.196593238227852 0.1072
21.197833489090996 0.1074
21.201073663471700 0.1081
21.201915939634748 0.1095
21.205853616617059 0.1094
21.207228440695481 0.1092
21.207819910148423 0.1083
21.210841589723554 0.1092
21.212753180679755 0.1086
21.213647653392158 0.1104
21.216575621519418 0.1103
21.217757002266563 0.1077
21.219964690180532 0.108
21.220905335926606 0.1114
21.221568844482299 0.1087
21.223773223760812 0.1086
21.224932645893936 0.1082
21.226166431745281 0.109
21.228191713816074 0.1114
21.228948791889657 0.11
21.231486642815014 0.1109
21.233973874685471 0.1123
21.235965441377370 0.1088
21.237832582153015 0.1091
21.238854264733579 0.1066
21.240842313214724 0.1085
21.242840324352507 0.111
21.246269459998558 0.1095
21.247099634025115 0.1094
21.249706895382467 0.1092
21.252412957508760 0.1082
21.255605969678331 0.1105
21.256990839580972 0.1076
21.259689418469446 0.1124
21.262192404416776 0.1093
21.262463748651449 0.1101
21.263762200463901 0.1117
21.266851658994501 0.1089
21.267562583528104 0.113
21.270781192042207 0.1103
21.272393773505637 0.1096
21.273153968733478 0.1096
21.274710484840238 0.1103
21.275521861053331 0.1119
21.276446516725940 0.1086
21.279948275242482 0.112
21.282356892974313 0.1098
21.282680685751270 0.1097
21.285211824650442 0.1114
21.286926580179788 0.1105
21.288438275517198 0.1118
21.288672972208669 0.1112
21.292258678171780 0.1109
21.293144762727774 0.1136
21.294198037486087 0.1074
21.295429243804683 0.1125
21.298838627883367 0.1115
21.299655630739775 0.1114
21.301928647718089 0.1093
21.305947874221115 0.1106
21.307499929973510 0.1109
21.309508138275227 0.1115
21.313142235401017 0.1148
21.313356766718805 0.1103
21.316304868240675 0.1093
21.318158361973776 0.1081
21.318620079615183 0.1079
21.321828993078572 0.1082
21.322103150610783 0.1118
21.323829903871257 0.1096
21.325501651262609 0.1117
21.329500935815791 0.1107
21.330724041462979 0.1111
21.330960546860805 0.1104
21.333461503650486 0.1099
21.335295864946964 0.1112
21.336255443549295 0.1109
21.341076331932495 0.1105
21.342783263869926 0.1131
21.343712221693306 0.1135
21.345629594733040 0.1087
21.346055161548442 0.1126
21.347242095164887 0.112
21.348860727942558 0.1115
21.350746799742392 0.1121
21.354544442062341 0.1106
21.356508674844687 0.1109
21.356968650013936 0.1098
21.360230450312645 0.1112
21.362834043244497 0.1117
21.365678361368282 0.1115
21.366777239396253 0.1096
21.367870889645054 0.111
21.371867999857187 0.113
21.372174364772491 0.1125
21.374302737188597 0.1113
21.377473322115307 0.1137
21.378295452904542 0.1119
21.378826583817567 0.1113
21.382037573447800 0.1112
21.382110893814843 0.1107
21.385705806665005 0.1118
21.386426554337959 0.1122
21.387988721460669 0.1116
21.389495350449724 0.1097
21.391771052587419 0.1131
21.393022348946221 0.1121
21.395158238698631 0.1114
21.395915952091347 0.1126
21.396525975273637 0.1113
21.397803411334944 0.1106
21.399698497855105 0.1104
21.401400842744778 0.1112
21.403252685724375 0.111
21.404677485575245 0.1132
21.405678332555294 0.1127
21.407416897188774 0.1091
21.409101318656624 0.1131
21.410540040522314 0.1121
21.412784952718372 0.1127
21.414255973035253 0.1125
21.414826803738116 0.1087
21.416238444125444 0.1113
21.417956017322901 0.1132
21.419250435069870 0.1097
21.420849055114029 0.1128
21.421932364300869 0.1118
21.425092627082801 0.1107
21.428240046586701 0.1119
21.428496681136785 0.1118
21.430975611134645 0.1108
21.432243677051350 0.1099
21.433775121222393 0.1097
21.435150224114242 0.1105
21.437484822708690 0.1124
21.438377774855017 0.1098
21.440652654198068 0.1095
21.441178735584312 0.1095
21.443176020850483 0.108
21.445185383841263 0.1106
21.446254032202990 0.1095
21.447415280299712 0.111
21.452614663156790 0.1088
21.454247890986593 0.1124
21.456229903124239 0.1103
21.456995582009181 0.1126
21.458073161965672 0.1117
21.459686048690848 0.1121
21.462117416101524 0.1115
21.465453892542627 0.1105
21.466155905643596 0.1091
21.468752672340624 0.1128
21.469714691713396 0.1109
21.471273976592432 0.112
21.472993133063166 0.1135
21.474187870013818 0.109
21.475685974748536 0.1107
21.477435909311680 0.1107
21.479425118816881 0.1112
21.483003378664382 0.1092
21.484036858939728 0.1092
21.485349094136531 0.1101
21.487657769219368 0.111
21.488250116163808 0.1113
21.489690250484884 0.1135
21.491728716187758 0.1107
21.493216288952652 0.1091
21.496365713719470 0.1121
21.497721466658653 0.1124
21.498845330600290 0.1098
21.499968069661787 0.1122
21.501791118332108 0.1122
21.503933216857455 0.1108
21.504132942911912 0.111
21.506420951717121 0.1118
21.509410956346247 0.1131
21.510685317616044 0.1104
21.512730315880731 0.1123
21.514620292876454 0.1139
21.516399559282970 0.1132
21.517924789111245 0.1106
21.519636883758388 0.1117
21.520311681015112 0.1091
21.522083421362982 0.1112
21.523270312289576 0.1108
21.524841436815748 0.1089
21.526232869050592 0.111
21.529502030278046 0.1111
21.530196029171282 0.1108
21.531689426158074 0.1128
21.534236109320180 0.1103
21.536008086442031 0.1116
21.537396233849979 0.1121
21.538846852787938 0.11
21.540861423389185 0.1137
21.542859494501631 0.1104
21.544010157988346 0.1106
21.546815162337818 0.112
21.549325384310986 0.1134
21.550523112586724 0.1162
21.551617764877864 0.1106
21.553541713307744 0.1132
21.554575003322388 0.1127
21.556090955471660 0.1111
21.560306825948736 0.1136
21.561668045335104 0.1127
21.562500257229395 0.1132
21.564449255375003 0.111
21.564866121516125 0.1105
21.567509886648011 0.1126
21.569256980201672 0.1144
21.569932457734964 0.1098
21.574391938580458 0.1139
21.575895777793253 0.113
21.578081009915199 0.1137
21.578653216633359 0.1101
21.579968059282841 0.1122
21.582144718015773 0.1115
21.583789099183672 0.1135
21.585443899780309 0.111
21.587688139857125 0.1126
21.589867733900018 0.1107
21.592984077909268 0.1132
21.594697330789568 0.1121
21.595051500907637 0.1133
21.597536627803141 0.109
21.597786586798900 0.1125
21.600642430451540 0.1099
21.601383633227027 0.112
21.603073989367221 0.1129
21.604497054340953 0.1126
21.606689198588835 0.1136
21.608200788441398 0.1109
21.610631375694282 0.1145
21.611509849504749 0.1124
21.613529390136438 0.1117
21.616380736654712 0.115
21.617984410739677 0.1133
21.619439447246172 0.1126
21.620595294868217 0.1135
21.622659826820271 0.1114
21.624717444859986 0.112
21.626368774848718 0.1146
21.628222790884404 0.1106
21.629845400543765 0.1094
21.630716792311880 0.112
21.632459719814804 0.1128
21.635407574806152 0.1124
21.636239957302582 0.1132
21.639114613381828 0.1113
21.640347148853678 0.1129
21.641793410224626 0.1098
21.644115821497039 0.1135
21.646277279804696 0.1114
21.648685079382545 0.114
21.649967489006389 0.1141
21.653157268353311 0.1149
21.654389877341337 0.113
21.656351256437389 0.1131
21.657352478780204 0.1132
21.660840473214265 0.113
21.662374145024383 0.1149
21.663258739435399 0.112
21.664144755710538 0.1137
21.666122191451628 0.1162
21.668892003700169 0.1118
21.671558601181761 0.1145
21.672608492303453 0.114
21.673451531542135 0.1171
21.674596405378011 0.1141
21.676488541663129 0.1161
21.679026688226486 0.1117
21.679517382585264 0.1149
21.681462770643336 0.1134
21.682274768518813 0.1153
21.686628401828951 0.1122
21.687551899766877 0.1108
21.689834011075096 0.1158
21.690587508114081 0.1123
21.691861192977850 0.1136
21.694557128670191 0.1098
21.696741751234526 0.1144
21.699269049653918 0.1146
21.699756581603676 0.1133
21.701213465949547 0.1136
21.701713354814348 0.1121
21.703806596999751 0.1151
21.706211928389028 0.114
21.708609065498365 0.1135
21.710494763524430 0.1161
21.712781696593865 0.1096
21.713209316988202 0.1104
21.715310950941618 0.1117
21.717851358047863 0.1125
21.718793030763706 0.1096
21.720298358779676 0.1141
21.721647826639423 0.113
21.723080564097302 0.1139
21.725669505157772 0.1141
21.728165635068603 0.1129
21.728576748956122 0.1137
21.731018715661708 0.1127
21.732642601515714 0.1134
21.735183958551364 0.1122
21.736972121480839 0.1132
21.738146845148982 0.1154
21.741267294162959 0.1148
21.743275363051712 0.1119
21.743704159450349 0.1111
21.745650984354643 0.1144
21.747971826511716 0.115
21.749822010818111 0.1144
21.752233351001134 0.1158
21.755278810761929 0.1157
21.757674914136487 0.1124
21.761039081030336 0.1161
21.762305097583216 0.1147
21.766476811714483 0.1136
21.767631076324459 0.1164
21.767885794191692 0.1129
21.770937522343864 0.1126
21.773709449920744 0.1185
21.776549935758261 0.1158
21.778750939265127 0.1142
21.779923757795213 0.1172
21.783397680421768 0.1134
21.784036373033420 0.1129
21.787011384924096 0.1147
21.788152376474589 0.1164
21.789679637299404 0.1145
21.790674407984994 0.1138
21.792126307332538 0.1128
21.795343576030383 0.113
21.796598025748491 0.1141
21.799360380274937 0.1135
21.800022822900367 0.1151
21.801370768386061 0.1131
21.802290527617473 0.1144
21.805413426097800 0.1161
21.807571508121612 0.1145
21.809830944943798 0.1144
21.810733373617488 0.1117
21.811309869121299 0.1147
21.812821590172778 0.1125
21.815711812633889 0.1143
21.817680979275291 0.113
21.819071268176248 0.114
21.822362831123829 0.1134
21.822676356072087 0.1123
21.826248685447268 0.1152
21.829765702454893 0.1138
21.831604043994936 0.1156
21.834267188141666 0.1157
21.835178751147591 0.1173
21.837453606950092 0.1103
21.840047405836703 0.1128
21.840811104815696 0.116
21.843215358716954 0.1138
21.844985126036857 0.1123
21.846867224123283 0.1147
21.849036583372225 0.1154
21.850786973669695 0.1132
21.852595690413072 0.1125
21.856209849006806 0.1142
21.856840654646021 0.1148
21.859090344142157 0.1149
21.861324416703400 0.1124
21.862150496360584 0.1151
21.865434032481993 0.1132
21.866131332370919 0.1157
21.867758319551285 0.1146
21.869137233260638 0.1151
21.869873361399122 0.1152
21.872538222056136 0.1151
21.874661941531564 0.1149
21.874999847799891 0.1132
21.876627638112168 0.1138
21.876982059085929 0.1164
21.881616141416714 0.1139
21.882532855093139 0.1146
21.883394854697467 0.1126
21.885348383445880 0.1143
21.886778969812099 0.1108
21.888974200817643 0.1138
21.889956866037739 0.1134
21.893025661557587 0.1163
21.893893690994950 0.1149
21.895388615408208 0.1137
21.897258136778078 0.1132
21.898029433374148 0.1145
21.900117621115857 0.1133
21.902494011863713 0.1137
21.903118158181798 0.1144
21.905548392238178 0.1162
21.907786560765970 0.1156
21.909935620157864 0.1174
21.911225053306996 0.1135
21.911868604785219 0.1146
21.914423949267299 0.1135
21.915868435882569 0.114
21.918253979017987 0.1157
21.919650498647467 0.1158
21.922376115852739 0.1157
21.925234891401480 0.1124
21.926482028255048 0.1133
21.929436792188962 0.1128
21.930481012290354 0.112
21.931838177423270 0.1139
21.933207626171342 0.1145
21.934593480837016 0.1145
21.937576798055325 0.1141
21.939354670422514 0.1126
21.940433917487670 0.1153
21.942456697262756 0.1135
21.944189285971998 0.1142
21.946286627438312 0.1154
21.949429725111621 0.1161
21.951474973455873 0.1137
21.951592422203607 0.1146
21.952731311758729 0.1146
21.956416804765514 0.1148
21.959169005810821 0.1133
21.959668906048350 0.1114
21.961884199242828 0.1128
21.962860526115954 0.1116
21.963810003455311 0.114
21.966365429775408 0.1159
21.966837278092605 0.1148
21.968544164886453 0.1146
21.969883903023359 0.1163
21.972201919978229 0.1176
21.972914398236728 0.1127
21.975001849650901 0.1134
21.977936118783049 0.1134
21.979264616308321 0.1152
21.980643593125016 0.1153
21.982517417378190 0.1151
21.983229972444320 0.1183
21.986068389072965 0.1132
21.988267203177344 0.1147
21.989530605957682 0.1132
21.991401433115570 0.1136
21.993769843864690 0.1145
21.995074038248443 0.117
21.995398455344585 0.1154
21.996095426722718 0.1155
21.999662281451776 0.1149
22.001769405010194 0.1131
22.003629235633955 0.1147
22.005217913412327 0.1143
22.006499226694519 0.1165
22.008203049022299 0.1122
22.009114172017640 0.1143
22.011764394068042 0.114
22.012932735987945 0.1154
22.015560392593677 0.116
22.017276008292029 0.1136
22.018692736636702 0.1154
22.019374938782381 0.1136
22.020394426443762 0.1146
22.023271786112925 0.1147
22.025176407487439 0.1174
22.025951663779185 0.1129
22.029347870974522 0.1144
22.030116020137100 0.115
22.033310723323396 0.1172
22.034605388567588 0.1141
22.035861397104114 0.1138
22.037335273250545 0.1117
22.039549002424685 0.1136
22.039885672946472 0.1169
22.042980026406678 0.1144
22.044994744735654 0.1183
22.046470174329087 0.1138
22.051031977968588 0.1142
22.052124714866316 0.1154
22.054265081857050 0.1144
22.054761278842378 0.1154
22.058316794937458 0.1171
22.059724894231742 0.1173
22.064255006035523 0.1131
22.065684664867870 0.1168
22.065910069889878 0.1137
22.067565655967680 0.1124
22.070026019690822 0.116
22.070352167573056 0.1141
22.071937736437540 0.1133
22.074920168912534 0.1129
22.080046517097227 0.1145
22.082091167592949 0.1134
22.082633504805717 0.1145
22.084033504004989 0.115
22.086213237948300 0.1144
22.087347240093063 0.1149
22.089953097834119 0.1168
22.091011831233349 0.115
22.093862569065461 0.1135
22.096804586490791 0.1167
22.098885936457119 0.1179
22.100245200961464 0.1139
22.101826448104134 0.1124
22.103136345131439 0.1129
22.104160539474218 0.1151
22.106693182714643 0.1157
22.107722129732071 0.1131
22.111256919976359 0.1137
22.112329218303692 0.1141
22.115017700096040 0.1167
22.117331767684973 0.1154
22.117882096481281 0.1144
22.119198917637597 0.116
22.121657329569807 0.1155
22.123374005462168 0.1143
22.125025806106496 0.1155
22.128323245370115 0.1177
22.129085314228423 0.1152
22.131670725185103 0.1155
22.132374980203405 0.1175
22.134841925151893 0.1158
22.136060494858238 0.1146
22.136914205686434 0.1173
22.139125648499217 0.1148
22.139187321453857 0.1168
22.142216536783270 0.1171
22.146203899611233 0.1169
22.147158958341777 0.1151
22.148227589054471 0.1146
22.148907412946233 0.1148
22.150628483859830 0.1148
22.151505639690981 0.1134
22.152163640986927 0.1164
22.153635182738292 0.1178
22.155746121323379 0.114
22.159276957661554 0.1164
22.161586458588353 0.116
22.164795624383732 0.1156
22.166387400613303 0.116
22.167913406687223 0.1163
22.169456919813584 0.1139
22.169688564800481 0.1167
22.174264381917087 0.1177
22.175513521548901 0.1156
22.176104934579019 0.1171
22.178420460598332 0.1174
22.178856321052155 0.1198
22.182179120101424 0.1189
22.183082114380348 0.1175
22.184834688879594 0.1151
22.186423483576796 0.1192
22.189399823834012 0.1149
22.190255561262465 0.1161
22.192135354600556 0.1174
22.193344004579235 0.1185
22.195755720417225 0.1175
22.197286388653914 0.1182
22.198376011762278 0.1196
22.200871953308571 0.1144
22.203089710341789 0.1164
22.203818938745520 0.1168
22.206264752648558 0.1187
22.209518248435511 0.1169
22.210610666979175 0.1143
22.211195795686507 0.1177
22.212666281328080 0.1172
22.213641791252329 0.1179
22.215930970264786 0.1181
22.217882726045168 0.1161
22.222413233297146 0.1167
22.222811131006274 0.1182
22.224160764651074 0.1158
22.227012368216077 0.1193
22.227688016224558 0.1136
22.229330677003073 0.1191
22.230689332093910 0.1174
22.232470464351412 0.1198
22.234622258669720 0.12
22.235743361008115 0.1164
22.239723039669304 0.1184
22.242524960178393 0.1175
22.244312865873372 0.1184
22.246736234296336 0.1201
22.248972200981235 0.1171
22.251371854068562 0.1176
22.252991076750433 0.1175
22.255607050282780 0.1177
22.257850853381200 0.1161
22.258501914920615 0.1163
22.260631944616893 0.1162
22.263465475067644 0.1182
22.264146102270594 0.1162
22.266288269855298 0.1174
22.267980228901699 0.118
22.270977000444354 0.1162
22.272378231413562 0.1214
22.273858632325911 0.1161
22.275083998660843 0.116
22.276206349269295 0.1171
22.279150414077804 0.1183
22.280090021729347 0.1166
22.281218665261104 0.1191
22.283569135386355 0.1172
22.284569005541371 0.1178
22.287252860435967 0.1176
22.288063634318753 0.1191
22.290652611969264 0.1177
22.292717860894189 0.1179
22.294880097783363 0.1162
22.295986917308880 0.1166
22.296814489781145 0.1176
22.297670993098269 0.1156
22.298867435333630 0.1177
22.302108933608967 0.1178
22.303803464651068 0.1172
22.304294971943470 0.1179
22.308831338169913 0.1173
22.310886954864536 0.1156
22.312817906033583 0.1189
22.313271300728331 0.1209
22.313555688951805 0.118
22.316333996383765 0.1175
22.318609141888690 0.1177
22.319108428350198 0.1159
22.321916459446911 0.1178
22.324696323402897 0.1168
22.325171695222057 0.1171
22.327953588230212 0.1167
22.329242436822266 0.1203
22.330494079829766 0.1168
22.333760343099954 0.1185
22.334970329056318 0.1169
22.335706591497981 0.1166
22.337710287039471 0.1151
22.340318982607396 0.1155
22.340936793828572 0.1179
22.345792687611706 0.1212
22.346371696064619 0.1187
22.348809642685296 0.1187
22.350079972542851 0.1182
22.351196515259893 0.1188
22.351752814340479 0.1168
22.352385484582570 0.1208
22.358614176917992 0.1167
22.360044087220906 0.1188
22.361387915004787 0.1142
22.364715442488986 0.1197
22.365522687797096 0.1187
22.367006037841332 0.1179
22.368778098540993 0.1194
22.369924255062433 0.1203
22.371441375985338 0.1177
22.374934322778909 0.1167
22.376776277849704 0.118
22.378404411191912 0.1173
22.379353062208828 0.1197
22.382123110565335 0.1175
22.384715041873893 0.1206
22.387001294819076 0.1159
22.387456444425375 0.1178
22.389154239456371 0.1178
22.392647277264487 0.1167
22.394595916731060 0.117
22.395943464210752 0.1193
22.396193652532226 0.1197
22.400202712233021 0.1196
22.402508707071725 0.1196
22.405013361893840 0.1202
22.406622183077538 0.1225
22.407451258936490 0.1178
22.410875040595315 0.116
22.412368309560293 0.1157
22.413191162224773 0.1194
22.414263565991956 0.1197
22.418307490501348 0.118
22.418572834443470 0.1194
22.423018010605247 0.1181
22.424436925704452 0.1192
22.426966031486653 0.1205
22.427421646292743 0.1202
22.430940090323556 0.12
22.431278079084951 0.1197
22.432304948024044 0.1181
22.434062822113493 0.1179
22.437092465512389 0.1185
22.438245326788081 0.1177
22.441266907529712 0.1178
22.444705133283097 0.119
22.445666919930893 0.121
22.446617226712391 0.1165
22.448611340870322 0.1194
22.449173207430746 0.1176
22.452391031860106 0.1155
22.452895619139092 0.1195
22.453578270360918 0.1194
22.454946914644484 0.1211
22.457290876313660 0.1195
22.458154525419634 0.117
22.459654570647707 0.1155
22.461803451534003 0.1168
22.462915683634751 0.121
22.463750821989741 0.1175
22.465048561929450 0.1188
22.467194571030234 0.1183
22.470909295181187 0.1175
22.473389311166674 0.1199
22.474939868137408 0.1177
22.476423668742715 0.1199
22.479007179704578 0.1165
22.480240059325599 0.1203
22.482214716771242 0.1191
22.483378425464252 0.1182
22.486981047872515 0.1158
22.489495260589717 0.1211
22.491550007260898 0.1188
22.492294981266923 0.1179
22.494372148824713 0.1195
22.495634928230611 0.1194
22.496625644722002 0.1177
22.498432721494826 0.1193
22.499962174660215 0.1194
22.502081089620571 0.1203
22.504009734446868 0.1199
22.506554213572574 0.1186
22.507749054747723 0.117
22.508772407004720 0.1182
22.512038430195361 0.1219
22.512759241632882 0.1185
22.515203656093068 0.1206
22.516207697018636 0.1199
22.518030817712873 0.1174
22.519338865375296 0.1176
22.521539195292721 0.1204
22.522385145192178 0.1199
22.522635832952357 0.1185
22.524880847156723 0.1202
22.525883958621694 0.1195
22.526790874352798 0.1195
22.528148183723900 0.1206
22.530870257013042 0.1204
22.533618354318417 0.1217
22.537071221849065 0.1178
22.538037285158687 0.1175
22.539129160919472 0.1193
22.540768149291669 0.1184
22.541983266879260 0.1211
22.542737216597683 0.1219
22.544209965246008 0.1216
22.547235626658779 0.1213
22.550686419121135 0.1208
22.552475174154608 0.1194
22.554692699889767 0.1187
22.555848250365607 0.1227
22.558288692857076 0.1202
22.559368862563439 0.1174
22.561201341486832 0.1216
22.563654227224745 0.1217
22.565155715009716 0.1223
22.565903117466256 0.1207
22.567164214006489 0.117
22.570218390456269 0.1201
22.571205742981427 0.1217
22.572724542458616 0.1207
22.576181723300092 0.121
22.576552089675854 0.1187
22.578652911805055 0.122
22.579640123376588 0.1199
22.579733229656867 0.1193
22.583833279062979 0.1211
22.585006494948495 0.1188
22.586338825166216 0.1186
22.587659342815659 0.1193
22.590894496454798 0.1207
22.591828311239446 0.1204
22.592640880557799 0.1204
22.593667466155495 0.1173
22.594940420420791 0.1196
22.598257287145362 0.1226
22.599504613907694 0.1207
22.603071715682855 0.1216
22.604744983501153 0.1177
22.606062536378843 0.1199
22.606854617535859 0.1202
22.609922225690525 0.1189
22.612332769952467 0.1206
22.613791511439825 0.122
22.617080699009350 0.1201
22.618870281519001 0.1218
22.620502464156790 0.1214
22.621616098898691 0.1195
22.623701836738967 0.1199
22.625900299189439 0.1204
22.627970012548662 0.1228
22.628964008078572 0.1234
22.630105000850303 0.1222
22.632620657764814 0.1202
22.634180784751472 0.1215
22.635155381787648 0.1188
22.638697532913881 0.1202
22.640738932477500 0.1219
22.641767328892399 0.1211
22.644825706187962 0.1212
22.645699777129654 0.1206
22.646425103291513 0.1208
22.649788780254742 0.1227
22.651078383247757 0.1233
22.654207452011512 0.1202
22.655295697154788 0.122
22.657343561157891 0.1208
22.658535659856597 0.1193
22.660318427327631 0.1196
22.663547383685543 0.1209
22.667429085546623 0.1205
22.667799822110450 0.1216
22.669257123241284 0.12
22.670596512444607 0.1208
22.671737190721661 0.1231
22.673951723867457 0.1195
22.674877070268707 0.1213
22.678203178843109 0.1206
22.679252970880448 0.1216
22.681735797053960 0.1198
22.684225130784757 0.1214
22.684579384420658 0.1197
22.689034098418098 0.1202
22.691077031016707 0.1196
22.693044033981508 0.1215
22.695029760663974 0.12
22.696830460236676 0.12
22.698865859785091 0.1222
22.699507703637078 0.1219
22.702469591595271 0.1217
22.704067543799116 0.12
22.704850905775888 0.1206
22.707498726146323 0.1203
22.708235411019597 0.1226
22.710088188385640 0.1209
22.712791959655359 0.1176
22.713408546944795 0.1194
22.715970122276740 0.119
22.718383546705805 0.1214
22.721211095400857 0.1216
22.723544822004094 0.1225
22.725340482736868 0.1229
22.728458260948813 0.1228
22.729210647383120 0.1191
22.730127191304472 0.1161
22.734820636927495 0.1206
22.735160694490038 0.1199
22.737262087380110 0.1212
22.738117569324359 0.1211
22.739667638642324 0.1235
22.741585637172367 0.1217
22.743996018570172 0.1195
22.746415335088823 0.1217
22.747909089663516 0.1191
22.750050017534448 0.1195
22.753881546282802 0.121
22.755556589820962 0.1217
22.756983806447188 0.1231
22.760128341143879 0.1193
22.762089771333347 0.1211
22.762899693068206 0.1224
22.763874664502321 0.1237
22.765532256304660 0.1233
22.765945914288547 0.121
22.769325094501095 0.1222
22.771522227444162 0.1203
22.772694137690021 0.1201
22.776363888218818 0.1228
22.778331694514506 0.1206
22.779377408936472 0.122
22.781785110397511 0.1196
22.782779300979243 0.1242
22.785052688785171 0.1227
22.787456751528772 0.1226
22.788343029661259 0.1232
22.791600920274753 0.1206
22.793279454913215 0.122
22.795484854959586 0.1213
22.796454243567943 0.1226
22.798671603718738 0.1207
22.800832267678626 0.1194
22.801175322893954 0.1223
22.803411076965300 0.1218
22.804920328772347 0.1235
22.808857562548344 0.1226
22.811887008444611 0.1233
22.814425035275931 0.1204
22.817351678880527 0.1227
22.818562447106814 0.1223
22.820765639457225 0.121
22.822354445626619 0.1192
22.825124207023904 0.1227
22.825764604608025 0.1218
22.827314113158611 0.12
22.830292177797073 0.1193
22.831368643968954 0.1197
22.834284780731590 0.1194
22.836173341660722 0.1224
22.838106355949595 0.1212
22.839347623156279 0.1199
22.840028449265780 0.1215
22.841824256706751 0.1225
22.842562114493223 0.123
22.845878515860342 0.1235
22.847658195380522 0.1217
22.848295781157642 0.1198
22.850600298562856 0.123
22.852220008281119 0.1228
22.852957733865630 0.1235
22.855715320497758 0.1228
22.856676834217666 0.1231
22.857677843696312 0.121
22.861783723743617 0.1214
22.862990559900307 0.1216
22.863289404169144 0.1207
22.865704033371408 0.1232
22.868287729981116 0.1197
22.869017535180589 0.1222
22.870065889027767 0.1197
22.872754886111323 0.1202
22.875472288506646 0.1193
22.877266265702644 0.1213
22.878133826599594 0.1198
22.881625326607917 0.1207
22.883739997913182 0.1187
22.887043857549468 0.1234
22.888906561976132 0.1219
22.890409720766758 0.1197
22.892521270707267 0.1213
22.895279344383464 0.1198
22.896527732488643 0.1212
22.897556262590005 0.1233
22.900256255218338 0.1217
22.900941949340275 0.1218
22.903552645035411 0.1217
22.904176882212770 0.1235
22.904657594311391 0.1205
22.906831714032545 0.1201
22.907171415940628 0.1195
22.910608014892361 0.1191
22.912206962350268 0.1218
22.913627481142850 0.119
22.915298290250995 0.1219
22.916352403335370 0.1224
22.920552569208837 0.1217
22.921458397207736 0.1222
22.922444172034396 0.1239
22.925537471244187 0.1188
22.925910381030601 0.1237
22.927917271380732 0.1235
22.930046999772056 0.1182
22.931537193110792 0.122
22.935304746441304 0.1229
22.936512427637975 0.1219
22.937490948423967 0.1199
22.938830222595641 0.1197
22.943198075395848 0.1219
22.946272555507935 0.1226
22.947458939552103 0.1227
22.949907308268607 0.1232
22.950615226297543 0.1223
22.953213923565976 0.1233
22.954189362231347 0.122
22.956526041525965 0.121
22.958660918601531 0.1235
22.960753797364223 0.1232
22.964457172578406 0.1214
22.965334514690344 0.1258
22.967229015032341 0.1241
22.968949117548480 0.1253
22.969388978781048 0.1234
22.971789024288199 0.1211
22.974727455764938 0.1222
22.975319633401188 0.1222
22.977297789131541 0.1235
22.981172529865134 0.123
22.982054783165321 0.1232
22.982700617202852 0.1236
22.985508717073383 0.1208
22.985663414754359 0.1201
22.987218165865286 0.1216
22.991681360886812 0.1226
22.992424317252667 0.1209
22.993074557357527 0.1237
22.996908583383881 0.1203
22.997606644319408 0.1236
22.999629997967347 0.1195
23.001835152004698 0.1228
23.002645865697446 0.1222
23.005687770031802 0.1227
23.006229947724510 0.1226
23.009286189555354 0.1232
23.011433623453872 0.123
23.013335300165831 0.1226
23.015826042561226 0.124
23.017766786612899 0.1267
23.018330804301836 0.1203
23.020682089024483 0.1239
23.020932261765683 0.1235
23.024037148856099 0.1203
23.024345880127989 0.1226
23.025409393366459 0.1227
23.026798034166671 0.123
23.028683693296365 0.1248
23.030687727220329 0.1259
23.031918818038925 0.1215
23.034698666546252 0.1238
23.036831915069655 0.1242
23.038440534041612 0.1215
23.040668082052310 0.121
23.041129738937006 0.124
23.043571421880372 0.1249
23.044936908512110 0.1233
23.046721469656870 0.1233
23.050723396942193 0.1211
23.051898987886162 0.1255
23.053864167834156 0.1244
23.056587064252533 0.1241
23.059085425908172 0.1266
23.060056708990054 0.1254
23.062157672653285 0.1234
23.063412365394651 0.1246
23.065122187822976 0.1228
23.067678447593970 0.1181
23.069499200877871 0.1255
23.070422787664572 0.1227
23.071095293578175 0.1242
23.072473496961923 0.1242
23.074105440302354 0.1248
23.076641946578242 0.1244
23.080111464991290 0.1234
23.081427383066337 0.1201
23.082385681054745 0.1231
23.084290555487048 0.121
23.086894479624320 0.1219
23.088947097660121 0.1233
23.090049821240868 0.1218
23.091897934460782 0.1241
23.092639854315753 0.1237
23.095520157938015 0.124
23.095987152626471 0.1211
23.098834862022812 0.1235
23.100187749945423 0.1224
23.101243850269508 0.1247
23.102722942592251 0.1226
23.105019483501422 0.125
23.106625574014966 0.1231
23.108808229081390 0.1236
23.110757050908834 0.1242
23.112484265865479 0.1232
23.113433818516917 0.1229
23.114857410655048 0.1234
23.116270359126606 0.125
23.117531101008201 0.1212
23.120608006272157 0.1237
23.122678157146314 0.1227
23.124555630542790 0.1223
23.125568422289419 0.1236
23.127422737500858 0.1249
23.129554305230318 0.1234
23.131760578773125 0.1233
23.132566388188383 0.1253
23.134010506254263 0.1233
23.134510910218165 0.1233
23.136231526558831 0.123
23.137490117982534 0.1243
23.139441996182157 0.124
23.142003968539353 0.1242
23.143545369878058 0.1206
23.145039869170649 0.1219
23.146835445558974 0.1226
23.150554208218153 0.1258
23.151751097414795 0.1228
23.153244372711505 0.1231
23.155601437043838 0.1239
23.156956659013709 0.1273
23.159091901952142 0.1247
23.159869823409796 0.1257
23.162934873888137 0.1225
23.165521037807785 0.125
23.168835040256653 0.1256
23.169424675379904 0.1232
23.170514736390437 0.123
23.171685126290942 0.1248
23.174434911333648 0.1255
23.176209696608755 0.1263
23.178428655360200 0.126
23.181278887877767 0.1244
23.183751837052490 0.1256
23.184389524180798 0.1238
23.185578958792227 0.1229
23.188234773235248 0.1241
23.191197632608244 0.1251
23.191599386669964 0.1233
23.193903670504927 0.1242
23.195950650295259 0.1252
23.198352076036397 0.1253
23.201309022419242 0.1253
23.203006755562093 0.1231
23.203820979928260 0.1262
23.204431935287371 0.126
23.206327110643027 0.1244
23.209783325174524 0.1222
23.211089930246619 0.1207
23.211905456798611 0.1267
23.213808581460405 0.1221
23.216399338382011 0.1245
23.217510686403056 0.1255
23.219345987750994 0.1262
23.220268080924455 0.123
23.222566426430046 0.1214
23.223335797263037 0.1274
23.225091634577765 0.1253
23.227452565594081 0.1257
23.229221065758733 0.1242
23.231125558929492 0.1257
23.232355726315973 0.124
23.233634318209319 0.1265
23.238165531083620 0.1261
23.239478126494252 0.125
23.240268068796276 0.1249
23.242831981497787 0.1253
23.243162028370875 0.126
23.246266899669248 0.1234
23.247268617124512 0.1218
23.249363225616239 0.1223
23.250825729935400 0.1242
23.253403962846846 0.1255
23.254232959543948 0.1247
23.258648429053672 0.125
23.259166477880871 0.1251
23.262418432796416 0.1274
23.264057398453712 0.1264
23.266044025354066 0.1242
23.267691638751401 0.123
23.268892345087057 0.1242
23.269718731495537 0.1239
23.272868864727183 0.1229
23.275739580241641 0.1248
23.276444079186003 0.1249
23.277371560281434 0.125
23.280097897056137 0.1227
23.281207439511842 0.1238
23.282264913625738 0.1244
23.285493594280251 0.1258
23.289286414031977 0.125
23.291445189910956 0.1258
23.293284725440827 0.1245
23.295701364851340 0.1233
23.297872520363086 0.1234
23.299605756133236 0.1232
23.301730404042900 0.1233
23.303638033854568 0.1244
23.305220340926354 0.124
23.307786276074545 0.1214
23.308446065800432 0.1233
23.309380310123924 0.1224
23.310637154755586 0.1278
23.311686382691626 0.1249
23.313542176826626 0.1233
23.315003654356698 0.1256
23.315816201661690 0.1249
23.317840109317149 0.1252
23.319840883086687 0.1252
23.320198570910804 0.1249
23.321439239880021 0.1252
23.325350998581495 0.1253
23.326476516795502 0.1263
23.328073945872983 0.1278
23.328650217874699 0.1236
23.331689162322849 0.1252
23.332631591892749 0.125
23.334875774485205 0.1265
23.336886781936286 0.1261
23.339640733946045 0.125
23.341817347639278 0.1244
23.342702716898511 0.1226
23.344427849263926 0.1232
23.346109479410643 0.1234
23.347280400631664 0.126
23.348612207478034 0.1276
23.351848595366977 0.1254
23.352633311476836 0.125
23.355302466771789 0.1242
23.356701617905617 0.1291
23.358768989515632 0.127
23.360926720092742 0.1269
23.364470707997175 0.1264
23.365849121084217 0.1264
23.367862513122589 0.1253
23.368157597084874 0.123
23.369563181880679 0.1255
23.372658658663475 0.1258
23.374629410813117 0.1301
23.375887294888013 0.1262
23.377825101445492 0.1271
23.380681783974069 0.1281
23.381520310088121 0.1276
23.382970901014595 0.1275
23.383902410118747 0.1264
23.385586521954266 0.1267
23.387594885546527 0.1252
23.388949958051661 0.1265
23.391875882354110 0.1254
23.394922543590894 0.1258
23.397265446394318 0.1245
23.398601655941242 0.1257
23.399766595441513 0.1226
23.403362801888921 0.1268
23.404039813578287 0.1259
23.405207103542132 0.1258
23.406536301129332 0.1268
23.408905980733977 0.1259
23.410504947051290 0.1277
23.411426912155690 0.1253
23.412557632558087 0.1265
23.413949946535265 0.1266
23.414953998515220 0.1252
23.415143838585031 0.127
23.416021245930626 0.1267
23.418544844799435 0.1261
23.419987532971426 0.1268
23.422114885459738 0.1256
23.422999976781931 0.125
23.423934646967414 0.1254
23.424971533111780 0.1268
23.427427066144762 0.124
23.429856221150633 0.1279
23.430866666214932 0.1269
23.433410211901485 0.1261
23.435937802790562 0.1259
23.437936797940139 0.1256
23.440028500942265 0.1276
23.441306265879849 0.1264
23.443621722949302 0.126
23.446484856857296 0.1271
23.448078872998678 0.1255
23.449967576910357 0.1262
23.450244069892136 0.1264
23.451192662507960 0.1264
23.453101699539406 0.125
23.455083564064125 0.1258
23.458115287259353 0.124
23.459493227438060 0.1262
23.459564726419892 0.124
23.463124610245373 0.1271
23.465180299067171 0.1246
23.468985195068065 0.1257
23.469613389638802 0.1249
23.472167795660365 0.1277
23.473523470720966 0.1269
23.474786817091680 0.1269
23.476564760819429 0.1283
23.480208481371989 0.1259
23.480586914201062 0.1266
23.484228902041750 0.126
23.486281203237340 0.1246
23.487813948307323 0.1249
23.491395855007134 0.1296
23.491600881254918 0.1236
23.494357550843322 0.1268
23.495967496271021 0.1252
23.497090821399450 0.1251
23.498751214843566 0.1268
23.499484300056768 0.1281
23.501921502375851 0.1283
23.503835406698474 0.1249
23.504870156424200 0.1268
23.506628512032780 0.1259
23.508824070939887 0.1261
23.509679339044304 0.1283
23.510524140913443 0.1286
23.512239255207664 0.128
23.514249767637949 0.1259
23.515797791307786 0.1268
23.516249040383421 0.1283
23.519484658075722 0.1278
23.521421328618469 0.1277
23.524289226737118 0.1253
23.525830023944923 0.127
23.526808258991238 0.1259
23.528790726098890 0.1267
23.529996375876060 0.1245
23.533098379265418 0.1243
23.534519063984799 0.1265
23.534777647404660 0.1252
23.536112398867672 0.1259
23.538370575993010 0.127
23.540413941650346 0.1238
23.541838920050552 0.1263
23.542739900408698 0.1245
23.544972276956120 0.1253
23.547404662284592 0.1258
23.548767287867602 0.127
23.551442101929041 0.1246
23.554089974655902 0.1282
23.555536546326792 0.1268
23.555972891242845 0.1302
23.560280347985454 0.124
23.561942871347689 0.125
23.562327373077260 0.1264
23.564265605742452 0.1265
23.565799355561296 0.1264
23.568195289259357 0.1257
23.568798000800697 0.1258
23.570608886798862 0.1259
23.573418948892176 0.1277
23.573733102128212 0.1251
23.575789613410993 0.1273
23.576797548228317 0.1266
23.579072490728411 0.1294
23.581045412584228 0.1252
23.583183263832392 0.1279
23.586191006217586 0.1267
23.587634057976022 0.1273
23.588731391933020 0.1273
23.591696127330618 0.1288
23.594520487346081 0.1256
23.597464133522749 0.1289
23.597927814417982 0.1253
23.598655645026980 0.1288
23.600430051830937 0.1271
23.602090974225966 0.1296
23.604742647237604 0.1285
23.605589056928352 0.1305
23.608147445177714 0.1275
23.610891554674950 0.1268
23.612031812601973 0.1256
23.613064562596666 0.1277
23.615483362218324 0.129
23.617347266853930 0.1261
23.619257042696280 0.1249
23.621028386324809 0.1288
23.622499837571347 0.1278
23.624270313298400 0.1275
23.626754480068090 0.1266
23.627330555048101 0.1257
23.629743795263959 0.1257
23.633575166379337 0.1257
23.633854309278412 0.1277
23.635445051077948 0.1288
23.636825799733984 0.127
23.638275083021849 0.1273
23.639940858785636 0.1261
23.641389383289862 0.1285
23.643233161550182 0.126
23.644755872244982 0.1293
23.647702359648779 0.1281
23.649390344894673 0.1236
23.650646035852084 0.128
23.651549676137574 0.1289
23.653437295176037 0.1258
23.654622471142510 0.1256
23.658606808883921 0.1257
23.659589749140849 0.1296
23.661141020043544 0.1285
23.664367652303216 0.1284
23.665778441335586 0.1287
23.666325090884357 0.1257
23.669063684043870 0.1272
23.670268126053593 0.1284
23.671414680271806 0.1263
23.674600952180022 0.1272
23.674914803565954 0.1275
23.677701550983198 0.1291
23.679712194585164 0.1279
23.682809470419802 0.1288
23.684629479598058 0.1268
23.685362339074388 0.1284
23.686510573464084 0.1284
23.688690443698665 0.1298
23.690084473066960 0.1303
23.691520794041733 0.1288
23.693192707320474 0.1286
23.696085597783973 0.1284
23.697756162999816 0.1295
23.699137862020976 0.1294
23.701830457553410 0.1278
23.703516100924976 0.1281
23.707368844168212 0.1299
23.707903945449729 0.1283
23.708654260017429 0.1273
23.711131305421080 0.1277
23.713346501195595 0.1266
23.715322710778743 0.1302
23.718909428477644 0.1251
23.720435917165723 0.1265
23.721892468967365 0.1274
23.723316496619603 0.1268
23.724650098937289 0.1259
23.724927454014576 0.128
23.728171677747291 0.1258
23.728918665049658 0.1318
23.731260807280250 0.1305
23.733736542273554 0.1297
23.735295959694131 0.1285
23.737221223401455 0.1304
23.739634057516259 0.1274
23.741803294097711 0.1308
23.743587760056226 0.1276
23.747619787748231 0.1261
23.749489397520207 0.1269
23.751234394885728 0.1284
23.753322563501797 0.127
23.754926698768468 0.1274
23.757915864193276 0.1286
23.759309025979036 0.1294
23.763822506961212 0.1299
23.765280431317223 0.1243
23.767744890931318 0.1271
23.770231946849993 0.1288
23.772186846627061 0.128
23.773247485308705 0.1277
23.774189674919917 0.1285
23.776199600872495 0.1273
23.777484273493954 0.1294
23.779052915001966 0.1277
23.783149222939283 0.1285
23.783684725001052 0.128
23.785582003701368 0.1259
23.786428656235355 0.128
23.787648754252242 0.1275
23.790089045698956 0.1306
23.792304207932794 0.1275
23.793263718886042 0.1278
23.794945992744328 0.1289
23.797225604341030 0.1263
23.797516970247720 0.1287
23.799816660987357 0.1288
23.800438666423656 0.1318
23.803522512404047 0.1266
23.805337448353725 0.1289
23.807134104796475 0.1301
23.807874448854808 0.1281
23.812361497384622 0.127
23.814220277274298 0.1276
23.815645538610617 0.1274
23.817087052647786 0.1272
23.817894636243892 0.1296
23.819890068422399 0.128
23.821956441598516 0.1316
23.823282576192497 0.128
23.825248216738732 0.1263
23.827192862457618 0.1282
23.829707989146058 0.1277
23.830342575695965 0.1312
23.833390070634191 0.1295
23.836797835967737 0.1274
23.838583088287852 0.1274
23.839174932463319 0.1304
23.839806071923054 0.1297
23.842743121862622 0.1325
23.845170863296431 0.1306
23.845921976057713 0.1258
23.847463859885242 0.1285
23.849061038444198 0.1308
23.849558067295582 0.1286
23.850742008705936 0.1308
23.854579651879334 0.1309
23.855914723994431 0.1288
23.857569473350416 0.1272
23.858691714260758 0.1302
23.859886835839585 0.1275
23.863547312324474 0.1303
23.863814312728593 0.1281
23.864215197936531 0.1304
23.865571545929022 0.1278
23.867848403133383 0.1315
23.869251167003185 0.1307
23.870633738863848 0.1289
23.874053490456014 0.1296
23.874966446757785 0.1277
23.877343828606644 0.1312
23.879319808971996 0.1299
23.882350437378474 0.1302
23.884705742617967 0.131
23.885553920006750 0.1288
23.887039751808121 0.1311
23.889572027600675 0.129
23.891321151503881 0.131
23.894342535756874 0.13
23.898071175706889 0.1306
23.898707582717698 0.1331
23.899230042997264 0.1282
23.901603636862724 0.1293
23.904958438000801 0.1306
23.905798685125696 0.1303
23.907999819015284 0.1293
23.909460785651106 0.1296
23.912658538321040 0.1285
23.914337311434679 0.1271
23.915962080381362 0.1314
23.917548506601179 0.129
23.918547101465123 0.134
23.920934241206091 0.1319
23.921190749577207 0.1293
23.924634593567454 0.131
23.925524183897473 0.1311
23.928978763334012 0.1303
23.929865965716111 0.1291
23.932070332369015 0.1295
23.934107999651250 0.1306
23.935752155144158 0.1291
23.937462275484119 0.1306
23.938796315864426 0.1276
23.941276228095052 0.1281
23.943440992615525 0.1301
23.943633260265074 0.1282
23.944932677894549 0.1297
23.946098143255188 0.1304
23.948591252008391 0.1305
23.950459495063072 0.1289
23.952603488640968 0.1301
23.954901303429875 0.13
23.956743269547260 0.1279
23.957607940941330 0.131
23.960269635648419 0.1303
23.961095344621459 0.1318
23.965582105620513 0.13
23.966852399635837 0.1316
23.970045246878144 0.1314
23.970618379563337 0.1312
23.972601963650924 0.1339
23.973491648045837 0.1306
23.975342896292627 0.1322
23.976281400426430 0.1299
23.978387212739566 0.1287
23.979664659036011 0.1297
23.980708437503409 0.1315
23.982920513644864 0.1288
23.984927305294978 0.1335
23.986658836227587 0.1322
23.988578779527614 0.1315
23.989313109480026 0.1318
23.992934225041587 0.1288
23.995677060521910 0.1268
23.997868618103162 0.1322
24.000463466699234 0.1333
24.002464450971658 0.1308
24.004042734628285 0.1336
24.004393021602038 0.1296
24.006740782557699 0.1329
24.010450459667599 0.1296
24.010717938691673 0.1309
24.012872897247590 0.1305
24.015891908429541 0.1296
24.017075116807380 0.1306
24.017884108580247 0.1337
24.021195145069100 0.1294
24.021839633596887 0.1303
24.023136095886372 0.128
24.025307443530796 0.1312
24.026899671328326 0.1286
24.027058323643065 0.1297
24.031884869761516 0.1312
24.032562405276597 0.1298
24.034238148793822 0.1316
24.034912353507817 0.1283
24.042116528858870 0.1313
24.043377835053672 0.1323
24.044302903418352 0.1284
24.045616330635909 0.1325
24.045724338347455 0.1329
24.047896141690018 0.1325
24.049772145523889 0.1313
24.051654011954589 0.1319
24.052441990193454 0.1322
24.056416686245502 0.1322
24.057640594715004 0.1328
24.059067681347599 0.1314
24.059736150633146 0.1336
24.060804334234348 0.1308
24.066287670882023 0.1315
24.068176930828805 0.1302
24.069751572918900 0.1318
24.071788029315549 0.1317
24.073452087159001 0.1291
24.075652806369764 0.1315
24.077012650413010 0.1321
24.080198211205200 0.132
24.081575030374815 0.1302
24.083295092030038 0.1295
24.086085538614395 0.1288
24.087327434515206 0.1331
24.089392294869050 0.129
24.091361907056363 0.1314
24.092063577579804 0.1318
24.094155589643229 0.1325
24.096146390685249 0.1296
24.098452004254128 0.132
24.099671135102163 0.1303
24.102484951759738 0.1322
24.104724049998008 0.1327
24.106275565163443 0.1342
24.108045427831126 0.1312
24.108530680973040 0.1327
24.111899029590361 0.1317
24.113571213653039 0.1344
24.115097735506620 0.1301
24.116744777244794 0.1315
24.117580766614100 0.1352
24.120232562913461 0.1319
24.123083391411559 0.1317
24.123489803295161 0.1331
24.125849480324501 0.1308
24.128928562022995 0.1333
24.130748083970584 0.133
24.133276189323670 0.1299
24.134634193682487 0.1341
24.136694002295584 0.133
24.137297252267263 0.1358
24.138217620780594 0.1339
24.143757988540369 0.1307
24.144741511626872 0.1354
24.148378872515682 0.1332
24.150452713821938 0.1332
24.151617447738325 0.1343
24.155265726468127 0.1297
24.155860352631489 0.1322
24.156409434620052 0.1316
24.158429592720008 0.1303
24.159835600508352 0.1347
24.161953516708483 0.1313
24.163470934220101 0.1333
24.164751371656635 0.1305
24.170631004004438 0.1345
24.171740378290544 0.1312
24.172572074342337 0.1295
24.174211403373796 0.1359
24.178761829136633 0.1314
24.179713767984648 0.1339
24.180076622650660 0.1333
24.182578162078570 0.133
24.183958986587850 0.1328
24.186149892585188 0.1339
24.188041133233384 0.1336
24.188336459138611 0.1333
24.189293354821249 0.1332
24.190714599877232 0.1358
24.192376544585802 0.1309
24.193121502059217 0.132
24.193992788238205 0.1331
24.194657886470932 0.135
24.195585809988035 0.133
24.198073820218603 0.1354
24.200384394431961 0.1325
24.201277810340873 0.1308
24.201565847987347 0.1302
24.204153129099744 0.1313
24.206000884114641 0.1341
24.207100484035166 0.1309
24.209427727092198 0.1318
24.211725476146675 0.1331
24.212821974830860 0.1306
24.213803533076131 0.1326
24.216067824743146 0.1318
24.216837128781950 0.1339
24.218061822586364 0.1326
24.223250064556684 0.13
24.225397424428309 0.1319
24.226896338066116 0.1326
24.227889475134372 0.1329
24.230811900029696 0.1324
24.231705200524370 0.1335
24.232743442083795 0.1348
24.234531684559094 0.1308
24.236249321870687 0.1323
24.238128124350467 0.1327
24.239945885640566 0.1308
24.241542823067743 0.1327
24.242086587776978 0.1339
24.243250777614897 0.133
24.245120911788060 0.1346
24.246731669970657 0.1345
24.249878345289773 0.1314
24.251693276556665 0.134
24.252956297475468 0.1336
24.255676996233877 0.1355
24.257914811596955 0.1361
24.258651681796078 0.133
24.259582106800607 0.1351
24.260865650756568 0.1314
24.264875262813597 0.132
24.265693063659647 0.1341
24.268442384596842 0.1334
24.269978173346331 0.1325
24.272979469797868 0.1319
24.274074638268250 0.1318
24.277227456608326 0.1319
24.279035412604756 0.1334
24.280038049304682 0.134
24.282446129477140 0.1325
24.283506052190404 0.1339
24.287731311023627 0.1318
24.289131740792595 0.1322
24.292066090095947 0.1336
24.294134968737399 0.1316
24.298954615520078 0.135
24.299517742537791 0.133
24.300513188704233 0.1308
24.303489744096261 0.1332
24.304908982037865 0.1339
24.305953869276934 0.1344
24.308680412616766 0.1344
24.309492082113092 0.1347
24.311382530017536 0.132
24.312784985176158 0.1319
24.313566615548673 0.1302
24.314516586754838 0.1318
24.317762109548575 0.1337
24.320236466754203 0.1315
24.322441365310176 0.1341
24.323558704608775 0.1333
24.325002706991960 0.135
24.327200945426242 0.1343
24.327782271434188 0.1344
24.328278734552768 0.1333
24.330413709044720 0.1316
24.332051120343426 0.1346
24.335105150831058 0.133
24.337086112619993 0.134
24.338239024832266 0.1356
24.341439344580969 0.1341
24.343965291163677 0.1372
24.344561012062321 0.1378
24.345951412039881 0.1367
24.348386179023429 0.1306
24.352141371053605 0.1364
24.353046748558384 0.1326
24.355093777821054 0.1346
24.357866677042864 0.1315
24.360304884886016 0.1344
24.362521636778332 0.1339
24.365312095229534 0.1316
24.365690132994771 0.134
24.367385534163159 0.1345
24.368852461099817 0.1344
24.372413822658803 0.1326
24.374422904194212 0.1344
24.376474255903872 0.1312
24.376843571307958 0.1321
24.377673888597879 0.1333
24.379668147257487 0.132
24.381490598705110 0.1344
24.382049653635480 0.1322
24.384657430267115 0.1348
24.385190454216087 0.1344
24.388476534151494 0.1351
24.390288703464513 0.1325
24.392307928803561 0.1347
24.392905289160428 0.1347
24.393406090901681 0.1347
24.396517229551133 0.135
24.400730112964762 0.1347
24.401170582962109 0.1356
24.402820426694610 0.1353
24.404937427867548 0.1347
24.407337717066081 0.1332
24.408995604696518 0.1324
24.409782851535816 0.1357
24.412478478807369 0.135
24.412583175617435 0.1351
24.414816802661417 0.1343
24.416733577752353 0.1319
24.418824921434002 0.1316
24.420647627533608 0.1322
24.422730397329058 0.1341
24.424659404128370 0.1327
24.425784501589131 0.1351
24.428255243110748 0.1346
24.430635877214744 0.1338
24.431486596851396 0.1326
24.432098943417824 0.1312
24.437972533454509 0.1347
24.438831270202552 0.1329
24.440552936885094 0.1339
24.445195638626842 0.1313
24.445778464971937 0.1328
24.447766344587595 0.1335
24.449669158087641 0.1354
24.452525331142631 0.1321
24.454107141169125 0.1345
24.455305506229436 0.1359
24.457227443040971 0.1341
24.458079550715102 0.1327
24.459803932039190 0.1343
24.461111539638807 0.1356
24.463466884826207 0.1345
24.464254824412034 0.135
24.465785725890377 0.1329
24.467421513615125 0.1349
24.469215904060082 0.1343
24.472134306890851 0.135
24.473633893791007 0.1314
24.475841532425594 0.1326
24.478155430447387 0.1316
24.478704351649029 0.1359
24.481125688154773 0.1378
24.482893883171204 0.1339
24.483502086819215 0.1342
24.486520899873774 0.1324
24.487063143852339 0.1338
24.488680125726347 0.1349
24.491086225627978 0.1354
24.493597647362201 0.134
24.495606669294261 0.1329
24.496814375961037 0.1351
24.500484048448328 0.1332
24.500917272726632 0.1321
24.502931546151967 0.1346
24.506169002342155 0.1349
24.508895780917719 0.1353
24.510520730187284 0.136
24.512445453845238 0.1343
24.513985720776816 0.1352
24.515105228284899 0.1354
24.518195533712582 0.1343
24.518644894156697 0.1365
24.519512129557565 0.1378
24.522625308648113 0.135
24.524582706144560 0.1342
24.525959270394790 0.1333
24.527627136161112 0.1361
24.531364591886071 0.1363
24.531828679928104 0.1341
24.534459085001846 0.1344
24.535381082024802 0.135
24.538137223779700 0.1383
24.539346459822564 0.1345
24.542800648873794 0.1372
24.543943685548751 0.1348
24.544877450482247 0.1337
24.546256669456561 0.1363
24.548229803093520 0.1351
24.551414607645501 0.1326
24.553122875556088 0.1367
24.554173855911362 0.1356
24.554564750339857 0.1354
24.556252608983478 0.1351
24.561713091745599 0.1344
24.564294511332985 0.1342
24.566942060639935 0.1313
24.567751617392936 0.1365
24.570147987746378 0.1336
24.571924193501349 0.1333
24.573513174650003 0.1363
24.577136664676697 0.1323
24.578781925280261 0.1355
24.581134545291562 0.1357
24.582388551849817 0.1339
24.584385364190215 0.1357
24.585145724415838 0.1344
24.587039940182134 0.1362
24.587953870094751 0.1369
24.590122908448723 0.1345
24.592430230897595 0.135
24.593959751125350 0.1331
24.595260136694723 0.1347
24.601410132354101 0.1351
24.603505658110915 0.1353
24.604653109933501 0.1388
24.606497541037974 0.1369
24.607235079550801 0.1358
24.610072361585679 0.1357
24.612316530485746 0.1361
24.613736692463615 0.1327
24.614655337917920 0.1359
24.618166891375353 0.135
24.620347749343015 0.1353
24.621310381048772 0.1379
24.623322462867129 0.1372
24.626286113172220 0.1349
24.628756707825374 0.1356
24.629498803136268 0.1357
24.630194369057747 0.1359
24.632883908753790 0.1335
24.636012136445306 0.1387
24.639596341079528 0.1357
24.641239857775844 0.1369
24.643139547683479 0.1342
24.643974571056297 0.1342
24.645050450478966 0.1345
24.648032516199045 0.1343
24.651007528555994 0.1341
24.652248347831730 0.1367
24.655197826901752 0.138
24.657285946447619 0.1338
24.659375122078622 0.1403
24.661269643605092 0.1336
24.662670098477424 0.1391
24.664733250921660 0.1344
24.666555048663966 0.1373
24.668083193497942 0.134
24.669343065136317 0.1382
24.671105291441773 0.1362
24.673116660327043 0.1342
24.674716051544863 0.1356
24.675783557041232 0.1386
24.678305606593408 0.1362
24.681309184656943 0.1357
24.682310033571216 0.1344
24.683525271437805 0.1351
24.685476475719426 0.1351
24.688021020051522 0.135
24.688918401556819 0.1328
24.690555071143482 0.1352
24.692347751722778 0.1359
24.693636661730231 0.1354
24.697496521892393 0.1368
24.699426648433054 0.1358
24.702458677587561 0.1366
24.702795130823745 0.1364
24.706928293307516 0.1367
24.708431499258232 0.1368
24.708887247401456 0.1367
24.710823937535810 0.1355
24.714846024557161 0.137
24.716697164638997 0.1356
24.718712539669205 0.136
24.721189558137315 0.1364
24.723003387554815 0.1396
24.724033001456572 0.1385
24.726362414073691 0.1356
24.728458779470490 0.1368
24.730358279487003 0.1374
24.730650563036725 0.1372
24.733050144571752 0.1344
24.735397211254853 0.1389
24.738706205630223 0.136
24.740538120542471 0.1376
24.741995661875812 0.1397
24.743819188671512 0.1365
24.745695600997536 0.135
24.746286621828350 0.1371
24.749030110508247 0.1361
24.751098802533530 0.1367
24.753479333138994 0.1375
24.753813379533856 0.1359
24.754295066779676 0.1392
24.756701169100186 0.1358
24.758275031708916 0.1383
24.758696938084206 0.1355
24.761238405844242 0.1346
24.762204093704103 0.1366
24.763198840052308 0.1363
24.765680577731676 0.1361
24.766853571638094 0.1354
24.768435242511913 0.1359
24.770310618354134 0.1415
24.771757427423335 0.1361
24.772777578180690 0.1383
24.774325893601752 0.1363
24.777225219612344 0.1386
24.777902360602194 0.1355
24.783012538940451 0.1363
24.783881964804724 0.1372
24.784937738413412 0.1354
24.786136741368072 0.1375
24.786933590384859 0.138
24.789141373955086 0.137
24.790626492264753 0.1366
24.792462692193844 0.1374
24.794484447820786 0.1344
24.795103126373515 0.1376
24.798316130759673 0.1341
24.799722117700970 0.1349
24.799923737888893 0.1358
24.802764543574767 0.1355
24.804315216733883 0.1355
24.805284813702421 0.1376
24.809571204432370 0.1354
24.811513737099421 0.1341
24.812807671682783 0.1359
24.815073122333782 0.1385
24.818013638572022 0.135
24.820095508808542 0.1354
24.821385741268813 0.1381
24.822131443505089 0.1359
24.822759821254291 0.1391
24.824990460642361 0.1348
24.826399079587304 0.1356
24.829345351298034 0.1368
24.829946923602158 0.1364
24.832419904311557 0.1392
24.834778877236470 0.1361
24.835701261465832 0.1367
24.836337703019950 0.1378
24.838615376361826 0.1352
24.841670115413429 0.1354
24.842702161658124 0.1356
24.844369497452444 0.1378
24.845727157579326 0.1364
24.846869887874540 0.1406
24.855344308313295 0.1379
24.855773938983312 0.1379
24.858779994065529 0.1382
24.860994827825905 0.1326
24.863304359764658 0.1384
24.866321625510803 0.1362
24.867802927829288 0.1357
24.868323289492217 0.1371
24.869846742214929 0.1408
24.872043683490197 0.1351
24.873684958155430 0.1341
24.875308964463777 0.1358
24.876300199191089 0.1365
24.880661213048050 0.139
24.881044564499398 0.1379
24.881739493046172 0.1382
24.883447524399983 0.1375
24.883824583693809 0.1389
24.888903786170129 0.1358
24.891400430359820 0.1394
24.893322846084814 0.1372
24.895407604805509 0.1369
24.898524357292743 0.1386
24.899125211336191 0.138
24.900662392596963 0.1368
24.904170576718592 0.1379
24.904496028880473 0.1395
24.906438391764407 0.1379
24.909806574445845 0.1377
24.910956180472734 0.1387
24.912024885409959 0.1381
24.914625753476873 0.1397
24.917834500202616 0.1356
24.919631038859404 0.1381
24.920589061401905 0.1355
24.921532583265019 0.1368
24.922110056972457 0.1371
24.924354137070068 0.1389
24.926945077247659 0.1361
24.928074662802082 0.1369
24.929826501711105 0.1377
24.931201661831555 0.1387
24.933773076520822 0.1373
24.936469286374273 0.1356
24.936928615722177 0.1387
24.938265079913741 0.1375
24.939351230780996 0.1376
24.941948333723545 0.1361
24.942327461747283 0.1381
24.944604308115252 0.1378
24.945420799418123 0.1419
24.945970337647015 0.1348
24.948022452667612 0.1349
24.949479895657401 0.137
24.950999205405182 0.1381
24.951973901567815 0.136
24.953800994383723 0.1378
24.954940267486322 0.1413
24.955174087972889 0.1387
24.957101140871522 0.1351
24.959464229553035 0.1345
24.961981687351443 0.1357
24.964224665236710 0.1399
24.966126759853946 0.1351
24.967683224182640 0.1375
24.969497210638785 0.137
24.971163157223955 0.1364
24.973259016858282 0.136
24.975707582509923 0.1348
24.976317467054379 0.136
24.979899096268927 0.1396
24.980496433264140 0.1373
24.983042738644230 0.1381
24.984698975327110 0.1373
24.986960459526980 0.136
24.987282761355534 0.1376
24.991142679122376 0.1369
24.992666813485283 0.1353
24.994405274114332 0.1347
24.995855560089101 0.1401
24.998590971223027 0.1372
24.999704650261005 0.1353
25.002200224795285 0.1387
25.004010344266316 0.1408
25.007054490308619 0.1391
25.008503268264711 0.1359
25.010274257658491 0.1389
25.012412228783038 0.1362
25.014578362350438 0.1401
25.016189670756628 0.137
25.016821695605945 0.1384
25.019862748672843 0.1381
25.021071397877858 0.1387
25.022499380437743 0.1384
25.023531958026883 0.1372
25.026995766456462 0.1373
25.030064977668868 0.1368
25.031615075959550 0.1379
25.032849205612472 0.1389
25.033959476321243 0.1371
25.034470711479294 0.1391
25.036484361914546 0.1352
25.037873077342606 0.1395
25.040599299251504 0.1389
25.041472004541419 0.1394
25.045199994716651 0.1383
25.046121957321422 0.1383
25.048760471533747 0.1356
25.050819676623725 0.1382
25.054411278121748 0.1383
25.056945215640020 0.1391
25.058538414536446 0.1386
25.060575980473420 0.1371
25.060876474283560 0.1364
25.063353872085099 0.1403
25.065199345200522 0.1374
25.066846846430195 0.1399
25.068818966110474 0.139
25.070455050310169 0.1367
25.073319724136297 0.1396
25.075101716585078 0.1386
25.077271320820817 0.1363
25.078981320612300 0.1392
25.079587200997590 0.1373
25.083081610778109 0.1401
25.085458785206612 0.14
25.087876886850442 0.1383
25.092094708518690 0.1359
25.093425508367815 0.1412
25.093850496106306 0.1379
25.096447714835111 0.1384
25.098833869413422 0.1393
25.100000763982123 0.1389
25.103306730788258 0.1369
25.105505942270462 0.1376
25.106784576738903 0.1384
25.108153871571929 0.143
25.109212998745853 0.1392
25.111039360634152 0.1384
25.112391884019218 0.1379
25.115346783479758 0.1374
25.118343864414094 0.1355
25.118695582451913 0.1364
25.120881550514415 0.1383
25.121710689422528 0.1388
25.123929916917255 0.1385
25.124349258538945 0.1402
25.126312382295986 0.1406
25.130941690908799 0.1361
25.131291296899349 0.1361
25.134730657763168 0.1345
25.134971423275395 0.1393
25.137707938934494 0.1408
25.139521236061221 0.1381
25.143599054501180 0.141
25.144665716027912 0.1373
25.145616237642017 0.1405
25.148203377379357 0.139
25.149139560759306 0.1391
25.151845670126104 0.1348
25.154355492138066 0.1354
25.154745217971914 0.1379
25.155784727043834 0.1401
25.159157077524586 0.1362
25.160723611444570 0.1364
25.163632953610069 0.1372
25.165070286508030 0.138
25.166593953984883 0.1383
25.167905559080644 0.1394
25.169061916005951 0.1369
25.171634293454559 0.1381
25.172315523458597 0.1412
25.173642633985839 0.1381
25.175558410202555 0.139
25.178591318478869 0.1388
25.183084140042087 0.1404
25.184431841939478 0.1385
25.186243182354062 0.14
25.187665312138119 0.139
25.190928033225962 0.1403
25.191133950965597 0.1392
25.191696900805645 0.1388
25.192925572703111 0.1377
25.194970915285527 0.1408
25.196861754335806 0.1363
25.199323260812807 0.1403
25.200987514762783 0.1367
25.205183984341765 0.1414
25.206177360304558 0.141
25.207569510905145 0.1394
25.209524674497526 0.1404
25.211714140987961 0.1389
25.213256125533444 0.1407
25.214625386429130 0.1386
25.217068706923317 0.1424
25.218964713094046 0.1411
25.220561070607545 0.1422
25.221336069347043 0.1409
25.223661723871107 0.1417
25.223756463534659 0.1389
25.229102711730253 0.1397
25.230313920469964 0.1381
25.230962714673442 0.1407
25.232471152963793 0.1413
25.234759587504342 0.1431
25.236983163273703 0.1404
25.238676316634876 0.1398
25.242223424941830 0.1403
25.243084107960847 0.1416
25.244117271525305 0.1424
25.248768141608807 0.1408
25.250236733538671 0.1411
25.251643882963343 0.1395
25.253779658587774 0.1403
25.258454801006209 0.1407
25.260409237002616 0.1375
25.262084926165169 0.1384
25.264017838731899 0.1423
25.265722984849351 0.1407
25.267928950708658 0.1409
25.268561672529355 0.1427
25.270671605509566 0.1393
25.271090041110998 0.1407
25.272820965859594 0.1411
25.275453688430755 0.1405
25.279055620692471 0.1389
25.280285618871236 0.1418
25.281246184826273 0.1414
25.282979486694312 0.1367
25.284566973874568 0.1438
25.284750884692695 0.1408
25.287408355558636 0.1398
25.290391494083689 0.1398
25.293122450192929 0.1366
25.294019857860079 0.1388
25.294785958155337 0.1409
25.297930000795887 0.141
25.300680739146387 0.1381
25.301986630120293 0.1394
25.304529670336727 0.1406
25.304865170492349 0.14
25.307160662125817 0.1424
25.310128025036697 0.1423
25.312175139795045 0.1405
25.315573750792971 0.1388
25.316934275556900 0.137
25.317644948492301 0.1403
25.324763545748883 0.1405
25.328335980770390 0.1405
25.329119243335086 0.1432
25.331268409308777 0.1408
25.333649427600676 0.1399
25.334805967573761 0.1379
25.336709244001280 0.1401
25.339925086767170 0.1405
25.341720520264666 0.1371
25.342727674685037 0.1395
25.344267872933273 0.1412
25.346586019285443 0.1393
25.349251877115460 0.1409
25.351218655091436 0.1425
25.352580862981334 0.1422
25.353889609513143 0.1416
25.355432788275941 0.1393
25.357201213170075 0.1398
25.359053479596515 0.1391
25.361950137936901 0.1403
25.363324615810296 0.1423
25.364719694762158 0.1402
25.368704991526769 0.1407
25.369499322389991 0.1434
25.372204524853245 0.1419
25.372890627673428 0.1407
25.375147821713355 0.1422
25.375764333005726 0.1392
25.377793219061843 0.1416
25.380382494762479 0.1404
25.381532510030713 0.1419
25.383752575090334 0.1396
25.386641118840824 0.1418
25.387579733348694 0.1404
25.388110291939629 0.1386
25.390740955765690 0.1415
25.392407838808410 0.1403
25.395004572964218 0.1377
25.396991998102436 0.1387
25.397491337135673 0.1403
25.397973320899226 0.1385
25.400450918326221 0.1398
25.402505951160688 0.1395
25.404907662994432 0.1395
25.406264514564413 0.1417
25.408595343246382 0.1441
25.409968529308252 0.1422
25.412569905611566 0.1441
25.416013960973057 0.1415
25.417853303920779 0.1409
25.418216889802455 0.1416
25.422338846807286 0.1398
25.422865764911183 0.1404
25.425446729602260 0.1415
25.426862867965490 0.1416
25.428529754822517 0.1415
25.431474884766310 0.143
25.433558499180197 0.1418
25.435250079160305 0.1407
25.435964135705479 0.1425
25.436988328313962 0.1444
25.438643128738217 0.1431
25.440410520631492 0.1416
25.441933680802485 0.1433
25.444348836154361 0.1423
25.445726018121011 0.1414
25.448208235395942 0.1423
25.450927738311691 0.1413
25.452180749556810 0.142
25.452678320712820 0.1417
25.454778334117943 0.142
25.455565506283065 0.1413
25.458748493465734 0.1422
25.461498408379956 0.1382
25.464512101700141 0.1421
25.467083179176154 0.1412
25.468076296411482 0.1428
25.469852923323160 0.1404
25.470382481634203 0.141
25.473907239783344 0.1412
25.477243472624998 0.1422
25.478928214237431 0.1436
25.481544603661366 0.1393
25.482906421723872 0.1413
25.485297984056558 0.1411
25.487453608828595 0.1413
25.488202750846632 0.1418
25.488403312612796 0.1382
25.493133285053492 0.1423
25.494056929412498 0.1422
25.497943871283475 0.1431
25.498436825339777 0.1406
25.499858184677930 0.1456
25.502063372686759 0.1427
25.503495813503434 0.142
25.506370781403287 0.1442
25.507861920322529 0.141
25.509999668405637 0.1405
25.510818060257382 0.1416
25.512154411343236 0.1409
25.516160023911546 0.1445
25.517595146249651 0.1438
25.521084937346597 0.1426
25.523367012958985 0.1418
25.523524017588709 0.1435
25.526184398117152 0.1417
25.526627601688411 0.1423
25.528465172978045 0.1422
25.529281786530206 0.1432
25.531676889618918 0.1406
25.533748699467495 0.1406
25.535065532587900 0.142
25.537082565694810 0.1433
25.540450724031160 0.1395
25.541519267949418 0.1431
25.544429376838544 0.1423
25.546425149677429 0.1371
25.549704205458578 0.1425
25.551106689293981 0.1413
25.553884364681366 0.1401
25.555598129876792 0.1431
25.556285196761838 0.1427
25.559501681992899 0.1421
25.561304594541568 0.1402
25.561994991607570 0.1413
25.563140524965899 0.1437
25.566282657195828 0.1403
25.569028962632032 0.1409
25.570919517355733 0.1411
25.572565071772718 0.1421
25.574104927164278 0.1391
25.574892438767566 0.1396
25.576951714290086 0.1416
25.580452871770458 0.1434
25.581496112087009 0.1409
25.583157785187339 0.1433
25.585266753471508 0.1413
25.585762280652997 0.1393
25.587616676201925 0.1417
25.589560084542928 0.1447
25.590951197283889 0.1419
25.593872817710807 0.1395
25.595643838811828 0.1446
25.597721767652967 0.1409
25.598603930339664 0.1432
25.600252820484037 0.14
25.604892479464599 0.1421
25.605622370023699 0.1393
25.606630854358823 0.1408
25.609424692266202 0.1385
25.611892998282713 0.1399
25.612802897302888 0.1435
25.614978983498293 0.1416
25.616115094023645 0.1415
25.619278070759872 0.1427
25.621598139110784 0.1401
25.624003433036140 0.1403
25.625435487701427 0.1444
25.626243214109135 0.1413
25.628903558879280 0.1445
25.630678602217287 0.1447
25.633927185361010 0.1424
25.635938518458161 0.142
25.636676629700570 0.1426
25.640697775936243 0.1408
25.642457827824391 0.141
25.644215866645830 0.1407
25.646914536460390 0.144
25.648132293352226 0.1439
25.649552265421065 0.1437
25.651223192271274 0.1385
25.653163206247367 0.1427
25.654805996534421 0.1411
25.655732271853580 0.1416
25.657800771229898 0.1411
25.659082595803842 0.1397
25.661521289574086 0.1448
25.664178704626085 0.1404
25.667924758898558 0.1394
25.669007352054528 0.1443
25.670482437961098 0.1413
25.672543905610016 0.1411
25.674714440360614 0.1412
25.676397312916620 0.1414
25.678797259225732 0.1425
25.680050852253732 0.1416
25.681217531803018 0.1435
25.683471023858324 0.1408
25.684205163460430 0.1407
25.685702021600694 0.1386
25.688306555305509 0.1438
25.690874102181745 0.1417
25.692877696195666 0.1418
25.695065241001387 0.1436
25.697210063298446 0.1411
25.697784944992353 0.141
25.699254105048801 0.1426
25.702320266513141 0.1431
25.704067608179152 0.1402
25.705409528359869 0.1404
25.707949518141756 0.1425
25.708390304719369 0.1425
25.711497497869029 0.1408
25.713798434626245 0.1426
25.715659758355777 0.1402
25.718265207189578 0.1416
25.719312600000112 0.1408
25.721732495780788 0.1428
25.723540226996825 0.1462
25.725425096579432 0.1435
25.729097908223668 0.143
25.730544717452734 0.1437
25.731788511579449 0.1431
25.732494513875409 0.141
25.735104266388149 0.1439
25.737113803492800 0.1405
25.739875037051068 0.1455
25.741667810422719 0.1437
25.743573081639649 0.1419
25.744526295747495 0.1393
25.744828687942057 0.1413
25.747031352542255 0.1411
25.749253944929368 0.1415
25.751278229324498 0.1433
25.752936340637596 0.1426
25.754741441564928 0.1436
25.756176859267381 0.1434
25.759352960241731 0.1425
25.761010164055492 0.1444
25.762641380015801 0.1416
25.767006349477523 0.1432
25.769035177923840 0.1425
25.771301698453033 0.1434
25.772020051998695 0.1441
25.774595151396348 0.1411
25.775689465348798 0.1435
25.776056213447312 0.1414
25.778497858093040 0.1405
25.780969753349112 0.1434
25.783677434828071 0.1417
25.784933401649241 0.1424
25.787431431754754 0.1453
25.789059165587140 0.1429
25.790263919236221 0.143
25.792799264203509 0.1435
25.795637217824734 0.1431
25.797689493227502 0.1436
25.798625561206880 0.1417
25.802121462275313 0.1427
25.802612160426957 0.1456
25.804213119493241 0.1424
25.807322934070605 0.1435
25.808299077841077 0.1474
25.809830127621286 0.1461
25.811096606304343 0.1454
25.813277813380953 0.1431
25.814443186824224 0.1469
25.818041860880857 0.1441
25.821508332406506 0.145
25.821905071255927 0.1446
25.823389409946412 0.1449
25.826025246774012 0.1446
25.829057506693541 0.1454
25.832564118644406 0.1466
25.832784041376001 0.1469
25.835137277971459 0.1449
25.837849904591771 0.1419
25.840378914467376 0.1421
25.841478140542065 0.1428
25.843980360190638 0.1461
25.847862022357820 0.1441
25.848774568227661 0.1434
25.850602262781980 0.1491
25.851238627456421 0.1451
25.852638670791940 0.1443
25.852804243312075 0.1469
25.854688572976745 0.1427
25.857075813347858 0.1438
25.858584413107227 0.1437
25.859696155962745 0.1444
25.861465652886647 0.1412
25.862786554907650 0.1437
25.865506093648971 0.1431
25.866094381891589 0.1411
25.867511932589856 0.1472
25.870190002111652 0.1431
25.871950883852211 0.1462
25.873440026649408 0.1451
25.876867679278476 0.1421
25.878390263804487 0.1435
25.878941794726384 0.1427
25.880654590261116 0.146
25.881362222281290 0.1471
25.884337487379781 0.146
25.885405868799975 0.1429
25.887295092157952 0.1448
25.888948070576678 0.1439
25.892432018993688 0.1433
25.894295447164506 0.1409
25.896077313865678 0.1444
25.898755247043308 0.1433
25.900566556132709 0.1433
25.903081676080557 0.1448
25.904649286073155 0.1415
25.906265986287835 0.1426
25.908258939456015 0.1446
25.910713630495788 0.1459
25.911874504713030 0.1456
25.913123033964265 0.1434
25.915147034751712 0.1416
25.918135653014723 0.1425
25.919534294332468 0.1432
25.921576272978029 0.1428
25.921856560355039 0.1442
25.924476838782883 0.1458
25.926290345113440 0.1471
25.929485325697318 0.1443
25.930983163230092 0.1436
25.932360806789411 0.1445
25.933088931140965 0.1446
25.934009778173550 0.1437
25.938872401965085 0.1455
25.942024927641473 0.1458
25.944495456728514 0.1435
25.945912328676954 0.1437
25.951673878040186 0.1446
25.954344739590020 0.144
25.954751285411735 0.1422
25.957775558899641 0.1424
25.959313202448392 0.1432
25.961309090617821 0.1413
25.962305147628221 0.1441
25.964302652924079 0.1419
25.966508185470339 0.1448
25.967359056555885 0.1428
25.968606183011762 0.1425
25.971041562007144 0.1451
25.971508421430510 0.146
25.973598589789528 0.1454
25.975629624935280 0.1431
25.977403016961805 0.1425
25.980278901987543 0.1456
25.982984262009662 0.1426
25.985587090399161 0.1442
25.988198741255413 0.1465
25.988910687343367 0.146
25.991960606869032 0.1458
25.993284784333511 0.1436
25.994711032300309 0.1446
25.996781420692582 0.1448
25.999672939494396 0.1431
26.000244705814570 0.1448
26.001068093363958 0.1445
26.004020587006536 0.1454
26.005430238452160 0.1406
26.007497941862276 0.1448
26.007645656542174 0.1444
26.011291490569612 0.1433
26.012714409422660 0.1464
26.014101881097879 0.1477
26.015622498996102 0.146
26.016737073350505 0.1479
26.016909835988237 0.1462
26.019828750841793 0.1466
26.022345857204840 0.1489
26.023779207801184 0.1447
26.027283759838781 0.1445
26.027702321219603 0.1454
26.028196806789744 0.1417
26.030475768545141 0.1454
26.031848606948465 0.1476
26.032313072766733 0.1487
26.038257128892862 0.1463
26.039521837628790 0.145
26.040363238679134 0.1466
26.042713335199817 0.1458
26.043483910029963 0.1454
26.045339996278354 0.1441
26.046789582856196 0.1491
26.047399006170714 0.1465
26.049446183011643 0.1437
26.050150141936424 0.1448
26.052353510009095 0.1449
26.054250701050130 0.1466
26.055613800172477 0.1479
26.059909995255975 0.1464
26.060270380223919 0.1473
26.061656980844852 0.1455
26.063464272730272 0.1457
26.064320414106497 0.1457
26.066333190867528 0.1446
26.070325953347311 0.1458
26.072030160359844 0.1447
26.074480336904706 0.1439
26.077774290053419 0.1446
26.078807746071071 0.1469
26.081975910204086 0.1433
26.083563908490937 0.1468
26.084481529329071 0.1464
26.085632020541947 0.1455
26.087178893913265 0.1467
26.090437369948166 0.1435
26.091137778524057 0.1465
26.092702301081747 0.1449
26.095395336668350 0.147
26.095723267384212 0.1455
26.099139833653389 0.148
26.101487036099023 0.1475
26.102576591563317 0.1454
26.104574444261626 0.144
26.105290460924522 0.1467
26.110293181264129 0.1444
26.112324096959068 0.1458
26.114197566284236 0.1464
26.114970491898067 0.1466
26.117569885996964 0.146
26.118514304939943 0.1451
26.119484714626150 0.1484
26.122561081223726 0.1471
26.124079275025508 0.148
26.124725686301044 0.1451
26.125444840536233 0.146
26.127314850690592 0.1491
26.128232096944647 0.1483
26.128687910883318 0.1464
26.130504927188348 0.1485
26.132596410273834 0.1456
26.134753625507109 0.1502
26.136198077028990 0.1453
26.136830749431734 0.1477
26.138042933373445 0.1483
26.139919969006680 0.1459
26.142572437961963 0.1474
26.143435923177819 0.1462
26.147092538956777 0.1483
26.148262541384899 0.1498
26.149541790316871 0.1479
26.151038185829570 0.1445
26.153379978027807 0.1463
26.158471969731011 0.1475
26.158905660535574 0.148
26.159867812286379 0.1462
26.162911713936776 0.1473
26.163452680993082 0.145
26.163934755516181 0.1496
26.165795376450689 0.1458
26.168486526805832 0.148
26.169800691951039 0.1481
26.172953961071144 0.1449
26.175122823624587 0.1465
26.176619846189947 0.1469
26.179438227750317 0.1451
26.181573810894150 0.1428
26.182749133427105 0.1444
26.186161676110210 0.1459
26.191088904272583 0.1464
26.192698227072235 0.1476
26.194245817081306 0.1446
26.196335814412365 0.1475
26.198674119865196 0.1437
26.198958206049305 0.1448
26.199912704782850 0.1451
26.201809072203801 0.1462
26.202770168185054 0.1465
26.206947532481564 0.1475
26.208416009300223 0.1464
26.209391888741504 0.1464
26.210275754038072 0.1439
26.210789845361226 0.1477
26.214100894218088 0.1487
26.215002318429189 0.1464
26.216092855197473 0.1457
26.218401929155469 0.148
26.220835167586507 0.1492
26.224114670875391 0.1473
26.225432313543685 0.1484
26.226726214937202 0.1442
26.228408163154878 0.1473
26.230552539955806 0.1468
26.231376420150820 0.1465
26.231908607943772 0.1478
26.235292067449084 0.1476
26.236020863417576 0.1472
26.237239022604733 0.145
26.241140892105062 0.1475
26.242447899837529 0.1431
26.243906031804197 0.1497
26.246192252364530 0.1475
26.248345914476442 0.1463
26.251959672738941 0.1469
26.253257966020399 0.146
26.253993620698328 0.1469
26.255551594974730 0.1488
26.260548015995941 0.1455
26.261638770500131 0.1437
26.263575680752112 0.1481
26.265274385293498 0.1466
26.267142128466471 0.1476
26.268872200363198 0.145
26.269970953316054 0.1455
26.273046268528276 0.1487
26.276591683822918 0.1475
26.279641536547668 0.1468
26.282250764651149 0.1472
26.283182464179276 0.1483
26.285698227470341 0.1448
26.288438280920285 0.1461
26.290179238753066 0.1467
26.291114711713487 0.1459
26.292008818565741 0.146
26.295382183060347 0.145
26.296436889856704 0.1461
26.298289808585334 0.1469
26.302153503058694 0.1452
26.303534849981908 0.1466
26.304227754857962 0.1452
26.305852498720732 0.1433
26.308987365555431 0.1453
26.309659575854599 0.1461
26.312592841929558 0.1466
26.315591757144578 0.1481
26.317414894792222 0.1458
26.319004093672337 0.1466
26.320907467326297 0.1452
26.322004942770345 0.1486
26.322260212664609 0.1451
26.323419021659060 0.1476
26.325031558724628 0.1438
26.326465378667152 0.1454
26.328570255006397 0.1449
26.329997821065728 0.1453
26.333178929490487 0.1445
26.335083610401039 0.1488
26.338578520426907 0.1478
26.340930787550750 0.1495
26.341951187241044 0.1469
26.343837970744090 0.1474
26.344892245675208 0.1484
26.348071744248713 0.1473
26.351022113227554 0.1468
26.353267845694454 0.148
26.355565293700078 0.1467
26.357247795326344 0.148
26.360101584344751 0.1485
26.361254177584403 0.1469
26.362510958744512 0.1471
26.363702175695057 0.1493
26.365623659852155 0.1471
26.367989729266238 0.148
26.368638860942195 0.1453
26.369424667441098 0.1487
26.370023129714252 0.1476
26.372855468030945 0.1491
26.374811888176357 0.1497
26.376267361103682 0.1478
26.380462389037817 0.1505
26.381897383395916 0.148
26.384920241955712 0.1464
26.385300446484340 0.1485
26.386656796294929 0.1464
26.389739023453192 0.1466
26.390562928431553 0.146
26.394018503536998 0.1495
26.394504267608966 0.146
26.395111125190319 0.1476
26.398960172254878 0.1465
26.399334544265614 0.1501
26.400736985106295 0.1484
26.402973318973956 0.1476
26.405310026848415 0.1471
26.407017544479707 0.1474
26.409175149549796 0.1473
26.411685111950288 0.1461
26.412270308377963 0.1484
26.413530859007722 0.149
26.416155131601535 0.1466
26.418886478292805 0.1475
26.419597505143603 0.1465
26.420388576808318 0.1465
26.424580503736024 0.147
26.427280560350901 0.1465
26.428530749100709 0.1491
26.430614953399012 0.1449
26.431728501956851 0.1487
26.432601269490949 0.1459
26.434097638185225 0.1459
26.435397481940132 0.147
26.436940452802702 0.1464
26.438265572865372 0.1482
26.438979757341883 0.1489
26.441231586133320 0.147
26.443172534563274 0.1491
26.444552669992529 0.1481
26.446532987318253 0.1479
26.447887392689420 0.146
26.449753538947142 0.1462
26.451809587453965 0.1506
26.453625104173671 0.1444
26.458611179538384 0.1461
26.460109866559886 0.1464
26.462631434808646 0.1475
26.464060150760190 0.1465
26.468258707690499 0.1458
26.470605315604434 0.1497
26.472460231000767 0.1488
26.473728321815319 0.1477
26.475340071861059 0.1489
26.476720172045617 0.1454
26.477904606942737 0.1468
26.480181220326973 0.1486
26.481924898030655 0.1461
26.483288919828215 0.1466
26.484414595808197 0.1472
26.486190126969177 0.1466
26.487143169301536 0.15
26.488593258419218 0.1475
26.491728166339424 0.1466
26.492411875923533 0.1448
26.493656261075085 0.1445
26.499357977571783 0.1443
26.500908589200883 0.1467
26.501686266223050 0.1488
26.504019582263037 0.146
26.505424090847505 0.1485
26.507780248039310 0.1492
26.513218487655134 0.1459
26.516524252912085 0.147
26.517895292551646 0.1463
26.520376545721064 0.1464
26.520605101805110 0.1503
26.524512735622888 0.1435
26.526580070534081 0.1462
26.528336094833218 0.1462
26.530332334993279 0.1491
26.531142881219104 0.1464
26.534030286599872 0.1447
26.536077536028170 0.1457
26.538331030708797 0.1466
26.540477564420829 0.1468
26.542610118467064 0.1451
26.543221386331542 0.1454
26.544929817081695 0.1486
26.548985538209443 0.1486
26.550233552341346 0.1475
26.552047001445743 0.1482
26.554824042358177 0.1486
26.557306639450385 0.1471
26.558201850184947 0.1462
26.560021707388774 0.149
26.561462884364353 0.148
26.563461279666651 0.1461
26.564391346236551 0.1485
26.567745737487314 0.1494
26.568912264476388 0.1475
26.570558835980009 0.1458
26.572007562133194 0.145
26.573762586965316 0.147
26.574679025545159 0.1454
26.577839686357823 0.1469
26.578573075715795 0.1478
26.580098315435990 0.1455
26.581928193669974 0.1455
26.583319549670442 0.1461
26.585279215560682 0.1459
26.587679316646042 0.148
26.589950797678224 0.1462
26.592703604471648 0.15
26.593199988496149 0.1456
26.593878888911295 0.1475
26.597821901185224 0.146
26.599092417926556 0.1502
26.601717219334400 0.1471
26.603847321668614 0.1465
26.604741153811673 0.1431
26.607725023932417 0.147
26.609913906167947 0.1435
26.611582558723086 0.147
26.613258113938279 0.1431
26.614525031725424 0.1476
26.616181221528958 0.1482
26.616206409218588 0.1478
26.617636510434799 0.1466
26.620386706563952 0.1472
26.621217023343924 0.1464
26.622137368259580 0.1458
26.626900873200114 0.15
26.627912542268831 0.1451
26.628527103789473 0.1472
26.630046212962171 0.1434
26.632764789789480 0.1503
26.635880250769265 0.146
26.638846326326707 0.1484
26.639334607984228 0.1507
26.639664804213051 0.1487
26.641713184047688 0.1461
26.643221139570002 0.1508
26.645477081054864 0.1474
26.646998571888997 0.1477
26.648348525309427 0.1471
26.648506155499692 0.1467
26.651175927189989 0.1492
26.652189436633765 0.1512
26.654443214433101 0.1489
26.656227947535598 0.1479
26.656584952557107 0.1477
26.660398405732931 0.1435
26.660526366996514 0.1492
26.661738885827159 0.148
26.664692969985708 0.1468
26.669241290108388 0.1481
26.671806019219840 0.1446
26.673150250676528 0.1479
26.674990631983874 0.1503
26.675663255460638 0.1464
26.677984235711353 0.1467
26.681393173405979 0.148
26.684227856856900 0.149
26.685190649390979 0.1493
26.689188858538191 0.147
26.690104775861624 0.1464
26.690742180084026 0.1474
26.692549477198693 0.1481
26.693952568427886 0.1455
26.695872663280962 0.1471
26.697738037606857 0.145
26.699528211795080 0.1463
26.700281866401770 0.1485
26.702001916578457 0.1506
26.703898367552029 0.147
26.705792622497743 0.1499
26.707650168189204 0.1487
26.708291210054082 0.1473
26.710996148872933 0.1464
26.716332282202075 0.1482
26.716981531998563 0.1488
26.719009128811141 0.1506
26.724060587029768 0.1464
26.724231681811979 0.149
26.727157251020209 0.1477
26.727880770644436 0.1488
26.728977164035289 0.1477
26.730566383451318 0.1452
26.735634643387300 0.1457
26.737253512321182 0.1487
26.741942216861197 0.1501
26.742701263288819 0.1482
26.744083981909103 0.1467
26.745691133425044 0.1489
26.747110743875524 0.1493
26.751182968717533 0.1464
26.752614227154737 0.1485
26.754192935908883 0.1468
26.755818673493010 0.1481
26.757889679239177 0.1502
26.760784198757168 0.1467
26.761920360406268 0.1491
26.763863833941116 0.1478
26.765578266545720 0.1517
26.766999183770988 0.15
26.768342537056803 0.1488
26.769816935863776 0.1486
26.772992399439172 0.1494
26.774291467732997 0.1476
26.775622012666762 0.1474
26.776060387107009 0.1498
26.777249480613815 0.1501
26.779238734010679 0.1494
26.781023641501879 0.1496
26.782447764618826 0.1491
26.785577377204440 0.1484
26.786634522421519 0.1516
26.789083495015973 0.1513
26.790874017166310 0.1485
26.793377725829504 0.1495
26.794132707492881 0.1499
26.794738290659922 0.1519
26.797115729448741 0.1497
26.799468914302334 0.1495
26.801526219289595 0.1499
26.803121636448765 0.1498
26.804147143424807 0.15
26.805857304634333 0.1515
26.808071263811637 0.1476
26.808716219256805 0.1499
26.810887434865389 0.1489
26.814233082866913 0.1524
26.815115578336961 0.151
26.815353318059184 0.15
26.818601966908211 0.1511
26.820000613313184 0.1493
26.822057888275172 0.1476
26.823101495043264 0.1495
26.824178176664212 0.1497
26.825573080055747 0.1478
26.826737568708062 0.1484
26.829240824862598 0.1484
26.830411573612270 0.1489
26.833047035227843 0.1503
26.836019843819205 0.1484
26.836710851074425 0.1501
26.838301415810545 0.1485
26.840256548414629 0.1485
26.840763741410779 0.1505
26.843146384168218 0.1513
26.843233061543891 0.147
26.844243224728288 0.1491
26.846646676200077 0.1457
26.847954083595127 0.15
26.849025739573118 0.149
26.851241065580364 0.1506
26.852825493214642 0.148
26.855400546349404 0.1506
26.857651853350166 0.1509
26.859083362211702 0.1484
26.860224439596649 0.1505
26.863510930493533 0.15
26.864449861085738 0.151
26.866130391610419 0.1521
26.868019663039519 0.1496
26.871844081333265 0.1508
26.872103964681891 0.1506
26.873233053060506 0.1489
26.875038551686011 0.1497
26.876249694384605 0.1508
26.882856837221457 0.15
26.883524817641792 0.1489
26.885376469037933 0.1508
26.885425608630154 0.147
26.887118657217925 0.1504
26.890083471954608 0.1512
26.891198951396586 0.1502
26.894851067231262 0.1494
26.895763509531683 0.1524
26.899312597290589 0.1496
26.901068837454371 0.1526
26.904788481430288 0.1503
26.905982490871867 0.1507
26.909144223828402 0.1506
26.909941708654117 0.1504
26.911680433045877 0.1527
26.913420884193116 0.1508
26.914833724140635 0.1481
26.918008025543859 0.1503
26.919229551176400 0.1481
26.920946065928529 0.147
26.924334815165047 0.1513
26.927018180816042 0.1499
26.928436395279242 0.1502
26.929568062814170 0.1495
26.930886703524912 0.1502
26.934394930525865 0.1502
26.935842126874480 0.1503
26.936564612017310 0.1505
26.938608624771135 0.1485
26.943302844402890 0.149
26.945508987445876 0.1478
26.946401668990070 0.1501
26.946929008660842 0.1524
26.950525450181580 0.1488
26.951875180836385 0.1458
26.954087193289425 0.1483
26.956306758691035 0.1491
26.957915687588091 0.1489
26.959820539604479 0.1499
26.961815423592597 0.1523
26.963616059868865 0.1475
26.963847145507398 0.1494
26.964600620516904 0.1477
26.967309181960541 0.1506
26.970504260608298 0.1506
26.972346525163839 0.1506
26.973706769821483 0.1515
26.974586914855763 0.1501
26.976615918655117 0.1498
26.979684349586883 0.1464
26.980738432697517 0.1472
26.983013707473646 0.1474
26.983751887856457 0.1514
26.984554735875157 0.1487
26.987155017175123 0.1494
26.991972924391785 0.1476
26.992690221929823 0.15
26.994193747121265 0.1475
26.998719088876442 0.1481
27.002007207005946 0.1497
27.003677735766267 0.1492
27.004961045355550 0.1502
27.006624450813117 0.1506
27.007139355878330 0.1505
27.013022313524260 0.1499
27.015312341532812 0.151
27.015640013155842 0.1503
27.017846921704805 0.1506
27.020831489011659 0.1485
27.025746644470114 0.1503
27.027509258500142 0.1502
27.028028296897666 0.1507
27.029916337551175 0.1469
27.032197844781717 0.1458
27.033747219833639 0.151
27.034742131298835 0.1526
27.036981246544350 0.1473
27.038923913729604 0.1496
27.039271712753624 0.1511
27.040633417316176 0.1498
27.043304409459576 0.148
27.044035340183285 0.1511
27.046522703104817 0.1487
27.047064585949634 0.1489
27.049024108916651 0.1492
27.050980205368859 0.152
27.052924978837009 0.1518
27.053897149380802 0.149
27.056184614368021 0.1509
27.058977556065468 0.148
27.061829158895325 0.1488
27.062659792456230 0.1477
27.064354411678295 0.1505
27.067502480039821 0.1528
27.068243549447786 0.1513
27.070081180737553 0.1488
27.071011095072613 0.1495
27.073323201377118 0.1503
27.075184381050089 0.1493
27.076830466556839 0.1496
27.077670095803292 0.1526
27.078111992573678 0.1509
27.080373112496115 0.1506
27.081596380766751 0.1512
27.084523249790298 0.1535
27.085425178983844 0.1516
27.085647659517988 0.1492
27.088254365406279 0.1483
27.088940721235190 0.1518
27.090845991301023 0.1518
27.092494339809580 0.1511
27.095997285383156 0.148
27.096971313559440 0.1502
27.098320555618038 0.1507
27.100875049783177 0.1501
27.104383512390097 0.1482
27.106769802045655 0.1494
27.108697583108775 0.1498
27.108926230673042 0.1465
27.115222823942624 0.1473
27.116827229355355 0.1495
27.118668682969979 0.1504
27.119918926050651 0.1516
27.123070016729979 0.1517
27.123478424312317 0.15
27.125842186120767 0.1507
27.127522364812837 0.1509
27.128504562129987 0.1492
27.131482965071068 0.1484
27.133025364177527 0.1515
27.135712298937037 0.1535
27.136262763288713 0.1499
27.140572618339316 0.153
27.143951330051841 0.1541
27.145539205610099 0.1502
27.147419839315816 0.1516
27.148100427336075 0.1503
27.149947566680613 0.1507
27.151795663698167 0.1541
27.152197781984409 0.1517
27.155418608210073 0.1497
27.161872001893233 0.1543
27.163082524761911 0.1521
27.164609582389403 0.1508
27.165130463207813 0.15
27.169983080320751 0.1518
27.172064743833129 0.1518
27.176031785870006 0.1533
27.178987356053479 0.1531
27.179170607657824 0.1503
27.182532798752263 0.1521
27.183618133322152 0.1503
27.186328218206739 0.1518
27.187158994427783 0.1496
27.188076314829946 0.151
27.191104855726564 0.1477
27.192131585566120 0.1484
27.193548362874299 0.1504
27.194703650154370 0.1489
27.197569446352176 0.1497
27.200755717909686 0.1517
27.201100138079628 0.154
27.203462001978952 0.151
27.204544289980401 0.1515
27.207655785648292 0.1501
27.209184119620417 0.1527
27.210103804728107 0.1512
27.211093551262397 0.1508
27.213096120273462 0.1511
27.216531265675023 0.1518
27.217561789317894 0.1515
27.222732611342579 0.1511
27.223623691189761 0.1544
27.225884727879084 0.1498
27.226303826742999 0.1479
27.228622346936945 0.1533
27.234057604131863 0.1496
27.234240924592417 0.1495
27.235518162651932 0.1484
27.237505363279496 0.1496
27.238144482892718 0.1487
27.240271239098387 0.1501
27.241017709257360 0.151
27.241933335256217 0.153
27.244285305494017 0.1499
27.245632294253785 0.1503
27.246138222250522 0.1505
27.248017939429449 0.1534
27.249525238083272 0.1486
27.253485002251661 0.1479
27.255276134611943 0.1501
27.256669049713654 0.1494
27.259620451702588 0.1501
27.262296028338739 0.1512
27.265099697103050 0.1495
27.266891903623645 0.1498
27.269830291343968 0.1499
27.274112131667408 0.1489
27.274331808617131 0.1492
27.275806516600205 0.1474
27.278770378447170 0.1499
27.279761814354494 0.15
27.281489307659324 0.1512
27.284830587121942 0.1514
27.287030836611184 0.1516
27.288905938647719 0.1535
27.289163600280190 0.1495
27.291270162893330 0.1512
27.297945444035925 0.1529
27.298689324352658 0.1502
27.299187044613834 0.1527
27.302251691657524 0.1503
27.303997356995893 0.1516
27.304433688328217 0.1527
27.309638416794638 0.1496
27.311369106155500 0.1483
27.311742088091101 0.1491
27.312730164869670 0.1487
27.317474499351718 0.1503
27.318868533246452 0.1516
27.321445318253197 0.1518
27.322273871124722 0.1474
27.324902539239613 0.1498
27.326673145893725 0.1505
27.327853729648311 0.1474
27.328365349586051 0.1488
27.330809798290833 0.1513
27.334235079831565 0.1504
27.334668125419572 0.1522
27.336946335863274 0.1504
27.337573849513166 0.1507
27.340231081102747 0.1478
27.342523359889444 0.15
27.345576544738506 0.1496
27.346828735773180 0.1509
27.348000352450686 0.1516
27.349835923674775 0.1529
27.351880982937192 0.1509
27.354306941659164 0.1488
27.357958124192088 0.1505
27.359008935603672 0.1484
27.362349908399430 0.1481
27.364536119861850 0.1506
27.366791078958677 0.148
27.367982899654379 0.1522
27.369820806382059 0.1502
27.370665098660016 0.1532
27.373504120610850 0.1504
27.377098671604596 0.1484
27.379105944190865 0.1511
27.380464434597357 0.1525
27.381327701562650 0.15
27.382921775288260 0.1525
27.386200233005422 0.148
27.388602571753072 0.1503
27.389818724335267 0.1509
27.393223181307452 0.1484
27.394373429017964 0.1487
27.395578123841794 0.1515
27.396962772437554 0.151
27.399889859351493 0.1506
27.402327681871778 0.1523
27.403383492782122 0.1497
27.404270917749496 0.1497
27.405924359580737 0.1528
27.408544591643256 0.149
27.410784441095142 0.1498
27.412003880391641 0.1487
27.413321124403510 0.1476
27.414207501410530 0.1497
27.417027855582159 0.1508
27.419341965716701 0.1491
27.420449869425198 0.1515
27.424362039607185 0.1508
27.426458376103415 0.1495
27.429269853846982 0.1546
27.431587205575898 0.1509
27.433609227920769 0.154
27.434952103854414 0.1527
27.438277035304640 0.1489
27.438811832566692 0.1525
27.442901678430793 0.1521
27.444883579169883 0.153
27.445691511968921 0.1519
27.448476161016305 0.152
27.451206624807561 0.15
27.453471064791120 0.1513
27.455885304424573 0.151
27.458457896231270 0.1519
27.460614015383655 0.149
27.463014445896277 0.1509
27.466311869549138 0.152
27.472051292898680 0.1523
27.474012311499202 0.1502
27.476390106199972 0.1552
27.479001724278938 0.1534
27.479730335885851 0.1494
27.480435970102942 0.1511
27.481227197424897 0.1526
27.482253881890720 0.1491
27.484711470228493 0.1511
27.487946851725212 0.1499
27.488560486590163 0.151
27.491035264164466 0.1507
27.494181712130182 0.1529
27.495861216988168 0.1516
27.497260609675518 0.1546
27.499134268135705 0.1502
27.501308331745246 0.1494
27.503112852099516 0.1507
27.504665502575179 0.1483
27.508658472725596 0.1538
27.509160595007931 0.1486
27.510897005349555 0.151
27.514099423369203 0.1507
27.515714266225512 0.1528
27.518238708322542 0.1513
27.519715497789154 0.1501
27.520487038497489 0.1521
27.521440814990598 0.1532
27.524523435619091 0.1489
27.525162297593258 0.152
27.528065801977128 0.1474
27.530197412826148 0.1519
27.530890853235213 0.152
27.534110966134083 0.1479
27.535642043888448 0.1513
27.536013528176863 0.1494
27.537650478324522 0.1519
27.539065800886625 0.1525
27.540126573474666 0.1489
27.547145229712044 0.1547
27.549141646029931 0.1533
27.550516281130264 0.1531
27.552021249569226 0.1517
27.554521022929066 0.1542
27.557117785151668 0.1504
27.559637392126568 0.1508
27.561151812706747 0.1498
27.562599490615909 0.1548
27.567515397772013 0.1528
27.568593496894017 0.1528
27.570159688583104 0.1508
27.571938417513312 0.152
27.573960366311333 0.1527
27.574208910630531 0.1515
27.577234234998226 0.1534
27.579339237133709 0.152
27.579678944999497 0.1544
27.581428440419181 0.1536
27.584149023146654 0.151
27.584666210850624 0.1524
27.585958686358634 0.1519
27.588099096008836 0.1527
27.588345966782413 0.1528
27.592211589479909 0.1523
27.594996193172296 0.1505
27.596274039277144 0.1543
27.598416573528688 0.1543
27.600348608138457 0.1521
27.601159105361294 0.1555
27.603885463498901 0.1524
27.605690571494701 0.1505
27.607461198364373 0.1515
27.609114748284217 0.1498
27.610007587258778 0.1551
27.612888684060337 0.1541
27.614605830161029 0.153
27.615628668138015 0.1519
27.616691134357474 0.1558
27.618627112494647 0.1572
27.618821189701070 0.1519
27.620647810752345 0.1533
27.622123041032864 0.1508
27.623863056551631 0.1518
27.626086956280190 0.152
27.627589055763330 0.1509
27.629458721783791 0.1527
27.632416112466881 0.1503
27.634572958041119 0.1516
27.636126276397846 0.1539
27.639210374439656 0.151
27.639919930698898 0.1531
27.640527019140542 0.1525
27.643787353113037 0.1529
27.645639189060145 0.1511
27.646904049593985 0.1524
27.647617776769323 0.1506
27.648303933254862 0.1539
27.650150982912177 0.155
27.653769788018863 0.1548
27.654734272014238 0.1544
27.657005307523693 0.1521
27.660210472848473 0.1527
27.662095522509219 0.152
27.662511099993900 0.1566
27.663671393820998 0.1555
27.665786192955196 0.151
27.668710979485727 0.1522
27.671069877220845 0.1528
27.673441199295159 0.1532
27.673983265940130 0.1522
27.675943471083077 0.1509
27.677275420701552 0.1513
27.679319647087532 0.1527
27.680457564880548 0.1512
27.683596385148782 0.1504
27.684343972186518 0.1538
27.686345498237070 0.1511
27.687533702183650 0.1513
27.689463210167094 0.1515
27.693727361256993 0.1513
27.696507244412008 0.1528
27.696745609741736 0.1506
27.699962805280396 0.1529
27.703144184475711 0.1518
27.704189692941174 0.1516
27.706734838107675 0.1549
27.707370580575578 0.1549
27.709758716344872 0.155
27.711728382929110 0.1566
27.715755060315111 0.1539
27.716255572551610 0.1529
27.716902866527516 0.155
27.718737505847535 0.1556
27.719901831252965 0.1521
27.722119947799438 0.1532
27.724118841239275 0.1538
27.724762431836997 0.1554
27.726511193114433 0.1562
27.728035022740634 0.1531
27.730199510236069 0.1537
27.733374467266536 0.1547
27.734474749190415 0.1517
27.737016786980274 0.1523
27.739671846828852 0.1525
27.741725649321197 0.1544
27.743894835788812 0.1548
27.746251410487805 0.154
27.749389945768826 0.1545
27.750480669023194 0.1513
27.752859166585587 0.1517
27.755129038139380 0.1517
27.755770124882726 0.1539
27.758196719979708 0.1523
27.758816195857801 0.153
27.762204171827467 0.1537
27.762642229498447 0.1537
27.764207808178533 0.1551
27.766672813146233 0.1525
27.767803898837943 0.154
27.769389322850628 0.1529
27.770528956833754 0.1519
27.771932429610008 0.1504
27.774321640768296 0.1535
27.776058360925152 0.1528
27.776308888324120 0.1553
27.780114670397978 0.1528
27.781316820661143 0.1552
27.781958639401200 0.1532
27.788511399563305 0.1546
27.788955850046008 0.1544
27.789383046340880 0.1537
27.793214153074750 0.1548
27.793984190297955 0.1539
27.795434457395611 0.1524
27.797044731904698 0.155
27.800026226711573 0.1532
27.802903929472659 0.1544
27.803973707907055 0.1573
27.804281769265398 0.1536
27.805790205207604 0.1537
27.808645529125474 0.1512
27.810177393611667 0.1536
27.812435349541886 0.155
27.814041131752955 0.1564
27.817677150223716 0.1512
27.819011815618374 0.1538
27.826120701691099 0.1495
27.829982761731930 0.1543
27.830908637305214 0.1533
27.833065524398545 0.1545
27.838070627315844 0.152
27.838585129160361 0.1549
27.840854238603093 0.1532
27.841395151910010 0.1546
27.842570545126712 0.1537
27.844895390505179 0.1558
27.845671754519220 0.152
27.847308682266327 0.1542
27.848251338293888 0.1549
27.851349007873377 0.155
27.851970072816226 0.1578
27.852835508025656 0.155
27.855041195499442 0.1553
27.856849334796710 0.1565
27.859674764837514 0.1551
27.863991222094839 0.1555
27.864914458337772 0.1584
27.865998888280057 0.1521
27.869159502564543 0.1573
27.872090877940217 0.1551
27.875272343947614 0.1558
27.875533242249979 0.1541
27.876579880000758 0.153
27.877873443204937 0.1538
27.880678827573682 0.1538
27.888586699143627 0.154
27.889758714170114 0.1539
27.890661236042959 0.1545
27.893671048731935 0.1523
27.894842891689613 0.1533
27.901156614283387 0.1538
27.901653934107792 0.1554
27.903740495301673 0.1511
27.906759550228060 0.1551
27.907180881330550 0.1518
27.908208425032726 0.1541
27.908712734447896 0.1537
27.910764872870232 0.1528
27.913930795664676 0.1538
27.916387127100808 0.1566
27.919689091546910 0.1523
27.920702406691234 0.1549
27.922207406977730 0.1575
27.925180198555729 0.1573
27.925660734773317 0.1536
27.927251893373999 0.155
27.932051922371393 0.1544
27.933589294682779 0.1556
27.937999822856465 0.1565
27.943507160348084 0.1551
27.944796185937136 0.153
27.946981684454681 0.1518
27.948077732530859 0.1544
27.950071487619802 0.1552
27.952223904062794 0.1573
27.952990050111406 0.156
27.955066984738554 0.1559
27.955761738069135 0.1546
27.957606984911717 0.1544
27.960391019108894 0.1533
27.962192111114586 0.155
27.962485905141225 0.1554
27.964613445080634 0.1517
27.965858132372293 0.1552
27.966492000171630 0.154
27.968981067755202 0.1541
27.972302651923538 0.1576
27.974243888118643 0.1572
27.976804917446575 0.1538
27.977635507916055 0.1557
27.979986960614792 0.1575
27.980548987694156 0.1531
27.982129087529785 0.1554
27.982890002553152 0.1564
27.984704231368159 0.1542
27.986046467129803 0.1561
27.989840625525915 0.1582
27.991052389261903 0.1566
27.992477749357814 0.1536
27.997098929620815 0.1545
27.998063042586367 0.1572
28.000383666426835 0.1534
28.004239723815303 0.153
28.006126845498361 0.1536
28.007071180986735 0.1508
28.007607896559335 0.1545
28.010415431315785 0.1565
28.014156313726954 0.1561
28.017089428602414 0.1551
28.023509259640139 0.1532
28.025916678137481 0.1557
28.027838271025093 0.1556
28.028207833591495 0.1561
28.031070627655716 0.1534
28.034035769415251 0.157
28.035769647129424 0.1548
28.037789383661330 0.1555
28.039368105678136 0.1589
28.041313022295871 0.1559
28.044673603497376 0.1565
28.047557826067020 0.1573
28.049247753185004 0.1564
28.051133405903791 0.1594
28.052359066759141 0.1547
28.053251510026509 0.1537
28.055858588870599 0.1542
28.058455247815949 0.1548
28.058887792967603 0.1531
28.059434999947307 0.1563
28.064292621022449 0.1547
28.065488615627864 0.1578
28.066685525616940 0.1523
28.068141414871363 0.1537
28.068838586380011 0.1539
28.070343655504317 0.1535
28.074447233069019 0.1506
28.075419848877669 0.1548
28.080084493927728 0.1555
28.081609579492671 0.1544
28.083019170036046 0.1538
28.084673383906296 0.1548
28.086696860500318 0.1574
28.087956951188101 0.1545
28.089446398118614 0.1538
28.090782107847829 0.1561
28.091327968322116 0.1532
28.092639417934500 0.1549
28.093332703496511 0.1553
28.094197892346280 0.1533
28.094835436144265 0.153
28.096110668728290 0.1547
28.098346475138658 0.154
28.098911907170685 0.1567
28.100005138609994 0.1575
28.100609238829843 0.1554
28.105094812594750 0.1549
28.105634260240034 0.1549
28.106115889334582 0.1569
28.108148524527532 0.1577
28.111914976345812 0.1539
28.113732469390758 0.1572
28.115855163335070 0.1583
28.116845246456709 0.1542
28.118200328338009 0.157
28.118525097918813 0.1577
28.120661775614323 0.1564
28.126287865926958 0.1558
28.128738481037281 0.1513
28.129709810004915 0.1545
28.133973248252587 0.1551
28.134233984173406 0.1549
28.134936392221952 0.1561
28.138595711625623 0.1558
28.139221470430517 0.1549
28.141058971970832 0.1559
28.146057290714538 0.1535
28.146958651503528 0.1554
28.149978516279486 0.1578
28.151432843180757 0.1604
28.152233763355351 0.155
28.154933688033182 0.1559
28.155866491932830 0.1561
28.157531793021171 0.1541
28.158001687162002 0.1554
28.159152615081620 0.1522
28.161515034610851 0.1559
28.162436900989661 0.156
28.163019996671583 0.1556
28.166001508202296 0.1577
28.167198763434495 0.1579
28.170021499679724 0.1551
28.172571353487040 0.153
28.174084068830201 0.1543
28.176854933512203 0.1557
28.179038682782174 0.1539
28.180628863614690 0.1558
28.181004738208589 0.1544
28.182814605704603 0.1569
28.184229090457986 0.1562
28.186248161060675 0.1558
28.189865887411205 0.1563
28.190127903895913 0.1566
28.192773950242604 0.1556
28.194872954934088 0.1581
28.195980838163308 0.1532
28.196932094904266 0.1571
28.201296179078163 0.1579
28.205850143406824 0.1556
28.207911136500609 0.1559
28.209309637784589 0.1572
28.209442856773254 0.1579
28.211081713423763 0.1579
28.214374093138797 0.1554
28.216053063966516 0.1569
28.218807312741841 0.1553
28.220334191347824 0.1549
28.222739176542945 0.155
28.224464785984683 0.1565
28.229599160960458 0.1588
28.232962590243048 0.1589
28.236555772396443 0.1581
28.237790090804381 0.1585
28.240794521017062 0.1596
28.242236697861824 0.1561
28.242748689319129 0.1563
28.244621275142201 0.1563
28.246535599185194 0.155
28.248649438852009 0.1587
28.248880849314652 0.158
28.251362356166755 0.1585
28.252308051927567 0.1552
28.254244614410997 0.1576
28.255406980721279 0.1562
28.255929812621286 0.1584
28.257498743114759 0.1559
28.259175002657500 0.1563
28.262611480611969 0.1579
28.264324770866956 0.1562
28.266277421733562 0.1564
28.270687183449475 0.1584
28.275011149076924 0.1606
28.275388198140355 0.1588
28.276875818701733 0.1554
28.279302757206477 0.1561
28.281485020955305 0.1541
28.283227339348322 0.1549
28.285692075732804 0.1553
28.288930568539222 0.1561
28.290132606823203 0.1557
28.292792562291812 0.1567
28.295305546983965 0.1575
28.296078273263507 0.1546
28.297944120773149 0.1555
28.298796710108579 0.1568
28.300445464044600 0.1557
28.301336372091900 0.1567
28.301832226891587 0.1576
28.303921949588361 0.1534
28.306301794273679 0.1555
28.308987314207840 0.1566
28.310214895750718 0.1572
28.312483946774702 0.1601
28.315945273681223 0.1555
28.320236556406279 0.1537
28.321857111204885 0.1537
28.323147133265209 0.1558
28.325061531441477 0.1568
28.327572766015223 0.1554
28.329102807813186 0.154
28.331294520698293 0.1538
28.333775610979892 0.157
28.336308912041673 0.1557
28.338089454327843 0.158
28.338602015985732 0.1542
28.341327134038462 0.1567
28.341708886881865 0.157
28.343145639476816 0.1547
28.343192591724350 0.1541
28.345155172459343 0.1577
28.348258412652800 0.1569
28.349575176818949 0.1588
28.351245913882060 0.1568
28.353978802416442 0.1549
28.360728281949779 0.1546
28.361396216005776 0.1584
28.361993741581706 0.1564
28.363107118967939 0.1544
28.368952385502158 0.1559
28.370100463812932 0.1539
28.372871440020909 0.1546
28.373424508637360 0.1553
28.375266205440347 0.1558
28.377892711171238 0.1558
28.381310565454726 0.1562
28.381629637425320 0.1546
28.384359754303702 0.1587
28.385586455113838 0.1563
28.388399783999358 0.1567
28.388776242307646 0.1555
28.389233452650277 0.156
28.389877099534381 0.1536
28.391193157586638 0.1579
28.392885748752732 0.1558
28.394066078051882 0.1587
28.396468369700429 0.1575
28.397031908256704 0.1581
28.399215080363824 0.1574
28.402126047811890 0.1567
28.402195814812050 0.1573
28.403960397152431 0.1558
28.406477664383328 0.1567
28.408705698787585 0.1577
28.411864010473018 0.152
28.412507329768580 0.1549
28.415107789361009 0.1553
28.416737813629268 0.1563
28.417771260234847 0.1544
28.419745970146749 0.1563
28.424118753325178 0.1558
28.426157783493210 0.157
28.429877608769818 0.1543
28.432868729555857 0.1575
28.434066024257753 0.1573
28.434731070470452 0.1551
28.438159111131718 0.1561
28.440128042638435 0.1539
28.442702230949426 0.1578
28.443443773616327 0.1557
28.444035707207561 0.1561
28.445701870384376 0.158
28.447210639065077 0.1575
28.448331325372237 0.157
28.449097458135661 0.1577
28.451640593779906 0.1552
28.454026268856207 0.1544
28.454552012624987 0.1588
28.458966972670087 0.1547
28.462110623724442 0.1551
28.464838076513484 0.155
28.466918631061144 0.1551
28.468851449580779 0.157
28.471097101308253 0.1577
28.472788341409043 0.1564
28.474083206081481 0.1564
28.476264206375447 0.1575
28.477410495777402 0.1557
28.477845931604108 0.1562
28.482305192001984 0.158
28.484636875341131 0.1572
28.486878531542228 0.1553
28.489082439455522 0.1559
28.489603051276735 0.1547
28.490185829902789 0.158
28.491958556053916 0.1581
28.493415362623374 0.1563
28.496618356703063 0.1566
28.500029073048587 0.1557
28.502020824332735 0.1579
28.503315978215035 0.1595
28.505322513118390 0.1565
28.505638164237837 0.16
28.506234036854295 0.1583
28.507638542881157 0.1585
28.508846544850719 0.1616
28.511057293603095 0.1532
28.511528932309442 0.1582
28.513710791181502 0.1575
28.516933840335565 0.1591
28.517759234727933 0.1592
28.520526043290857 0.1562
28.521544888455050 0.1567
28.523697605208490 0.1572
28.524811591539422 0.1555
28.525443266381803 0.1581
28.527672304258900 0.157
28.529258714529682 0.1558
28.530303682519257 0.1549
28.531922354492092 0.1552
28.534859427366889 0.1522
28.536316005864787 0.1559
28.537100880054339 0.1551
28.537808186236500 0.1558
28.539601569941500 0.1566
28.541918842366940 0.158
28.542745091990756 0.1549
28.547333567915793 0.156
28.549629466664783 0.1553
28.553504627851449 0.1579
28.558580172397573 0.1551
28.558990745528217 0.1535
28.563790954750772 0.1531
28.564921274915541 0.1581
28.567713953969761 0.1559
28.570491099000144 0.1556
28.573275629449181 0.1602
28.573723867139421 0.1547
28.576384193906197 0.1569
28.576699055827181 0.1559
28.577583874488599 0.1561
28.583884558555109 0.1551
28.584901930523277 0.1572
28.586684804978269 0.1566
28.588919964045388 0.1578
28.589724140757149 0.1566
28.591118042495708 0.1559
28.593241269773760 0.1563
28.595557942040415 0.1547
28.595670081455843 0.1552
28.598419290307366 0.1585
28.600499404960960 0.155
28.600569054002932 0.1561
28.602917372393673 0.1554
28.603587165605902 0.1541
28.604564753205654 0.1558
28.606380823428978 0.1545
28.608321974236290 0.1543
28.609462769447582 0.1567
28.611736123780489 0.1551
28.614129278151996 0.1555
28.616426503162671 0.1558
28.620646888476021 0.1553
28.622794051964636 0.1526
28.623666925145503 0.1558
28.625221377413968 0.1548
28.628331264020058 0.1599
28.628525239106580 0.1584
28.629950010166247 0.1534
28.632742524740422 0.1573
28.633285083820375 0.1524
28.637388754897113 0.1556
28.638594675978919 0.159
28.640054952272951 0.156
28.640937904485050 0.1615
28.644347526429566 0.1576
28.645098190498967 0.1555
28.645314353105004 0.1586
28.647293103879445 0.1555
28.649881391068394 0.1592
28.651794489142461 0.1561
28.654001623403264 0.1588
28.655718002221764 0.157
28.656243248566092 0.1605
28.658794778935444 0.1587
28.659722762182110 0.1544
28.660460533148342 0.1544
28.665494490350302 0.1576
28.668124937090187 0.1586
28.668675534561888 0.1561
28.673739503882821 0.1581
28.674827172881923 0.1578
28.676075885961570 0.1561
28.677545752720015 0.1576
28.679906374617687 0.1547
28.681145315670257 0.1556
28.682430172390337 0.1543
28.685799475487645 0.1574
28.688602774079740 0.1555
28.690082035298108 0.1541
28.690836819464899 0.1547
28.699321189223966 0.1557
28.703356402863459 0.1586
28.704906664948126 0.1533
28.707108872888529 0.1567
28.707942529146450 0.158
28.710192320759358 0.155
28.711570265161193 0.1597
28.712558517003849 0.1559
28.713188052526569 0.1602
28.715881651623860 0.155
28.719507781852261 0.1566
28.722309154835745 0.1563
28.722728653599152 0.1579
28.725402368059722 0.1564
28.726439770007481 0.1557
28.727306637962787 0.1601
28.729721823686937 0.1549
28.731219926329342 0.1557
28.734288381318940 0.1581
28.738274257950412 0.1557
28.740086144416267 0.1565
28.741098916536593 0.1562
28.743052479969347 0.1601
28.744750968575630 0.1585
28.746494509549802 0.1549
28.747554841834017 0.1595
28.749258051427276 0.1574
28.750250092305450 0.1556
28.752779895258954 0.1583
28.755136342163834 0.1572
28.756690752992125 0.1539
28.758968030209505 0.1567
28.761316156667544 0.1575
28.763992159856254 0.1584
28.766633312989125 0.1555
28.772503105405448 0.1575
28.774533734437913 0.156
28.775621228595913 0.157
28.776280862099018 0.1579
28.780291531006615 0.1566
28.782004651964879 0.1561
28.784053125336609 0.1548
28.786232081923405 0.1568
28.789055786961246 0.154
28.790109511122257 0.156
28.794792407313391 0.1581
28.795978134087761 0.1573
28.797632176443535 0.1601
28.801624338703697 0.1592
28.802909455860124 0.1572
28.805161568526241 0.1599
28.809533769697719 0.1574
28.813819066869637 0.1568
28.814702226771544 0.1544
28.815496085874774 0.1569
28.818555554133109 0.1592
28.818644915584294 0.1569
28.819229670190495 0.1589
28.821397504252154 0.157
28.825763977140468 0.1573
28.827601146103220 0.1587
28.829281676509673 0.1589
28.830412944376732 0.1567
28.834562249008389 0.1596
28.838527415046180 0.1578
28.838875000885281 0.1575
28.840595125180702 0.155
28.844316029685384 0.1544
28.845446228857536 0.1569
28.847174023383445 0.1587
28.849589126311059 0.1599
28.851082406783139 0.1545
28.854067965551572 0.1579
28.855963740460663 0.1583
28.857589575571136 0.1568
28.861156280604433 0.155
28.861674181382149 0.1583
28.864295243192462 0.1584
28.866128190668782 0.161
28.869835473407797 0.159
28.872374495230751 0.1596
28.872958480584465 0.1539
28.873863550512976 0.1558
28.874939771452667 0.1573
28.877258023394401 0.1549
28.878815391466873 0.1563
28.879833505080686 0.1565
28.882230248885463 0.1594
28.883743521385643 0.1593
28.884589828088686 0.1603
28.886134165708118 0.1603
28.888500812046011 0.1607
28.890899451254217 0.156
28.892197313190056 0.1563
28.893519823784587 0.1581
28.894659969915065 0.1564
28.896971986355354 0.1577
28.898159441376492 0.1582
28.899907330562773 0.1582
28.901163541640575 0.1608
28.903458267678719 0.1573
28.905712213158882 0.1556
28.907190822412019 0.1575
28.908244217200529 0.1583
28.909797863801813 0.1556
28.910497037111927 0.1573
28.912140554452879 0.1582
28.918769558318377 0.1552
28.919660390061832 0.1569
28.920905607311404 0.1569
28.922994637459563 0.1592
28.925425906025104 0.1547
28.928051000382961 0.1602
28.929230797148190 0.1571
28.933290117806354 0.1583
28.936228081577045 0.1593
28.936882699412752 0.1556
28.940084713730585 0.1594
28.943300732941843 0.1596
28.943923547737249 0.161
28.945551415895157 0.1584
28.945851012001850 0.1572
28.948643187561537 0.1588
28.953403438461194 0.1572
28.954907842399827 0.1599
28.957497409802098 0.1614
28.959630744290550 0.155
28.961639489883908 0.1556
28.964541973663351 0.1574
28.966478873471615 0.158
28.968746165240731 0.1597
28.971324696631765 0.1601
28.972370550506032 0.1584
28.974560308182106 0.1579
28.976488425910755 0.1571
28.976815470305947 0.1592
28.977478798549118 0.1573
28.982329125301494 0.1611
28.983409215175790 0.1559
28.984594246483802 0.1562
28.985757193859953 0.1587
28.986552389791164 0.1574
28.988926006294580 0.158
28.989203982037619 0.1586
28.991926971820423 0.1602
28.993801416916476 0.1572
28.995488461902951 0.1573
28.995811482909488 0.1576
28.998341340200767 0.1579
29.000576533378727 0.1602
29.003296780459493 0.1603
29.003764512308642 0.1595
29.005141239186173 0.1576
29.005411294290656 0.1555
29.006347606049449 0.1602
29.012044596783536 0.1598
29.013128521276478 0.158
29.014503451054328 0.1581
29.014608200475898 0.1569
29.015906550610264 0.1597
29.019140146687562 0.1584
29.021725432377792 0.1573
29.023659981718517 0.1591
29.024860575004219 0.1596
29.026376334688457 0.1557
29.029248436689628 0.1556
29.031555898892186 0.1592
29.032590600767804 0.1558
29.037760350279381 0.1605
29.038281708485567 0.1622
29.039077118852656 0.1622
29.042940138263326 0.1637
29.044217164985657 0.1602
29.044425560718818 0.1562
29.048545107903777 0.1568
29.053121063728341 0.1583
29.054714042997073 0.1571
29.058201208780549 0.1583
29.060926102414545 0.158
29.061399799889095 0.1592
29.063122802961630 0.1574
29.063663366988269 0.1589
29.066199814679329 0.1595
29.066963012843047 0.1597
29.069024622453949 0.159
29.069156090113719 0.1558
29.072407780973446 0.1622
29.073271641672029 0.1576
29.075439331941979 0.157
29.077020187509206 0.1577
29.078414691657823 0.1551
29.080400173170432 0.1568
29.083830523777344 0.1576
29.084940312458308 0.1556
29.084971196737236 0.1561
29.088763302751598 0.1559
29.092747855280198 0.1595
29.093718218103074 0.158
29.097595863057890 0.1577
29.100393320571030 0.1582
29.101784947974100 0.1599
29.104491004270667 0.1567
29.105221750056209 0.1551
29.107450424754326 0.1585
29.114666175622247 0.1577
29.115878357553449 0.157
29.116433258707570 0.1584
29.119321906722629 0.1562
29.124208764490213 0.1588
29.127264951064248 0.1588
29.127653093331528 0.1559
29.132219378770561 0.1586
29.133239005862713 0.1554
29.139233523060522 0.1536
29.141338862036758 0.157
29.141959926344953 0.1598
29.143398747358916 0.1557
29.147254279448457 0.1577
29.151037403749481 0.1577
29.151091665723801 0.1584
29.151895954838345 0.1588
29.153300215373406 0.1591
29.155824695321812 0.159
29.156981171028747 0.1582
29.158896980499193 0.1555
29.160299132442393 0.1607
29.161896133951497 0.1619
29.163962895576674 0.1599
29.164516399098741 0.1583
29.166809364978722 0.1594
29.167961547343822 0.1584
29.171713190208386 0.1583
29.174620951186593 0.1622
29.175865328886079 0.1592
29.179714296995986 0.1609
29.182353296915199 0.1588
29.185733572985601 0.1575
29.187160252842869 0.157
29.189019394565644 0.162
29.189314797261666 0.1585
29.190588800014353 0.1574
29.192392700979543 0.1578
29.194137821830498 0.1586
29.198581072644433 0.1624
29.200304888256564 0.1568
29.201003604513250 0.158
29.202403195316997 0.1628
29.203469546900124 0.1607
29.205469427788142 0.1595
29.207483974300192 0.1588
29.210918746717688 0.1583
29.211225026700902 0.1582
29.213775049837508 0.155
29.216043181017294 0.1586
29.220024347713665 0.1594
29.221793116988330 0.1556
29.223065674731277 0.1596
29.229584048335582 0.1576
29.231158398943929 0.1612
29.232532104587399 0.1597
29.236179235052930 0.1566
29.238783544158458 0.1609
29.239150228566853 0.1601
29.240653287959894 0.1577
29.240925255841614 0.1609
29.243445596709371 0.1585
29.247340645040129 0.1583
29.249489433583019 0.16
29.254123338372029 0.1602
29.258085609806368 0.1606
29.259268191961048 0.1597
29.262625521159300 0.1612
29.265428314817004 0.1599
29.266905974039105 0.1603
29.269424675860119 0.1591
29.271108235631417 0.1569
29.273321063193254 0.1606
29.274795221752608 0.16
29.276758888928896 0.1594
29.278932868058018 0.1608
29.279395847407393 0.1603
29.282034965994288 0.1595
29.285375721896798 0.1578
29.287247777713588 0.1604
29.287653046791558 0.1601
29.289117866464238 0.1587
29.292315438807421 0.1594
29.293388944475019 0.1568
29.297193005821399 0.161
29.300279091768726 0.1612
29.301546197428763 0.1576
29.306131757084252 0.1574
29.306719708087641 0.1589
29.309542321448024 0.1593
29.310030576654366 0.1595
29.311159993534435 0.159
29.316325579407625 0.1611
29.318634034007360 0.1609
29.320798967083185 0.1574
29.323208037533504 0.1593
29.324457213033494 0.1607
29.325486784755210 0.1585
29.325885785953830 0.1597
29.330432973438960 0.1579
29.332448072267873 0.158
29.333969559542602 0.1585
29.336132051255131 0.157
29.339381505461098 0.1588
29.340250960349920 0.1589
29.341766326340064 0.1608
29.342751796845359 0.1609
29.345931505441119 0.1582
29.347784613329054 0.1577
29.348923897877132 0.1592
29.351086597374174 0.1588
29.351546677084237 0.1575
29.353680868835710 0.1577
29.356749438154353 0.1604
29.357648457523723 0.1599
29.358733037944472 0.1614
29.360674126603548 0.1631
29.361516321072603 0.1591
29.363692508593509 0.1621
29.366019261730809 0.1617
29.367473452008539 0.1592
29.367905668245285 0.1583
29.371993723211599 0.1582
29.373188724593746 0.1585
29.375639643470336 0.1596
29.376207688978422 0.1561
29.376913474273419 0.1559
29.378919681997132 0.1585
29.380609844354176 0.1597
29.381194572214593 0.161
29.383626148255939 0.1599
29.383834867188074 0.1577
29.386046200045229 0.1632
29.387213335206251 0.1592
29.388817801219847 0.1586
29.395771984585767 0.1599
29.397061874414362 0.1574
29.399236716487096 0.161
29.399432084740575 0.1614
29.399985667911881 0.1592
29.402521944685446 0.1593
29.404655707291575 0.16
29.408186807604775 0.1585
29.408965693992169 0.1586
29.412348210308547 0.1606
29.413434996542495 0.1638
29.414959529609447 0.16
29.419017929656693 0.1595
29.420083702906084 0.1608
29.421354691795006 0.159
29.421574962052837 0.1566
29.424744851915378 0.1595
29.425198168050358 0.1572
29.428576120529879 0.1567
29.430361539249592 0.1587
29.435209226571484 0.1581
29.436660377803229 0.1595
29.439052868956921 0.1588
29.442469285831443 0.159
29.442679318539398 0.158
29.444735596534898 0.1592
29.446448896142094 0.1588
29.450967028970620 0.1593
29.453893670242085 0.1577
29.456409458544652 0.1571
29.460387131329938 0.1602
29.460660348603852 0.1587
29.462233144115128 0.1586
29.462779200224826 0.1581
29.466046497641411 0.161
29.468844136996292 0.159
29.470082452521631 0.1587
29.470577127074048 0.1595
29.471579031773846 0.1575
29.474242736688716 0.1606
29.481127169607756 0.158
29.482355950570685 0.1624
29.483402354970760 0.1634
29.484927571844270 0.1593
29.486301188442809 0.1576
29.488755246561755 0.1578
29.489013548887336 0.1582
29.493899495009931 0.1579
29.495405068062738 0.1606
29.496878796147470 0.1576
29.499588306404561 0.1589
29.501399695600650 0.1606
29.502889242770500 0.1591
29.503595478312558 0.1598
29.504098854620157 0.1565
29.505579152757267 0.1571
29.507638012968346 0.1572
29.508797277366643 0.1595
29.510264425577489 0.16
29.514118744225204 0.1592
29.516311507497303 0.1598
29.517493972106450 0.1601
29.518900238342834 0.1626
29.520054776858995 0.1568
29.521855477914922 0.1573
29.522692328451008 0.1615
29.524368470631249 0.1585
29.527448814956397 0.1585
29.528071318700508 0.1607
29.531855088896368 0.1572
29.533122301712716 0.1586
29.534451019261450 0.1592
29.536746691568581 0.1601
29.541665637298895 0.1585
29.544298635150092 0.1612
29.547743497078407 0.1587
29.549652176284127 0.1607
29.550936852159722 0.1612
29.551666104450298 0.1607
29.554757829524828 0.1571
29.557162766265591 0.1551
29.557311711781221 0.1588
29.560347046999407 0.1569
29.560919649630019 0.1619
29.561998617746461 0.1573
29.563070673468015 0.162
29.563481365118008 0.1565
29.564445009644686 0.1607
29.566931550768096 0.1631
29.572393483096999 0.1592
29.574175371322529 0.1622
29.574822638395560 0.1594
29.576098714327230 0.1629
29.578092826319743 0.1616
29.579449304824411 0.1619
29.580138489943927 0.1618
29.581035948087568 0.1599
29.586354318053765 0.1564
29.586628739860991 0.16
29.588853644429147 0.1613
29.590516825354943 0.1594
29.591532181269827 0.1604
29.593239476106039 0.1613
29.594783205436084 0.1576
29.597164898153736 0.1611
29.597601549279972 0.1597
29.599692122167699 0.1591
29.600725038277726 0.1598
29.601044756434675 0.1594
29.603761064667154 0.1592
29.604275850571060 0.161
29.605305691756811 0.1579
29.607351477707667 0.1605
29.610148870717893 0.1596
29.610959361926451 0.1615
29.612237605012073 0.1605
29.613862092502796 0.1566
29.621253452563870 0.1614
29.623977350495093 0.1604
29.626855023555294 0.1615
29.631009155129018 0.1574
29.632040983962082 0.1606
29.633695621417555 0.1599
29.634087483139048 0.1583
29.634897518575613 0.1588
29.638380889164097 0.1566
29.641495804502423 0.1604
29.644050711369413 0.1606
29.644788459128165 0.1607
29.644990238044286 0.1607
29.646185996676930 0.1626
29.649660870310232 0.162
29.652159765264916 0.1604
29.653240167795406 0.162
29.654199800769089 0.1594
29.654789788767971 0.1621
29.657269409707240 0.163
29.662271600871861 0.1628
29.663663546587696 0.1633
29.668885659496052 0.16
29.670423739474220 0.1603
29.671188859209543 0.1625
29.678301371057596 0.1604
29.679985137663628 0.1596
29.681626083672327 0.1587
29.682578469693279 0.1613
29.683465203077063 0.1601
29.688211482011958 0.1583
29.690336310509547 0.1599
29.691788155950551 0.1602
29.692539146239731 0.1617
29.692960698374758 0.16
29.693587779836005 0.1625
29.694512099217828 0.1586
29.696104815703904 0.1598
29.700565139496806 0.1586
29.704498093868771 0.1567
29.706759561017545 0.1573
29.707043663171909 0.1607
29.708523539687711 0.1576
29.712839787585470 0.1582
29.716396141206651 0.1589
29.719431368650273 0.1596
29.720490055665369 0.1581
29.725590076870610 0.1606
29.726666309350264 0.1604
29.728146627931274 0.1619
29.729564329348705 0.1586
29.731280500372353 0.1573
29.732128815679800 0.1608
29.736449424108880 0.1565
29.737701602130159 0.1627
29.738478741224178 0.1592
29.740528146402241 0.1609
29.741643372839537 0.1604
29.745554427215595 0.1597
29.746326579447338 0.1607
29.748754604254756 0.1625
29.750427232393715 0.1625
29.751932893951675 0.1624
29.753371655413847 0.1587
29.759675082870785 0.1577
29.760859429454246 0.1558
29.761639441924164 0.1581
29.763514653773822 0.1593
29.766210856671531 0.1608
29.766422270442732 0.1609
29.770784974780714 0.1566
29.771662481630742 0.1595
29.775431234443804 0.1586
29.776959585325102 0.1574
29.780245640117222 0.1591
29.781429657138727 0.1613
29.782244198735395 0.1582
29.782644204370452 0.1592
29.783273877222236 0.1553
29.789139133189916 0.1581
29.790465306136131 0.1582
29.792324506260410 0.1573
29.792872695936907 0.158
29.794371040355802 0.158
29.799140539559893 0.1605
29.800148889891343 0.1603
29.801531462036362 0.1618
29.802341660206643 0.1611
29.803219850870896 0.1608
29.803392894549155 0.1607
29.806601268308210 0.1574
29.808456771210242 0.1599
29.809881427051586 0.1567
29.813767638008457 0.1545
29.814753661426803 0.1557
29.815778847044996 0.1546
29.816092162014204 0.1571
29.820225831879711 0.1602
29.820673088153637 0.1604
29.822578667161302 0.1602
29.825061958345756 0.1593
29.827397510470512 0.1604
29.828116991454856 0.1554
29.829030906340595 0.1588
29.832870278274157 0.1586
29.834476334336543 0.1594
29.834832512502537 0.1602
29.835479537973612 0.1609
29.839350798667791 0.161
29.841774660079956 0.1585
29.842635413741903 0.1589
29.842864052732939 0.1586
29.843799033244132 0.1591
29.845916342537976 0.1593
29.847639045125312 0.1588
29.848871005078827 0.1617
29.850963988528893 0.1606
29.851551552164402 0.1585
29.851635953646799 0.1609
29.853881495986347 0.1557
29.854559422093637 0.1561
29.855427008911356 0.1586
29.858589032773367 0.1593
29.859699243108153 0.1573
29.862060550997931 0.1571
29.864893762235642 0.1584
29.866428034286972 0.1599
29.870483132907999 0.1589
29.876318680907755 0.1616
29.878474039951335 0.1569
29.879738192624686 0.1592
29.880627132907737 0.158
29.887298955715586 0.1593
29.888186248211213 0.1574
29.891330545109266 0.1597
29.892739392587476 0.156
29.898434867452107 0.159
29.898902011019061 0.1573
29.901197654964026 0.1589
29.901732655917321 0.1592
29.905503216824620 0.159
29.905687501212920 0.1618
29.906873155745906 0.1601
29.909253950992451 0.1599
29.913290321042531 0.16
29.913782761566836 0.158
29.914362904793681 0.1581
29.915269484743249 0.1603
29.919878433961514 0.1582
29.921290556280294 0.157
29.923232080416703 0.1561
29.923663037241383 0.1574
29.927189973725213 0.1578
29.928798522152192 0.1596
29.932295842721363 0.1559
29.932806680144676 0.1563
29.933697703126359 0.159
29.938387993244984 0.1561
29.939678515811824 0.1589
29.941797989753375 0.1601
29.944274317944927 0.1575
29.944370522563538 0.1567
29.949912599886641 0.1608
29.951948047090749 0.1617
29.954443411677687 0.1606
29.954982052317977 0.1563
29.957605141955391 0.1579
29.961686291771912 0.1596
29.963066343361877 0.1604
29.968853274973888 0.157
29.969002687173521 0.1604
29.970020253996221 0.159
29.971582635748774 0.158
29.975986990034009 0.158
29.977158521259053 0.1575
29.979981366378624 0.1608
29.983948989036882 0.1617
29.985427731153624 0.1571
29.990515696271991 0.1583
29.992928083867309 0.1596
29.993414699007484 0.1597
29.994876851715670 0.157
29.999678412722844 0.1549
30.000540864748885 0.1626
30.002891210143385 0.1586
30.005829163283234 0.1583
30.008599755973130 0.1605
30.011523367276506 0.1596
30.014513565717539 0.1609
30.015300668975513 0.1576
30.015956989523314 0.1564
30.016913822899934 0.1601
30.017749797665385 0.1587
30.019633564352937 0.1595
30.023979094491175 0.1593
30.024230850183862 0.1615
30.026345603488206 0.1572
30.028233243596436 0.1605
30.028904615332653 0.1588
30.031384509696672 0.158
30.031936950035075 0.1589
30.032925672353652 0.1582
30.036839896181579 0.1604
30.037302365749571 0.1604
30.040613528920783 0.1603
30.042374276216044 0.1574
30.045721204359143 0.1596
30.046667355308934 0.1593
30.048658458962624 0.1609
30.049583578530253 0.158
30.051557629000087 0.1623
30.055045829320900 0.1589
30.056584793242465 0.16
30.059014057564315 0.1616
30.059660577107920 0.1592
30.063946578769634 0.157
30.067962443742353 0.1642
30.070979676205141 0.1581
30.071365062764791 0.1596
30.074125431268097 0.1623
30.076679186988414 0.1604
30.076799006899080 0.1608
30.079517904106616 0.1588
30.082253042309357 0.1614
30.083469251569440 0.1613
30.085283562293171 0.1599
30.089542331885237 0.161
30.091050832629197 0.1611
30.091184307924834 0.1629
30.092511514118055 0.1591
30.092858721722976 0.1627
30.093967482051539 0.1592
30.095219417587607 0.1611
30.100317086275052 0.158
30.100883108810493 0.1625
30.102939884170251 0.1573
30.105370714679204 0.1604
30.107109980328215 0.1571
30.107367814495475 0.162
30.108264580368591 0.1604
30.108780288972710 0.1609
30.110038239059048 0.1578
30.114008499892737 0.1608
30.116010111005586 0.1622
30.120973079754414 0.1559
30.121534545127897 0.1567
30.124365374584468 0.1609
30.125456259487795 0.1588
30.127312608285582 0.1576
30.131784773951750 0.1614
30.133248552225737 0.1592
30.137525542139699 0.1605
30.140885083686371 0.1604
30.141232054848476 0.1623
30.142321919004530 0.163
30.145069357338695 0.1657
30.145954516859970 0.1626
30.147330264425328 0.1633
30.148046608748615 0.163
30.149743754072350 0.1606
30.153049771642674 0.1619
30.154152798437444 0.1627
30.156769491785976 0.1633
30.157719529215516 0.1606
30.162479346043686 0.1616
30.163197462956077 0.1601
30.166829007951808 0.1606
30.167542708077331 0.1602
30.168986880543471 0.1638
30.169998280961483 0.1607
30.171727067547160 0.1612
30.173554575154679 0.1586
30.175276632098086 0.1605
30.180614600931122 0.1602
30.180837893994791 0.1634
30.183664985538979 0.1598
30.184172630776040 0.1591
30.185714604035148 0.1602
30.186477844924347 0.1622
30.188729484669739 0.1577
30.192949353051148 0.1604
30.194518738157672 0.1595
30.195915044523275 0.1587
30.197659894042065 0.1601
30.199685583717557 0.1638
30.202102830626117 0.1623
30.202811680340883 0.1626
30.203707613962539 0.1637
30.206483028289394 0.1635
30.210859851180295 0.1621
30.212819107644389 0.1602
30.214403788529026 0.162
30.215791713302032 0.163
30.216581455631868 0.1604
30.218378614761615 0.1594
30.222865279600786 0.1635
30.226877510462476 0.1624
30.228900986699955 0.1595
30.238108162607375 0.1604
30.240142714858884 0.1624
30.242052514538958 0.1625
30.247536897360998 0.1609
30.251239875236017 0.1605
30.252582423435324 0.1605
30.254477424583705 0.1588
30.255696804433658 0.1588
30.258338469329750 0.1604
30.260944071438757 0.1612
30.262075350220432 0.1587
30.263638163798870 0.1579
30.269275479018919 0.164
30.271351564046018 0.1591
30.276578248938687 0.1591
30.279120841784575 0.1598
30.279571330505735 0.1647
30.280659851699632 0.1633
30.281379533174388 0.1632
30.282435021462305 0.1619
30.283271847569878 0.1599
30.284543449417640 0.1609
30.285260071461362 0.1614
30.288188499071385 0.1604
30.289620928751344 0.161
30.290977578708009 0.162
30.296256932783077 0.1607
30.297208437836542 0.1628
30.299775497569446 0.163
30.301048772594903 0.1624
30.303626880237246 0.1622
30.306226503009903 0.1621
30.307300919788783 0.1607
30.307563091432087 0.1613
30.308706895223892 0.1605
30.309735318338550 0.1612
30.310286617379191 0.1598
30.315926952922904 0.1602
30.318299681636606 0.1607
30.319594895986835 0.1644
30.321722305810589 0.1642
30.321936024097912 0.1633
30.325534077226646 0.1614
30.328975016515191 0.164
30.331453578593369 0.1633
30.334521995142328 0.1624
30.334948689994217 0.1615
30.337373732702702 0.1622
30.338275054834696 0.1609
30.338911903160746 0.1615
30.340330995182200 0.1611
30.341449438272857 0.162
30.341849471645176 0.1619
30.343940202350328 0.1635
30.350965814382700 0.1629
30.351215758396215 0.1631
30.356558860945928 0.1624
30.357352822712009 0.1623
30.362864296087615 0.1609
30.364589141026720 0.1648
30.367192404127589 0.166
30.367695506137583 0.1654
30.368649352003036 0.1647
30.372707014988560 0.1653
30.373842233785744 0.1633
30.375717616951302 0.1625
30.378816262614098 0.1628
30.380459217167530 0.1629
30.381642974871664 0.1639
30.382021027388678 0.1637
30.382147249927151 0.1643
30.383789733945505 0.1628
30.387742535863179 0.1607
30.390940114718454 0.164
30.394676195267770 0.1639
30.396965015570615 0.1646
30.398880028885568 0.1607
30.400855735571128 0.1588
30.403258485744292 0.1597
30.404437238357477 0.1639
30.406830838713070 0.1595
30.408409374452049 0.1615
30.409937618304852 0.1609
30.411764010170671 0.1589
30.413425694321418 0.1621
30.414710150607835 0.1581
30.416402244981860 0.1623
30.417904321331168 0.1615
30.420212380610408 0.1652
30.424006489862865 0.1652
30.424620109975038 0.1626
30.424953105706148 0.1603
30.428815904680519 0.1623
30.429865773685403 0.1625
30.431522789817347 0.1655
30.436264635136233 0.1615
30.437548174747473 0.1603
30.438045385455656 0.1604
30.439868039280661 0.1612
30.440739360308239 0.1604
30.443153520835967 0.1599
30.452334171634671 0.16
30.453444640659690 0.1596
30.454616760776961 0.1582
30.455749258716583 0.1606
30.456708344832123 0.1604
30.458195214874124 0.161
30.460420960798196 0.1652
30.462257314408181 0.1623
30.463838528712042 0.1643
30.467854102130342 0.1619
30.470178994696958 0.1611
30.470294355606129 0.1636
30.471216331167817 0.1592
30.472255511608608 0.1599
30.474375258176128 0.1603
30.480501686249106 0.1613
30.480693974373661 0.1611
30.486468632795162 0.162
30.487442721316004 0.1609
30.491201606418393 0.1609
30.492403334502011 0.1599
30.499518783072610 0.1602
30.501005635613410 0.1581
30.502661832619189 0.1637
30.506004557149424 0.1617
30.506424268309999 0.1591
30.509100115156318 0.1606
30.509968961313977 0.1628
30.510964808219697 0.1625
30.513931392693895 0.1627
30.516797067384374 0.1648
30.518174706780535 0.1606
30.518777686141316 0.1599
30.520623572276779 0.1624
30.520856192532147 0.1632
30.525722407692413 0.162
30.528252596285075 0.1596
30.534836349208092 0.1592
30.535582896494198 0.1601
30.536360188209958 0.1604
30.538925996703192 0.1593
30.541783613656690 0.1596
30.542744487570417 0.162
30.544113163326035 0.159
30.544685093834239 0.1622
30.546040331312831 0.1625
30.547505620848707 0.1624
30.549730382216907 0.1599
30.550875891803837 0.1611
30.557506007195020 0.1597
30.558779890623192 0.1589
30.559948219655645 0.1591
30.563431819296820 0.1641
30.566169610772651 0.1633
30.570154607536850 0.1602
30.570853866216243 0.1594
30.571992971954455 0.163
30.573542255824282 0.1601
30.575136366219112 0.1602
30.576306227578495 0.1638
30.577343458542469 0.1627
30.584588418994318 0.1635
30.585195396590574 0.1606
30.586501253534919 0.1613
30.587667710547681 0.163
30.588508825794239 0.1615
30.589230378881272 0.1605
30.590977035022650 0.1627
30.592344066795050 0.1617
30.594001713102248 0.161
30.595349940881775 0.1604
30.600874007248475 0.1638
30.602543505628081 0.1616
30.604493572224762 0.1632
30.607311565551264 0.1646
30.608521965739701 0.1613
30.609261342757254 0.1622
30.609796914253170 0.1619
30.611698699327466 0.1635
30.613386046701077 0.1604
30.614666982002266 0.1625
30.615375496142832 0.1618
30.617093376217316 0.1653
30.620692578478057 0.1616
30.629001496559457 0.1652
30.630522308847883 0.1647
30.631911904642980 0.1618
30.635374132775361 0.1641
30.637110569796189 0.161
30.638901955321732 0.163
30.641308339138465 0.1609
30.642123383771985 0.1648
30.644118426507134 0.1644
30.646459879784665 0.1686
30.647118111402460 0.1618
30.649715000826202 0.1653
30.655730584604090 0.1623
30.657252684574477 0.161
30.658332040824465 0.1621
30.660168428224072 0.1641
30.660617169729900 0.1629
30.665128937995746 0.164
30.673119135008349 0.1633
30.675390474471786 0.1639
30.676335144845044 0.1644
30.676923492620514 0.162
30.681118629663487 0.1606
30.683724275450178 0.1626
30.685072477679043 0.1644
30.685439388909369 0.1657
30.685699983667117 0.1625
30.686888490207668 0.1623
30.688099255674715 0.1638
30.691040226847871 0.1621
30.692455578078665 0.1653
30.696088291559395 0.1636
30.699024196716355 0.1661
30.701167408277193 0.162
30.702638243849417 0.1635
30.704255568753354 0.1627
30.704517316141931 0.1648
30.708701597758516 0.1628
30.711729782642628 0.1636
30.713623203189023 0.1626
30.713971331058922 0.162
30.715602128696027 0.1605
30.718274853682832 0.1624
30.718995996722597 0.1632
30.720024989699407 0.1619
30.720972161477420 0.1642
30.722837397097432 0.1617
30.725140877420682 0.1608
30.725219436523524 0.1604
30.726630681640856 0.1601
30.728671046637913 0.1585
30.731062612894497 0.1599
30.731594202306741 0.1619
30.732143853438746 0.1613
30.736412296162992 0.1627
30.745190418772797 0.1608
30.748280823215175 0.1622
30.750368941336475 0.1598
30.752415833101750 0.1604
30.753229759160881 0.162
30.757831471968970 0.1624
30.758193407288605 0.1623
30.769727662491338 0.1609
30.771074511059204 0.1601
30.772867495682185 0.1634
30.776535872394852 0.1587
30.780524554405044 0.1637
30.782968800485392 0.1618
30.786330215656914 0.1622
30.791984007374769 0.1626
30.794848245616699 0.1612
30.797100846418331 0.1627
30.798737679297691 0.1656
30.801023718205570 0.1594
30.803171165169438 0.1591
30.804025990811269 0.163
30.808187871155969 0.1575
30.809592493497487 0.1615
30.811958305270920 0.1612
30.812643321566377 0.1631
30.813339700776826 0.1636
30.813967321672546 0.1635
30.814994238488133 0.1629
30.815509291714452 0.16
30.821576290962177 0.1612
30.824862311068745 0.1609
30.825814094218881 0.1613
30.826617533254772 0.1626
30.826974901692587 0.1587
30.828938383213238 0.1601
30.829942660837183 0.1648
30.831138137417106 0.1607
30.835314803144225 0.161
30.835723433652340 0.1637
30.838383914932439 0.1623
30.838579893323491 0.1617
30.839022954823779 0.1621
30.839364199165551 0.1653
30.839778029254237 0.1614
30.842169087682727 0.161
30.843907356858331 0.1611
30.849333723197702 0.1615
30.855145628451666 0.1607
30.857131456615527 0.1575
30.860830790043742 0.1604
30.861024895226901 0.1598
30.862342595567558 0.1585
30.863004148081004 0.1601
30.866957149129750 0.1617
30.867638547710634 0.1592
30.870882977954587 0.1581
30.872766368595698 0.1612
30.875640554272174 0.1623
30.881121993742923 0.1615
30.883114091784584 0.1601
30.883931807465515 0.1654
30.886325272640779 0.1617
30.886883381494595 0.1605
30.888593899244281 0.1632
30.891719483148862 0.1601
30.893717028100891 0.1603
30.894585461732436 0.161
30.899149176899449 0.1629
30.902906091277671 0.1611
30.904317569952578 0.1628
30.905771417527959 0.1594
30.906636857036684 0.1613
30.909247496457752 0.1635
30.909845967333080 0.1619
30.912172138718628 0.1649
30.915293810235848 0.1588
30.917951577930040 0.1563
30.919745240751318 0.1599
30.921977037095772 0.1587
30.923366815588913 0.1609
30.923856353084506 0.162
30.924502761160419 0.1623
30.926156674154242 0.1577
30.926476644086275 0.16
30.931778369585434 0.1625
30.932490161771536 0.1617
30.932931779764196 0.1609
30.933332980286554 0.1586
30.935282315632683 0.161
30.937756171768672 0.1608
30.939805081789491 0.1603
30.940924496895651 0.1624
30.941888955980886 0.1608
30.944614773061559 0.161
30.945905090082174 0.1615
30.948104752508332 0.1625
30.949010883528544 0.162
30.949560748281826 0.161
30.953566768081075 0.159
30.954720878519446 0.1598
30.955370216889342 0.1613
30.958655441235251 0.1611
30.959554452011954 0.1623
30.960408956430538 0.1647
30.965159091269548 0.1601
30.967324235594244 0.1613
30.972948102379753 0.1612
30.977146197900147 0.1598
30.979200519722863 0.1619
30.979510047201810 0.1627
30.982164722206829 0.16
30.985868169220137 0.1616
30.989525533165295 0.1623
30.989861537422751 0.1603
30.993106987116111 0.1599
30.996493994699872 0.1605
30.997308943004906 0.1623
30.998597217219423 0.1619
30.998796893554129 0.1651
31.001412537040903 0.1598
31.003224524666507 0.1627
31.005191608333636 0.1601
31.008232023357952 0.1611
31.009071535832422 0.1631
31.011406203207329 0.1586
31.015154865180850 0.1636
31.016142907281541 0.1607
31.016599541007622 0.1633
31.021397922278211 0.1631
31.022620482745840 0.1659
31.023782226541350 0.1634
31.028748874157234 0.1623
31.029462857127083 0.1656
31.030582793526868 0.1626
31.032166818591783 0.1617
31.033761796700588 0.1644
31.035598981889727 0.164
31.037754458120848 0.1622
31.038700592335587 0.1647
31.039197291243234 0.1648
31.039724741358846 0.1612
31.042925029098949 0.1639
31.047370588315214 0.1606
31.049487892911440 0.1666
31.051713362824515 0.1638
31.052652113478825 0.1647
31.059117072909210 0.161
31.062959158393792 0.1604
31.067693926574258 0.1634
31.069049446838900 0.1594
31.070990140520180 0.1618
31.071505764121174 0.1586
31.074540574994501 0.1606
31.076094739887218 0.1636
31.077164983813979 0.1585
31.077382550243509 0.1621
31.080332023482690 0.1652
31.083568178286772 0.163
31.084461683040288 0.1616
31.090299850355667 0.1615
31.092182185471696 0.1627
31.093860845612351 0.1621
31.094072650499761 0.1613
31.099623383479702 0.1613
31.102274440781759 0.1638
31.102591631312755 0.1601
31.104897825832744 0.1631
31.105862428569505 0.1619
31.106951597973268 0.1608
31.111641687493698 0.1632
31.113929565428400 0.1601
31.115748913993016 0.1611
31.117194961752247 0.1622
31.118122589241203 0.1576
31.119952337544415 0.1618
31.122637764964839 0.1624
31.126858514894227 0.1607
31.132388611215962 0.1643
31.133251940046886 0.1607
31.135210235904726 0.1616
31.136592806129805 0.1634
31.137771037911264 0.1619
31.139207026989904 0.1603
31.140536042177391 0.1576
31.141266024450726 0.1615
31.148128597861600 0.1604
31.152724770708009 0.1659
31.153697777003899 0.1663
31.154126055661344 0.1638
31.157266568932730 0.1609
31.159917022118492 0.1632
31.163303447011661 0.1628
31.166177281085961 0.1595
31.167656209519329 0.1624
31.168827550136516 0.1644
31.170392469012164 0.1626
31.171296358846032 0.163
31.173724430054065 0.1641
31.174769559373626 0.1664
31.175020951204470 0.1657
31.177235695688765 0.1645
31.178191034314125 0.1616
31.178428883002983 0.1639
31.182126276306196 0.1639
31.182858338412220 0.1651
31.185928728921290 0.1607
31.188747163290742 0.1657
31.190164855217166 0.1626
31.191332241680684 0.1622
31.193699513632975 0.1639
31.194348254569082 0.1619
31.198278350155157 0.1649
31.205471748253586 0.1621
31.210040384025223 0.1609
31.213108829044902 0.1573
31.214996784540979 0.1644
31.216930975044619 0.1644
31.217327386551112 0.161
31.219660053330248 0.1633
31.222343948255904 0.165
31.222815734923188 0.1619
31.228263386052713 0.163
31.229042878560012 0.1655
31.231206063388083 0.1662
31.232182002457986 0.1613
31.234242721259076 0.162
31.237928625649285 0.1625
31.240014527160113 0.1635
31.244862887678892 0.1617
31.245530452282772 0.1609
31.245834129795728 0.1583
31.247928663406363 0.1638
31.252458401331499 0.1615
31.259037265163006 0.1642
31.260143805048290 0.1637
31.261381322849513 0.1608
31.265317704658433 0.1644
31.266034694769068 0.1627
31.266907395975124 0.163
31.268478163090272 0.1625
31.268837456493209 0.163
31.271988159574935 0.1638
31.272736136904022 0.1635
31.280198674170894 0.1663
31.281875646080028 0.1617
31.283316074728944 0.1625
31.285754711262307 0.161
31.288327345157590 0.1608
31.289679155722368 0.1607
31.289992760105044 0.1629
31.293621253251530 0.1597
31.295067011028067 0.1622
31.298890067916911 0.1603
31.299373226975277 0.1627
31.299598361872736 0.1614
31.301906996855600 0.1642
31.303527432298882 0.1616
31.306294854690716 0.1621
31.309691685826483 0.1613
31.312444297326557 0.1641
31.313872687054491 0.1644
31.315148993987709 0.1616
31.317542557800031 0.1643
31.320457430747222 0.161
31.323091214710931 0.1647
31.323918701427317 0.1629
31.325517596363767 0.1657
31.326113505573790 0.1638
31.327094577131348 0.1639
31.329586675729914 0.1661
31.331343710708911 0.1591
31.333085647605490 0.1629
31.335499559456508 0.1601
31.336369931663508 0.1647
31.339258731768670 0.1623
31.340928999631299 0.167
31.344810488567919 0.1635
31.352138605100709 0.1641
31.353002233299478 0.164
31.354297581150458 0.1607
31.355021033666638 0.1622
31.355678940812300 0.1623
31.357087754272843 0.1595
31.358733421775245 0.1646
31.360183744116334 0.1621
31.361576122610103 0.1615
31.369111851636145 0.1646
31.374789709216195 0.1628
31.375363347661025 0.1655
31.380507497800028 0.1642
31.383380799405181 0.1636
31.384123487501199 0.1671
31.388097212006254 0.1623
31.389029885411787 0.1599
31.391457234819725 0.1637
31.393025322558955 0.1615
31.393747359191853 0.1653
31.395333396540288 0.1642
31.396519292016990 0.1669
31.397287994014647 0.1651
31.398129792145394 0.1649
31.400087483002093 0.1651
31.401963913583174 0.1629
31.403109792579023 0.1643
31.406328387400428 0.1663
31.407613503313943 0.1638
31.408437232108085 0.1636
31.408946195392776 0.1613
31.410155200775009 0.1629
31.412567461648955 0.1622
31.413643533841796 0.1616
31.416788741932269 0.1658
31.419148724342815 0.1644
31.419849433084806 0.1637
31.421229576905276 0.1637
31.423014510682730 0.1632
31.425137943212814 0.166
31.427638694658068 0.1634
31.429178982889198 0.164
31.431956443994210 0.1664
31.433001422433794 0.1621
31.435151953288781 0.1652
31.437112739230916 0.168
31.439338896759860 0.1667
31.441072616285002 0.1653
31.442870704292808 0.162
31.443357446961553 0.1658
31.445709084444825 0.1687
31.450565972778303 0.1646
31.453782123415955 0.1629
31.454935378128713 0.1641
31.458427441747496 0.1656
31.459038074770060 0.1705
31.464449526854398 0.1648
31.466282940698179 0.1643
31.469670703714645 0.1647
31.471696384483462 0.1635
31.472369374794415 0.1655
31.473074595669313 0.1643
31.474097045279287 0.1657
31.478202207322262 0.1661
31.478582042714052 0.1662
31.483315235007574 0.1668
31.483852183262623 0.1659
31.485438486050946 0.1651
31.488047146454893 0.1657
31.488367692605152 0.1657
31.491929686447982 0.1639
31.492566806965783 0.1637
31.494388269709184 0.1638
31.495318097600343 0.1697
31.496589612892059 0.1652
31.501406869286630 0.1662
31.501787375016626 0.1655
31.506369506936096 0.165
31.507196565331295 0.1661
31.508313772551919 0.1635
31.510741739351676 0.1634
31.511575899149346 0.1655
31.515038659316215 0.1623
31.518128596825228 0.1656
31.520554150542452 0.1645
31.523414103230692 0.1679
31.523452652849159 0.1655
31.524566692478107 0.1633
31.525848787032306 0.1602
31.527475198507844 0.1646
31.534534745680450 0.1621
31.535016119662544 0.163
31.536142862015787 0.1626
31.536605971540393 0.1611
31.539984365352119 0.165
31.540784336457175 0.1639
31.546276880375423 0.163
31.546873454976378 0.1617
31.550352760516787 0.1635
31.551125230956565 0.1627
31.555390855601608 0.167
31.555827969570295 0.1684
31.557689913036427 0.1628
31.560535472156847 0.1656
31.561069340708812 0.1669
31.563025344544709 0.168
31.569257416959342 0.164
31.570177603775438 0.1662
31.570392135413911 0.1659
31.571216578080509 0.1633
31.574710753209871 0.1659
31.575429660367064 0.1641
31.580166546237486 0.164
31.580870657384363 0.1623
31.583747020245578 0.1661
31.585269993569113 0.1629
31.586794852528921 0.1621
31.588549649767828 0.1634
31.590593560570191 0.1645
31.591733948314737 0.1671
31.593093996967404 0.1631
31.596063054847821 0.164
31.598461799262868 0.166
31.599216647316958 0.166
31.600004077594011 0.1648
31.600781094731964 0.1625
31.603736345015726 0.1659
31.606491977176379 0.1639
31.611727347758894 0.1644
31.614629241778065 0.162
31.619228247975737 0.1591
31.619472849860731 0.1628
31.622001155750493 0.1598
31.623613484364679 0.162
31.627054579740317 0.1607
31.628705512060481 0.1609
31.629677675319559 0.1639
31.630248026503363 0.1624
31.631636373287506 0.1635
31.634634150935415 0.1633
31.637434946934281 0.1644
31.639705780201982 0.1636
31.641593403413058 0.164
31.644853535676837 0.1642
31.646153399774448 0.166
31.646587864079912 0.1609
31.647797509184386 0.1636
31.657152192071177 0.1628
31.657877970571214 0.1616
31.658957190172373 0.1646
31.665575415331880 0.1632
31.667775359923802 0.1625
31.670815444846024 0.1623
31.672211925722504 0.1641
31.673851040829366 0.1628
31.676868303505618 0.1619
31.678129307451282 0.1635
31.683034703115386 0.1629
31.685141930656364 0.1649
31.689171349816874 0.1644
31.692123327110863 0.1598
31.693599439729955 0.1599
31.694253610988909 0.161
31.694338692058629 0.1615
31.695564984639699 0.1602
31.701098144407606 0.1601
31.703385022461926 0.1628
31.704926019037522 0.1624
31.705986913083603 0.1624
31.709441520675497 0.16
31.709948356114026 0.1635
31.716257842126801 0.1615
31.717242548754349 0.1618
31.719320590674265 0.1629
31.722269731849682 0.1639
31.728371762120613 0.1633
31.728900153057062 0.1662
31.729422396293067 0.166
31.729513880321914 0.1646
31.731278268411224 0.1648
31.739594809550955 0.1643
31.739878815732528 0.1679
31.743477675668117 0.166
31.745452340295820 0.1639
31.747763611146869 0.1649
31.751432825980441 0.1667
31.753802137753844 0.1635
31.754250458804421 0.1651
31.756510326540123 0.165
31.760099731209682 0.1667
31.761196031950774 0.1656
31.761648985981903 0.1642
31.764032472651568 0.1648
31.765032794028809 0.1648
31.766534293715939 0.1642
31.769899145395243 0.1598
31.773075268941923 0.1639
31.774237916239208 0.1627
31.781538360676088 0.1636
31.782154097276962 0.1634
31.782491524118139 0.1626
31.785006469037558 0.1601
31.787079228831828 0.163
31.790802181484100 0.1642
31.791874445132642 0.1621
31.795946078856346 0.1633
31.797658825151675 0.1604
31.802917000997535 0.1628
31.803371294065339 0.1611
31.805970871458779 0.1637
31.808546763216576 0.1648
31.808905316576130 0.1612
31.814522620549891 0.1617
31.816387976847693 0.1635
31.818870372144548 0.1635
31.819140877234346 0.1614
31.822940747599191 0.1638
31.825462682733296 0.1618
31.827602008009880 0.1655
31.831421687628797 0.1669
31.832155395219146 0.164
31.833129067492663 0.1641
31.835732188807953 0.1637
31.836056203193660 0.1662
31.836391726380707 0.1642
31.838450713164281 0.1646
31.841274974107396 0.1642
31.843077049144267 0.1605
31.849692312136497 0.1614
31.849779927123667 0.1651
31.853916453514156 0.1599
31.858596922396277 0.1599
31.859549050967647 0.1609
31.859655493342846 0.1612
31.863968370227866 0.159
31.864455872067811 0.1618
31.865395981990702 0.1601
31.867890512405616 0.1619
31.869306239371920 0.1616
31.871237420521368 0.1618
31.872590607079047 0.1616
31.873253681712704 0.1616
31.875908603567318 0.1604
31.878663745529785 0.1647
31.880834641615824 0.1643
31.881991721176931 0.1646
31.884131551050402 0.163
31.886519553930629 0.1647
31.887616529753117 0.1638
31.890556748797703 0.1642
31.890709099360841 0.1647
31.893290683258162 0.166
31.895060939605315 0.1646
31.896169310381154 0.1663
31.896848380583446 0.1605
31.903299226089040 0.1619
31.904739945163616 0.1621
31.906269200822013 0.1642
31.908649128344148 0.1623
31.910914818498824 0.1615
31.912836164885658 0.1653
31.919157532953527 0.1617
31.920490496869149 0.1594
31.922070442219152 0.1605
31.927366793600850 0.1617
31.930292124208123 0.1598
31.934763441780348 0.1627
31.935442813458167 0.1633
31.937380840155356 0.1604
31.938232861415528 0.1628
31.940287342120815 0.1657
31.943100174069755 0.1611
31.943251671629465 0.1628
31.944096823412000 0.1613
31.947550301049731 0.1631
31.952680838040642 0.1636
31.957064817608597 0.1663
31.959887163353425 0.1627
31.962905330103425 0.1636
31.963622233937091 0.1588
31.966244331751813 0.1627
31.966860169907907 0.1633
31.967259214545305 0.1655
31.971695085044210 0.16
31.975113003982273 0.1649
31.977923032506887 0.1624
31.980347147018797 0.1612
31.981741267577956 0.1619
31.987049543839404 0.1614
31.988237337465485 0.1642
31.988771710231259 0.1634
31.990210627785100 0.1621
31.992076854647507 0.1666
31.992914375702068 0.1623
31.994796500591438 0.1634
31.995804414254678 0.1631
31.997013205832591 0.1632
31.998771465130069 0.1614
32.001373016446770 0.1629
32.002131419615395 0.1636
32.003233753774488 0.166
32.005340201397743 0.1602
32.006184603950949 0.163
32.006295136256412 0.161
32.007905885854967 0.1609
32.009231444985573 0.164
32.012928448510259 0.1647
32.014093113728407 0.1678
32.016334055777712 0.1603
32.018677059710690 0.1624
32.018955062418080 0.165
32.021353016472787 0.1622
32.021960099565256 0.1636
32.022054690209508 0.162
32.024993014427835 0.1618
32.030580882236549 0.1646
32.031317502891916 0.1604
32.033899573524444 0.1645
32.035839629059971 0.1649
32.036805480916051 0.1652
32.039395859628392 0.1622
32.042709467518549 0.1614
32.049503429850567 0.1614
32.052715855660161 0.1616
32.053133401398973 0.1638
32.060147201341906 0.1625
32.061405638857380 0.1624
32.062761394195043 0.1654
32.065264219084206 0.1654
32.067344473289801 0.164
32.073068792921369 0.1645
32.074260222541369 0.1678
32.075628436517391 0.1626
32.078158116830146 0.163
32.078597885404328 0.1626
32.079041358626888 0.1645
32.079310094832138 0.1619
32.082051533325270 0.1657
32.083872002314997 0.1649
32.087561936168342 0.1644
32.092197469442844 0.1654
32.092861073610536 0.1653
32.093148883458646 0.1633
32.093344482033935 0.1666
32.095276442886998 0.1665
32.100030306584806 0.165
32.101023087890518 0.1663
32.101092171106565 0.1648
32.107633756300316 0.1648
32.109704357406024 0.1647
32.112909556054930 0.1613
32.116531638581463 0.1598
32.117675550683849 0.1617
32.118718503685507 0.1633
32.120511796499244 0.1628
32.123889117756626 0.1635
32.124974033773100 0.1586
32.125273023108598 0.1604
32.128854473420859 0.1614
32.130296963305504 0.1642
32.130947150224507 0.1663
32.132526319567333 0.1601
32.133252572507651 0.1642
32.134460722752280 0.1616
32.135852771834315 0.1651
32.141460153166875 0.165
32.145352600892259 0.163
32.145718245055306 0.1584
32.147626792634597 0.1579
32.149227526084196 0.1643
32.152659941642270 0.1664
32.156040950393098 0.1621
32.158000546907445 0.1605
32.158239759575764 0.1627
32.161205310994809 0.1627
32.162435854878090 0.1624
32.163756767523402 0.1652
32.164183446390339 0.164
32.168603919519043 0.1657
32.172996326932619 0.16
32.174836258829409 0.1628
32.175676235478882 0.1612
32.175711026434008 0.1634
32.177182212678659 0.1631
32.179012696423200 0.1597
32.184789244414901 0.1621
32.186530501215167 0.1644
32.191058956104442 0.1631
32.193172134168954 0.1619
32.194905388382665 0.1646
32.195948646551294 0.1672
32.199142604442358 0.1619
32.199522330106987 0.1625
32.205392474421146 0.1641
32.208362889646992 0.1605
32.211243544891637 0.1592
32.211964015143423 0.1615
32.214027862316001 0.1646
32.216459486117337 0.1596
32.221340366536403 0.1652
32.221720914250078 0.163
32.222424054504451 0.164
32.224095294307162 0.164
32.224663118432723 0.1632
32.225615439844304 0.1608
32.228485500391429 0.1638
32.231352110127659 0.1626
32.232161391336263 0.1625
32.233666562425370 0.163
32.234057687633445 0.1637
32.234532988560474 0.1625
32.234951835907992 0.1646
32.235099403246309 0.1639
32.241882985706397 0.1649
32.242987811211826 0.1613
32.245113118246159 0.161
32.246437123525460 0.1615
32.247791574867286 0.1639
32.254264626006353 0.1664
32.257540027374993 0.1621
32.263356707863281 0.1664
32.265466217704855 0.1663
32.266243040170167 0.167
32.266781414737338 0.1639
32.270637722379774 0.1618
32.273832762136699 0.1654
32.279399738831536 0.1668
32.280834390019123 0.1636
32.282795977233121 0.1634
32.283815946124257 0.1649
32.286291493212460 0.1633
32.286633322810111 0.1659
32.287775803900630 0.1667
32.290802430661692 0.1653
32.294161348377173 0.1661
32.301048800894812 0.1653
32.301749757320565 0.162
32.305045586616565 0.161
32.306081065808122 0.1649
32.308656571604459 0.1627
32.312411524881888 0.164
32.312551951851233 0.1641
32.315835701791478 0.163
32.318118457414258 0.1636
32.320783568199836 0.1619
32.322960514536192 0.1659
32.324575683638670 0.1634
32.324751847446308 0.1594
32.327231989545595 0.1626
32.329405494575241 0.165
32.330693501408014 0.1636
32.331373637447811 0.1637
32.333323906486356 0.1628
32.335609446541255 0.1622
32.336039387605659 0.164
32.338470478792885 0.1676
32.340126597573466 0.1662
32.342372484335854 0.1655
32.343222091452326 0.1635
32.343467619790729 0.1603
32.345635679852847 0.1633
32.348280428441910 0.1634
32.353076188139042 0.163
32.354805123412788 0.163
32.356002922000528 0.163
32.359940877746070 0.1658
32.360837719983770 0.1676
32.364322171254848 0.1661
32.364443691984363 0.1638
32.364747559889111 0.1648
32.369837743556069 0.1638
32.371844743330804 0.1668
32.372596299071120 0.1619
32.375334034885611 0.1644
32.376826602886688 0.1646
32.378839564084686 0.1645
32.381256197684799 0.1663
32.381433022917136 0.1662
32.382189895846309 0.164
32.383463230726022 0.1638
32.383931349416152 0.1629
32.384886380282168 0.1648
32.385934378957963 0.1622
32.390569905598490 0.1654
32.391177222897205 0.1623
32.391914870140042 0.1668
32.393106494525725 0.1622
32.393464015961982 0.1666
32.394065408588638 0.1663
32.395852570704868 0.1645
32.400813180968790 0.1666
32.402261980718052 0.165
32.402678913388037 0.167
32.403318595608248 0.1657
32.404243297487518 0.1656
32.405172922928983 0.1682
32.409977971123219 0.1646
32.418042675630829 0.1628
32.419191857988707 0.1656
32.419345997355492 0.1626
32.422100350882843 0.1666
32.422440515181918 0.1668
32.425034695368666 0.1645
32.425479280859662 0.1643
32.429884375786934 0.1656
32.433567722649521 0.1669
32.435749957348627 0.1666
32.436550410098356 0.1664
32.441921014943638 0.166
32.447307290570237 0.1646
32.451822006019214 0.1658
32.452085694538475 0.1691
32.453436071246152 0.1653
32.455435282412886 0.163
32.456358853942334 0.1645
32.458041759077524 0.1669
32.458402744324836 0.1645
32.458667615218481 0.1631
32.462374623861095 0.1629
32.463178771395206 0.1638
32.463333650602166 0.1662
32.466192012422127 0.1637
32.470180493515883 0.1656
32.470490464407987 0.1657
32.471002478098526 0.1643
32.474795518415810 0.1647
32.480902171587218 0.1678
32.482702182453387 0.1645
32.493709298704026 0.166
32.494720862504629 0.1656
32.497804422156683 0.1661
32.503078181074386 0.1622
32.504485674066267 0.1667
32.505043514044075 0.1649
32.505477774762610 0.1636
32.509987676531040 0.165
32.511772999121199 0.163
32.513838591587039 0.1646
32.514036496277754 0.1658
32.518209501906533 0.1666
32.519567675926595 0.1656
[truncated: 118,062 more chars]
