# Supplementary material for: Experimental identification of topological defects in 2D colloidal glass
Source: Nat Commun. 2025 Jan 2;16:55. doi: 10.1038/s41467-024-54857-z (PMC11697214; doi:10.1038/s41467-024-54857-z)
Supplement: Supplementary file 3 — Source data [file 41467_2024_54857_MOESM3_ESM.zip › Source_Data/fig5/fig5b_0.txt]

6.9837955409097514E-005 0
6.3463607553036945E-004 0
0.20610984444813266 0.001
0.31667267467216403 0.0003
0.34012443070657739 0.0003
0.35153849664480524 0.0003
0.36287966052632620 0.0003
0.37919290459669280 0.0011
0.46552512566337267 0.0009
0.48504429424377993 0.0009
0.49952479063479049 0.0004
0.55688094249494735 0.0016
0.62439263040958193 0.0017
0.65784153551052771 0.0018
0.67610199893639733 0.0015
0.68435132761199446 0.0018
0.70905944626245965 0.0013
0.72468628670162405 0.0019
0.73933685830448281 0.0015
0.74688362627840665 0.0016
0.75522300648968754 0.0017
0.78065010324295603 0.0024
0.79279662235128046 0.002
0.80921002381691620 0.0021
0.86104666235901695 0.0022
0.87552396594683368 0.001
0.87832127832070139 0.0011
0.88584035528682348 0.0015
0.88770885293573354 0.0003
0.90199234112817750 0.0033
0.90937868962573976 0.0029
0.92354101901675123 0.0023
0.94465719494147804 0.0029
0.96252794879142478 0.0029
0.97523910259366686 0.0034
0.98945429324582246 0.0038
1.0098184601379632 0.0025
1.0238135568293421 0.0026
1.0312455478591986 0.0031
1.0478927068879766 0.0037
1.0636865299377505 0.004
1.0741447199524434 0.0036
1.0843770896084839 0.0031
1.0897669773303933 0.0033
1.1063596553724879 0.003
1.1314903374573702 0.0041
1.1414618424917173 0.0038
1.1620673370119774 0.0043
1.1666863539053054 0.0047
1.1841502177685452 0.0051
1.1930159846951718 0.0043
1.1958389599140224 0.0049
1.2256647925878872 0.0042
1.2384883946647944 0.0043
1.2428281143456967 0.0028
1.2502262007381437 0.0021
1.2584921269019498 0.0009
1.2630750914855939 0.0017
1.2651772182855225 0.0039
1.2740267127686147 0.0043
1.2852462294656783 0.0045
1.2976744725697746 0.0044
1.3091242689917431 0.0044
1.3306253881784824 0.006
1.3354702815052564 0.0052
1.3357985729655910 0.0053
1.3478165722667312 0.0054
1.3661990178011747 0.0046
1.3742354001886903 0.0055
1.3791779987400838 0.0057
1.3857013201543797 0.0054
1.4004834331046097 0.0059
1.4097167126996732 0.0053
1.4181775142983648 0.0055
1.4292307971822020 0.0057
1.4416149611722955 0.0059
1.4473028721512786 0.0056
1.4717345348903372 0.007
1.4799835298152526 0.006
1.4872383784983449 0.0054
1.4965717108482752 0.0068
1.5090627310646159 0.0075
1.5109764632788270 0.0065
1.5196150405625051 0.0079
1.5337389957566403 0.0065
1.5365059498664904 0.0072
1.5572208404713108 0.0071
1.5666663273508015 0.0063
1.5778547717986744 0.0075
1.5855040612138787 0.0087
1.5949138503333040 0.0072
1.6036438319708206 0.0071
1.6143479925239934 0.0069
1.6251087097830255 0.0081
1.6378672342571479 0.008
1.6584499979007223 0.0083
1.6635212589251724 0.0083
1.6663845424091810 0.0075
1.6808627395566538 0.0076
1.6832443391926051 0.0088
1.6889800841405436 0.0082
1.6945775458561627 0.0078
1.7041655163440332 0.0073
1.7104778228854398 0.0075
1.7142877355037143 0.007
1.7182382332479267 0.0064
1.7318033355552522 0.0081
1.7394109954336723 0.0061
1.7462457351587872 0.0066
1.7529707654537536 0.0073
1.7586840790684735 0.0066
1.7667511957736544 0.0071
1.7757380229867528 0.0086
1.7807172476464566 0.006
1.7875816900902883 0.0067
1.7920527090464944 0.0051
1.8034935831378238 0.0071
1.8102201836927796 0.0069
1.8129933224097812 0.0083
1.8161457750880774 0.0062
1.8195925127177190 0.0076
1.8279980709880037 0.0082
1.8365618890624034 0.008
1.8434968989701086 0.0084
1.8500088863256512 0.0079
1.8605206326250481 0.009
1.8653011962295787 0.0093
1.8687579606726101 0.0089
1.8764427920380997 0.0087
1.8872433577336416 0.0081
1.8920263233924697 0.0088
1.8986871930318856 0.0075
1.8997967579188564 0.009
1.9160482158067738 0.0086
1.9243111599475580 0.0094
1.9288118461729669 0.0086
1.9360908632887797 0.008
1.9412877584950361 0.008
1.9463115957825041 0.008
1.9536344350952721 0.0088
1.9581738627303358 0.0062
1.9593923009038481 0.0061
1.9708419724954021 0.0067
1.9728893347029202 0.0076
1.9783647506198281 0.006
1.9828717325407390 0.0072
1.9892978031362831 0.0053
1.9983588445777243 0.0069
2.0007108171254195 0.0062
2.0030213880709309 0.0064
2.0079876796314067 0.0082
2.0143097563762518 0.0088
2.0188315671917221 0.0084
2.0228543028987507 0.0067
2.0253546761570123 0.009
2.0364914492634374 0.0074
2.0407541139843532 0.0108
2.0513752772148637 0.0103
2.0574227552905806 0.0111
2.0629092551855215 0.0109
2.0683189826579991 0.0084
2.0716503300513169 0.0092
2.0846474760928646 0.0109
2.0893429681047917 0.0093
2.0984147282422856 0.0103
2.1108118314992272 0.0108
2.1130733077046364 0.0112
2.1191123512306471 0.0112
2.1253642928331518 0.0088
2.1277534470798960 0.0119
2.1423429204105142 0.0109
2.1470154054586366 0.0106
2.1500410741753391 0.0103
2.1622367899240431 0.0106
2.1708335388971918 0.0105
2.1759545558648394 0.0116
2.1803661199791318 0.0111
2.1950688832835232 0.0108
2.2000986346401619 0.0127
2.2063567032970535 0.0118
2.2144807769405626 0.0133
2.2203952240846756 0.0127
2.2298418385922818 0.0121
2.2336859048203626 0.0131
2.2369081426307513 0.0124
2.2439483899117594 0.0141
2.2548347889775022 0.0126
2.2568813104062673 0.0121
2.2628059864294121 0.0131
2.2647819236235707 0.0128
2.2737815019972580 0.0142
2.2799286880581433 0.0122
2.2852637328887333 0.0125
2.2992836365089562 0.0139
2.3073933199981314 0.0134
2.3128481197989368 0.0127
2.3184705080592081 0.0134
2.3198933013814109 0.0134
2.3281273265213951 0.0126
2.3302934396579631 0.0138
2.3398324373932113 0.0126
2.3429415314755868 0.0142
2.3550155174469305 0.0129
2.3608127886627894 0.0139
2.3666388118014132 0.0135
2.3700376089763795 0.013
2.3734999591576438 0.0136
2.3776372208950858 0.0134
2.3817177098200069 0.0147
2.3929345117327356 0.0127
2.3985541724616346 0.0125
2.4012646750077109 0.0147
2.4046060046449536 0.0143
2.4138752838644160 0.014
2.4184781770230646 0.0135
2.4217719585796664 0.0123
2.4331253903990051 0.0143
2.4373651977080666 0.0122
2.4421518262172661 0.0126
2.4490282006420334 0.0135
2.4584104901741854 0.0141
2.4613643643603611 0.014
2.4661622584035725 0.0131
2.4698957612056023 0.0108
2.4779913358461836 0.0132
2.4818167554226540 0.0138
2.4850867660611189 0.0137
2.4960106698056284 0.0102
2.4986746017208246 0.0147
2.5032327351933077 0.0123
2.5081258968048394 0.0118
2.5131070595038798 0.0127
2.5227761620165978 0.0129
2.5246404156152558 0.014
2.5367073869627728 0.0113
2.5412408446946233 0.0142
2.5454759732094425 0.0127
2.5512685358574285 0.0122
2.5559984507410740 0.0138
2.5625097660776373 0.0125
2.5633512430517968 0.013
2.5687426448265573 0.0149
2.5719111733888131 0.0118
2.5746250179041943 0.0133
2.5799915707794425 0.0129
2.5918375444006960 0.0134
2.5944637943697249 0.0133
2.5987475642775393 0.0149
2.6034727398870205 0.0153
2.6047620899491974 0.0144
2.6206727443564479 0.0146
2.6225023714028715 0.0145
2.6254082600957984 0.0139
2.6306899146270291 0.0129
2.6345454045157481 0.0143
2.6451279837552693 0.0169
2.6480867081198864 0.0134
2.6495798946189968 0.0136
2.6539683099873899 0.0135
2.6615334442940441 0.0157
2.6664665811600079 0.0145
2.6712606958451564 0.0152
2.6778372416409373 0.0122
2.6819360281845510 0.0151
2.6859645624167801 0.0121
2.6923367980260471 0.0159
2.6925711685562885 0.0137
2.6993187693989511 0.013
2.7047872314167418 0.0125
2.7095560427007479 0.0126
2.7130223047703872 0.013
2.7157912044982471 0.0134
2.7209993926605507 0.0157
2.7340773936709666 0.0145
2.7374923008013776 0.0129
2.7399983374054577 0.0153
2.7486355315712925 0.0127
2.7517280200863228 0.0132
2.7542182146992347 0.012
2.7628568928547477 0.013
2.7665313894354933 0.0145
2.7757515932090464 0.0118
2.7799161162325721 0.0123
2.7842402683260090 0.0158
2.7916953320736040 0.0148
2.7943381891674073 0.0152
2.7987295996967960 0.0115
2.8019614692377410 0.0154
2.8065330742246104 0.0117
2.8129876256987600 0.0125
2.8182931938811842 0.0139
2.8245899193307205 0.0094
2.8315948863919385 0.0152
2.8347131910536003 0.0129
2.8354372969112496 0.0112
2.8401765234887755 0.0127
2.8448221637376854 0.0157
2.8473284253278863 0.0142
2.8526212467762120 0.014
2.8605168680342334 0.0126
2.8657146237052253 0.0133
2.8729924124096309 0.0159
2.8794319331934206 0.0157
2.8850901422292039 0.0152
2.8895114809188440 0.0165
2.8904382378500699 0.0139
2.8938212162195001 0.0161
2.9054782935971257 0.0154
2.9059325015389543 0.0148
2.9105464782162951 0.0157
2.9196942039564195 0.0162
2.9256080832464413 0.0171
2.9313671652370981 0.0186
2.9344136238480303 0.0171
2.9388646327378058 0.0165
2.9407663326877924 0.0171
2.9447410830772034 0.0174
2.9486287304814618 0.0157
2.9568017834538454 0.019
2.9584729665037619 0.0179
2.9678827273182979 0.0157
2.9752397795915688 0.0186
2.9783584793183708 0.0177
2.9806068937093988 0.0184
2.9835265316613735 0.0173
2.9897260025323367 0.0188
2.9945087302177571 0.0173
3.0002118276561074 0.0179
3.0066757774371564 0.0175
3.0156553317222907 0.0186
3.0178908993529934 0.0157
3.0242404541618724 0.0178
3.0306403504723582 0.0206
3.0358853008645830 0.0179
3.0396509925798747 0.0176
3.0486522854112748 0.0175
3.0505823879563110 0.0186
3.0544956874133495 0.0188
3.0568131701939354 0.0173
3.0662145181767988 0.0198
3.0764381051544123 0.0161
3.0811867568274516 0.0176
3.0845076163737506 0.0203
3.0863051924814462 0.0187
3.0888810611713664 0.0169
3.0906190880614672 0.0159
3.0980720000706463 0.0172
3.0996740770926552 0.0184
3.1077197042808078 0.0195
3.1104974284559748 0.0181
3.1128112312354217 0.0176
3.1165842857121775 0.0168
3.1227386236758776 0.0211
3.1257276168936694 0.0187
3.1346347164588932 0.0181
3.1407992782940912 0.0163
3.1443290097532421 0.0208
3.1503826210214640 0.0205
3.1508938920992433 0.0181
3.1574034238175210 0.0187
3.1643243020384220 0.0172
3.1668942798314124 0.0176
3.1697901376621367 0.0171
3.1731540016513442 0.0175
3.1774812484408135 0.0165
3.1885767426943845 0.0154
3.1925566293870324 0.0173
3.1954499357953137 0.0161
3.2011126221159314 0.0228
3.2038429185685033 0.02
3.2080824263158045 0.0197
3.2140185394514837 0.0172
3.2142231958716141 0.0152
3.2190371313849910 0.0169
3.2213084890576469 0.0207
3.2250547010100088 0.0187
3.2316492432750881 0.0184
3.2363114926916516 0.0202
3.2429406753845877 0.0199
3.2444989378131415 0.0193
3.2500784162466556 0.0197
3.2564823470302424 0.019
3.2595478199093750 0.0178
3.2651576917610390 0.0207
3.2662826091537531 0.0202
3.2719878835495608 0.02
3.2733397631586332 0.0173
3.2757806826771914 0.0202
3.2874934245343779 0.0182
3.2881812982308731 0.0204
3.2943768503074531 0.0191
3.3014694411482366 0.0202
3.3048374710815018 0.0206
3.3065971619401835 0.0188
3.3130728911309273 0.0189
3.3170822751711153 0.0178
3.3198808237481074 0.0204
3.3248073406788845 0.0216
3.3292004626702010 0.0189
3.3310338388498928 0.0206
3.3367047406741213 0.0202
3.3376939560042032 0.0202
3.3418326637691376 0.0212
3.3481672755634628 0.0188
3.3560045953806306 0.0206
3.3590156529167512 0.0182
3.3603159211190228 0.0208
3.3648286879247875 0.0202
3.3722344439824492 0.0216
3.3746075360808367 0.0214
3.3797298729559211 0.0205
3.3837665233937368 0.022
3.3864246450925570 0.0218
3.3908239555005841 0.0217
3.3936670162812375 0.0233
3.3988379508457376 0.0189
3.4006138676887367 0.0201
3.4057735382832379 0.0228
3.4085520538210723 0.0201
3.4132446828072300 0.0226
3.4177045635483205 0.0213
3.4203391122561291 0.0224
3.4266871870780236 0.022
3.4274604245641669 0.0226
3.4326107361796359 0.0214
3.4364763202680306 0.022
3.4381443441567492 0.0234
3.4468227457833458 0.0219
3.4508859460510539 0.0227
3.4545612620973127 0.0199
3.4596732063915923 0.022
3.4644110945535114 0.0231
3.4665277331773487 0.0239
3.4695927260780568 0.0211
3.4742173294902239 0.0232
3.4752751798811063 0.0184
3.4774666465366240 0.0226
3.4856927497098491 0.0238
3.4912056512156124 0.0226
3.4962386247020030 0.0215
3.5001416725611483 0.0216
3.5037249599292934 0.0193
3.5078397575240743 0.0232
3.5123893767785903 0.0212
3.5164524788435378 0.0198
3.5188668793543196 0.0215
3.5229828994741754 0.0191
3.5257604628075376 0.0218
3.5339188354116202 0.0225
3.5363811337702038 0.0215
3.5374645642143205 0.0227
3.5419432605473422 0.0224
3.5434879710206548 0.022
3.5457151184746296 0.0231
3.5555112433138825 0.0236
3.5588959667857516 0.02
3.5639526911163828 0.0194
3.5683983927538425 0.0215
3.5720197732632868 0.0193
3.5784939577396937 0.0225
3.5800685928221201 0.0204
3.5810373056351117 0.0207
3.5862493367980415 0.0196
3.5917979734444212 0.0203
3.6018837309131650 0.0207
3.6065441464044254 0.0182
3.6096054938826025 0.0201
3.6134451077286984 0.0186
3.6136023936765365 0.0191
3.6177400745365595 0.0218
3.6191655498315236 0.0198
3.6233550097238858 0.0181
3.6268642624248528 0.0211
3.6281678785534424 0.0192
3.6373314429005830 0.0175
3.6407943708469515 0.0224
3.6442785351455855 0.022
3.6497452837558875 0.0197
3.6529040814770464 0.0208
3.6563735988520603 0.0227
3.6597533760598453 0.0204
3.6621184818045442 0.0202
3.6665554364314432 0.0217
3.6704934256243487 0.0187
3.6732016216463017 0.0212
3.6777793619744901 0.0216
3.6801091284951348 0.0241
3.6848379444949777 0.0212
3.6855749600190664 0.0219
3.6886418002433330 0.0224
3.6923503672293787 0.0207
3.6960069968294134 0.0219
3.7009074498449213 0.0234
3.7042898951798606 0.0226
3.7086838489427643 0.0188
3.7094962823949529 0.0221
3.7142222807160605 0.0218
3.7184036301496661 0.0209
3.7201463536026793 0.0199
3.7263800557106483 0.0247
3.7294450554028828 0.0244
3.7321333889561115 0.0211
3.7365748309419682 0.024
3.7402061426503224 0.0209
3.7439825025150970 0.0213
3.7480553354195560 0.0233
3.7501187818588013 0.0233
3.7510224341227731 0.0245
3.7569281474948912 0.0218
3.7605529440001955 0.0237
3.7619728659194007 0.0221
3.7697800897029881 0.024
3.7728786100949043 0.0256
3.7782887789795421 0.0225
3.7807965569045332 0.0215
3.7828521879028973 0.0213
3.7858061538587635 0.0231
3.7922643531634601 0.0245
3.7948590360612715 0.0257
3.7961738358984092 0.0236
3.7986219695471544 0.0204
3.8025717046595569 0.0231
3.8064646236195103 0.0242
3.8076824476395621 0.0231
3.8134702927395034 0.0236
3.8167765848948920 0.0222
3.8208963981330544 0.027
3.8255449046300161 0.0242
3.8290789582004225 0.0231
3.8343361831838729 0.024
3.8361627409882058 0.0251
3.8378991698960760 0.0235
3.8417580310262198 0.0227
3.8429553512691128 0.0255
3.8476006881851625 0.0238
3.8495763804668703 0.0233
3.8577387548979294 0.0237
3.8586282044925091 0.0237
3.8634653165773933 0.0261
3.8673686117511048 0.0258
3.8686234387664351 0.0235
3.8731897545145175 0.0242
3.8780988246351975 0.024
3.8824233372303696 0.0239
3.8875298567927428 0.0232
3.8915646155099233 0.0244
3.8930320576104069 0.0242
3.8983647301555164 0.0251
3.9005982287464178 0.0245
3.9038576980854018 0.0264
3.9074040446779330 0.0213
3.9128363985546639 0.0278
3.9153635109975515 0.0285
3.9182918447395076 0.0236
3.9248541909204961 0.0231
3.9255690583198870 0.0237
3.9296662295791855 0.0218
3.9332114831070060 0.0239
3.9367747554726304 0.0269
3.9390992917424374 0.0256
3.9423337927011524 0.0229
3.9465949909996576 0.0253
3.9488567406045205 0.0242
3.9526140295435015 0.0257
3.9542327709852447 0.024
3.9574403504659852 0.0264
3.9587086104516001 0.025
3.9645409042656641 0.0244
3.9670289431320302 0.0245
3.9692826290403822 0.0241
3.9711284322508860 0.0253
3.9792551347336618 0.0258
3.9812489106550886 0.0232
3.9847748892617871 0.0266
3.9887823907220499 0.0239
3.9919803914940117 0.0237
3.9987449791177458 0.0268
4.0025335527306893 0.0256
4.0066915864598798 0.0261
4.0113183841270805 0.0241
4.0131901766501477 0.0251
4.0176827651672742 0.0257
4.0204106397991826 0.0239
4.0219498623896301 0.0252
4.0272659813568481 0.0263
4.0316756566797309 0.0255
4.0360452846626877 0.0292
4.0402988289313218 0.0273
4.0411460784684747 0.0269
4.0431347230382251 0.0265
4.0509882929729448 0.0257
4.0548174373847354 0.0271
4.0583871551298776 0.0273
4.0589183471127184 0.027
4.0623141940581009 0.0293
4.0656650518504032 0.0269
4.0716043144958984 0.0297
4.0726543774562343 0.0285
4.0789898198445949 0.0281
4.0826096616920013 0.0277
4.0848000240923099 0.0277
4.0878802909127927 0.0262
4.0914611193631689 0.0258
4.0945179619584451 0.0277
4.0988436841766447 0.0291
4.1030169720027212 0.0268
4.1069124698647892 0.0233
4.1088565818169398 0.0258
4.1122495674504700 0.0285
4.1164125766396635 0.0308
4.1210876907653962 0.0256
4.1285580488957869 0.0298
4.1309917767155326 0.0265
4.1365027904854887 0.027
4.1394009609306845 0.0277
4.1410674259182088 0.0287
4.1442062753795597 0.0289
4.1463590592318500 0.0261
4.1498447681384869 0.0272
4.1514051158615421 0.0253
4.1553691030806075 0.0267
4.1560795559011572 0.0254
4.1598550773116658 0.0283
4.1643500322244353 0.0288
4.1691584874886729 0.0282
4.1696860202125654 0.0263
4.1752068474170567 0.0278
4.1786379019799833 0.0297
4.1822931434973878 0.028
4.1863570447921861 0.0301
4.1888932194657675 0.0267
4.1904493705106907 0.0291
4.1944348033154286 0.0287
4.1983985245479891 0.025
4.2007098520426771 0.0271
4.2058176935883198 0.0285
4.2114195914818975 0.026
4.2150886948950417 0.0283
4.2162185306900382 0.0259
4.2212548115149113 0.029
4.2254865091169700 0.0298
4.2267190429618786 0.0271
4.2313157511033754 0.0284
4.2343405571703894 0.0286
4.2384419007115497 0.0282
4.2439527362419573 0.0259
4.2495589170871213 0.0257
4.2512477816851790 0.0294
4.2543043523120980 0.0292
4.2561142876861231 0.0251
4.2618235615424975 0.026
4.2652971689717951 0.0273
4.2663503742895532 0.026
4.2706027406560363 0.0285
4.2728987500728275 0.0286
4.2788004698635094 0.0293
4.2807849610101671 0.0262
4.2829584189832710 0.028
4.2900267768811391 0.027
4.2968681806389437 0.0286
4.3004456186436526 0.0283
4.3020978215831196 0.0238
4.3054840764884021 0.0292
4.3072895434739413 0.0285
4.3087791952069585 0.0276
4.3128922051585779 0.0273
4.3164515257197280 0.0286
4.3219483257732918 0.0301
4.3245665323361120 0.0285
4.3300363618551962 0.0268
4.3334390026844156 0.0254
4.3352452401559765 0.0261
4.3383358121763367 0.0258
4.3434512534903913 0.0264
4.3456412754126674 0.0289
4.3497663714596122 0.0279
4.3522363411422305 0.0293
4.3550965436841063 0.0296
4.3582160085706452 0.0277
4.3595460834140498 0.0298
4.3630708551083863 0.0289
4.3685026366183566 0.0295
4.3716633476354616 0.0253
4.3740877440197350 0.0274
4.3772344244540822 0.024
4.3822050286141518 0.0267
4.3867072059439272 0.0285
4.3932114374077198 0.0279
4.3946589987134903 0.0244
4.3991270422849089 0.0251
4.4048796609801704 0.0234
4.4057800755485355 0.0306
4.4094870676129947 0.0253
4.4098164617180480 0.03
4.4132952638319836 0.028
4.4142938904306366 0.0266
4.4202549196727752 0.0263
4.4227822259633092 0.0235
4.4236782940771278 0.0272
4.4281027585764452 0.0309
4.4332616574977814 0.0262
4.4378726476151202 0.0288
4.4412316670603351 0.0264
4.4426757349700070 0.0289
4.4459269543516182 0.0265
4.4507967834634883 0.028
4.4533510261911324 0.0286
4.4549445668906342 0.027
4.4578623337156547 0.0277
4.4640995637016632 0.0266
4.4688506131552330 0.0272
4.4705627706759143 0.0303
4.4729356872635293 0.0254
4.4745053726551092 0.0261
4.4773424939926354 0.0273
4.4844137201480567 0.0277
4.4858967470722675 0.0284
4.4938933786755522 0.0263
4.4949050494253777 0.0252
4.5003955764546637 0.0274
4.5049238067257464 0.0278
4.5058859023872886 0.031
4.5092139901656161 0.0269
4.5105701599222598 0.0265
4.5121572165360497 0.0248
4.5180513630507262 0.0262
4.5213584107528773 0.025
4.5283880187041463 0.0257
4.5308734581242822 0.0266
4.5342209279949488 0.0281
4.5366133291987492 0.0265
4.5406774447314824 0.0306
4.5429931185268400 0.024
4.5491884497786961 0.0259
4.5504406059693885 0.0293
4.5531842408016860 0.0262
4.5569903967728207 0.0293
4.5588864715959412 0.0238
4.5603551796863799 0.0271
4.5631833048297450 0.0273
4.5683767868486811 0.0281
4.5727364681015050 0.0256
4.5767090789947495 0.0243
4.5781911860955633 0.0269
4.5821361384316210 0.0301
4.5833277553651737 0.0302
4.5855839521556296 0.0271
4.5878723823778431 0.0266
4.5954711827892218 0.0302
4.5980095300786079 0.0278
4.6005849373129610 0.0261
4.6022699351111926 0.0284
4.6083529751463441 0.0302
4.6109969731125782 0.0274
4.6111686118466269 0.0281
4.6151105625449240 0.0298
4.6166975189567143 0.0293
4.6183880096134144 0.0313
4.6236267273596985 0.0278
4.6272564289104254 0.0302
4.6333808983677383 0.03
4.6353723711478798 0.0291
4.6389141236177682 0.0278
4.6410091129566942 0.0261
4.6446883912492671 0.0276
4.6499255578867444 0.026
4.6517881155841501 0.0297
4.6553482933199453 0.0311
4.6570295822456451 0.0288
4.6627727780376960 0.0289
4.6693275848288547 0.028
4.6732301957648739 0.0284
4.6779114506155999 0.0264
4.6796501880295205 0.0301
4.6820766828620544 0.0279
4.6878296137334488 0.0304
4.6915265413039560 0.0314
4.6944263586694497 0.0304
4.6952348059131523 0.0275
4.6964579443930257 0.0283
4.7018324145715074 0.0312
4.7040467749616397 0.0286
4.7084278147026382 0.029
4.7111357825246944 0.0296
4.7149066672822277 0.0305
4.7199965007018605 0.0309
4.7237379628419900 0.0301
4.7254123165029389 0.03
4.7263007174664784 0.0308
4.7304788288780628 0.0274
4.7326290642504656 0.0309
4.7353614676128224 0.0297
4.7397662141949306 0.0305
4.7457490203759889 0.0281
4.7496854652875227 0.0305
4.7524365461897826 0.0308
4.7552681966054493 0.0297
4.7587272896761359 0.0306
4.7644133283721022 0.0283
4.7659292141009688 0.0311
4.7698479863164653 0.03
4.7718268271117612 0.0263
4.7746263345258253 0.0315
4.7780479149537678 0.0301
4.7813300254729461 0.0272
4.7845042173240842 0.0308
4.7901095298199499 0.0319
4.7919790070352013 0.0327
4.7940049745797220 0.0324
4.7992085212746378 0.0336
4.8017699823917699 0.0319
4.8054723499789223 0.0311
4.8075632120383904 0.0294
4.8124718593600120 0.0321
4.8181472890225994 0.0311
4.8199982540348145 0.0312
4.8222907242406787 0.0288
4.8242996183729057 0.0283
4.8278234784239205 0.0314
4.8312885584450900 0.0294
4.8348501309312448 0.0292
4.8392134037106258 0.0324
4.8430785954606810 0.032
4.8445698254893035 0.0311
4.8460815818435714 0.0332
4.8505138866809006 0.0346
4.8529314628944098 0.0292
4.8568680657792829 0.0324
4.8594214736068091 0.0297
4.8634073132013187 0.0344
4.8668631186030904 0.0325
4.8677333197296830 0.0259
4.8718245039664172 0.0311
4.8728365279152053 0.0292
4.8777778019085503 0.033
4.8810165630698821 0.0335
4.8852180658247830 0.0314
4.8875171096385897 0.0298
4.8910344265800649 0.031
4.8921152321824888 0.0336
4.8964224458227896 0.0314
4.8977851158419758 0.0307
4.9019739235593649 0.0322
4.9039856690932035 0.0312
4.9069604257816168 0.032
4.9108070490751583 0.0345
4.9113580089120585 0.0323
4.9155882820240029 0.0328
4.9170710072509385 0.0317
4.9199675042837052 0.0308
4.9219586664169546 0.031
4.9273679696530674 0.0309
4.9322490019389535 0.0333
4.9336095484346334 0.0325
4.9355493336663514 0.0332
4.9396606657649320 0.035
4.9420896763148274 0.0297
4.9440509026575983 0.0317
4.9462019704502831 0.0328
4.9491555868849595 0.0328
4.9527645469414052 0.0331
4.9578145682061567 0.0307
4.9605714080973815 0.0322
4.9657380332536230 0.0349
4.9666415740400582 0.0323
4.9678604028918834 0.0299
4.9689952320853354 0.0339
4.9721030128015817 0.035
4.9748458109929334 0.0326
4.9789091418375504 0.0289
4.9802584196229436 0.0322
4.9851663453945578 0.0355
4.9917572428959529 0.0343
4.9969216028768004 0.0344
4.9984988774353036 0.0331
5.0011892830065738 0.0367
5.0073435747254464 0.0318
5.0082235659199945 0.0323
5.0105323920658451 0.0325
5.0142900592919011 0.0316
5.0188150043072195 0.0325
5.0215230360041865 0.0309
5.0248642805796324 0.0334
5.0258556753400994 0.0308
5.0318791886527565 0.0338
5.0340994035093471 0.0354
5.0365950218139508 0.0326
5.0434871066492990 0.0314
5.0442560247938957 0.0321
5.0472928576775837 0.0301
5.0497682941524316 0.0321
5.0524412568368069 0.0342
5.0544266074944888 0.0344
5.0558024035178688 0.0347
5.0613378411265950 0.0335
5.0621166797062340 0.0346
5.0663255684879536 0.0312
5.0675447403298017 0.0358
5.0706782746616144 0.0305
5.0726386232902696 0.0333
5.0746066620869046 0.0327
5.0808594562865084 0.0329
5.0826385446300959 0.0327
5.0837574201975704 0.0316
5.0845545771024092 0.0302
5.0903106545403327 0.0316
5.0911937277645665 0.0333
5.0930074987917724 0.0321
5.0957581745446943 0.0331
5.0997566172372029 0.0308
5.1061118189153971 0.0323
5.1096390813318040 0.0359
5.1123993101966256 0.0367
5.1157562629213906 0.0351
5.1176600895539810 0.0312
5.1245140513028486 0.0326
5.1251886103230380 0.0342
5.1288602803246723 0.0366
5.1318705731444467 0.0324
5.1339395831794556 0.0334
5.1370967357408057 0.0326
5.1395032343443807 0.0345
5.1452739726644241 0.0324
5.1457521016970125 0.0322
5.1543770439727723 0.0307
5.1566628174907896 0.0345
5.1593552898555286 0.0362
5.1610393866378628 0.0337
5.1626666141714406 0.0349
5.1664848950651168 0.0353
5.1695776899427281 0.0342
5.1743858663044797 0.0314
5.1760137146785494 0.0333
5.1798478001143469 0.0337
5.1805712657841685 0.0322
5.1827907395210921 0.0337
5.1863025861749632 0.0332
5.1867558272166754 0.0332
5.1925519253334027 0.0312
5.1945952393958716 0.0329
5.1970756002653271 0.0362
5.2001742685903354 0.0362
5.2021865269901406 0.0344
5.2080798179596410 0.0343
5.2105498143353337 0.032
5.2111140816552997 0.0322
5.2156126942431476 0.0334
5.2171997653515456 0.0355
5.2188916115610269 0.0362
5.2206378572335668 0.0351
5.2222290434648846 0.0366
5.2259872955241757 0.0337
5.2307077427759747 0.0318
5.2334196286873604 0.0341
5.2351266248826818 0.034
5.2396263063510400 0.0322
5.2427768931135592 0.0346
5.2461324644171059 0.0323
5.2499087767910595 0.0373
5.2530690242446507 0.0339
5.2559728390511307 0.0317
5.2568192310448385 0.0324
5.2625712043870045 0.0347
5.2648420178692250 0.0347
5.2695819135284090 0.0337
5.2750340450755742 0.0333
5.2759831294078499 0.0363
5.2772494687243938 0.0348
5.2821367424933978 0.0335
5.2857958296324563 0.0337
5.2879495220885042 0.032
5.2926996940298956 0.0328
5.2938077245491888 0.0334
5.2989030341309267 0.0317
5.3022909676894932 0.0332
5.3031502813479925 0.0355
5.3057049484272802 0.0347
5.3074907919911762 0.0349
5.3084354097562496 0.0378
5.3112790730492829 0.033
5.3147018598491940 0.0356
5.3172953722071057 0.0373
5.3220989448610734 0.038
5.3221785490258879 0.0356
5.3273972620571159 0.0349
5.3291169875553930 0.0353
5.3330733156922765 0.0378
5.3347476983646711 0.035
5.3430946850748287 0.035
5.3462660594198788 0.0337
5.3480320021577752 0.033
5.3502110918268011 0.0342
5.3517303428611065 0.0362
5.3544388920360833 0.0364
5.3588873589736714 0.0334
5.3628018764754435 0.0348
5.3661659834122073 0.0322
5.3669718178412094 0.0345
5.3694284098176510 0.0343
5.3712902803952138 0.0357
5.3735586150706975 0.0364
5.3751221223962924 0.0322
5.3786163039876342 0.0343
5.3827732861222559 0.0321
5.3849666586178602 0.033
5.3868649132092719 0.0329
5.3880421915948489 0.0351
5.3901675510628175 0.0321
5.3925892647837781 0.0343
5.4003248343300765 0.0349
5.4022502729347126 0.0346
5.4057678033255430 0.0333
5.4088274543716546 0.0339
5.4095734208447563 0.0359
5.4114891319678708 0.033
5.4148295051503172 0.0346
5.4178719648620683 0.0371
5.4197699505013670 0.0348
5.4232359983390284 0.0366
5.4252386845315002 0.036
5.4275325195032726 0.0347
5.4311153627722417 0.0303
5.4336066756048300 0.0353
5.4378728946324504 0.034
5.4396452659304826 0.0358
5.4446389537857973 0.0333
5.4479456059706983 0.0358
5.4507682068386760 0.0363
5.4548344679863536 0.0337
5.4573788116902247 0.0344
5.4587921936158015 0.0333
5.4625048132910798 0.0331
5.4654361315996205 0.0318
5.4670526959230044 0.0349
5.4709630542591166 0.0355
5.4748647631990224 0.0334
5.4772894419654623 0.0353
5.4795206921585207 0.0325
5.4824152098055876 0.0332
5.4878988527251096 0.0341
5.4918601429888616 0.0334
5.4956662388308155 0.0329
5.4983046566679992 0.0357
5.4999925148453830 0.0361
5.5024342250821956 0.0363
5.5028853216669642 0.0332
5.5100039338222286 0.0366
5.5115179960459137 0.0366
5.5146165821273314 0.0314
5.5171441780067951 0.0356
5.5197682656426874 0.0325
5.5237994190976725 0.0332
5.5250887439902279 0.034
5.5286235133295358 0.0366
5.5293664002084020 0.0348
5.5319817983589470 0.0357
5.5343335389512456 0.0352
5.5366817730884774 0.032
5.5407404716029678 0.0338
5.5459253404656206 0.0375
5.5470603912838214 0.0339
5.5550138893598682 0.036
5.5564531821997782 0.0344
5.5597478649712810 0.034
5.5637126371009140 0.0366
5.5662947992011276 0.0364
5.5679581268936360 0.0343
5.5692883380396809 0.0361
5.5733293174550811 0.0347
5.5742104969497879 0.0358
5.5797918173818326 0.036
5.5832318396699083 0.0325
5.5849016494169241 0.0375
5.5864073847381377 0.0377
5.5951668289305330 0.0365
5.5969568776503484 0.036
5.6008784607893682 0.033
5.6044819892142224 0.0343
5.6068717152643623 0.0356
5.6088920047829243 0.0337
5.6107298993822097 0.037
5.6172260366034639 0.0375
5.6178732240577576 0.0355
5.6203915193120109 0.0367
5.6228509738346197 0.0337
5.6280204772857791 0.0319
5.6293676372832149 0.0326
5.6335923896289382 0.0324
5.6363217504234733 0.0344
5.6394965746184900 0.0337
5.6407358121125206 0.0322
5.6418526493986469 0.0342
5.6455896565562442 0.0355
5.6487341468364995 0.0353
5.6516767706920810 0.0324
5.6521942910400602 0.0341
5.6559201659817289 0.0354
5.6589916483845810 0.0359
5.6609269086507963 0.0343
5.6645137972238917 0.0383
5.6662821648717685 0.0376
5.6716655902765654 0.0336
5.6746634211445137 0.0375
5.6783536514438842 0.0336
5.6797426304464622 0.0334
5.6837289833742615 0.0364
5.6864827888497880 0.0335
5.6892278094224933 0.0391
5.6937767898109275 0.0331
5.6951285597360108 0.0347
5.6984809633442284 0.033
5.7013859844799359 0.0363
5.7070930028940969 0.0347
5.7091957079800446 0.0388
5.7110597353266472 0.034
5.7135914556515788 0.0384
5.7174450868829654 0.0398
5.7186789711028450 0.0367
5.7219211841382256 0.0376
5.7264876900270929 0.0316
5.7284894182327442 0.0355
5.7294500878618688 0.0385
5.7335044036298548 0.0388
5.7365526492554739 0.0362
5.7397676730262024 0.0408
5.7402945132165710 0.0348
5.7427943691588226 0.0385
5.7439079663024213 0.0375
5.7470130531303729 0.0391
5.7516633901151764 0.0368
5.7537489478501929 0.037
5.7556490320501217 0.037
5.7584624640430135 0.0372
5.7624157122717561 0.0366
5.7649315938927819 0.0371
5.7670300075533811 0.037
5.7688408652804624 0.0396
5.7753424988417423 0.0331
5.7768759615259535 0.0383
5.7829774804272933 0.0357
5.7847124080522283 0.0386
5.7867475954890484 0.0353
5.7919265416609571 0.0383
5.7952846805953486 0.0377
5.7971757932088730 0.0363
5.7991770085561685 0.0347
5.8010504981572542 0.0365
5.8017649196350254 0.0355
5.8062130880141671 0.0387
5.8089498593593252 0.0386
5.8119060322754654 0.0386
5.8163397729814825 0.0344
5.8165939326982921 0.0426
5.8199053248729866 0.0375
5.8218827179687986 0.0353
5.8264617086258808 0.0347
5.8278190131913838 0.0351
5.8325223632071124 0.0346
5.8344168679781152 0.0373
5.8351194220722329 0.0393
5.8372622888154817 0.0374
5.8431536127463497 0.0379
5.8439117959104774 0.0398
5.8465148934319657 0.0396
5.8506049113785492 0.0357
5.8521586937774117 0.0384
5.8554610785131249 0.0375
5.8607029937520121 0.0352
5.8616228293698205 0.0384
5.8642485136959372 0.0357
5.8675744035404609 0.0372
5.8689228581211328 0.0388
5.8706098861734066 0.0397
5.8735355006504557 0.0371
5.8751473756835111 0.0363
5.8787411523152331 0.0396
5.8828531869355203 0.0386
5.8848034415138084 0.0389
5.8891612142981771 0.0352
5.8918365275608053 0.0411
5.8922725874828963 0.0379
5.8939385269687117 0.0384
5.8964450905930219 0.0379
5.9004209932524958 0.039
5.9044289241460142 0.0367
5.9063082346076436 0.0394
5.9089374626943014 0.0404
5.9131522564896430 0.0356
5.9159821115467297 0.0393
5.9187302461633022 0.04
5.9207912559052946 0.0361
5.9222630021468099 0.037
5.9250980458776716 0.0385
5.9262327218103508 0.0351
5.9300501234532010 0.0383
5.9329420562190096 0.0387
5.9394883151342226 0.0391
5.9416463705336611 0.0374
5.9446865971919047 0.0387
5.9469071662990087 0.0365
5.9491001657188329 0.0401
5.9524097095214676 0.0354
5.9557661812954041 0.0405
5.9600208992924024 0.0392
5.9631340632507230 0.0397
5.9659582562297908 0.0394
5.9682823014234154 0.0373
5.9721588479430263 0.039
5.9756507403170742 0.0332
5.9776235003453015 0.04
5.9805671061367462 0.0383
5.9831214361912943 0.0387
5.9853852758648554 0.0362
5.9894362139134936 0.037
5.9920216158692217 0.0416
5.9942405056946679 0.0403
5.9955305053865819 0.0416
6.0011831286314674 0.036
6.0051404763270622 0.0411
6.0069654210374370 0.0371
6.0100931792908172 0.0378
6.0109809285917999 0.0396
6.0153432391308064 0.0381
6.0156334975633463 0.0391
6.0226094689914325 0.0394
6.0266315128364818 0.0383
6.0281830872700777 0.0361
6.0305108151937139 0.0372
6.0338607621821270 0.0354
6.0345673299073654 0.0392
6.0371212873684090 0.0402
6.0377909283298790 0.0362
6.0429963969052674 0.0375
6.0442454417640734 0.0394
6.0473817947804482 0.041
6.0512242638726876 0.0382
6.0545719498287287 0.0357
6.0566578564250788 0.0409
6.0593395765581679 0.0377
6.0637643710395679 0.0391
6.0666822879288880 0.0391
6.0704032036623454 0.0384
6.0735414545089919 0.0414
6.0751988909653347 0.0342
6.0771008252268519 0.0379
6.0800692245279615 0.0381
6.0829602184456837 0.039
6.0859365708302793 0.0386
6.0889110316157371 0.0378
6.0897920407067527 0.0401
6.0903580416810659 0.0409
6.0977887903355805 0.0401
6.0983710959148993 0.039
6.1019397333422409 0.0391
6.1048649140262610 0.0396
6.1052345864839692 0.0387
6.1115629818007520 0.0374
6.1136391636085747 0.0401
6.1151727680152543 0.0396
6.1164608814543628 0.0377
6.1218401873590738 0.039
6.1284268163905171 0.0365
6.1292577997062310 0.037
6.1306033533776549 0.04
6.1354010702174095 0.041
6.1392446588006155 0.038
6.1413743776361640 0.0411
6.1453258427573187 0.0407
6.1471906559200509 0.0418
6.1538775036124447 0.0392
6.1553109919641749 0.0398
6.1580716509956508 0.0364
6.1609928536260092 0.0371
6.1638600427873742 0.0394
6.1649548652868189 0.0401
6.1688257761550158 0.0386
6.1690799574067521 0.0423
6.1720164204225965 0.0365
6.1762041762070039 0.0402
6.1782892037176733 0.0378
6.1817721238458434 0.038
6.1835404418144160 0.0396
6.1864204362899331 0.0416
6.1877975467674045 0.0385
6.1902672781353667 0.0357
6.1955248691345544 0.0427
6.1963630591155212 0.0406
6.2008409242791576 0.0368
6.2019514450966282 0.0366
6.2054476125044298 0.0366
6.2069137290268763 0.0383
6.2096340563619457 0.041
6.2128510336175955 0.0358
6.2158788798727302 0.0355
6.2168439184438835 0.0392
6.2208294775458919 0.0405
6.2216479100825559 0.0394
6.2252633749791348 0.0383
6.2265676958112941 0.0383
6.2311313924816751 0.0372
6.2346334092764399 0.0388
6.2367192631861412 0.0398
6.2382702972753830 0.0358
6.2411172157872778 0.0386
6.2448570602928406 0.0406
6.2451383153560052 0.0383
6.2490747673683948 0.0393
6.2517488703244410 0.0388
6.2552396536712935 0.0372
6.2581286320400524 0.0424
6.2603535771551808 0.0396
6.2623951094047801 0.038
6.2671343629093323 0.0376
6.2692842380616911 0.0392
6.2712733612729190 0.039
6.2746814603230447 0.0368
6.2765811180047919 0.0364
6.2833755946457792 0.0383
6.2845991557429342 0.0402
6.2889247351721638 0.0374
6.2910129402791926 0.0369
6.2940988819108021 0.0379
6.2960460217427610 0.0378
6.2983519413378319 0.0408
6.3010093438023791 0.0382
6.3048086979204827 0.0385
6.3078455756356844 0.0404
6.3131483743275520 0.0373
6.3151691852954936 0.037
6.3167305855520093 0.0391
6.3208091540881384 0.0392
6.3223121909408713 0.0393
6.3252034899683549 0.0363
6.3290062502320552 0.0398
6.3323296282074386 0.0394
6.3351353426483037 0.0412
6.3383988011908494 0.0363
6.3393881631857631 0.0386
6.3396117561852154 0.0373
6.3462071570578118 0.0366
6.3494831418923701 0.0391
6.3526528898879828 0.0394
6.3534452448105361 0.0374
6.3562372061997783 0.0402
6.3597854705951846 0.0363
6.3602433890272323 0.0395
6.3633645340652389 0.0362
6.3673384795576835 0.0416
6.3679441381379309 0.0336
6.3737825560588499 0.0388
6.3746154456919726 0.0391
6.3766767558249366 0.0397
6.3789354875540676 0.0382
6.3821723304579248 0.0414
6.3857059614559422 0.0421
6.3889653277165053 0.0386
6.3898580779696106 0.0406
6.3917994346646871 0.0412
6.3967257683203558 0.0405
6.3983307852331119 0.0347
6.3991285117335037 0.0402
6.4025211274087521 0.0407
6.4040407697071453 0.0398
6.4078480469919761 0.0389
6.4107411324987789 0.0379
6.4151174304413372 0.0407
6.4178564074199702 0.0408
6.4184827764304639 0.0348
6.4207956629589589 0.0359
6.4251081452524330 0.0407
6.4261879037773744 0.039
6.4278525148034378 0.0425
6.4344550157156695 0.037
6.4357229613708338 0.0391
6.4364887950181364 0.0412
6.4391142849198983 0.0427
6.4410069277274946 0.0407
6.4468314486158240 0.0387
6.4483819346254565 0.0376
6.4490641652774849 0.0389
6.4521328387137062 0.0375
6.4538733226107476 0.0426
6.4553944135234120 0.0396
6.4592122368351390 0.0371
6.4605476233161818 0.0427
6.4640723873891748 0.0382
6.4668184623068292 0.039
6.4694147895344658 0.038
6.4722519167220547 0.0398
6.4733643145897251 0.0424
6.4785347002680851 0.0364
6.4802402500021543 0.038
6.4826734748061767 0.0431
6.4850248604575631 0.0418
6.4878017969603983 0.0397
6.4894193881285540 0.038
6.4936303101140833 0.041
6.4971439122062122 0.0403
6.5014897798801119 0.038
6.5034209243344137 0.0403
6.5052462303244196 0.0363
6.5081150133520671 0.0362
6.5128263171418848 0.0391
6.5136296697852991 0.0419
6.5144141102791089 0.0418
6.5195501135997009 0.0392
6.5233698230615635 0.0415
6.5258846208634642 0.0398
6.5262661543265601 0.0427
6.5317752260265332 0.0435
6.5327827968948231 0.0402
6.5356298368273453 0.0417
6.5440050781328329 0.0396
6.5457344248290541 0.0436
6.5473373623748072 0.0392
6.5502279735723592 0.0416
6.5522596148567072 0.0398
6.5570230897281965 0.0402
6.5592690709799957 0.0394
6.5614261160712033 0.0405
6.5635114471812352 0.0404
6.5641407495696233 0.0382
6.5677958098561140 0.0405
6.5699358763703000 0.0412
6.5744151697432089 0.0395
6.5772401727573051 0.0417
6.5785897530544402 0.0391
6.5822445452106244 0.04
6.5839561300579090 0.0412
6.5871807355003389 0.0412
6.5889207591480163 0.0395
6.5913560861238567 0.0451
6.5950860966204941 0.0419
6.5976695076327276 0.0402
6.5986429838201390 0.0413
6.6027365423129964 0.0408
6.6051479864953269 0.0368
6.6056018740748916 0.039
6.6096959372732735 0.0372
6.6128794581656214 0.0412
6.6152767919304223 0.043
6.6164635619778869 0.0395
6.6192344566227836 0.0431
6.6233051754181416 0.0421
6.6242051349279221 0.0416
6.6269921257921007 0.0422
6.6280406086673311 0.0438
6.6358297716901360 0.0433
6.6362352937024118 0.0394
6.6390793465520579 0.041
6.6404192169378282 0.0387
6.6429919942813385 0.041
6.6444280880076541 0.0401
6.6495374236251124 0.0405
6.6502719637482963 0.0416
6.6509969870265744 0.0402
6.6535153671756815 0.0449
6.6569678908134096 0.0464
6.6595642877843790 0.0397
6.6629013814881537 0.0411
6.6675159120508170 0.0376
6.6684259439488862 0.0374
6.6697433719724870 0.0423
6.6714537908079032 0.0403
6.6736198201595975 0.043
6.6765471522032005 0.0441
6.6808774646897993 0.0368
6.6834415214778939 0.0413
6.6842627871568645 0.0423
6.6882498478322221 0.041
6.6918489850197158 0.0426
6.6966719403160679 0.0441
6.6977235458182358 0.0446
6.7021693656874088 0.0394
6.7040260985157216 0.0426
6.7060544384710390 0.0439
6.7079908644388553 0.0409
6.7127014135307439 0.0429
6.7157516335481873 0.0401
6.7171634032556824 0.044
6.7191857180387942 0.0416
6.7214747732586551 0.0404
6.7232868334130425 0.0415
6.7243058032399761 0.0443
6.7277996651500089 0.0445
6.7310501168025123 0.043
6.7325799742311530 0.0412
6.7350180242647335 0.0427
6.7417406962807354 0.0429
6.7429585804095113 0.0432
6.7457839891236242 0.0426
6.7481703508680271 0.0374
6.7493679941783267 0.0396
6.7513941740904535 0.0416
6.7549552518609639 0.0428
6.7590832596186043 0.0443
6.7611405435042489 0.0455
6.7629535787317492 0.0445
6.7650847133137884 0.0449
6.7696739172633746 0.0414
6.7734697780929460 0.0426
6.7743421484319359 0.0461
6.7782499938281413 0.0424
6.7808219363553590 0.0437
6.7856348061292442 0.0424
6.7859883260524159 0.0402
6.7868412687015871 0.042
6.7895121735965098 0.0424
6.7917075470375945 0.0438
6.7948802552425827 0.0431
6.7997261313000514 0.0426
6.8005960560672669 0.043
6.8041212479398760 0.0397
6.8058030875743842 0.0431
6.8079582936577570 0.0427
6.8105231270079072 0.0416
6.8145413689787819 0.0439
6.8185063977100233 0.0458
6.8208279873105422 0.0415
6.8245027051622564 0.04
6.8257785670291788 0.0409
6.8285511913032337 0.0444
6.8296031662528494 0.0434
6.8328779642774595 0.0454
6.8348772112601122 0.0449
6.8363486151219570 0.0433
6.8385912773202131 0.0442
6.8403388569062020 0.0449
6.8464631590219582 0.0396
6.8506556761747248 0.0417
6.8531427089843087 0.0458
6.8537764898296851 0.043
6.8580018988609917 0.0467
6.8606577512927345 0.0441
6.8611304823267290 0.0422
6.8639293849434582 0.0425
6.8674727648029528 0.0412
6.8681624399605976 0.0477
6.8706149117360429 0.0412
6.8740943928673222 0.04
6.8764306621891276 0.0421
6.8817702946553663 0.0449
6.8833687416438210 0.0445
6.8842104148585843 0.0423
6.8870206306011630 0.0413
6.8916413492203974 0.0407
6.8919629369034281 0.0417
6.8952762411871928 0.0429
6.8982673349229469 0.0415
6.9004675205328905 0.0433
6.9023270992356558 0.0415
6.9040318109126400 0.045
6.9046987824162818 0.0444
6.9092538029986317 0.042
6.9114098781250313 0.0431
6.9139387963322703 0.0431
6.9152529396096130 0.0422
6.9203957488379331 0.0421
6.9230783999394889 0.0433
6.9232705395772189 0.0452
6.9278046849779082 0.0416
6.9307466222355707 0.043
6.9323791274756141 0.0451
6.9355582796077213 0.0435
6.9381408942539622 0.0425
6.9423365865711846 0.0451
6.9436477944445567 0.04
6.9468807933204779 0.0438
6.9469210567854631 0.0428
6.9504988498322122 0.0448
6.9527356277833405 0.0453
6.9546607372976554 0.045
6.9554643052547256 0.0406
6.9628472663251717 0.0416
6.9631340385793417 0.0425
6.9650939001644510 0.0445
6.9669881177194846 0.0473
6.9699544491557672 0.0427
6.9727751503618123 0.039
6.9783783750204842 0.0438
6.9798345762534924 0.0427
6.9820093605706122 0.0437
6.9853317941756758 0.0433
6.9882068050729176 0.042
6.9893313707823852 0.0428
6.9934209378091063 0.0422
6.9955959912555494 0.0427
6.9987736614952905 0.0436
7.0021881650127034 0.0439
7.0051660329922836 0.0442
7.0071530896190026 0.042
7.0091562708819639 0.0429
7.0102784342657660 0.0414
7.0172169456356350 0.0431
7.0190372518653081 0.0407
7.0191570340744542 0.041
7.0232823703401399 0.0436
7.0248208054995418 0.0443
7.0264669893482656 0.041
7.0276831382639120 0.045
7.0335111315127667 0.0454
7.0352097347257434 0.0438
7.0389399394320504 0.044
7.0405040814167643 0.042
7.0429796324664009 0.0441
7.0483842867587621 0.0394
7.0513039305871903 0.0448
7.0516400742596108 0.0457
7.0535043262406427 0.041
7.0558336118865048 0.0456
7.0586147704311042 0.0408
7.0623638839521465 0.0432
7.0657978176452838 0.0453
7.0684009888316073 0.0418
7.0695707119672582 0.0408
7.0719800532409334 0.0412
7.0732164390633896 0.0426
7.0757878028179269 0.0453
7.0794632458359743 0.0465
7.0812448587038013 0.0394
7.0832347103955939 0.0439
7.0855227510755743 0.0427
7.0891187939970166 0.0423
7.0911389072835016 0.0453
7.0931116929360583 0.0447
7.0936967722781326 0.0453
7.0952539877248055 0.0423
7.0964898797583125 0.0441
7.1000289628495805 0.0478
7.1030438264377951 0.047
7.1071635361688523 0.0416
7.1098595366298722 0.038
7.1127362125813960 0.0402
7.1156210355125458 0.0454
7.1200211995116964 0.0416
7.1213824563635031 0.0425
7.1227153404739285 0.0402
7.1264546959778725 0.0453
7.1278396764082190 0.0454
7.1300754566174724 0.0453
7.1333711824409942 0.0421
7.1364884585413559 0.0469
7.1387362937955388 0.0455
7.1402950307071293 0.0446
7.1419954093943296 0.0425
7.1464616913755723 0.0415
7.1478835167889745 0.045
7.1528535393870332 0.0428
7.1543639085391035 0.0454
7.1566214838194471 0.0423
7.1573918485390999 0.0435
7.1597259495257903 0.0443
7.1635986793689277 0.041
7.1663440380721362 0.0418
7.1686729534509244 0.0442
7.1733685114915549 0.0479
7.1763592173226973 0.0408
7.1776922826131688 0.0437
7.1816252525297681 0.0455
7.1839512901341092 0.0422
7.1857710697650878 0.0434
7.1920611847795684 0.0444
7.1926714579167976 0.0428
7.1959293708735572 0.0442
7.1993935944814913 0.0425
7.2016939545515450 0.0422
7.2045654796716789 0.0434
7.2062196508659513 0.0452
7.2084585038193589 0.0416
7.2116209525048038 0.0416
7.2130852754374271 0.0441
7.2150179382510204 0.0428
7.2183880042216497 0.0424
7.2207106026750649 0.0454
7.2218115484950545 0.0446
7.2247612850135807 0.0397
7.2278777720749900 0.0461
7.2326891334947305 0.042
7.2369816020275586 0.0383
7.2393725628567109 0.0468
7.2399805978035792 0.042
7.2417246321022333 0.0425
7.2438861161214128 0.0449
7.2462439809060015 0.0399
7.2490547974348374 0.0439
7.2514816640519406 0.0421
7.2565779532668424 0.0453
7.2579515983020411 0.0439
7.2594742959860232 0.0428
7.2614254358876416 0.0406
7.2647827297089265 0.044
7.2672906812619980 0.0439
7.2684077151338773 0.0455
7.2706844732498785 0.0458
7.2732175291078196 0.0454
7.2756661073989255 0.0423
7.2770931713830764 0.0474
7.2831706694316134 0.0402
7.2849111545028435 0.0467
7.2865929571546770 0.042
7.2871892633382735 0.0432
7.2925674499963469 0.0435
7.2951747323377099 0.0441
7.2963538508637846 0.045
7.2993510986519183 0.0446
7.2999479285794155 0.0444
7.3039297056266914 0.0429
7.3077132729254668 0.0419
7.3081937301068969 0.0418
7.3108068388277410 0.0409
7.3135957765063653 0.0443
7.3140361065815993 0.0446
7.3166581111355153 0.0437
7.3196487100770291 0.0427
7.3218516353861975 0.0429
7.3246428793809404 0.046
7.3277150991855420 0.0473
7.3295949498828303 0.0423
7.3316097821538584 0.0444
7.3339165790583802 0.0447
7.3374641209305453 0.0475
7.3387143066097211 0.044
7.3413538597510746 0.0437
7.3442642527028408 0.0432
7.3461111984444365 0.0443
7.3503986258931047 0.0461
7.3510321280372999 0.0432
7.3534919518720221 0.0442
7.3559570372969363 0.043
7.3598223013519055 0.0425
7.3620682027989588 0.0409
7.3635389058552949 0.046
7.3658726761988662 0.0451
7.3682306025816606 0.0446
7.3703604400249718 0.0413
7.3727035638061134 0.0414
7.3765425422020874 0.0451
7.3786364676000602 0.0474
7.3812519010582776 0.0416
7.3847407239402552 0.0428
7.3855524504800965 0.0473
7.3897842385389048 0.0433
7.3903728214173432 0.044
7.3923218853470907 0.0435
7.3953551885091162 0.0421
7.3961259988149060 0.0452
7.3978839812638073 0.0431
7.4029929365362657 0.0415
7.4050549716394478 0.0456
7.4087879445633682 0.0468
7.4113884261407668 0.0429
7.4150987095459220 0.0441
7.4153945584082539 0.0444
7.4185193652999617 0.0389
7.4225906745971129 0.0462
7.4243517548595870 0.0448
7.4267313827393089 0.0449
7.4312052915129465 0.0448
7.4339464767810499 0.0451
7.4371733154244914 0.0433
7.4386207380060814 0.0448
7.4400035339180661 0.0415
7.4448968398856330 0.044
7.4463636871287315 0.0435
7.4490669600861636 0.0434
7.4518318058397526 0.0416
7.4541829565736126 0.043
7.4551713778613422 0.0458
7.4577723686527850 0.0456
7.4585655822095402 0.0468
7.4606635990626939 0.0426
7.4634354608474602 0.0426
7.4666461230278829 0.0419
7.4708430455472659 0.0438
7.4715738277143924 0.0427
7.4744744907050471 0.0443
7.4774368484551434 0.0429
7.4788076351122159 0.0466
7.4818354553016002 0.0463
7.4838505907746002 0.0464
7.4857843113841014 0.0437
7.4890261113456198 0.0419
7.4920951779370615 0.0467
7.4943007621637987 0.0437
7.4986598172899752 0.0456
7.5022425861457487 0.0399
7.5040108605036817 0.0447
7.5050763382218086 0.0448
7.5078258867388561 0.0391
7.5116277903983715 0.0451
7.5139921306268924 0.0451
7.5175895695296626 0.0446
7.5190354794848178 0.0449
7.5220247434958019 0.0435
7.5248323804276991 0.045
7.5257266553290521 0.0455
7.5294255550531428 0.0453
7.5299742393242726 0.0444
7.5314687020267970 0.0411
7.5378973433829701 0.0471
7.5388313649697380 0.0459
7.5419280542409002 0.0405
7.5449585785804141 0.0451
7.5455130311409526 0.0441
7.5472533068893952 0.0469
7.5508115283474613 0.0449
7.5524272064162519 0.0466
7.5565026177002181 0.0439
7.5593076931528165 0.045
7.5612677755192381 0.044
7.5620321238599724 0.0417
7.5666127571294188 0.0418
7.5694788550819618 0.0431
7.5713088746838650 0.0452
7.5737658342493495 0.042
7.5762614444030882 0.0431
7.5786260596158481 0.0443
7.5803230898272611 0.0442
7.5822882997519043 0.0443
7.5846127539692398 0.0431
7.5862595923881431 0.0468
7.5893076493060008 0.0422
7.5924402596429772 0.0417
7.5953090340567737 0.0464
7.5983252655232070 0.0474
7.6009958992904521 0.0449
7.6046033236717294 0.0472
7.6055500979999264 0.0442
7.6095779413480287 0.0447
7.6144416611169028 0.0464
7.6158964411584504 0.0464
7.6173952150173951 0.0435
7.6214446755968535 0.0423
7.6242233874353325 0.0447
7.6251495182917992 0.0484
7.6272068723202917 0.0436
7.6299667593289353 0.0416
7.6329581729889480 0.0446
7.6340927721518792 0.0441
7.6356834144760271 0.0436
7.6393141776886457 0.0426
7.6426689382494777 0.0439
7.6436615513766029 0.0414
7.6492545360332622 0.0426
7.6509495697999181 0.0462
7.6541537484961344 0.0421
7.6544086661303705 0.0435
7.6588958787788348 0.0439
7.6599354200057670 0.0441
7.6644075863562531 0.0423
7.6667181365351098 0.0462
7.6688861148869298 0.0447
7.6722161069696355 0.0445
7.6734459464306326 0.0441
7.6756316140947032 0.0432
7.6793708991438328 0.042
7.6818194017245389 0.0455
7.6825667631339334 0.0427
7.6861400194427594 0.0437
7.6874876116636726 0.0442
7.6940447813992261 0.0458
7.6954811382703818 0.0448
7.6968850769217347 0.0459
7.7037377765366539 0.0424
7.7062527536021168 0.0479
7.7067116512381002 0.0466
7.7101545417425159 0.0478
7.7124679932188247 0.0447
7.7150953562056390 0.0438
7.7159637675426724 0.0463
7.7192225731073352 0.0445
7.7234250048276305 0.0467
7.7255087049984477 0.0456
7.7270612603224746 0.0448
7.7292619388188761 0.0482
7.7303701370565694 0.0454
7.7350395549807214 0.046
7.7382770609460181 0.0455
7.7393804778839108 0.0425
7.7435161286000804 0.0453
7.7476087248668035 0.0497
7.7500282355196513 0.0464
7.7525194459831477 0.0453
7.7558769145100586 0.0436
7.7576125696368727 0.0433
7.7595487624786719 0.0436
7.7617480782358301 0.0487
7.7634420100854600 0.0449
7.7664970874913495 0.0472
7.7705247367321677 0.0436
7.7707407248436109 0.0496
7.7758918973334730 0.0443
7.7772939123720004 0.0454
7.7774990665167607 0.0486
7.7824405966741690 0.0478
7.7853435190976841 0.0485
7.7892463071616342 0.0449
7.7908113044614540 0.0491
7.7922821661229511 0.0423
7.7953754734175842 0.0486
7.7962076433726128 0.0452
7.7992507451312196 0.0446
7.8031660212061658 0.0488
7.8072535750344016 0.0456
7.8110602881560061 0.0471
7.8116951717612375 0.0433
7.8142759590093540 0.0453
7.8179311711175279 0.0459
7.8190032985583304 0.0442
7.8199961059645169 0.0475
7.8212319955147480 0.0474
7.8237727325643798 0.0432
7.8263299563273048 0.048
7.8314502554315251 0.0458
7.8346532495072490 0.0429
7.8366276175689915 0.0459
7.8403232042638971 0.0456
7.8413921922693968 0.0413
7.8436584291205804 0.0429
7.8463415784612973 0.0448
7.8498491090718820 0.0482
7.8531471405891171 0.0449
7.8551653108966581 0.0457
7.8578528783485968 0.0448
7.8606707756881722 0.0475
7.8619503823719059 0.05
7.8660997751220858 0.0461
7.8674013195884678 0.0411
7.8679392468978193 0.0481
7.8718796759386942 0.0456
7.8736363092896466 0.047
7.8777239054875006 0.0472
7.8791878396375727 0.0469
7.8819378255478103 0.0491
7.8861412744798365 0.0471
7.8880082244786216 0.0421
7.8928630993654760 0.0419
7.8949104981730907 0.0443
7.8966681442022608 0.0488
7.8973500861086503 0.0434
7.9045822825581231 0.0496
7.9053747753493235 0.0459
7.9065144893622827 0.0474
7.9086961370975750 0.0476
7.9118718980555620 0.0467
7.9131921553666764 0.0482
7.9144979964179507 0.0475
7.9166983256057435 0.0456
7.9200982031637874 0.0436
7.9239583515782668 0.0449
7.9252078114205187 0.0473
7.9268842386208496 0.0465
7.9292983252290705 0.0465
7.9351690315141559 0.0476
7.9377594799873243 0.0484
7.9392313838137287 0.0461
7.9403391803223107 0.0451
7.9417906445890170 0.0477
7.9450536402297587 0.0494
7.9476263774361868 0.047
7.9497433823300572 0.0519
7.9522845216609390 0.0477
7.9536598616779779 0.0495
7.9615058437150896 0.045
7.9634838484187656 0.0425
7.9645042872790350 0.049
7.9661420658969746 0.0462
7.9699847455485830 0.0485
7.9708045430963139 0.0482
7.9753834739629381 0.0492
7.9760030223572729 0.0464
7.9766732328646821 0.0461
7.9803975019327718 0.0482
7.9828197567279364 0.0482
7.9842338864438043 0.0467
7.9854733215989873 0.0461
7.9875935192756655 0.0405
7.9913182540210146 0.0493
7.9953860186387802 0.0449
7.9971225965399411 0.0481
8.0018584281080951 0.0476
8.0047934743128284 0.0433
8.0049187656099097 0.0504
8.0064060175972607 0.0467
8.0133479809072270 0.048
8.0157676264160322 0.0456
8.0172145141908100 0.0496
8.0179126795694273 0.0483
8.0217782090034895 0.0481
8.0230989698447246 0.0463
8.0248274506687718 0.0426
8.0274376847320212 0.0486
8.0317064116446932 0.0448
8.0355192043629895 0.0493
8.0375630645828089 0.0495
8.0400636046612224 0.0497
8.0412837231767611 0.0471
8.0422557697213488 0.0465
8.0440405663324537 0.0474
8.0463740913937301 0.048
8.0482361206666511 0.049
8.0503745390069810 0.0486
8.0543187616600971 0.0472
8.0576626134532017 0.0485
8.0591277955836222 0.0455
8.0599735145913520 0.0453
8.0671186933128212 0.0466
8.0689661457465416 0.0475
8.0722468561014917 0.047
8.0728221702379255 0.0477
8.0740155617195981 0.0474
8.0778614490024943 0.0513
8.0803638791050449 0.0464
8.0822060229224437 0.0469
8.0842892171703618 0.0484
8.0847393300236980 0.0466
8.0887889412895984 0.0468
8.0899112034741840 0.0483
8.0958025831496840 0.0447
8.0968630162300066 0.0476
8.0979690310981596 0.0479
8.1011287953217348 0.0479
8.1017830323842617 0.0455
8.1047797533460439 0.0488
8.1085161773002792 0.0458
8.1091587632451247 0.0465
8.1131864389616766 0.049
8.1158329447221718 0.047
8.1172253985760303 0.0472
8.1201597367279561 0.0504
8.1225684274250280 0.0485
8.1238797653113970 0.0431
8.1256693675402989 0.0458
8.1282573982327104 0.0466
8.1307182007588743 0.046
8.1340405797145703 0.0512
8.1361563109933925 0.0454
8.1382389576467808 0.0452
8.1413394789205444 0.0463
8.1433122000768705 0.0468
8.1454179349253781 0.0466
8.1489708481663623 0.045
8.1516415020095536 0.047
8.1545287251424128 0.0454
8.1567082643286568 0.0497
8.1597464651104445 0.0476
8.1628575726975932 0.0476
8.1659035879124779 0.0474
8.1672859209467337 0.0458
8.1717479289245514 0.0487
8.1725508288540034 0.0511
8.1755297294117870 0.0491
8.1784387663011540 0.0487
8.1828106855667997 0.0486
8.1833357204637149 0.0479
8.1850711483472800 0.0436
8.1884095685793525 0.0438
8.1913283957041312 0.0481
8.1925243341788878 0.0466
8.1944147386828199 0.0472
8.1975455599301057 0.0485
8.1991336364973364 0.0466
8.2032453687269111 0.0447
8.2053022000756766 0.0459
8.2065686620688538 0.0504
8.2099689642843856 0.0441
8.2110270673564170 0.0451
8.2150588167259571 0.0465
8.2181405583198917 0.0423
8.2204830608079398 0.0474
8.2221828671372350 0.0454
8.2248198752997936 0.0459
8.2254314171508796 0.0449
8.2301830327623460 0.0497
8.2314230291383748 0.0468
8.2320461441269988 0.0466
8.2353315539960601 0.0511
8.2383864988441164 0.0501
8.2399530829862453 0.0451
8.2451256447648227 0.0505
8.2457443191077342 0.0476
8.2488333369060953 0.0472
8.2506174228888192 0.0482
8.2562703044359296 0.0438
8.2589609186936688 0.0468
8.2601200219736022 0.049
8.2612265139850418 0.0457
8.2650987620821184 0.0446
8.2690771039378834 0.0492
8.2710999407962209 0.0481
8.2753582975353979 0.0494
8.2760299841523519 0.0484
8.2776821699368650 0.0494
8.2798857717043877 0.0436
8.2813824864484040 0.047
8.2835478310510080 0.047
8.2860059125081591 0.0459
8.2898899728510127 0.0467
8.2908855160064423 0.0453
8.2931835632670428 0.0466
8.2972447720235039 0.0448
8.2995296404333967 0.0464
8.3023731149117737 0.0479
8.3036586188966339 0.0473
8.3081230745046888 0.0489
8.3112037825224903 0.05
8.3129739089672210 0.0489
8.3165124134890416 0.0478
8.3174301959333956 0.0496
8.3187235273273537 0.043
8.3245985918434950 0.0488
8.3261876637120480 0.0504
8.3277940968278710 0.0437
8.3296057334090019 0.0455
8.3310844592511977 0.049
8.3353415155806587 0.0531
8.3374940992003648 0.0501
8.3389199957020868 0.0477
8.3403559409700172 0.0455
8.3470309432193925 0.0496
8.3483155310892823 0.0493
8.3512027640132480 0.0463
8.3536639726369568 0.0476
8.3553052946828341 0.0453
8.3562501545489773 0.0501
8.3592707122059071 0.0471
8.3637603058326810 0.046
8.3650879280099790 0.0495
8.3689579353441879 0.0478
8.3695404119777752 0.0522
8.3710513354722451 0.0466
8.3747405189714179 0.0463
8.3756431305865107 0.0506
8.3810876256748212 0.0467
8.3816503362053147 0.0482
8.3829423536549346 0.0455
8.3863496025122757 0.0472
8.3874499798032698 0.0492
8.3914254146579736 0.0495
8.3928557204298375 0.0456
8.3979440671993490 0.0489
8.3988089409909694 0.0465
8.4014281912072022 0.0488
8.4028524056371889 0.0436
8.4043926731680259 0.0499
8.4073916530214312 0.047
8.4090253578452749 0.0506
8.4119925711526466 0.0492
8.4145187417914720 0.0469
8.4150417451828083 0.0494
8.4173824539533193 0.0513
8.4177567729496214 0.0479
8.4223419405496678 0.0497
8.4259389651497401 0.0466
8.4267244372136378 0.0465
8.4271727774853051 0.0467
8.4286389121224357 0.047
8.4330799702315442 0.0507
8.4337944761953310 0.046
8.4398405037028166 0.0477
8.4415424440220495 0.0501
8.4429296054272829 0.0488
8.4438123867690287 0.0462
8.4488580919875389 0.0489
8.4491731246160526 0.0489
8.4530319023664404 0.0485
8.4536145150486561 0.0515
8.4567220223610438 0.0497
8.4598436162670598 0.0486
8.4618616202595174 0.0482
8.4673153918126420 0.0477
8.4701978582918915 0.0465
8.4717272311004930 0.0454
8.4754676566507285 0.0464
8.4778505574063328 0.0479
8.4805356964135168 0.0485
8.4832359841407836 0.0488
8.4851840277695239 0.0457
8.4863141230292225 0.0479
8.4919923344562616 0.0504
8.4937802474626398 0.0478
8.4964047351861502 0.0476
8.4993368334855930 0.0467
8.5003091171997944 0.0472
8.5027421015595266 0.0485
8.5046231698793822 0.0483
8.5095333419691901 0.0462
8.5100576154281793 0.0443
8.5126251630829373 0.0478
8.5174337073629527 0.0485
8.5189883038682161 0.0473
8.5249806011865470 0.0499
8.5266958686090444 0.0493
8.5293078184692579 0.0504
8.5300337767901908 0.0504
8.5322609340442579 0.0522
8.5328794141997939 0.0476
8.5352562976385578 0.0513
8.5359038775300249 0.0424
8.5409634671921051 0.0494
8.5430642940040542 0.0474
8.5444022966922955 0.0476
8.5473384472545479 0.0516
8.5498338385954096 0.0483
8.5540641075339447 0.0524
8.5546267483928755 0.052
8.5576645513059137 0.0498
8.5590074694831273 0.0472
8.5599068160183833 0.0496
8.5625372060852865 0.0493
8.5663667853570029 0.0484
8.5683373893410888 0.0484
8.5707727502296827 0.0505
8.5723888463539542 0.0488
8.5752809451046197 0.0489
8.5766319398546642 0.0484
8.5810217448776775 0.0516
8.5831261912799448 0.0501
8.5841912727595862 0.0512
8.5877949453312556 0.0515
8.5901282617588510 0.0504
8.5939933438315492 0.0495
8.5951576612626646 0.0511
8.5977664851312863 0.0491
8.6010477236861167 0.0515
8.6018252391629684 0.0537
8.6063397571835818 0.0473
8.6075599040930033 0.0497
8.6099396148794423 0.0464
8.6119056721681275 0.0473
8.6140010852051869 0.0528
8.6151509190303450 0.0516
8.6187473349170638 0.0538
8.6239047944804579 0.0509
8.6257380097665663 0.049
8.6277208787499067 0.0466
8.6300407075505241 0.0523
8.6328156477581679 0.0488
8.6338570963993817 0.0498
8.6375677047245158 0.0505
8.6396299565954227 0.0509
8.6417251678001286 0.0498
8.6428959343888199 0.0489
8.6467908979658219 0.0509
8.6473408119609374 0.0494
8.6480526276966589 0.0488
8.6507025522212917 0.0453
8.6533722202617671 0.0484
8.6555484648478735 0.0545
8.6602908598872510 0.0503
8.6618072737379386 0.0523
8.6622581659095701 0.05
8.6645771160118397 0.0487
8.6665987422391702 0.0497
8.6684683314328943 0.0502
8.6708730428563232 0.0494
8.6732232157521221 0.0528
8.6745482091400614 0.0535
8.6790955460553842 0.0523
8.6802743702553187 0.0478
8.6842197053584425 0.0475
8.6865691705499319 0.05
8.6880972722076280 0.0511
8.6899323447866106 0.0491
8.6923079586515506 0.0482
8.6940361094608392 0.0491
8.6970886636435143 0.047
8.7000585242854793 0.0498
8.7014327830420086 0.0484
8.7025635752973844 0.0484
8.7058093295223706 0.0503
8.7061625220872454 0.0508
8.7090551028208019 0.0488
8.7119835740581930 0.0516
8.7141823927193034 0.0512
8.7195801404880591 0.0526
8.7210433953772455 0.0505
8.7240437132779736 0.0489
8.7254543993573837 0.0477
8.7280752647051063 0.0477
8.7345973255682310 0.0495
8.7359219538698589 0.0498
8.7367385427128692 0.0507
8.7391863814183548 0.0489
8.7423643495179348 0.0468
8.7432671352104183 0.0513
8.7451372921864330 0.0499
8.7483722677781550 0.0486
8.7499265622225622 0.0505
8.7534498011161528 0.0489
8.7547024061047320 0.0493
8.7581329858526882 0.0523
8.7598407154732953 0.0545
8.7631972929884707 0.0487
8.7641107536685734 0.052
8.7689822525039851 0.0475
8.7744281973151264 0.0516
8.7746555196792446 0.0523
8.7764183509453630 0.0527
8.7783055985513574 0.0549
8.7813914780778237 0.0509
8.7847898069764252 0.0491
8.7849096019485380 0.0514
8.7858078310685546 0.0506
8.7873004854942280 0.049
8.7907950724339958 0.0509
8.7956560927353529 0.05
8.7988783495880654 0.0538
8.7990972325786174 0.0529
8.8020983769343140 0.0532
8.8051826043459283 0.0509
8.8056904301244643 0.0538
8.8084037070397692 0.0541
8.8089656079569902 0.0502
8.8113661467182638 0.0501
8.8136316883964678 0.0498
8.8154658654165434 0.0527
8.8184872106857366 0.0503
8.8214217947525135 0.0502
8.8232209430538031 0.0488
8.8263467338565320 0.0495
8.8284127953191209 0.0503
8.8310674955965265 0.057
8.8337026876708826 0.0511
8.8354990559859434 0.0504
8.8391081780889813 0.0529
8.8403602142194675 0.0463
8.8413939597681708 0.0482
8.8446294565136334 0.053
8.8482312401721828 0.0524
8.8499854411318548 0.047
8.8513749044735608 0.052
8.8529632731111789 0.0521
8.8565678701015091 0.0515
8.8588384718163518 0.0503
8.8605743804231452 0.049
8.8649399898681427 0.052
8.8663202358263096 0.0535
8.8679942247003449 0.0493
8.8686938682743541 0.0512
8.8715401661402336 0.049
8.8730914005870272 0.0503
8.8774123028085850 0.05
8.8782586692621432 0.053
8.8789744601217961 0.053
8.8811352361056546 0.0508
8.8836017690177584 0.0493
8.8866081283944922 0.0537
8.8910957183689519 0.049
8.8927724007609363 0.0504
8.8946658061741388 0.0526
8.8962068156926044 0.0502
8.9003494554213614 0.0511
8.9036671453686385 0.0544
8.9046222510495081 0.0489
8.9066701930235883 0.0465
8.9085119343858548 0.0499
8.9112480647984551 0.0527
8.9141023346284296 0.0487
8.9152900790157847 0.0511
8.9171092305610049 0.0519
8.9211797280289602 0.0511
8.9227965043849071 0.0476
8.9256435367040119 0.0508
8.9281503816107897 0.052
8.9301552096751884 0.0496
8.9327707461200010 0.05
8.9350618385209515 0.0535
8.9387677496059190 0.049
8.9399887236579669 0.0485
8.9435290103451788 0.0526
8.9466695364197406 0.0527
8.9473318878289803 0.0473
8.9492419581043130 0.0493
8.9507846971489879 0.0514
8.9542689045306716 0.0547
8.9588388805054038 0.0522
8.9594622680068525 0.0534
8.9618665494043430 0.049
8.9645357084540205 0.0512
8.9649793962517226 0.0525
8.9667121298239909 0.0475
8.9705756904799223 0.0523
8.9722762550705202 0.05
8.9765272794101811 0.05
8.9775314198123048 0.0498
8.9796122554420581 0.051
8.9812081801235149 0.0531
8.9828496815596530 0.0496
8.9853404995046802 0.0474
8.9877086285014780 0.0478
8.9906546880724179 0.0473
8.9924093944144623 0.0507
8.9937363812202733 0.0482
8.9971316694073273 0.0517
8.9987520045266276 0.0536
9.0004951815819947 0.0492
9.0043310548773903 0.0488
9.0058292959643591 0.0513
9.0081531959781120 0.052
9.0084703039313681 0.0495
9.0107819627017331 0.0547
9.0127970834688718 0.0505
9.0148775886679200 0.0527
9.0175078493422340 0.0534
9.0194775550093063 0.0496
9.0214967615889918 0.0502
9.0239938847661225 0.0528
9.0257416026574191 0.0511
9.0301782100100692 0.0527
9.0315633572349512 0.0517
9.0342337754396773 0.0517
9.0346799039011785 0.0504
9.0353773528012642 0.0541
9.0414427242129687 0.0516
9.0426027005569161 0.0507
9.0433118461142321 0.052
9.0465363663545517 0.0518
9.0481272864313400 0.0547
9.0496692374739798 0.0521
9.0519269024456932 0.0492
9.0537595040365098 0.0508
9.0569099118310827 0.0545
9.0613567607244416 0.0494
9.0642242961309751 0.0535
9.0656731593373063 0.0533
9.0695617819840155 0.0542
9.0703722705139889 0.047
9.0716091361392603 0.0533
9.0758604930606648 0.049
9.0782322323056697 0.0515
9.0801785126573726 0.0531
9.0822063993134119 0.0512
9.0833358159186641 0.0525
9.0878267095693470 0.0507
9.0900636000250525 0.0533
9.0903785620423783 0.0496
9.0924026462343068 0.0516
9.0956359071981865 0.0532
9.0966556462511274 0.0488
9.0987313197736981 0.0504
9.1001062911792587 0.05
9.1019979577584529 0.052
9.1051648982029789 0.0516
9.1086960534212427 0.0495
9.1118494834751900 0.0496
9.1127437401955547 0.0539
9.1148080792976209 0.0489
9.1162252347497965 0.0522
9.1187388692340328 0.0496
9.1205614139701243 0.0556
9.1224834418263647 0.0522
9.1255947333497200 0.0537
9.1273822209982001 0.0547
9.1304934687471775 0.0522
9.1331868415805282 0.0523
9.1340542156794342 0.049
9.1360044706469594 0.0507
9.1370668753207038 0.0517
9.1416851909383556 0.0513
9.1439876245868117 0.0509
9.1475387160175696 0.0499
9.1495321741629621 0.0505
9.1511980016430563 0.0508
9.1533868707681911 0.0516
9.1547438107349191 0.0557
9.1562320932211314 0.0488
9.1581323003765576 0.0474
9.1618764841590128 0.0522
9.1629942757635305 0.0497
9.1647630705243674 0.0544
9.1690911061550402 0.0517
9.1720449836502027 0.0527
9.1730526140199977 0.0489
9.1752631250863139 0.0476
9.1779410466821947 0.0502
9.1798296948148028 0.0535
9.1829053608491851 0.0536
9.1833937885854766 0.0502
9.1877186884592525 0.053
9.1898369411226977 0.0522
9.1923705687215449 0.0502
9.1951308672027317 0.0503
9.1968238796896760 0.0537
9.1986860631777940 0.054
9.2008973393497477 0.0514
9.2038592212580692 0.0528
9.2060458422784421 0.0496
9.2075545339643945 0.0512
9.2085261757696415 0.0536
9.2095615067987424 0.0532
9.2127791306501265 0.0526
9.2179407585034259 0.0533
9.2196968790212974 0.0532
9.2226204309926718 0.0521
9.2242969293261883 0.0523
9.2266593041149694 0.0538
9.2281475362990690 0.0525
9.2317157648644717 0.0488
9.2319500276990993 0.0526
9.2356447191726421 0.053
9.2370329098539816 0.052
9.2401334860926294 0.0518
9.2417856937547143 0.0526
9.2430319856068390 0.054
9.2465652704592269 0.0559
9.2490770427790778 0.0492
9.2494928098717626 0.0502
9.2519752114919669 0.0534
9.2537593569312957 0.0539
9.2564082192444701 0.0526
9.2579092821515765 0.0521
9.2607103785429867 0.0503
9.2648283978849832 0.0539
9.2675797653878913 0.052
9.2685938562689447 0.0521
9.2705225224877950 0.0563
9.2750804348877658 0.0489
9.2778279931908472 0.0514
9.2785317551856892 0.0535
9.2801660508049189 0.0521
9.2809515571389447 0.0521
9.2827386745767608 0.0528
9.2856716575422329 0.0525
9.2878428251916318 0.0533
9.2910036059469334 0.0509
9.2950474197754289 0.049
9.2960888479295676 0.0525
9.2963341227696858 0.0491
9.2989221367255777 0.0535
9.3040669073708262 0.0545
9.3048347619758083 0.0518
9.3069329605373845 0.0539
9.3095560403555222 0.0547
9.3109904644311605 0.0499
9.3129079289178200 0.0519
9.3136396069375316 0.0488
9.3165775883313984 0.0501
9.3194899846319625 0.0496
9.3207908778506248 0.0538
9.3225350563081104 0.0546
9.3260902102480596 0.0494
9.3289669285150225 0.0538
9.3306841369312821 0.0508
9.3337611127809232 0.0529
9.3349479042682564 0.0519
9.3369084026543074 0.0538
9.3385779534883699 0.0533
9.3403050655545883 0.0548
9.3421643436989008 0.052
9.3451145549698680 0.0519
9.3470563037640968 0.0542
9.3492955537105686 0.0487
9.3516224456746446 0.0555
9.3541957205837409 0.0506
9.3560677589651249 0.0518
9.3576175182815682 0.051
9.3596486981586331 0.0542
9.3633829062181331 0.0527
9.3642148822786240 0.0527
9.3682575942523840 0.0532
9.3701842452624557 0.0512
9.3716604549061628 0.0468
9.3758130893107179 0.0505
9.3769579031647599 0.0541
9.3778586799427366 0.0532
9.3795274797998989 0.05
9.3815790728759616 0.0484
9.3849669219332448 0.0511
9.3868291746415373 0.0529
9.3883460848937705 0.0556
9.3914195132875964 0.0541
9.3926764536572573 0.0527
9.3934195998186105 0.0558
9.3975728230921725 0.0534
9.4018345157922880 0.0558
9.4027218760859945 0.053
9.4049052623052916 0.0541
9.4072101377179855 0.0507
9.4087611783842888 0.0495
9.4124229530574528 0.0551
9.4135957426174635 0.0555
9.4176981788128149 0.0522
9.4211936432155916 0.0529
9.4222617294802156 0.0528
9.4250972418698229 0.052
9.4258250176167380 0.0522
9.4263753648375435 0.058
9.4287451107078155 0.0525
9.4304810554540310 0.0506
9.4318911128640632 0.0506
9.4355046673226450 0.0525
9.4373660607521526 0.0543
9.4386666679910185 0.0524
9.4395225015369313 0.0512
9.4454835593602731 0.0505
9.4462220512966457 0.0557
9.4484265350475880 0.0513
9.4503030335907852 0.0533
9.4519783782500060 0.0498
9.4540611493623441 0.0529
9.4568406086691219 0.0548
9.4605809337805837 0.054
9.4625602249025409 0.0529
9.4636194451605267 0.0534
9.4669791607485099 0.0544
9.4698796378287842 0.0501
9.4734925609455853 0.0499
9.4752908188421490 0.0524
9.4771086933111466 0.0533
9.4794364850873585 0.054
9.4806726736983915 0.0504
9.4821153838444232 0.0505
9.4845736898225681 0.0536
9.4879545717779532 0.0537
9.4889551223619488 0.0499
9.4910244992711519 0.0533
9.4936425938123463 0.0541
9.4957861281371567 0.0563
9.4993013392578600 0.0552
9.5016115643846835 0.0538
9.5023939563110389 0.0551
9.5044171403298936 0.0556
9.5079181226094303 0.0567
9.5089726007193640 0.0512
9.5111513816514996 0.0537
9.5126556463464365 0.0539
9.5162798036700291 0.051
9.5180133492687560 0.0537
9.5186110483879425 0.0529
9.5203378332059234 0.0538
9.5207904715084890 0.0526
9.5239354791191300 0.0511
9.5281363738461611 0.0536
9.5300183072369737 0.0525
9.5315545671799633 0.0511
9.5336294361450289 0.0506
9.5367303559998469 0.0546
9.5372870093258459 0.0536
9.5415741098359046 0.0525
9.5448973980269933 0.0532
9.5492226379458582 0.0534
9.5510728203358788 0.0529
9.5512763414931072 0.055
9.5546591369809892 0.0552
9.5549814066175465 0.0524
9.5574513308394611 0.0576
9.5601619258546968 0.0552
9.5628150304257638 0.052
9.5668068016769698 0.0505
9.5680829999115726 0.0549
9.5687457691104711 0.0529
9.5734876898230574 0.0492
9.5738098284623412 0.0536
9.5762108612488106 0.0516
9.5801438066804945 0.0506
9.5816062584473034 0.054
9.5854116287956579 0.0561
9.5861052251955545 0.0521
9.5885547320603202 0.0535
9.5893645516389867 0.0509
9.5908034897821821 0.0534
9.5935989113124940 0.0563
9.5953470516197239 0.0535
9.5989112129782814 0.0531
9.6015979310126678 0.0503
9.6028715876099007 0.0534
9.6043617247475286 0.0528
9.6056532710288973 0.0523
9.6077815357105791 0.0525
9.6100292653435382 0.0512
9.6120028717730825 0.0533
9.6128389141182389 0.0532
9.6182867607867930 0.0518
9.6209094617335182 0.0517
9.6224920343838498 0.0529
9.6236730839710525 0.0526
9.6259975110072915 0.0554
9.6301238731420185 0.0563
9.6307625964519090 0.0577
9.6322170300341856 0.0522
9.6348091418569943 0.0492
9.6380313313444681 0.0524
9.6397167263433712 0.0548
9.6429118305212889 0.0551
9.6445956500080889 0.0516
9.6471849191335348 0.0528
9.6485527222844940 0.0519
9.6511198651557208 0.0549
9.6512004625654573 0.0513
9.6547816362201342 0.0552
9.6578008472994394 0.0549
9.6600425034945321 0.0558
9.6605599897422447 0.0561
9.6633278320342626 0.0545
9.6653928316036755 0.0556
9.6693367471467546 0.0534
9.6709366011339881 0.0533
9.6732054239386667 0.0556
9.6741069062105005 0.0585
9.6778061453809485 0.0559
9.6799272312967322 0.0523
9.6827546887957148 0.0541
9.6841072708311380 0.0573
9.6867043382134295 0.0551
9.6886440134619036 0.0497
9.6904443971756464 0.0549
9.6909346286880247 0.0562
9.6958266335220014 0.0547
9.6976704504839280 0.0553
9.6986098574799389 0.0568
9.7026052452344107 0.0586
9.7035750633317654 0.051
9.7040362523511927 0.0557
9.7062547354113953 0.0559
9.7104171716879701 0.0511
9.7129229180334899 0.0543
9.7146467853815999 0.0522
9.7149159668964451 0.0511
9.7177025274034072 0.0551
9.7184093687523383 0.0572
9.7248385846826313 0.0579
9.7254942682055834 0.0559
9.7304928670971620 0.0537
9.7319119446683722 0.0555
9.7329239585946095 0.0531
9.7337189771015318 0.0536
9.7372101651560961 0.0548
9.7377689969989252 0.0549
9.7397303084513531 0.054
9.7411944457991648 0.0526
9.7438943609623578 0.0531
9.7460298208586966 0.0549
9.7469746326856068 0.0554
9.7495820885364779 0.0526
9.7515306795073808 0.0542
9.7548239192845152 0.0566
9.7562758358010448 0.057
9.7572522025127011 0.0532
9.7584967279153112 0.0572
9.7617615514860656 0.0521
9.7632647529460517 0.0533
9.7644158114486892 0.0521
9.7673998608011576 0.057
9.7687957152580598 0.0543
9.7704203457635916 0.0555
9.7722950638025612 0.0576
9.7749185060168262 0.053
9.7766819291735558 0.0575
9.7793467265777032 0.0515
9.7819895110690496 0.0548
9.7846103743286275 0.0544
9.7858957481496791 0.0544
9.7914743724533082 0.0552
9.7937325931764381 0.059
9.7946548834071958 0.056
9.7958621238354304 0.0519
9.7982538658545320 0.0584
9.8015883736120895 0.0547
9.8036607196226786 0.0547
9.8046927965455843 0.0574
9.8069956468940251 0.0546
9.8078983205466130 0.0568
9.8102951297712710 0.0538
9.8112857480168199 0.0555
9.8142499488620274 0.0563
9.8162639577033275 0.0589
9.8175527698889500 0.0547
9.8191874564277519 0.0561
9.8219699569465266 0.0594
9.8249516911648040 0.0565
9.8268708483416152 0.0575
9.8314776120647505 0.0589
9.8323793238477677 0.0539
9.8342549571748545 0.0597
9.8346734144909629 0.0566
9.8371054442787802 0.0565
9.8390594274144245 0.0528
9.8420478297607961 0.0551
9.8466066420562868 0.061
9.8475878968051020 0.056
9.8489221851845610 0.0581
9.8509664575885871 0.0542
9.8534403742686738 0.0536
9.8554506421068435 0.0559
9.8582881386301295 0.0539
9.8611741145161300 0.0554
9.8630495832003877 0.0552
9.8668412355327391 0.0558
9.8677089596656167 0.0569
9.8701089718077810 0.0531
9.8710350070569053 0.0557
9.8724906481891637 0.0563
9.8730591771244214 0.0584
9.8768645345283517 0.0528
9.8789267494198469 0.0543
9.8799556274373010 0.0547
9.8820265594949923 0.0548
9.8861124775427633 0.0541
9.8878365166572415 0.0578
9.8893648096088995 0.0566
9.8904804924053060 0.0553
9.8942726744830871 0.0538
9.8950504540333206 0.054
9.8969341886433373 0.0565
9.8988764966655349 0.0566
9.9015686847836015 0.0535
9.9021500148418085 0.0563
9.9049979259964847 0.0559
9.9065333345730906 0.0535
9.9092152983682382 0.0564
9.9118589087907907 0.0574
9.9140573262201492 0.0567
9.9169146535003030 0.0565
9.9187486300698033 0.0575
9.9226699523379960 0.0567
9.9236483284295485 0.0575
9.9262440314728924 0.0561
9.9284360801002087 0.0563
9.9292969150668160 0.0552
9.9317177203718643 0.0559
9.9360026746448256 0.0526
9.9365856404558173 0.0586
9.9382399895742459 0.0567
9.9405680131422169 0.0536
9.9429763944650364 0.0525
9.9460755334514772 0.0516
9.9470327847090623 0.0605
9.9481670346319699 0.0503
9.9504123577294781 0.0558
9.9542534126564668 0.0578
9.9572634431818514 0.0545
9.9589732406714067 0.0556
9.9631262490991315 0.0571
9.9646155453040350 0.0566
9.9663176957010489 0.0549
9.9678271307858779 0.055
9.9706833599899927 0.0522
9.9736146956853364 0.0541
9.9769287723804521 0.0552
9.9783759279025883 0.0554
9.9806097301947876 0.0546
9.9823542830165426 0.0572
9.9837265628474618 0.0535
9.9845316251661078 0.0532
9.9890992019262423 0.0542
9.9916978028421344 0.0546
9.9931494208845493 0.0562
9.9946514865182454 0.0527
9.9971298164195659 0.059
9.9998990441329383 0.0568
10.003558890601580 0.0546
10.004276484017966 0.0532
10.008155949514894 0.0537
10.008980243022215 0.056
10.012635236107549 0.0587
10.014592353439173 0.0549
10.015884627014035 0.0579
10.016696530635505 0.0555
10.019451481981379 0.058
10.020982783258827 0.0528
10.025987918907546 0.0576
10.027785569686223 0.0552
10.029453558380968 0.0588
10.031107563715231 0.0551
10.034722975467375 0.0552
10.036976849566974 0.0534
10.038742131208613 0.0562
10.039406214569102 0.0528
10.041834433071482 0.0534
10.044027897145336 0.0569
10.045943784675446 0.054
10.048255813270751 0.0559
10.050230932152321 0.0553
10.051361059791516 0.056
10.054326695317299 0.0553
10.056187328351397 0.0561
10.057588429711730 0.0574
10.058753888083791 0.0535
10.060597965952944 0.0547
10.064114482608977 0.0586
10.066658282945708 0.055
10.070112451152310 0.0605
10.071086781913815 0.0525
10.074439285111698 0.0536
10.076108525702290 0.0553
10.076882057650680 0.0572
10.080759649279152 0.0563
10.083108779769262 0.058
10.084139935543655 0.0558
10.085232752572477 0.0552
10.086069460690227 0.0579
10.088648143890143 0.0571
10.093245976477139 0.056
10.094623191931543 0.0545
10.096025439861176 0.0538
10.097501678307585 0.0555
10.102121862340281 0.0607
10.103512776295270 0.0551
10.105756992583858 0.0538
10.106988574791977 0.0572
10.110416433407893 0.0509
10.111424261417888 0.0563
10.113568077026224 0.0543
10.115016825191519 0.0533
10.116018883649360 0.0578
10.119448847437290 0.0537
10.119891192191284 0.0594
10.123405854545103 0.0558
10.124815409241220 0.053
10.125839866818442 0.0543
10.128902038735470 0.0548
10.130434977674376 0.0573
10.131704427668144 0.0537
10.132307121224239 0.055
10.133596624585945 0.054
10.137751287429154 0.0546
10.138621925821390 0.0557
10.140871554622930 0.0588
10.141640940308529 0.0561
10.145370397187909 0.0565
10.147971939070199 0.0559
10.148691779461695 0.0582
10.149485638081311 0.0573
10.151696156611299 0.0568
10.156129031612760 0.0563
10.157797389307550 0.0592
10.158167711823067 0.0563
10.161050886400387 0.0516
10.161909829150652 0.0563
10.164289753749392 0.06
10.165981269003732 0.059
10.168268095825313 0.0558
10.169197107557071 0.0578
10.170227729905925 0.0557
10.173151975573363 0.058
10.174080929620889 0.0581
10.178187878591960 0.058
10.179542556007446 0.0553
10.183296033950375 0.0546
10.185130274551717 0.0574
10.185556975629634 0.0599
10.189485001074582 0.0553
10.190280460660507 0.0554
10.191976655428620 0.0548
10.196526688477828 0.0573
10.197186046412005 0.0577
10.199437804351239 0.0562
10.202794338747330 0.0557
10.205682952917009 0.059
10.206522447469089 0.0514
10.207852727323795 0.0556
10.209380589869168 0.0563
10.210432946686957 0.0583
10.213941034478951 0.0579
10.214689057244868 0.0579
10.217793493043063 0.0573
10.218596687170665 0.0568
10.221461250113519 0.0597
10.223022828339031 0.0575
10.226225480045079 0.0532
10.227334745303081 0.0592
10.228535353640936 0.057
10.231175421223773 0.0592
10.233439728054787 0.0531
10.235556222107414 0.0569
10.239873289590427 0.0546
10.241849168841714 0.0545
10.243986667986198 0.0561
10.246037561745508 0.0556
10.248679776492768 0.0577
10.250085569021071 0.0566
10.251946646360235 0.0568
10.254777511689534 0.0612
10.255314646109539 0.0556
10.257943653748447 0.0582
10.260295627182114 0.0587
10.261747965732955 0.062
10.264227344812740 0.0591
10.265767607434967 0.0523
10.268970305702963 0.0554
10.270746882624399 0.0538
10.273091566278689 0.0577
10.275320900817508 0.0574
10.277024584671169 0.0572
10.277567928381403 0.0592
10.279500002730844 0.06
10.283317849362710 0.0577
10.283769430603250 0.0558
10.286381387837615 0.053
10.288471244586157 0.0582
10.290044172213124 0.0588
10.292616258252027 0.0588
10.295775523419639 0.059
10.297918271075169 0.0569
10.300517328727107 0.058
10.303463508372449 0.0622
10.304771243745462 0.0569
10.306363163869028 0.0591
10.308363199569087 0.0575
10.309557926734895 0.0585
10.312596255528387 0.0548
10.312785721142575 0.057
10.315515310896865 0.0563
10.316888837888966 0.0584
10.318472405923824 0.0558
10.322320158459160 0.056
10.324676185593972 0.0566
10.326369392141519 0.0542
10.328903900481333 0.0584
10.330592877056002 0.0572
10.331241893573745 0.0562
10.335304871392699 0.0583
10.335773056064875 0.0594
10.339452461589010 0.0574
10.341787645195318 0.0557
10.343511355899013 0.0561
10.344447979149876 0.0589
10.349146337257199 0.0568
10.351117713860383 0.0582
10.351675768345201 0.0593
10.353354247129966 0.0551
10.356919161635309 0.0542
10.359236714438362 0.0609
10.361090616828529 0.0598
10.362285625174765 0.0539
10.362571075359243 0.0601
10.366457373989013 0.0574
10.367125723722470 0.0554
10.369812760124093 0.059
10.372124381326699 0.0565
10.375126005722947 0.0559
10.375415120475481 0.0553
10.378912912730623 0.0542
10.382059757240819 0.0589
10.384026946927097 0.0552
10.385624219284784 0.0576
10.386463619966159 0.0587
10.390802472315110 0.0527
10.392228762644521 0.0585
10.393068137609948 0.0604
10.396100202092198 0.057
10.398252670960009 0.0571
10.400533308227518 0.0539
10.402343847067231 0.0564
10.404047673424724 0.0579
10.406800866086652 0.0564
10.408674079491870 0.0596
10.412010405988907 0.0556
10.413079200730653 0.0556
10.415162181342248 0.0548
10.416477277977297 0.0641
10.418526622872314 0.0588
10.419786985555170 0.0578
10.420900541999469 0.0592
10.422934512076695 0.0583
10.424274813753422 0.0557
10.427815700666157 0.0576
10.429190427563142 0.057
10.430441075273432 0.0593
10.431713146200037 0.0574
10.432247365484219 0.0555
10.434141377511734 0.0593
10.438085798083842 0.0553
10.439791503417061 0.0544
10.441813846007816 0.0591
10.443604291191024 0.0611
10.445420069436670 0.0624
10.446125604300935 0.0555
10.450010238174036 0.0635
10.454103225027273 0.0568
10.455406382161781 0.0598
10.457191346124812 0.0582
10.457585078848641 0.0561
10.460135425829408 0.056
10.461019728417863 0.0576
10.463646512182120 0.0574
10.466481040277216 0.0594
10.467496061192870 0.0585
10.470163958157395 0.0579
10.472975335644410 0.0566
10.477075648679925 0.0599
10.478119055921974 0.0609
10.480324723685744 0.0567
10.482444382693618 0.0601
10.482902660219413 0.0564
10.485057050973177 0.06
10.486195672408066 0.0587
10.488611059408202 0.0591
10.494405741890155 0.0613
10.494920443034284 0.061
10.495539932723107 0.057
10.498674815229238 0.0566
10.500391803478994 0.0604
10.501568311900430 0.0615
10.503987534669278 0.0612
10.504748186446371 0.0599
10.507973873024108 0.0592
10.511369341831333 0.0585
10.512725217584881 0.059
10.513048491663886 0.0595
10.515216632798728 0.0604
10.517508325422233 0.0556
10.518704639510421 0.0575
10.520044598255884 0.0571
10.522741725847952 0.0571
10.523644581396692 0.0643
10.526747186807905 0.0591
10.528222473950580 0.063
10.530205022591355 0.0568
10.531193717485547 0.0585
10.534529978362970 0.0593
10.536074176213372 0.0597
10.538315865420300 0.0571
10.539146371025025 0.062
10.540750945802431 0.0588
10.542267892392296 0.0588
10.544319999539740 0.0624
10.547128174058091 0.0566
10.549307937757897 0.0551
10.551880387707584 0.0605
10.552704097453255 0.0573
10.553461040709548 0.0608
10.556071141548866 0.06
10.557291427809036 0.0585
10.561036013244003 0.0591
10.561685175675246 0.0578
10.565370671449552 0.0567
10.566805755477251 0.0581
10.569547499492847 0.0599
10.570753923109891 0.0569
10.573666747948174 0.0597
10.575345337153506 0.059
10.578588540161403 0.0619
10.581304488689362 0.0577
10.583299602564850 0.0634
10.584351757877922 0.0571
10.586337561487639 0.0594
10.587838856669052 0.0627
10.589685886238470 0.0615
10.590925959649178 0.0538
10.593880776436279 0.0592
10.596854058827324 0.0574
10.597258341409724 0.0572
10.599148255526673 0.0557
10.603720380647665 0.056
10.605897991016956 0.0552
10.606539309088038 0.0567
10.608197070376121 0.0578
10.612746827030504 0.0557
10.614479409535617 0.0549
10.616750407511097 0.0588
10.619205441337376 0.0583
10.620588175195763 0.0556
10.623511676296143 0.0617
10.625055917577479 0.0587
10.625861343434124 0.0596
10.628509094115842 0.0582
10.631503868820019 0.0595
10.631642135215817 0.0576
10.635575795289634 0.0604
10.636921044806231 0.0602
10.637822474326379 0.0606
10.642512247426069 0.055
10.643855255288241 0.0593
10.645496731232779 0.0594
10.647655159413834 0.0591
10.649554771557247 0.0567
10.650588498932425 0.0587
10.655566578848617 0.0598
10.657162850121599 0.0567
10.657324580907565 0.0556
10.658499698465640 0.06
10.662436828450772 0.0591
10.663313245465300 0.0572
10.665086917900963 0.0562
10.667785304580660 0.0558
10.668436432179108 0.062
10.671415755741739 0.0582
10.674705410373106 0.0569
10.675827193857693 0.0583
10.677402468359972 0.0597
10.678661548923131 0.0633
10.681139876494935 0.0585
10.682103518643535 0.0586
10.684951279620563 0.0598
10.686944650130624 0.0573
10.687456628109372 0.0595
10.688798970999560 0.0554
10.691381990329182 0.0592
10.694005517894787 0.0584
10.694893832793369 0.0593
10.697764702141006 0.0583
10.699534244966376 0.0623
10.701350181071245 0.0573
10.703948333497614 0.057
10.705001322221483 0.0601
10.708822016972810 0.058
10.711059017445809 0.0604
10.711885630073981 0.0625
10.713249751230645 0.0556
10.715299902020945 0.0559
10.718577449028954 0.0589
10.722364811351312 0.0573
10.724613727897957 0.0558
10.725491320792296 0.0572
10.726540359903858 0.0592
10.729152573026642 0.0586
10.731039479929766 0.0568
10.734748116891240 0.0584
10.736539678625082 0.0609
10.738399878374272 0.0589
10.739438531471798 0.0599
10.742558542279694 0.0569
10.744953997191237 0.0609
10.746032272937114 0.0589
10.747675123386275 0.0583
10.749094512074290 0.0602
10.750660759928817 0.0599
10.751779461620394 0.0585
10.754716633363817 0.0594
10.757007295718116 0.0611
10.758758066045640 0.0567
10.762493217186748 0.0604
10.763682737183714 0.0598
10.765035419948614 0.062
10.766615967618376 0.06
10.767911640658260 0.0617
10.769443101630221 0.0599
10.771678119423372 0.0608
10.773925208130938 0.0602
10.776270617654260 0.0593
10.777571184099886 0.0577
10.780017595813144 0.061
10.782874540587237 0.0597
10.784179558907276 0.0623
10.786808252623294 0.0573
10.789000503072502 0.0606
10.790492270265293 0.0634
10.791906156655090 0.0587
10.792361055168469 0.0579
10.795448390441475 0.0612
10.797136585156542 0.0592
10.800598095887418 0.0605
10.801867176689663 0.059
10.803551640109390 0.0578
10.805445213636881 0.0587
10.807901622544547 0.0588
10.809839251986761 0.0627
10.812189236275618 0.0632
10.813817791041343 0.0587
10.816729931545581 0.0637
10.819413852635835 0.0593
10.820993029647724 0.0587
10.822273992275871 0.0614
10.824773471155030 0.0586
10.826883904006483 0.0578
10.829284139047303 0.057
10.829557320865215 0.0603
10.830951260390359 0.0612
10.833058950675404 0.0638
10.835995779202259 0.0609
10.838407404530169 0.0596
10.838898686555357 0.0598
10.841083645881964 0.0583
10.841878535648684 0.0593
10.843500304241413 0.0619
10.847181565110615 0.0579
10.847872818806776 0.0609
10.848647826712810 0.0635
10.851686630079676 0.0572
10.853781899135946 0.0594
10.856528320132483 0.0573
10.856724403316765 0.0589
10.860442065462147 0.0567
10.865065750173805 0.0606
10.867921700447393 0.0604
10.869292681939905 0.062
10.870351482132738 0.0584
10.872584082751750 0.0604
10.873256141904523 0.0577
10.875527749147151 0.0575
10.879227569127115 0.0596
10.881801440206312 0.0579
10.882431999399286 0.0614
10.883433490689185 0.0588
10.884420050943026 0.061
10.886012887713605 0.0597
10.888521831647804 0.0584
10.892425647244570 0.0577
10.894582104562106 0.062
10.895809177352104 0.0582
10.898108730793288 0.056
10.899021059346802 0.0594
10.900368783484716 0.0605
10.903617646694181 0.0578
10.906315537263618 0.0569
10.906968588402631 0.0615
10.910230692162289 0.0596
10.910951077500854 0.0618
10.912006723293052 0.0573
10.913276422410219 0.0622
10.915398925729244 0.059
10.920634421178271 0.0586
10.922038413899914 0.0609
10.923987269585894 0.0628
10.924375022108062 0.0616
10.927122304359040 0.0617
10.928796630661877 0.0593
10.930841019699670 0.0641
10.933137140420403 0.0589
10.935871623215618 0.0632
10.938305726743714 0.0602
10.940579324316765 0.0636
10.941623873707652 0.0596
10.942855036417942 0.0578
10.944868454283883 0.0621
10.945778654282922 0.0605
10.949677303731422 0.0619
10.951649792333354 0.0607
10.954846609650607 0.0557
10.956990600727163 0.0621
10.958065362446273 0.0605
10.959283896783615 0.0596
10.960233867380259 0.0639
10.963816289573947 0.0597
10.965328141018571 0.0619
10.965945977218388 0.0621
10.967598236556265 0.0598
10.968128296801222 0.0602
10.971218063481519 0.0631
10.972149029785433 0.0621
10.975092049690637 0.0629
10.977080677968557 0.0597
10.979845318255199 0.0619
10.981388657210605 0.0617
10.982693189641877 0.0607
10.985027227476410 0.0624
10.987716960444848 0.0637
10.989377744596728 0.0601
10.990561051824882 0.0594
10.992166343592492 0.0583
10.993227054520041 0.0561
10.996012628353677 0.0598
10.998683657105317 0.0639
11.000267567627656 0.0606
11.003450104482036 0.0592
11.004439044373822 0.0587
11.007267680141144 0.0591
11.008945982032667 0.0599
11.011266087318923 0.0628
11.014315484600891 0.0591
11.015954271074021 0.0577
11.017460723361097 0.0593
11.018781807797335 0.0565
11.020959247922482 0.0608
11.023389555141526 0.0612
11.025160083912256 0.0595
11.026673490955433 0.0619
11.029693047008530 0.056
11.032841899225206 0.0607
11.033872369144881 0.06
11.035066245446158 0.0573
11.037035323137568 0.0585
11.038395856802014 0.0599
11.039385753061021 0.0581
11.042502840981454 0.0585
11.043369944989053 0.0596
11.044175155463121 0.0584
11.048684831707916 0.0573
11.050143599779021 0.057
11.051653823892785 0.0558
11.055198382839947 0.0601
11.056446169488805 0.0594
11.056529167130227 0.0607
11.059453157146075 0.059
11.060781339135708 0.0595
11.061142490322949 0.0596
11.064941342486250 0.0611
11.068300324266023 0.0616
11.070560057430914 0.0609
11.071586772600499 0.0603
11.072558428280376 0.0566
11.075589942287396 0.0575
11.078517144482625 0.059
11.079386589479256 0.0587
11.082144444961235 0.0607
11.082574344770302 0.0582
11.085106962855606 0.0627
11.088323127215963 0.0592
11.089888126760265 0.0588
11.091426438931826 0.0574
11.093979738802673 0.061
11.095413561978349 0.0601
11.095552683829711 0.0587
11.097863182131164 0.0591
11.101053900711298 0.0605
11.101591578885756 0.0599
11.103438943282113 0.0592
11.107413862040579 0.0594
11.108206698849992 0.0582
11.112484306485557 0.0583
11.114070284002569 0.0602
11.116507000554071 0.061
11.118923560368014 0.0615
11.120038345327481 0.0627
11.121197681800027 0.0598
11.123900023478363 0.056
11.124517460601110 0.0617
11.127871833010271 0.0594
11.128911579575840 0.0562
11.130521028426909 0.0619
11.132335118748744 0.0634
11.132727966108682 0.0622
11.134433853461141 0.0613
11.136945488495135 0.0584
11.140135954231296 0.0587
11.142101965814486 0.061
11.143686847086101 0.0583
11.143957082454216 0.0607
11.146978063107262 0.0591
11.148187508916267 0.0596
11.150805648471140 0.0608
11.151724161449248 0.0624
11.155543481222249 0.0607
11.157107764035679 0.0588
11.159231062923826 0.0575
11.160456598422206 0.0648
11.161173273280301 0.061
11.162024658352102 0.0619
11.166036716471165 0.0661
11.168718570529963 0.0617
11.169975943381584 0.0616
11.172335291122877 0.0624
11.174708910728619 0.0607
11.178153614368673 0.0608
11.180412559716421 0.0608
11.183995252100212 0.0602
11.186359273949847 0.0604
11.187685148456390 0.0561
11.189470488400890 0.058
11.189929233579161 0.0642
11.191138263634477 0.0636
11.194264891472475 0.0585
11.196011894318282 0.0616
11.196475005851109 0.0598
11.200842152173241 0.0608
11.203403763521276 0.0595
11.204536843756383 0.0603
11.206850517614694 0.0637
11.208051938695323 0.0601
11.209616556129156 0.0593
11.212883879077175 0.0625
11.213593034652135 0.061
11.217888646199082 0.0618
11.219460301185631 0.0608
11.221309724235310 0.0614
11.223247660964169 0.06
11.224741541225825 0.059
11.226374599840243 0.0616
11.228568787479428 0.0586
11.231336509540446 0.0567
11.231777906854619 0.0636
11.234498517140894 0.0609
11.235324899336860 0.0594
11.236996708880270 0.0631
11.239412467417047 0.0627
11.242803344633206 0.0608
11.246651310181608 0.0577
11.249262436212511 0.0585
11.250893429990061 0.0604
11.251033434377916 0.0621
11.253526015466493 0.0608
11.255070011982973 0.0608
11.257148527597010 0.0596
11.259601999102548 0.0593
11.260785966977597 0.06
11.263197317344448 0.0596
11.264777055277788 0.0607
11.265464143635377 0.0619
11.266462525672599 0.0628
11.268940382633227 0.0644
11.271266902705102 0.0621
11.272385964643238 0.0623
11.273089111639491 0.0574
11.275674634333569 0.0608
11.276330622560696 0.0609
11.279928701345861 0.0624
11.283110618457084 0.0609
11.283502096804735 0.0593
11.285749383503566 0.0595
11.288600739300428 0.0608
11.289668233414146 0.0559
11.290610283134280 0.0601
11.292252742195144 0.0592
11.294479803455550 0.0648
11.295240938982543 0.0621
11.298660518398114 0.0625
11.301469707947408 0.064
11.302469200459846 0.059
11.303559800530287 0.0606
11.306974405486221 0.0621
11.309297446715940 0.0583
11.311419415370892 0.0629
11.313107585758516 0.0615
11.315405963379117 0.0624
11.316035895508429 0.0641
11.318838456526256 0.0624
11.320597974346247 0.062
11.322245028246012 0.0583
11.324406894479289 0.0587
11.326536339811961 0.0601
11.328097822614145 0.0615
11.331335702465953 0.0641
11.332700462180199 0.0629
11.333575522797590 0.0633
11.335143693448057 0.0576
11.337471937955199 0.0611
11.340511799100240 0.0593
11.342234376080095 0.0628
11.344033563242853 0.0608
11.344799721683312 0.0633
11.344992200690299 0.0626
11.347073967083949 0.0643
11.350079672425649 0.0623
11.351191299780455 0.0604
11.353109113275913 0.0627
11.355327977382393 0.0604
11.356759161309421 0.0639
11.359261133631566 0.061
11.361368640386436 0.0616
11.362773975186126 0.06
11.364382452453361 0.0629
11.366458847126832 0.0607
11.368074779619400 0.0645
11.370767824242828 0.0577
11.372807337673796 0.062
11.373726761769953 0.0645
11.375712945846979 0.0624
11.376428611411951 0.0597
11.378181391707290 0.0627
11.379007702872761 0.0588
11.379820416582451 0.0594
11.382633650374387 0.0604
11.384733569816927 0.0605
11.386125404004645 0.0632
11.389246753592138 0.0626
11.394093908036112 0.0623
11.395894739581344 0.0616
11.396280739975561 0.0596
11.397337396421239 0.0629
11.399681798705926 0.0619
11.402030666137655 0.0604
11.402972408392573 0.0599
11.405661368920210 0.0617
11.406555790501706 0.0626
11.408372223945705 0.0633
11.408779722866310 0.0634
11.411102759375407 0.0595
11.413028564411364 0.0631
11.414733838676941 0.0607
11.416560237884276 0.0596
11.420477073350098 0.0604
11.423160226366909 0.0608
11.423355712479152 0.0607
11.424118878565041 0.0611
11.426584536070486 0.0568
11.430730230741952 0.0624
11.431770834635309 0.0631
11.432719996688558 0.0603
11.435438879096107 0.0624
11.437039921709063 0.0611
11.437833243552630 0.062
11.440341967576577 0.0604
11.442235628216984 0.0615
11.444817524264993 0.0638
11.445960266709321 0.0603
11.446819844007344 0.0619
11.448739850613549 0.0647
11.449531298223864 0.0626
11.450816888398059 0.0598
11.452953192169673 0.0619
11.455509853582024 0.0633
11.458157151870996 0.0658
11.460450395168625 0.0609
11.462588976833791 0.0626
11.464675541551596 0.067
11.465408412661667 0.0613
11.468580574719825 0.0618
11.470321950540001 0.0647
11.472911908138602 0.0586
11.474161258028948 0.0633
11.476554255260043 0.0631
11.479297441178465 0.0605
11.480405055431362 0.0624
11.481570569984219 0.0627
11.482638947331944 0.0648
11.484614646881468 0.0609
11.487102784017251 0.068
11.487382141986643 0.0632
11.490333946428791 0.0636
11.492996227823618 0.0627
11.493748308733107 0.0633
11.495246926823040 0.0648
11.497284420122497 0.0613
11.499202999065044 0.0605
11.500788817544626 0.0647
11.504888886904212 0.0619
11.506490253057088 0.0598
11.507754381992015 0.0622
11.509540772979932 0.0641
11.510918466288803 0.0587
11.512414483127463 0.0628
11.516467724161803 0.0621
11.517744002860358 0.0611
11.519045359957001 0.0624
11.522390964256985 0.065
11.524627799565412 0.0614
11.526341749569001 0.0641
11.527601517154482 0.0589
11.527859877224174 0.0649
11.533929779265364 0.0657
11.534652009142814 0.0648
11.535852971386531 0.0635
11.538556612437421 0.0591
11.540750775261479 0.0625
11.541315258703385 0.062
11.544131583954252 0.0593
11.545000311064914 0.0615
11.547747051393506 0.0623
11.548449964788274 0.0611
11.550853581711637 0.0643
11.552447537327444 0.0618
11.553545455292461 0.0622
11.557617861095233 0.0618
11.558288784898453 0.0639
11.559554626415993 0.0604
11.561909877488112 0.0605
11.564525934043001 0.0607
11.567269753833537 0.0587
11.570228901647251 0.0618
11.571904778414622 0.064
11.572817087123811 0.0623
11.574963478001598 0.0619
11.576686233050340 0.0629
11.578209065857532 0.0603
11.578504304861102 0.0642
11.580548830194745 0.0642
11.581465203165578 0.0646
11.585370438929219 0.0604
11.587640191617588 0.0614
11.589334501103171 0.0625
11.590915146070900 0.0599
11.593232545055910 0.0616
11.593813059164269 0.0624
11.594327287602706 0.0626
11.597282998529161 0.0641
11.600377574182303 0.0629
11.602563726194084 0.0638
11.604679718525924 0.0655
11.606729798322593 0.0629
11.608150481701228 0.0597
11.608769941228347 0.0614
11.610365950623201 0.061
11.613386310221415 0.0625
11.614265842463720 0.0615
11.617429374398467 0.0636
11.618682134631426 0.0638
11.621320076163807 0.0647
11.623231825049114 0.0626
11.626716662416307 0.0589
11.627626059843703 0.0619
11.629137169442286 0.0646
11.631526894791882 0.0621
11.632602518482217 0.0637
11.633830302191321 0.0624
11.637521321691999 0.063
11.639944625723519 0.0622
11.641620835062470 0.0633
11.642377316650737 0.0618
11.645433616764604 0.065
11.646738007607595 0.0647
11.648002127784080 0.0625
11.650669408294416 0.0643
11.650900873421543 0.0641
11.654419279078624 0.0642
11.656403293371886 0.0623
11.658533618828850 0.0652
11.659865709469313 0.0655
11.660034801160004 0.0629
11.663181185289835 0.0675
11.664638046639832 0.0638
11.666418140525233 0.0609
11.669496880217700 0.0602
11.670898914347362 0.0629
11.672179745876859 0.0618
11.674478558375300 0.0672
11.676533676618522 0.0633
11.677935731277994 0.0579
11.679606257140250 0.0611
11.681243129426569 0.0648
11.681719913630047 0.0649
11.685342355250278 0.0652
11.686477574317673 0.0622
11.688089766583523 0.0683
11.690478132521292 0.0634
11.691873431335306 0.0616
11.694224185507549 0.0629
11.696874888369422 0.0657
11.697774050131690 0.066
11.699096403205221 0.0644
11.701026471523361 0.0646
11.702449275566638 0.0661
11.703353346359966 0.0626
11.704894845822121 0.0616
11.706750711705352 0.0614
11.707993869009703 0.064
11.710539639575668 0.0622
11.711766037014097 0.0673
11.714532052258068 0.0652
11.714674842788449 0.0648
11.716065692257006 0.0636
11.719369981641249 0.0651
11.720413965091524 0.0653
11.722693220756961 0.0615
11.725157827612563 0.0614
11.728721399847513 0.0633
11.729657430093097 0.0609
11.730556241314307 0.0643
11.732111348319822 0.0609
11.736209177628094 0.0635
11.736947883067920 0.066
11.739010985769715 0.0614
11.740396847299467 0.0668
11.742711128703435 0.0613
11.747138660333810 0.0636
11.748965521942763 0.0633
11.749294319553330 0.0634
11.751683333848321 0.061
11.755878003784440 0.0636
11.757073305235162 0.0661
11.757741788485909 0.0631
11.759936481291405 0.0579
11.760593831316051 0.0651
11.762185448750174 0.0605
11.763849218652931 0.0617
11.765413732264150 0.0622
11.767121851414766 0.0643
11.767802658777111 0.0652
11.770966937914444 0.0634
11.771777837919011 0.0605
11.773555070718402 0.0658
11.776483215951888 0.0594
11.778422555534314 0.0634
11.781079499492211 0.0688
11.782384288705099 0.0625
11.783318850221953 0.0608
11.784976236695174 0.0702
11.785310273009488 0.0633
11.786841842992711 0.0647
11.788395676796958 0.0651
11.791451926644728 0.0647
11.793084035476792 0.0672
11.796054539684375 0.0629
11.797089403331610 0.0652
11.799494850900388 0.065
11.800385018484956 0.0636
11.803258234182623 0.0634
11.803730012338681 0.0669
11.805643361866789 0.0619
11.806796084476117 0.0645
11.810768435588544 0.0655
11.812077990613885 0.0601
11.813482786359616 0.0649
11.817460517024385 0.0643
11.817951361041333 0.0651
11.819519598342945 0.0636
11.821774184248355 0.0618
11.822205084623773 0.0621
11.824465315905229 0.0631
11.825354774356770 0.0629
11.826661141002484 0.0623
11.829570770026251 0.0639
11.829913100412806 0.0658
11.832848684552332 0.0655
11.836489858024171 0.0639
11.837638139090345 0.0633
11.839464281794745 0.0695
11.840189199114009 0.0647
11.844051662544851 0.0648
11.844849309032972 0.0636
11.845745391632420 0.0644
11.847813820124644 0.0626
11.851227228209144 0.0645
11.852300618991741 0.0647
11.853784208859114 0.0695
11.856309967042748 0.0639
11.857868683717609 0.0626
11.860279935405940 0.0625
11.860931135109984 0.0641
11.862848065282114 0.0648
11.864336993668793 0.0628
11.867813867454444 0.062
11.868721789823026 0.0644
11.873287497922819 0.0641
11.874453433160078 0.0624
11.875789714480740 0.0621
11.876760325990146 0.0631
11.877705719754609 0.0624
11.879488450512278 0.0641
11.881921983304810 0.0616
11.884775389980105 0.0644
11.886603983969392 0.066
11.887451405267065 0.0639
11.887504877394228 0.0649
11.890023566309571 0.0653
11.890633363541296 0.0622
11.896663372749277 0.0628
11.897512095824931 0.0651
11.900268557496476 0.0601
11.902578357518184 0.0643
11.903858395902331 0.0628
11.905336329821891 0.0645
11.907428761951827 0.0586
11.909967796962311 0.0633
11.911092385328324 0.0665
11.914060774846014 0.0661
11.914677510276860 0.0655
11.916352642952228 0.0673
11.918475589458122 0.0657
11.919992629906789 0.0668
11.921168748852729 0.0662
11.924228697084969 0.0655
11.924977161341891 0.0607
11.927508876740921 0.0655
11.928114331703139 0.0654
11.930392295058557 0.0652
11.932864778249888 0.0621
11.933605708536602 0.0655
11.936335479663095 0.0658
11.938587773514612 0.0655
11.940477489913750 0.0623
11.942672228773990 0.0668
11.945580619975146 0.0622
11.947667295554666 0.0663
11.947973542642536 0.0654
11.952005867724784 0.0638
11.952450305957406 0.0646
11.953488898393864 0.0645
11.956737708782672 0.0632
11.958664456032929 0.0631
11.960328272162810 0.0613
11.961263951678097 0.0619
11.963007836272284 0.0672
11.965234255849326 0.0617
11.967596572425180 0.0595
11.970007194879258 0.0654
11.971496395833420 0.0656
11.973940020251639 0.062
11.974790081977856 0.0659
11.977301474137063 0.0661
11.978307813509103 0.0633
11.980726548504586 0.0685
11.983031559523571 0.0628
11.984428269430564 0.0666
11.984849482221627 0.0626
11.989043305349060 0.0611
11.989729570779122 0.0634
11.993164470770155 0.0648
11.996269128083975 0.063
11.996907965889900 0.0664
12.001140609276941 0.0666
12.002816533469101 0.0662
12.004330213484657 0.0616
12.005295266247110 0.0645
12.007428016533177 0.0632
12.010587680388626 0.066
12.011112672681707 0.0636
12.014077199442246 0.0647
12.015221415009023 0.0642
12.016305240539138 0.0625
12.018483969995545 0.0639
12.021400612670133 0.0616
12.023954214948002 0.0607
12.024373757917090 0.0641
12.026321345951892 0.0624
12.027839522385333 0.0639
12.029847051780344 0.0662
12.030209303840344 0.0644
12.032598646369028 0.0643
12.033735461413853 0.0632
12.035447526609589 0.0645
12.038555009691684 0.0626
12.039659568851670 0.062
12.042529658305398 0.0671
12.043218522216129 0.0653
12.043419003845203 0.0644
12.044817148655019 0.0656
12.047624051665879 0.0648
12.047943543270625 0.0646
12.053077191701721 0.0652
12.053971583539926 0.0596
12.054805329004930 0.0622
12.056155951424007 0.0665
12.058213475652705 0.0668
12.059738961341390 0.0621
12.062239642744055 0.0636
12.063244275268236 0.0657
12.068557975880715 0.0626
12.069437395160277 0.0693
12.070273380441796 0.0601
12.071225421923643 0.0621
12.074137455480017 0.0692
12.075298592499960 0.0682
12.075911289573369 0.0659
12.077455610824840 0.0651
12.077594397730497 0.0678
12.080956720158106 0.0658
12.082999482818529 0.0615
12.084056994362422 0.0638
12.086577258144677 0.0655
12.088077448197303 0.0629
12.090623555677098 0.0641
12.094212709234647 0.063
12.096100062208023 0.0637
12.098254713819884 0.0646
12.099996245293593 0.0645
12.101333670031481 0.0635
12.106662799261654 0.0618
12.107903566203069 0.0609
12.109423771070096 0.0614
12.110776991608370 0.0656
12.112710001271418 0.0628
12.115207124011457 0.0634
12.117999471702511 0.0626
12.118634984725761 0.0651
12.119664336770501 0.0643
12.121163393074728 0.061
12.121508352385110 0.0628
12.124258060978686 0.0661
12.127343022524576 0.0649
12.130586906613368 0.0604
12.131892425867013 0.0636
12.133027080505292 0.0632
12.135346919052973 0.0659
12.136368628659293 0.0652
12.137486737773157 0.0639
12.138950092325656 0.064
12.140603562967085 0.0665
12.143469602721327 0.0629
12.146107466813211 0.0665
12.147243080157097 0.0642
12.149033122711881 0.0631
12.149889518031708 0.0676
12.152959740607846 0.0643
12.153199210716968 0.066
12.156297271650482 0.0671
12.156714002586412 0.0641
12.158367135923543 0.0659
12.163300375897022 0.0644
12.165219860209532 0.0645
12.167378093311093 0.0622
12.167655714270655 0.0683
12.171152836996800 0.0646
12.172862029463239 0.0668
12.173962097031351 0.0647
12.175736346230002 0.0651
12.177025424089736 0.0689
12.178826026235736 0.0672
12.180443358026745 0.0671
12.181539520509718 0.0657
12.182730738424420 0.0646
12.183764332258775 0.0655
12.186315492917707 0.0639
12.189282409838464 0.0659
12.189890687019659 0.0652
12.191471312732970 0.0682
12.192582225881186 0.0623
12.195323691744045 0.0658
12.195609986887781 0.0646
12.199809433876560 0.0649
12.200634612144828 0.0683
12.204291864456190 0.064
12.205041972539153 0.0649
12.207955545643646 0.0639
12.209586980479891 0.0668
12.212546309895769 0.0623
12.213760254486488 0.0674
12.215017423841777 0.0648
12.218733278457089 0.0655
12.219902793106119 0.0629
12.222067122218672 0.065
12.222976655263288 0.0636
12.225325722319472 0.0651
12.226352201983776 0.065
12.229352572812019 0.0668
12.231618772974416 0.065
12.231974731994724 0.0695
12.233522451911472 0.0655
12.234440269467918 0.068
12.236479878209188 0.0663
12.238786489409598 0.0654
12.239656905505059 0.065
12.243196846234325 0.0693
12.245033542694523 0.0647
12.246639999960436 0.0665
12.247908339873950 0.0649
12.249120370037843 0.0642
12.250674042198222 0.0616
12.252658613867810 0.0652
12.255775775148985 0.0605
12.257673817992821 0.0641
12.258409334903899 0.0613
12.261413479045432 0.0604
12.263184851964715 0.0666
12.263577433574337 0.0658
12.265375329954249 0.0697
12.267383290686409 0.0658
12.268891457638439 0.0655
12.269838908397098 0.063
12.271149323012612 0.063
12.273654849147521 0.0632
12.274998738211210 0.0657
12.275849655298767 0.0653
12.278673649352632 0.0656
12.281172717713478 0.0626
12.283103843731528 0.0629
12.284111046477511 0.0632
12.286592632037221 0.0635
12.288041213388114 0.062
12.290470602660967 0.0633
12.291985619455664 0.0677
12.292766637317456 0.063
12.295203331250145 0.067
12.297324181902072 0.0686
12.298465339527192 0.0639
12.300366863121397 0.0676
12.302698401041171 0.0652
12.303571920472779 0.066
12.306659856917991 0.064
12.309240169428930 0.0669
12.311619048167438 0.0646
12.312053604739900 0.0634
12.313909328600339 0.0645
12.316344056535836 0.0677
12.316786881871291 0.0661
12.317491530729898 0.0662
12.320319648727956 0.0691
12.321219551931248 0.0638
12.322875797329155 0.0663
12.325095769392616 0.0654
12.326645164141164 0.0661
12.328501755032770 0.0704
12.329592489914621 0.0629
12.333032330449987 0.0644
12.334734282919575 0.0696
12.336062292196090 0.0632
12.338617999391932 0.0654
12.339487835178552 0.0653
12.341513056097259 0.0641
12.343877073049718 0.065
12.345339783601450 0.0659
12.346321780358954 0.0653
12.348174855759792 0.0653
12.349888261440617 0.0635
12.350908619842125 0.0653
12.355504436974696 0.0651
12.356349492209732 0.0672
12.357302256280489 0.0642
12.358443039273533 0.0669
12.360779917676936 0.0639
12.362295888746280 0.0672
12.363312840648227 0.0648
12.366675183172253 0.068
12.366915689329426 0.066
12.371101304868830 0.0693
12.372178480709977 0.0649
12.372892395823325 0.0647
12.374390019294582 0.064
12.375302759506372 0.0635
12.377371423790004 0.0615
12.381343766015222 0.0659
12.382009704256003 0.0678
12.382176074657673 0.0677
12.388208237745246 0.0671
12.388408255949475 0.0669
12.389664728936328 0.0661
12.391564157048073 0.0701
12.394737507897068 0.0664
12.395098214920885 0.0669
12.397479661222091 0.0659
12.398257427889622 0.0657
12.401444191225021 0.0679
12.403006423119093 0.0658
12.403684260483470 0.0664
12.406108592489833 0.0655
12.408382265802549 0.0652
12.409143299822871 0.067
12.411496629711193 0.0679
12.415552409612129 0.0653
12.416298657061981 0.0649
12.416877664254127 0.0678
12.417362727962940 0.0671
12.421858470540506 0.0663
12.423324184774613 0.0658
12.425165693705647 0.0656
12.427420042765689 0.0675
12.428451550128539 0.0666
12.430222880607891 0.0623
12.431711535500147 0.0688
12.433234832784541 0.0679
12.436982558741104 0.0678
12.438382483692983 0.0689
12.438753040696231 0.0659
12.442238065943720 0.0655
12.444850345600790 0.0682
12.446337681193537 0.0696
12.446875342384464 0.065
12.448090248420103 0.0674
12.449480731989778 0.0686
12.451517360409602 0.0681
12.452082965702974 0.065
12.453414600734652 0.0635
12.455370663566667 0.0685
12.458544298990914 0.0634
12.460475855095613 0.0674
12.463128293201288 0.064
12.463611079293848 0.0636
12.464199503116214 0.066
12.467008806737784 0.0655
12.467623810298115 0.0693
12.470075778187537 0.0684
12.472110243518921 0.0637
12.474620793308308 0.0667
12.476047234149920 0.066
12.477546280990220 0.0659
12.479329836858566 0.0625
12.481886387455980 0.0669
12.483170007441833 0.0661
12.485302537117862 0.0668
12.486578193599449 0.065
12.488034971745467 0.0636
12.489177168426027 0.0661
12.492429116021968 0.0633
12.494880322546122 0.0635
12.496075292152252 0.0667
12.497162919729769 0.0677
12.500488340554933 0.067
12.501039930804641 0.0701
12.503205169101122 0.068
12.503896673354287 0.0634
12.504951418751387 0.0671
12.507812329595161 0.0668
12.508963350563757 0.0664
12.511576269583600 0.065
12.513221456871891 0.061
12.515715993003605 0.0673
12.516117399942541 0.0683
12.516930368709229 0.0649
12.517573324460532 0.0642
12.520036700681906 0.0673
12.522315053233447 0.0669
12.525563248689433 0.0655
12.529554096676433 0.0671
12.531477934625434 0.0658
12.532655920786224 0.0655
12.536045649689530 0.0656
12.536913338597916 0.0616
12.538490064984444 0.066
12.539766058720531 0.0639
12.540120265334918 0.0663
12.544632302848864 0.0637
12.545511367319952 0.0651
12.545817672270468 0.0639
12.548114557077536 0.0652
12.548346234690404 0.065
12.552661343401470 0.0649
12.553616623750814 0.067
12.555469191222091 0.0687
12.556469225470044 0.0665
12.558546496334493 0.0663
12.559045908857355 0.0674
12.561887825988389 0.0676
12.564095096544252 0.0685
12.565609665336265 0.0647
12.567044391372674 0.0646
12.568856627901777 0.0669
12.571258895216621 0.0684
12.572352411064823 0.0689
12.573103970041339 0.0653
12.575224659914626 0.0677
12.576793764253217 0.066
12.578636945865492 0.0677
12.579835113556097 0.0652
12.580776659850493 0.0713
12.583342856074994 0.0695
12.586029632820907 0.0675
12.587783858783132 0.0688
12.588747443815205 0.0681
12.589931912505769 0.0643
12.591745367112042 0.0664
12.592192580092890 0.0669
12.595307353333382 0.0668
12.596915802389800 0.0682
12.599305031541661 0.0665
12.602782990723497 0.0665
12.603457133564719 0.0651
12.605095846068751 0.0622
12.607539977003810 0.0685
12.607715464024535 0.0646
12.611652328833978 0.0654
12.611886142113642 0.0676
12.615352367986079 0.0673
12.617528835823633 0.065
12.618295369090069 0.0647
12.619316316770581 0.0688
12.619948191274919 0.0637
12.623086060062427 0.067
12.625294932068838 0.0655
12.626761277846660 0.0673
12.628235024726623 0.0652
12.629940727950911 0.0641
12.631225209692555 0.0648
12.632375492563257 0.0702
12.633567889801975 0.0666
12.636294091947418 0.0637
12.640532479193332 0.0665
12.641044425760111 0.0664
12.644511209703698 0.0714
12.645193138129256 0.0668
12.647006237428423 0.0669
12.647634771779387 0.0653
12.648628597648674 0.0656
12.650925887681142 0.0691
12.653760657925604 0.0676
12.655876793508362 0.0696
12.659375030525419 0.0697
12.659999826497829 0.068
12.661700958132931 0.0637
12.663429877130557 0.0648
12.664688646347031 0.0678
12.666752828531699 0.0678
12.668568322911963 0.0679
12.669706587687150 0.0644
12.671519795273735 0.0645
12.672894079036139 0.0639
12.674712486178286 0.0701
12.677756003177890 0.0667
12.678761290879764 0.0689
12.679112708110477 0.0672
12.681558968440612 0.0672
12.683664860256600 0.0686
12.684849572168709 0.0676
12.685737854707899 0.0701
12.688460413732688 0.0689
12.691719068918347 0.0696
12.692515712738091 0.0661
12.694186569298674 0.0704
12.694931718885018 0.069
12.698105380038280 0.07
12.699495179152187 0.0667
12.700777281416675 0.0659
12.701986263679938 0.0726
12.704984890385495 0.0655
12.705735353550077 0.069
12.707407325063180 0.0653
12.708353957155641 0.0712
12.709549098503560 0.0659
12.711286598894983 0.0671
12.712727275228628 0.0695
12.716670599918546 0.067
12.718833572967032 0.0699
12.720177348450873 0.0657
12.722616841193874 0.0646
12.723967608541942 0.0678
12.726107101184304 0.0702
12.726763581837812 0.068
12.728115502255507 0.0669
12.731029752057612 0.0672
12.731781038712247 0.0689
12.734885604072483 0.0657
12.735752113465482 0.0661
12.736582106347113 0.0634
12.737633364133405 0.0671
12.739103402370350 0.0659
12.740368435149591 0.0688
12.742697301439097 0.0694
12.744800024348603 0.0677
12.746152421185821 0.0684
12.749773086369352 0.0677
12.749954071470102 0.0658
12.752308696673067 0.0699
12.753851698513227 0.0648
12.755362692998833 0.0636
12.756925447169955 0.0716
12.757596881403424 0.0652
12.760484617521170 0.0683
12.761141055010325 0.0682
12.764474180517094 0.0689
12.766113087936338 0.069
12.769205135573481 0.067
12.771270016400880 0.0632
12.771928525025841 0.0664
12.772386314702672 0.0684
12.777561816739610 0.071
12.778835592827134 0.0693
12.781778242351958 0.0689
12.782713301476717 0.0642
12.783935391160743 0.0678
12.785163291046139 0.0643
12.785806915886402 0.0646
12.788762784607036 0.0695
12.790277218286704 0.0684
12.791931340526414 0.0665
12.793764769820083 0.0668
12.795445621941322 0.0683
12.797888708268321 0.0673
12.799779978422539 0.0663
12.801527499693773 0.0669
12.803562415688619 0.0667
12.807113152395836 0.066
12.808162810389284 0.0649
12.809721009603008 0.0662
12.810909966923708 0.0671
12.813952345724720 0.0716
12.814981316740278 0.0666
12.815301846192700 0.0679
12.815829039003720 0.0672
12.820080811503322 0.0708
12.821050976162269 0.0717
12.822901919973436 0.0688
12.823842041058581 0.0659
12.826333607751023 0.0691
12.829103576725981 0.0701
12.829304466061595 0.0699
12.830919644580103 0.0653
12.832219899105342 0.0698
12.833417020904541 0.0643
12.835399584075471 0.0682
12.835905285451997 0.0688
12.838559048168047 0.0663
12.841161541170539 0.0652
12.843487845876556 0.069
12.843980285995363 0.0689
12.846417311612704 0.068
12.848597492788386 0.068
12.850427883104432 0.0724
12.850989950263303 0.0668
12.852454235299897 0.0692
12.853438579968113 0.0661
12.856317734332325 0.0688
12.857415983837548 0.0665
12.857783791294933 0.0728
12.860145588470422 0.0649
12.861594355285073 0.0659
12.862034554506360 0.0692
12.863166961246213 0.0706
12.865556796277749 0.0685
12.866903389897931 0.071
12.868055212303114 0.0701
12.871062571384449 0.0706
12.872372654963716 0.0681
12.875708896308389 0.0687
12.877500624358426 0.0677
12.878482133047548 0.0666
12.879503577842826 0.0669
12.882465898266757 0.0708
12.885404473099076 0.0707
12.886168498075026 0.0706
12.888241958233534 0.0702
12.889639133207515 0.0683
12.890847761949592 0.068
12.892707076978638 0.0701
12.893321922549058 0.0684
12.895937782796270 0.0682
12.897227716436287 0.0714
12.899134353054933 0.0663
12.899891248293780 0.0696
12.901334228835891 0.0694
12.903165616104372 0.0685
12.906129650936087 0.0671
12.907013561205163 0.0669
12.909418474277055 0.0713
12.911201623333090 0.0694
12.911573642293556 0.0723
12.914001263541989 0.067
12.914772816257477 0.0711
12.916696892217182 0.0686
12.916861389862994 0.0709
12.919245509890912 0.0695
12.920961976951611 0.0736
12.923760687037392 0.0694
12.926981786853849 0.0666
12.928072817530698 0.071
12.930946339256810 0.0689
12.931468426813939 0.0695
12.933143810588071 0.0725
12.934803283951149 0.0722
12.936062892553995 0.0702
12.938566449481353 0.0708
12.939899582554656 0.0705
12.943170226523291 0.0656
12.943833014944698 0.066
12.944302592376420 0.0686
12.946177909763053 0.0693
12.949196676169342 0.0693
12.951032699894444 0.0688
12.952680504227356 0.0688
12.953149927146189 0.069
12.954935221384980 0.0705
12.957380823100682 0.0697
12.958274123521939 0.0695
12.959672206620452 0.0717
12.960164527519051 0.0706
12.963889184183630 0.069
12.964968603811320 0.0668
12.966765366692668 0.0647
12.968556175744965 0.0654
12.970386814262108 0.0705
12.970738763675710 0.0687
12.972844388263564 0.0718
12.974632001704880 0.0718
12.975630590466302 0.0659
12.978290473332269 0.0697
12.979292034226695 0.0713
12.982089046786122 0.0668
12.983813467616624 0.0674
12.984168846812155 0.0663
12.985824177752274 0.0667
12.987330209652702 0.0721
12.989025995955005 0.067
12.991913359777920 0.0679
12.992612765302809 0.0674
12.995886753980196 0.0677
12.996706062996372 0.0688
12.997363408467251 0.067
13.000665502658872 0.0676
13.002299436654438 0.0728
13.002446403991902 0.0682
13.005014109871723 0.067
13.006224512867995 0.0694
13.007365367842127 0.0677
13.008254795262685 0.0682
13.010292730426411 0.0693
13.013041328184931 0.0688
13.015894484921784 0.0678
13.017481857685427 0.0704
13.017820288161600 0.07
13.019208337643333 0.0669
13.020372235818011 0.0677
13.022023016947346 0.0677
13.024746380137138 0.0684
13.026826681873597 0.0697
13.027591878353537 0.0702
13.030235861085570 0.0702
13.032356258927068 0.0687
13.034890206608084 0.0714
13.035392683351391 0.069
13.035900249512622 0.0681
13.039287965449493 0.0692
13.040986655902055 0.0693
13.042052559709283 0.0666
13.045052957319696 0.0682
13.048428582147693 0.071
13.050712474843641 0.0717
13.051494727376452 0.0676
13.052025601428854 0.0674
13.054292752677625 0.0692
13.056165995290829 0.0704
13.057531476904954 0.0672
13.059325043101824 0.0668
13.060437477783500 0.068
13.062515962794725 0.0683
13.063435647194186 0.0686
13.063814403020213 0.0705
13.066820614662458 0.0672
13.067706817850912 0.0721
13.069332589539261 0.0693
13.072544391803810 0.0675
13.074178370141084 0.0714
13.074605990850724 0.0701
13.076608858103944 0.0685
13.078572400183798 0.0698
13.079667447581517 0.0706
13.080543938382174 0.0709
13.081379272173253 0.0734
13.082888748277655 0.0663
13.086662714532585 0.0681
13.089186354187401 0.0706
13.089890979433362 0.0703
13.091427809554636 0.0708
13.092545919170446 0.0723
13.095718686948114 0.0668
13.097395119802062 0.0673
13.097836968822719 0.07
13.100884968567586 0.0702
13.101664678087769 0.0681
13.102324947434949 0.0692
13.105067993333011 0.0705
13.106398354922435 0.0685
13.107703065793050 0.0691
13.110978402602679 0.0693
13.111803660220366 0.0718
13.113191480893883 0.0632
13.116143015639146 0.0655
13.118308694006332 0.0695
13.118943022847034 0.0687
13.120563574233092 0.0715
13.122772331269035 0.0697
13.124799262553699 0.073
13.125807092356904 0.0724
13.127662056387251 0.0675
13.128908147399693 0.0673
13.130994130836052 0.0702
13.131419372782149 0.0722
13.131809944004292 0.0698
13.134343378357846 0.0731
13.135302063324565 0.07
13.137370945353975 0.0721
13.141468951163937 0.0715
13.142458620153361 0.0676
13.144069481073938 0.0671
13.144588719094171 0.071
13.145926372958046 0.0697
13.148096887165918 0.068
13.149466067062496 0.0729
13.152248749695531 0.0673
13.152407548508643 0.0761
13.153861197425258 0.0699
13.155643493882540 0.0719
13.158437312690562 0.0716
13.158739883997118 0.0693
13.160429834123393 0.0702
13.162825061213908 0.0694
13.163266129516714 0.0735
13.165370013448307 0.071
13.166514082766643 0.067
13.167894585874359 0.071
13.171113680115258 0.0648
13.173117011512220 0.0683
13.173437257776976 0.0682
13.174562662864707 0.0683
13.178673780626340 0.0702
13.179384705387402 0.069
13.181665752380724 0.0697
13.182791551303728 0.0689
13.183706627057870 0.0693
13.185556059411191 0.0713
13.188802549265377 0.0663
13.190022859386316 0.072
13.191196089343745 0.0695
13.193066822851121 0.0708
13.194172796732918 0.0681
13.195314174925668 0.0709
13.196388995824719 0.0716
13.197467762419450 0.0693
13.200587364099521 0.0707
13.202415101894035 0.0676
13.203920567600806 0.0709
13.205287832838190 0.066
13.208320991599585 0.0716
13.208619880633700 0.0689
13.211478915463211 0.0679
13.214649579492937 0.0681
13.214988523405022 0.0698
13.216032401482526 0.0665
13.217990708879361 0.0701
13.220696998059124 0.068
13.222744985546582 0.0719
13.225584036889236 0.0699
13.226279064403450 0.0696
13.227337951719663 0.0714
13.229733762707815 0.0732
13.230659447643479 0.0689
13.232817820794130 0.0709
13.233340213831482 0.0702
13.236652675789790 0.0677
13.238850023799625 0.0706
13.242628939986030 0.0701
13.244015702146619 0.0707
13.244491185883632 0.0731
13.246893584976762 0.0668
13.247879859717484 0.0701
13.249701593810331 0.0707
13.251432426551228 0.0701
13.252476848202326 0.0728
13.253972504816305 0.0704
13.256255378476542 0.0691
13.258626855132215 0.0694
13.260925373415208 0.0736
13.261895318261809 0.0704
13.262606253682140 0.0719
13.263406920542431 0.0717
13.266257356758665 0.0665
13.267006321648134 0.0695
13.267673097557537 0.0718
13.268743632476403 0.0686
13.270572271174316 0.0686
13.273503025925105 0.0712
13.276133067229537 0.073
13.278135582259049 0.0712
13.278581260759259 0.0717
13.280270713924631 0.0722
13.282229276502548 0.0687
13.283933146783669 0.0682
13.286503481720887 0.0705
13.288302996656290 0.0674
13.289736177242293 0.0684
13.290743095864087 0.0693
13.293306636901129 0.074
13.295795248847183 0.0697
13.296212538698727 0.0726
13.299603624678682 0.068
13.300420720545450 0.0671
13.303540013418381 0.069
13.304474999045478 0.074
13.306847915252707 0.0699
13.308866461726010 0.0669
13.310074685235261 0.0717
13.311417572719094 0.0657
13.313896544514103 0.069
13.316432694679902 0.07
13.317417352520884 0.0674
13.318189288751446 0.0707
13.319615447751062 0.0748
13.321948739113703 0.0693
13.323966155084797 0.0675
13.325380940363241 0.0706
13.326400266218899 0.0682
13.328741313953541 0.0692
13.332078315997419 0.0673
13.333382366974332 0.0661
13.334530196282635 0.0708
13.336692523765999 0.0707
13.337671028281887 0.072
13.339334407327925 0.0699
13.340505364722370 0.0687
13.341546530734593 0.069
13.342765664059508 0.0713
13.344954145458740 0.0711
13.346046861493116 0.0727
13.349529440876431 0.0714
13.350600403320767 0.0696
13.351474309502997 0.0698
13.353330607165569 0.0644
13.356210147930067 0.0685
13.357600388888150 0.0706
13.358573103112342 0.0689
13.360370438418329 0.0739
13.362648264913419 0.0696
13.363352656172038 0.0687
13.367102825321862 0.0695
13.367668676083975 0.0705
13.369042865829909 0.0648
13.371126907342198 0.0671
13.372327646783301 0.0734
13.372804041002588 0.0675
13.376762232577260 0.0707
13.377510681350012 0.0691
13.378992003803575 0.0686
13.379299407641847 0.0714
13.381069738877335 0.068
13.381433986492459 0.0691
13.383746139385345 0.0706
13.386354328214905 0.072
13.387344832190292 0.0724
13.387880239447982 0.0692
13.389555380607545 0.0703
13.392025510963556 0.0689
13.395272872477127 0.0677
13.397207594061101 0.074
13.397884222007107 0.0732
13.398027019357095 0.0722
13.399135459834731 0.0697
13.401521286232230 0.0713
13.404884979955236 0.0689
13.407256170503397 0.0683
13.408996728550958 0.0712
13.411958154873279 0.0676
13.413058391746123 0.0676
13.413922710539715 0.0711
13.414880372769391 0.0703
13.414968238322654 0.0695
13.417391199633522 0.0706
13.418686935480530 0.0702
13.420168980160479 0.0742
13.422810907795746 0.07
13.424712443697782 0.0673
13.426322161099378 0.0689
13.429518650686203 0.0669
13.430567171879735 0.0719
13.431970533945911 0.0725
13.433731822908571 0.0703
13.435845030207036 0.0699
13.437253439232464 0.0732
13.441242781621165 0.0734
13.442298233687614 0.0706
13.445155185838924 0.0697
13.446021896202272 0.0675
13.447424593776798 0.0719
13.450926633666112 0.071
13.452029315949337 0.0697
13.453841039184208 0.0701
13.455177851029120 0.0727
13.457204696484201 0.0725
13.459175469661803 0.0748
13.460243469238849 0.0688
13.463004617785932 0.0714
13.464259283053170 0.0692
13.464599019215989 0.0742
13.464912683916763 0.0707
13.466043467282086 0.0706
13.470314079001644 0.0695
13.471629913963378 0.0697
13.472080397073768 0.0727
13.473622722003764 0.0714
13.474687402094721 0.0717
13.476752536487465 0.0712
13.478646210051991 0.0692
13.482426082822645 0.0718
13.483219729583018 0.0697
13.483294537831364 0.0733
13.485989784094766 0.0732
13.486797032882151 0.0695
13.488853463489054 0.0689
13.489714024923781 0.0762
13.493156277291927 0.0696
13.495024250012539 0.0706
13.496105070321233 0.0716
13.497323325791898 0.072
13.499733582797660 0.0716
13.500361307486108 0.0732
13.501808686273677 0.0724
13.503978891346485 0.0715
13.504777440749434 0.0683
13.505873900597079 0.07
13.510553917652876 0.0708
13.511105290677380 0.0695
13.512589981028579 0.0716
13.514031018556945 0.0687
13.515146643903099 0.0686
13.516577904715120 0.0699
13.517162083781772 0.0748
13.519597276710524 0.0706
13.522739019449576 0.0688
13.523624028614751 0.0699
13.525082173981199 0.0733
13.526032480554480 0.0695
13.527549941993858 0.0693
13.530539969866364 0.0749
13.532828273055133 0.0718
13.533628003988735 0.0729
13.535593608112054 0.0713
13.536538494402452 0.0694
13.538905369173408 0.0724
13.541155144736056 0.0693
13.542002908860773 0.0705
13.542993391388707 0.0676
13.543661369045582 0.0703
13.545827098062221 0.0683
13.546238834946292 0.0725
13.547507910478803 0.0734
13.549143476271286 0.0714
13.551359183413281 0.0687
13.552890163618589 0.0699
13.556132145976731 0.0728
13.557084767812905 0.0707
13.558255970891821 0.0742
13.560245183925536 0.0717
13.562195514989551 0.0672
13.563761234405717 0.0728
13.565586779726672 0.0691
13.567589789120701 0.069
13.568833570662598 0.0714
13.572467433273442 0.0695
13.575475575253018 0.0725
13.576372946310730 0.0699
13.576959945565415 0.0762
13.579772068344587 0.0712
13.580943053827225 0.0676
13.581212489657968 0.0726
13.584306772115276 0.0723
13.584977222006790 0.0691
13.585731760644840 0.0716
13.588514839517210 0.0682
13.590205081343161 0.069
13.590822729502264 0.0723
13.593067307606336 0.0732
13.595929154658377 0.0724
13.596917556466032 0.0711
13.598610107415045 0.0728
13.599338053380160 0.0737
13.600414058510520 0.0699
13.602554604107187 0.0727
13.604762025333008 0.0707
13.606506177527088 0.0719
13.608505026983117 0.0692
13.609652359240549 0.0715
13.610559859807170 0.0703
13.612599676191426 0.0696
13.615341843797358 0.072
13.616466670886503 0.0733
13.617071619393160 0.071
13.618636465773143 0.0711
13.619660105535845 0.0682
13.620079274441512 0.0741
13.622243781721282 0.0719
13.624937017315748 0.0733
13.626699544556928 0.0717
13.629455970653225 0.0694
13.631691161203234 0.0731
13.632728014049931 0.0731
13.634328792821821 0.0726
13.635757971312602 0.072
13.638576533327898 0.0733
13.639828782164599 0.0707
13.641670437686802 0.0726
13.642101612245124 0.0707
13.644096968841835 0.0717
13.645061306588291 0.0684
13.645994169215014 0.0724
13.646631915661583 0.0732
13.651321024195227 0.0709
13.652801769241099 0.0732
13.654324237741832 0.0692
13.656666002131955 0.0754
13.657743090799347 0.071
13.658865203564025 0.0711
13.659738079528523 0.074
13.660319866869241 0.0699
13.664948446271966 0.0695
13.667858908598566 0.0726
13.669261392555153 0.072
13.670386320303910 0.0713
13.671792313582475 0.0695
13.673275311836218 0.0696
13.676827627664169 0.0696
13.677789744834977 0.0733
13.679648853859863 0.0705
13.680163938621110 0.0731
13.681671400151927 0.0711
13.684863333818239 0.0722
13.685166359225182 0.0735
13.687032524220317 0.0731
13.689229193533919 0.0732
13.689478967257633 0.0726
13.691166401661368 0.0714
13.693556396347537 0.0716
13.697413886993113 0.0698
13.698191266177501 0.0747
13.699317783589203 0.074
13.700996068121849 0.0674
13.702974943672791 0.0705
13.704349168758700 0.0692
13.706292044061065 0.0756
13.706883588776021 0.0732
13.708605055831166 0.07
13.711029534090994 0.0722
13.711548841776651 0.0715
13.713237720692666 0.0689
13.715271675807314 0.0722
13.718137734990075 0.0704
13.718907387414264 0.0696
13.721796739840466 0.0722
13.722380540784846 0.0699
13.723010915234418 0.0683
13.724545342484239 0.0697
13.728288150549876 0.071
13.729535018265048 0.0705
13.730808213274690 0.0715
13.730935020088053 0.0748
13.733481171932157 0.0689
13.734124816716983 0.0713
13.735904862481059 0.0716
13.739715734190058 0.0699
13.740141208898201 0.072
13.741183560446045 0.0713
13.741674875864859 0.073
13.743687521670140 0.071
13.745642902770694 0.0712
13.747100818727690 0.0736
13.748921146865495 0.0719
13.750331596412295 0.0688
13.751107520652262 0.074
13.755972240150975 0.0716
13.757755857842163 0.0697
13.760208752194922 0.0693
13.760661048499607 0.0702
13.762234865788820 0.0706
13.763421087755257 0.0702
13.763916432837043 0.0725
13.766231482170102 0.0725
13.767555451716037 0.0732
13.769953847940180 0.072
13.770163391868071 0.0754
13.773053522258415 0.0686
13.773893690824318 0.0708
13.775041191811907 0.077
13.776231241881126 0.0729
13.778155278727397 0.076
13.781100946380608 0.0668
13.783474369518267 0.0724
13.784545749628933 0.0697
13.786401874529256 0.0684
13.786538173391863 0.0701
13.787926071197324 0.0731
13.790593586682267 0.0718
13.791830483144526 0.0689
13.794251314786486 0.0724
13.794584534292666 0.0701
13.795407182305709 0.0767
13.796919078192147 0.0727
13.801950724535402 0.0724
13.802487452287028 0.0715
13.803147447633522 0.0684
13.804786458098498 0.0716
13.806753071958246 0.0716
13.808430882740909 0.0678
13.808796599077407 0.071
13.811847680192786 0.0699
13.812854976889476 0.0717
13.816221732516031 0.0709
13.817082585859547 0.073
13.817738609565971 0.0721
13.820740359967935 0.0722
13.822157938346500 0.07
13.823535969111285 0.0726
13.823925660687925 0.071
13.824576005759111 0.0701
13.826641235557322 0.0713
13.828540148836192 0.0704
13.830267818739115 0.0738
13.832590866828074 0.0745
13.833300440451412 0.0732
13.834838764854885 0.0733
13.838464322986241 0.0697
13.838909694881457 0.0733
13.841234202052149 0.0713
13.843365255955561 0.07
13.845444510519236 0.0719
13.845783030980744 0.0677
13.847892229070952 0.0704
13.849928375102698 0.0728
13.851403768400766 0.0731
13.852818653694454 0.0706
13.853667625685878 0.0706
13.855087650347039 0.0731
13.856974850348310 0.0734
13.859198630544649 0.074
13.860381463124405 0.0717
13.860942327777783 0.07
13.863675314466359 0.0713
13.864794644918341 0.071
13.866469077572543 0.0695
13.867075330415839 0.0691
13.869954633554103 0.0708
13.870786359017357 0.0687
13.871915589980738 0.0728
13.875338378592367 0.0714
13.876644876372545 0.0711
13.878450423451550 0.0715
13.880074263335409 0.0715
13.882574045957426 0.0714
13.883461583265129 0.0715
13.885820200735237 0.0716
13.888838150161567 0.0723
13.890938337253868 0.0715
13.891874367896010 0.0719
13.894309479206447 0.0731
13.896197121270529 0.0716
13.898255339280135 0.0703
13.898879768566308 0.0733
13.901255044885792 0.0703
13.901518155358128 0.0731
13.903238257437906 0.072
13.906296616893014 0.0702
13.907723443933095 0.0744
13.909373681272296 0.0689
13.911775116368844 0.0687
13.912775409655104 0.0703
13.913789717180268 0.0716
13.915664448859234 0.0704
13.916295928188525 0.0702
13.919712367312439 0.0695
13.920300214872766 0.07
13.920937506264156 0.0691
13.921677554258313 0.0717
13.925984639434585 0.0729
13.927313096216333 0.0705
13.927525011961048 0.072
13.929735580041921 0.07
13.931068622285634 0.0703
13.931625490357751 0.0721
13.934796047702649 0.0752
13.937350841666397 0.0734
13.938904608223758 0.071
13.940586716618283 0.0714
13.941271824368375 0.0708
13.943674975333934 0.0705
13.945547133400652 0.0715
13.946760657922981 0.0692
13.948929733330223 0.0714
13.949750231907581 0.0728
13.951895495455192 0.0709
13.953747391769092 0.0705
13.956001922293519 0.073
13.959260803976861 0.0728
13.960445640354022 0.0694
13.961822932591627 0.0712
13.963549922025004 0.0712
13.964374270897670 0.0715
13.966670817561740 0.0749
13.968725464136078 0.0711
13.969553739135913 0.0734
13.971451414721022 0.0713
13.973783117795215 0.0734
13.974468584764852 0.0705
13.977626952130040 0.0741
13.978779885489788 0.0696
13.979444257435077 0.0709
13.980812322953394 0.0734
13.983213173921522 0.0708
13.983857575091079 0.072
13.984492128662112 0.0693
13.986260444761600 0.0711
13.989185759573848 0.0709
13.990271932573192 0.0718
13.992115912458567 0.0707
13.993361394454274 0.073
13.995194559917790 0.069
13.995558886389531 0.0732
13.998093806509855 0.0717
13.999694827321090 0.0707
14.001236810612976 0.073
14.003719996007556 0.0729
14.006659764091674 0.0724
14.007826193039801 0.0738
14.009632979841022 0.0711
14.010750884443121 0.0689
14.011454294419527 0.0724
14.013499274426895 0.0723
14.015847014132738 0.0751
14.016797121378106 0.0745
14.018447370766410 0.0721
14.019745755697107 0.0735
14.022596629283537 0.0678
14.024311006448764 0.071
14.027286206327719 0.0736
14.028260637167003 0.0703
14.029098311228475 0.0715
14.031608589738521 0.0666
14.033387206099414 0.0714
14.033856314305591 0.0733
14.036131772603264 0.0715
14.038282554265253 0.0705
14.039271155962750 0.0725
14.043388477894496 0.0725
14.045020076389752 0.0777
14.046229305907129 0.0716
14.047815505610671 0.0745
14.048568964148648 0.0684
14.051283493869892 0.0733
14.053514136506850 0.0695
14.055298861272407 0.0731
14.058456180969827 0.0712
14.059238607503158 0.0739
14.061341478698829 0.07
14.062752491392150 0.0697
14.064628551475462 0.0746
14.066429160272159 0.0674
14.066901982174695 0.0721
14.068055917302132 0.0727
14.069557924644876 0.0697
14.072113104137419 0.0714
14.072545036298205 0.0751
14.075304757446228 0.0737
14.076041672269179 0.0718
14.077679934851432 0.0741
14.081158725549995 0.0726
14.081714254993297 0.0749
14.083799595179364 0.0708
14.084941916999352 0.0743
14.086133311861673 0.0734
14.089918057920475 0.0746
14.091577968298230 0.0738
14.093806708844076 0.0716
14.094642171834872 0.0724
14.095789161295990 0.0713
14.098347069290817 0.0692
14.100063785155534 0.0762
14.100282631090810 0.0724
14.100766102698902 0.0756
14.104332036214586 0.0704
14.105393094534286 0.0721
14.105763123415139 0.073
14.107862345081514 0.0733
14.109724826806262 0.074
14.112639603848848 0.0729
14.114560648851453 0.0708
14.115662202765153 0.0725
14.117144242368978 0.0752
14.120466003716214 0.073
14.121620871794988 0.0701
14.123286535247642 0.0722
14.123855294386907 0.0698
14.125946375502394 0.0765
14.127517969223424 0.0735
14.129495776813847 0.0714
14.129763322455169 0.0732
14.132149471943404 0.0716
14.134118229737970 0.0735
14.134621242848070 0.0699
14.137517678934534 0.0725
14.138734404519814 0.0748
14.139767961278814 0.0736
14.142529411056671 0.0718
14.144693705525922 0.0712
14.144910072166899 0.0706
14.148141529968552 0.0752
14.148843878502975 0.0728
14.149863914575214 0.073
14.150943033325653 0.0723
14.153531004835326 0.0721
14.155384314897931 0.0718
14.158298093508765 0.0767
14.159880829185544 0.0731
14.161489212310991 0.0721
14.163211114243962 0.0734
14.163986154937520 0.0746
14.165458416483894 0.0731
14.166625294820149 0.0739
14.169115845530250 0.0732
14.169724648243752 0.0746
14.171390007307295 0.0729
14.174600960737909 0.0733
14.174910638523041 0.0747
14.176174577253454 0.077
14.177910759853532 0.0747
14.178441830080789 0.072
14.180527486266417 0.0718
14.183039085482541 0.0741
14.183303419060318 0.073
14.185264245202381 0.072
14.187255107903548 0.0736
14.189109435961187 0.0716
14.189255602026773 0.0778
14.190286003490685 0.0728
14.193272626838887 0.0698
14.194158426268443 0.0723
14.196741051879018 0.0727
14.197001720384874 0.0731
14.200801891594685 0.0742
14.201885941170282 0.0764
14.202942270178269 0.0764
14.204171854833685 0.0687
14.205559207440979 0.0752
14.207366305318043 0.0748
14.210344184704025 0.074
14.213470505895689 0.073
14.214165615829490 0.0769
14.215624481575883 0.0724
14.216370362460131 0.075
14.218314246208980 0.0743
14.219650004717682 0.077
14.220381775620051 0.0711
14.221670084331324 0.073
14.224934820559806 0.0708
14.228735289658854 0.0752
14.229184935851972 0.0734
14.230835623296286 0.0734
14.232478308909027 0.0759
14.234680030223261 0.0733
14.236514382778031 0.0743
14.237765609823871 0.0753
14.239623578300680 0.0773
14.241039840431233 0.0716
14.241724821430772 0.068
14.243043992678606 0.0688
14.246136870129785 0.0759
14.246441419408329 0.0738
14.247288205449310 0.0717
14.248584419477389 0.0759
14.250123626531410 0.0754
14.251390675403309 0.0695
14.253991703145784 0.0718
14.255629016812367 0.0709
14.256264514474472 0.074
14.256897381771068 0.0751
14.260434231179726 0.0753
14.261744661798263 0.078
14.263101098864919 0.075
14.263489238997922 0.0732
14.266021859084164 0.0746
14.268664125894501 0.0763
14.269132610522844 0.0738
14.270463170060280 0.0752
14.273326001693547 0.0744
14.274479372186475 0.0731
14.276850627498954 0.0731
14.278535542791495 0.0747
14.280065483255047 0.0727
14.281018345096248 0.0745
14.281835689682953 0.0767
14.283789262871098 0.0787
14.285281753625755 0.0766
14.287344977403809 0.0729
14.288753859961540 0.0707
14.289694181348228 0.0738
14.291174156779071 0.0735
14.292823964662309 0.0739
14.294915132361735 0.0728
14.298995021942213 0.0719
14.299875494920366 0.0727
14.301138223793698 0.0776
14.302077178715180 0.0706
14.303701304866053 0.0712
14.305861090655130 0.0753
14.306510599547602 0.0765
14.309678402653041 0.0733
14.310052350549594 0.0746
14.311877261282818 0.0748
14.312500064984336 0.0747
14.316956842698202 0.0727
14.318287272540507 0.0757
14.319069424131209 0.0756
14.321394933296585 0.0736
14.322215081359431 0.0736
14.323617075639113 0.077
14.325414747035445 0.0731
14.326030236316898 0.0724
14.329189524229777 0.0741
14.331802121653469 0.076
14.333269888526500 0.074
14.335770178142415 0.0754
14.336684839202869 0.0733
14.339242553523636 0.074
14.340200875714119 0.078
14.340543966654105 0.071
14.341995379722325 0.076
14.343409044155631 0.0763
14.344653901698965 0.0747
14.345312689983148 0.0756
14.349360576982203 0.0741
14.350052919051727 0.0765
14.352006086656953 0.0737
14.353063719393671 0.0749
14.355281760121155 0.079
14.355896574284222 0.0778
14.356988880557052 0.077
14.357573453888824 0.074
14.360410410577654 0.0768
14.361626402147200 0.0769
14.363805623364890 0.0726
14.364702076309703 0.0735
14.365450928705092 0.0754
14.368184958355512 0.0752
14.369601070892568 0.0745
14.371047093410333 0.0755
14.371666067858985 0.0748
14.375015546705995 0.0729
14.376021795820554 0.0753
14.377023678419292 0.074
14.378833651049735 0.077
14.380286719023342 0.0757
14.381128884146515 0.073
14.383565376742304 0.0739
14.384755741957704 0.0733
14.385839378714739 0.0731
14.387918081701933 0.0742
14.389132913435471 0.0746
14.390148811524309 0.0772
14.392130955963941 0.0758
14.392794825136249 0.0774
14.395105708064937 0.0743
14.396044760449639 0.0773
14.398480218716143 0.0751
14.399181035862494 0.0758
14.401441550868494 0.0758
14.401833394224948 0.074
14.403983159138559 0.0751
14.405774599502490 0.076
14.407612159502714 0.0747
14.407999201490453 0.0749
14.409419709790660 0.0745
14.410434511502565 0.0717
14.413116024589428 0.0795
14.414069340072672 0.0758
14.416417603703975 0.0767
14.417640337354680 0.0788
14.419996306650606 0.0756
14.421775794433897 0.0776
14.423978145093885 0.0746
14.424955590347437 0.0724
14.426039122345394 0.0722
14.427447927250702 0.0773
14.428935760696151 0.0745
14.429438897228037 0.0741
14.430155960392396 0.0719
14.432409789852878 0.0739
14.434763416228721 0.0778
14.436296003325937 0.0754
14.438446457253814 0.0739
14.439393997247310 0.0792
14.441242734177722 0.0717
14.442647265963831 0.077
14.444879241205758 0.0748
14.447678753442535 0.0771
14.448010782694920 0.0746
14.449524768735483 0.0749
14.451055621584816 0.0773
14.451633599597406 0.0724
14.452800243868955 0.0763
14.455607367880001 0.0774
14.456960584294785 0.0728
14.458691519850449 0.0733
14.460931517701541 0.0754
14.462090255840227 0.0724
14.462935352417716 0.0736
14.465673710547202 0.0757
14.466685191975802 0.0761
14.467340334606048 0.0749
14.470361298736950 0.0751
14.471950801249008 0.0759
14.472361603165689 0.0785
14.474151449311572 0.0742
14.475683491642975 0.0757
14.477180059841238 0.0763
14.480009933391218 0.0746
14.481030280774938 0.0745
14.481436690240336 0.0742
14.483154816759615 0.0759
14.485862000709737 0.074
14.487085729481558 0.0741
14.488128980445994 0.0732
14.490012028850595 0.0725
14.491786598718225 0.0738
14.493659306381199 0.0753
14.495383499687911 0.0739
14.496533287174614 0.0753
14.499366799878858 0.079
14.501180169193178 0.0738
14.502712009401913 0.0769
14.504231327565316 0.0748
14.505512548338489 0.0753
14.507770600649769 0.076
14.509109715716905 0.0764
14.510028680703311 0.0735
14.512039234214733 0.0748
14.512972322484607 0.0729
14.513979570600005 0.0759
14.515714402069904 0.0744
14.516195700221536 0.0757
14.517327913473457 0.0738
14.519013433881909 0.0735
14.521465403607710 0.0746
14.523220418815628 0.0754
14.523412203251079 0.0749
14.525338749549475 0.0748
14.527515027764576 0.0778
14.529193371765491 0.0737
14.529870278888668 0.0764
14.533115644575371 0.0746
14.535760484012469 0.0706
14.537071080614384 0.0776
14.538190936970578 0.0731
14.539304913561223 0.0767
14.539796523371479 0.0756
14.542069289916599 0.0761
14.543032096788812 0.0737
14.545827684523960 0.0758
14.546947140087100 0.075
14.547322051049493 0.0747
14.548749337039041 0.0731
14.549145877006254 0.0734
14.550241845948618 0.0745
14.552495095026369 0.0753
14.553922652484180 0.0722
14.555717855647512 0.0773
14.557345051183962 0.0741
14.558703519742394 0.0734
14.561442020593512 0.0763
14.563223818577022 0.076
14.564283151026403 0.0743
14.565117256505568 0.078
14.567442151009988 0.0732
14.569365236975276 0.075
14.569830103176791 0.0751
14.572481720917054 0.077
14.574241845711743 0.074
14.574756459887951 0.0734
14.575539295210932 0.0755
14.578087803097411 0.0746
14.581911670287994 0.0749
14.582504425427251 0.0763
14.584596313830014 0.075
14.585913969693301 0.0737
14.588791148585759 0.0741
14.590388380253335 0.076
14.591523841704067 0.0782
14.593744566646599 0.0758
14.596508499863930 0.0764
14.598708372738937 0.0752
14.599112872291098 0.0761
14.600827588885519 0.0739
14.602657072012695 0.0765
14.605346522870985 0.0742
14.606666013598165 0.0774
14.607492373551098 0.0754
14.609528092879771 0.0747
14.610766549945508 0.0782
14.612652105723043 0.0741
14.613493724552079 0.0724
14.615312523781615 0.0731
14.617595985930503 0.0715
14.618903407197740 0.0757
14.620634127791371 0.0742
14.622226822979595 0.0719
14.624694044810266 0.0737
14.625492141254288 0.0746
14.628660770737476 0.0713
14.628976973410149 0.0767
14.630198357964685 0.0741
14.630687588119949 0.073
14.632521706886443 0.0715
14.636365696084621 0.0737
14.637567928257265 0.0751
14.637954151656624 0.0745
14.639979952123387 0.0725
14.640978656788016 0.0756
14.641636305146115 0.0721
14.644741220378510 0.0724
14.645875252684167 0.0778
14.647927301588442 0.0764
14.648742581826026 0.074
14.651183000908075 0.0764
14.652538632108442 0.0751
14.653450375960940 0.0786
14.656071822802133 0.0773
14.658711636697664 0.0767
14.660472089212083 0.0762
14.660850148568963 0.0743
14.663767069593755 0.0763
14.665654479793913 0.0731
14.668180346383775 0.0758
14.669753835006127 0.0757
14.672414852965710 0.0757
14.673896684216826 0.0748
14.675318841860163 0.0766
14.678438764536228 0.0744
14.679065113497950 0.0739
14.680643511591061 0.0745
14.681573962649651 0.0748
14.682457439014929 0.0779
14.684267734161752 0.0763
14.685616621081653 0.0774
14.687117489901961 0.0717
14.689020507070930 0.0759
14.691218925514063 0.074
14.693872730586897 0.0738
14.695363147606392 0.0743
14.698299242550123 0.0738
14.698985810547690 0.0725
14.700351876025426 0.0729
14.702794080248387 0.0721
14.703234370712433 0.0756
14.703609477987053 0.0738
14.705349086213166 0.0749
14.707511287816939 0.0749
14.710140841513553 0.0755
14.711553366084454 0.0723
14.713305271999657 0.0762
14.714175274683145 0.076
14.715659907244572 0.0779
14.718199666476275 0.0757
14.719329406177806 0.0765
14.720677880735145 0.0769
14.722462918772820 0.0748
14.724328538923135 0.0762
14.726405248180452 0.0745
14.727151662716182 0.0783
14.728807405787617 0.0784
14.729198121551299 0.0769
14.731650611273656 0.0768
14.732833014328630 0.0744
14.735392310066139 0.0801
14.735795446591068 0.0796
14.738985752597809 0.0799
14.739078607989121 0.0764
14.740241970977738 0.0745
14.740525464619310 0.0728
14.743032963358777 0.0755
14.743919698387010 0.0744
14.745740345736325 0.0752
14.748424329491645 0.0737
14.749411645912691 0.0763
14.751228613340182 0.0786
14.751898905112157 0.073
14.752152091637365 0.0739
14.755623982786700 0.073
14.757683398312194 0.0747
14.758475682509001 0.0769
14.760199231023538 0.0755
14.761940257244563 0.0726
14.763606766026498 0.0762
14.765531514896342 0.075
14.766549800118179 0.076
14.769200066535870 0.0752
14.769601520064198 0.0772
14.770354173247718 0.0752
14.771399626283870 0.0779
14.774027570594217 0.0745
14.778293005345430 0.0776
14.778908745817507 0.0745
14.781161097763722 0.0749
14.782164720609719 0.0748
14.783793963656692 0.0757
14.784582690871121 0.0748
14.787044770600920 0.0729
14.788679585510415 0.0768
14.790479532011799 0.0763
14.792671921341356 0.0726
14.793154665068700 0.079
14.795030110503395 0.0771
14.796067146439599 0.075
14.798325780528648 0.0774
14.798921480564353 0.0767
14.799864679919063 0.0759
14.804435598729293 0.0747
14.805035157249433 0.0773
14.805809215477982 0.0758
14.807774281605473 0.0749
14.809943698047416 0.0741
14.810947065662292 0.0762
14.811871362917621 0.0753
14.813236444880513 0.0751
14.815416814207763 0.076
14.816653893659655 0.0763
14.817427883746047 0.0776
14.819637987533117 0.0762
14.821405583877210 0.077
14.823202297435826 0.0768
14.825553155136415 0.0747
14.825914045042270 0.074
14.826983326080072 0.0736
14.828256613226305 0.0734
14.829484100809621 0.0769
14.832898157274885 0.0742
14.833329082057404 0.0778
14.834175147847727 0.0777
14.836403895351935 0.0749
14.837111163431171 0.0758
14.839621350020321 0.0735
14.841439460173801 0.0732
14.842831261224708 0.0771
14.846686988447654 0.0739
14.847456737057840 0.0727
14.848750749680573 0.0749
14.849887139186128 0.0779
14.851387726090328 0.0777
14.851576679860198 0.077
14.853324186341929 0.0754
14.857567516783494 0.0795
14.858162926073442 0.0759
14.860617774846554 0.077
14.862442758519277 0.0771
14.862852007369597 0.0754
14.864918505560404 0.0734
14.865770014981676 0.0795
14.868443594245397 0.0767
14.868712321190173 0.0764
14.869522665382265 0.0758
14.872476313503814 0.077
14.872891831446335 0.0764
14.874045123759453 0.0807
14.875839006520687 0.0757
14.876415622341751 0.0776
14.879614804811983 0.0773
14.881812977065952 0.076
14.882977929324694 0.0753
14.884694545171770 0.0775
14.885462451855265 0.0758
14.888195483288706 0.0712
14.888582593522617 0.0758
14.893465119828612 0.0762
14.894641268832888 0.0766
14.895898207973593 0.0764
14.897161197801626 0.0747
14.897942323090335 0.0743
14.899705342418809 0.076
14.900815293486438 0.0764
14.902686616801560 0.0825
14.903275753023895 0.0778
14.904268231698847 0.0764
14.905767697957463 0.0769
14.908239874824742 0.0775
14.909839810339060 0.0766
14.912946304099888 0.078
14.913747369765280 0.0764
14.916224059793896 0.0801
14.918080590045632 0.0783
14.919778460616646 0.0762
14.921247727816716 0.0758
14.922641725616405 0.075
14.924261889964971 0.0737
14.926304787466194 0.0787
14.927206398256333 0.0778
14.928345270501501 0.0761
14.930704422997517 0.0765
14.933300361289186 0.0748
14.934558373972996 0.0774
14.935414768918458 0.0748
14.937559962223755 0.075
14.939653337583151 0.0742
14.940294690097723 0.0816
14.941558053688491 0.0751
14.945518047163921 0.0782
14.946186020421115 0.0757
14.948310212680870 0.0764
14.948936333456894 0.0766
14.951842151419905 0.0766
14.952421188727406 0.0783
14.953770990218567 0.0759
14.954334078749833 0.0761
14.955059418468011 0.0794
14.956748317184514 0.0762
14.958813459841052 0.076
14.960279678964422 0.0742
14.961831491096524 0.082
14.963324628777951 0.0783
14.965992079221962 0.0751
14.966845362144850 0.0823
14.968415870813997 0.077
14.969601667177576 0.0756
14.973646594524670 0.075
14.974488749297647 0.077
14.976762272345006 0.0789
14.977720762994796 0.0784
14.979209906148892 0.0734
14.979514227060628 0.0792
14.980742208600949 0.0807
14.981894941363215 0.0758
14.984122715576992 0.0738
14.986515145153840 0.0772
14.986928145682912 0.0742
14.988087225057628 0.0783
14.992123343979667 0.0757
14.992568105256330 0.0752
14.993949884681905 0.0764
14.995984228922055 0.0741
14.996973590703293 0.078
14.998602864284576 0.0771
15.001195947702048 0.0754
15.001954407082613 0.0792
15.002803484106066 0.0735
15.005757889820625 0.0755
15.006389617270521 0.0766
15.008780150778751 0.08
15.011711353227781 0.0764
15.011931033901842 0.0738
15.012227034508024 0.0759
15.013302418446013 0.0772
15.014681302552251 0.0761
15.018360883549546 0.0746
15.020481974774562 0.0801
15.021851490881286 0.0762
15.024331173380460 0.0742
15.025121495995014 0.0782
15.027026544499456 0.0763
15.027689100397708 0.0791
15.028865959047234 0.0764
15.029592819415328 0.0769
15.030913376417326 0.0784
15.032980450067408 0.0749
15.035029303549216 0.0735
15.038846046972182 0.075
15.039639408051217 0.0736
15.040327890466031 0.0764
15.041288284040336 0.074
15.043770149634577 0.0793
15.044379443994881 0.0777
15.046603748679530 0.0791
15.047461607628030 0.0764
15.048836053472776 0.0739
15.049904268076588 0.0751
15.051323556891113 0.0757
15.052749385076250 0.0785
15.055761811780032 0.0751
15.056557728234548 0.0764
15.059418322032137 0.0745
15.059751241950259 0.0751
15.061316793180460 0.0762
15.063306486066139 0.0779
15.064864311123525 0.0757
15.065914462587660 0.0802
15.067811795350334 0.0715
15.069459138527977 0.075
15.072604723672800 0.0788
15.074065118166439 0.076
15.074936412338015 0.0783
15.076108437762638 0.0788
15.077485942008012 0.0758
15.079265092368248 0.0764
15.081437490694116 0.0774
15.082862248763657 0.0764
15.083869289002548 0.0765
15.084661116139262 0.0782
15.086686594016433 0.0804
15.087246663421201 0.0793
15.088575853512891 0.0783
15.091543476760579 0.0786
15.093345967643790 0.0756
15.096416921746073 0.073
15.097432208787444 0.0757
15.098348919298672 0.0791
15.100987080753869 0.0793
15.102314719139731 0.0774
15.104039963467672 0.0774
15.104816136999345 0.0759
15.105991287934211 0.0787
15.107123275152151 0.0789
15.108345875495896 0.0796
15.109783875017870 0.0772
15.110721179492982 0.0764
15.114619921503643 0.0799
15.115855642159413 0.0765
15.117117324877611 0.0798
15.118315458333555 0.0764
15.119943536950000 0.0768
15.122182493634670 0.077
15.122934523887553 0.0754
15.123812810043077 0.074
15.126145837339759 0.077
15.126780406052127 0.0761
15.128546211480909 0.0762
15.130232947411937 0.0762
15.130807430572871 0.0753
15.133853316537893 0.0805
15.134595575108621 0.0791
15.137240087592126 0.0761
15.138267283009439 0.0805
15.139283271530680 0.0755
15.140363229607662 0.0767
15.141285801722585 0.0741
15.141921864926692 0.0799
15.142924701293376 0.0765
15.145472677690073 0.0759
15.146402846901861 0.0754
15.150460564409203 0.0782
15.152741549948630 0.0781
15.153255894219296 0.0786
15.153931734401802 0.0757
15.154972333802149 0.0798
15.158211107392424 0.0796
15.159237851754121 0.0772
15.160893690848555 0.0763
15.162314159463932 0.0785
15.163684326380480 0.0787
15.164324326277892 0.0793
15.168178963038237 0.0793
15.168863761366566 0.0767
15.169426335084847 0.0815
15.171066780468962 0.0784
15.172063387348278 0.0777
15.174125748956660 0.0758
15.175919446830225 0.0793
15.177169950944288 0.0781
15.179027749258614 0.0774
15.180408823117453 0.082
15.182714957090788 0.0774
15.184460261456753 0.0779
15.185533630269296 0.0759
15.187169023383181 0.0784
15.187494912028255 0.0792
15.191063555048871 0.079
15.192383932316940 0.0762
15.194341518264991 0.0765
15.195733175829247 0.0765
15.196670494911775 0.0758
15.198358621132371 0.0769
15.200744657803074 0.08
15.201407981021953 0.0796
15.202086530397311 0.083
15.203515735722361 0.0767
15.206140941118010 0.0796
15.207550367997753 0.078
15.209603515623300 0.0808
15.211753842638439 0.0768
15.213178495345497 0.0806
15.214021688424582 0.0791
15.215106425982558 0.0759
15.217220097637226 0.0798
15.218706197442117 0.08
15.219887486549082 0.0773
15.221160738112204 0.0777
15.223313731266519 0.0782
15.224240869981015 0.078
15.225277507576992 0.0775
15.227134526269573 0.0809
15.227785864653784 0.0777
15.229809257513143 0.0792
15.229984269567812 0.0755
15.232182676581232 0.0786
15.233953941931796 0.08
15.235323087848561 0.077
15.238404699258332 0.0801
15.238696050561142 0.0763
15.239308239438095 0.0768
15.241757711100497 0.076
15.242718319932417 0.0789
15.244221580030768 0.0778
15.245769376197682 0.0793
15.246411915218022 0.0822
15.248643172429562 0.0785
15.248917394308824 0.078
15.252405302511258 0.0778
15.252691432155679 0.0755
15.254306027610815 0.081
15.256997644014943 0.0801
15.257318527168188 0.0777
15.258626254252130 0.0764
15.261662090756841 0.0786
15.262749333704489 0.0772
15.264206617753329 0.0818
15.264379792946791 0.0806
15.268314061194141 0.0816
15.269213346536636 0.0788
15.271282807002102 0.0757
15.271664684897489 0.078
15.272859797468586 0.0795
15.275012241834922 0.0789
15.276884918879276 0.0823
15.276993921711822 0.0771
15.278782300973477 0.0768
15.281001347847113 0.0783
15.281617041066905 0.0763
15.283104322905574 0.0803
15.283710116086368 0.0802
15.284661409364688 0.0789
15.286222080374738 0.0778
15.288838911939441 0.0784
15.289997837737660 0.0782
15.291181417941470 0.0807
15.293293182999387 0.079
15.294015265968827 0.0787
15.294867687697392 0.0779
15.296122724024352 0.0788
15.297368304907650 0.0765
15.299804949320352 0.0769
15.301062292199214 0.077
15.302001404077959 0.0778
15.303487216707643 0.0768
15.304605726144468 0.0791
15.306399277701743 0.0754
15.308101695666524 0.0782
15.310158459447733 0.0785
15.311575588763962 0.0782
15.312813268303772 0.0785
15.314899225776760 0.0755
15.317188877493539 0.0783
15.318276930623886 0.0781
15.320282422910298 0.0796
15.320801556510439 0.0788
15.323138811597740 0.0773
15.323416066960668 0.0788
15.325342961922710 0.0761
15.326328442255466 0.079
15.328891762751651 0.0782
15.330984714048840 0.078
15.332077609859411 0.0809
15.333132382491028 0.0812
15.334615895099519 0.0791
15.335978105381422 0.0761
15.336871097143076 0.079
15.338782950374268 0.0781
15.340505834625912 0.0777
15.343883030297523 0.0788
15.344266406061468 0.0788
15.345071215683751 0.0826
15.347132602134561 0.082
15.348064492526726 0.0781
15.349808275091769 0.0789
15.350461906611402 0.0771
15.351997286980998 0.075
15.353468574321246 0.0812
15.354706550771777 0.0787
15.355584150716860 0.0777
15.357787645489898 0.076
15.359623717337097 0.0789
15.360621238092007 0.0781
15.362585061345580 0.08
15.364327110112876 0.0809
15.365124356140642 0.079
15.365940930239752 0.0781
15.368700917792946 0.0793
15.370622330237129 0.0806
15.371536471863198 0.082
15.374771076243670 0.0791
15.375147044859011 0.0804
15.375549382029758 0.0788
15.377082369995527 0.0784
15.377300065919359 0.0753
15.379113105491495 0.0795
15.379692978953340 0.0768
15.381957117017372 0.0787
15.383807977559036 0.081
15.384457572234822 0.0747
15.386496670379069 0.0783
15.387887521232015 0.0812
15.389389187076571 0.0775
15.392695855863183 0.0761
15.393798784468263 0.079
15.394394064634700 0.0804
15.396244036892728 0.079
15.398093697350459 0.0797
15.399772114345053 0.0783
15.400493274616522 0.0794
15.402215384593662 0.0769
15.403475763408556 0.0791
15.405201931001088 0.0802
15.407549125093281 0.0795
15.408277989673826 0.0787
15.409200920077593 0.0806
15.412910795229420 0.0751
15.414361067946707 0.0774
15.414859173687606 0.0812
15.416547189241461 0.0783
15.417652548672642 0.0815
15.418002663005339 0.0792
15.419508953240230 0.0778
15.422930810698718 0.0755
15.424793198439113 0.0772
15.428219407328982 0.0758
15.429453838037961 0.0785
15.430020532284630 0.0804
15.430973732193403 0.0815
15.433465024588278 0.077
15.435162542279688 0.0795
15.435441532833115 0.0791
15.436075946155491 0.0807
15.439440369127139 0.08
15.440196448208786 0.0786
15.441237882107536 0.0782
15.443530217012722 0.0793
15.445672662279907 0.0776
15.446646816790039 0.0762
15.448194606991702 0.0781
15.448524508697918 0.0754
15.450846468386386 0.0818
15.451744402466179 0.0773
15.452762828921799 0.0776
15.454083308974862 0.0807
15.455577777253886 0.0768
15.458384660809552 0.0782
15.460926612863405 0.0776
15.461477069548614 0.0811
15.462181137664363 0.0808
15.463745844330793 0.0811
15.464177608719531 0.0778
15.467525524156216 0.0788
15.470177987553578 0.0797
15.470616253595770 0.0769
15.471673173479488 0.0767
15.472780231942419 0.0796
15.474190509728059 0.0805
15.475336095640989 0.0779
15.476406562554692 0.0794
15.478250376950962 0.0777
15.479539639990035 0.0759
15.480977224668719 0.0795
15.482567497236674 0.08
15.485418894910200 0.0794
15.486885133818198 0.0787
15.487616056320592 0.078
15.490580906920965 0.0777
15.492090611790069 0.0765
15.493624041495645 0.077
15.494351229415802 0.0764
15.495518735126609 0.0777
15.496888692823170 0.081
15.499182747325007 0.0775
15.500748980074277 0.0794
15.502516716992943 0.0776
15.505015694612194 0.0783
15.507566338816156 0.081
15.507784978438321 0.0807
15.510185781481137 0.0837
15.511885561077573 0.0785
15.512704527612273 0.0775
15.513000348529696 0.0751
15.514541343616120 0.076
15.516107845587538 0.0785
15.516557312446157 0.0793
15.519653817037156 0.0802
15.520159052684956 0.0757
15.520321550902233 0.0771
15.523417501485309 0.0798
15.524035141015311 0.0807
15.524942771982991 0.0813
15.531410547372051 0.0812
15.532421702536190 0.0807
15.533775263028243 0.0776
15.535112939377477 0.0777
15.536533166801030 0.0773
15.537836535604113 0.078
15.538448271266377 0.0778
15.540727227388162 0.077
15.542388498138303 0.0808
15.543573892315402 0.0814
15.544840620915050 0.081
15.546225966114482 0.0777
15.547017702603824 0.0794
15.550233213427399 0.0773
15.553097364938713 0.0803
15.553416202913017 0.0808
15.553854089901487 0.0797
15.555732504787018 0.0817
15.557405321840333 0.0771
15.558336174600269 0.0789
15.559963424016621 0.0804
15.561509180725306 0.0808
15.563845880794656 0.0805
15.564311717483307 0.0792
15.568442305228810 0.0784
15.570025336616782 0.0796
15.571330949570122 0.0767
15.572470405340843 0.0767
15.574201582783072 0.0771
15.574762287439155 0.082
15.575523997794134 0.0779
15.576497332554117 0.0797
15.577255513837621 0.0782
15.580000864543250 0.0804
15.580898713345254 0.0793
15.582130314191492 0.0753
15.582920590638029 0.0797
15.585800546991315 0.0781
15.587680200957539 0.0775
15.588993104895012 0.0761
15.589729436180068 0.075
15.591115067342280 0.0786
15.592106252133195 0.0778
15.595113798506009 0.079
15.597458089289187 0.0785
15.598674793354940 0.08
15.599331598760362 0.0814
15.600559543382921 0.0817
15.601541009301163 0.0794
15.603089716274859 0.081
15.603819103961213 0.0784
15.604148598033776 0.0787
15.607269023603427 0.0775
15.608018592769927 0.0782
15.609331917025912 0.0825
15.609985606791790 0.0822
15.612543221013221 0.0793
15.614016895747122 0.0771
15.616849534251074 0.0816
15.617757570179990 0.0817
15.619760630409729 0.0772
15.620943778250060 0.0804
15.622390561955516 0.0813
15.624020673198286 0.0801
15.625716978321787 0.0807
15.627613877585436 0.0803
15.629800480346820 0.0815
15.630304380780590 0.0792
15.631101692409866 0.0793
15.632965934382026 0.0772
15.634999565768629 0.0814
15.636459191434440 0.0758
15.637172556855635 0.081
15.638771580078474 0.0822
15.640771684355283 0.0822
15.643677619205317 0.08
15.645004808492741 0.0804
15.645408697850829 0.0778
15.648786925339238 0.0811
15.649808119297566 0.0793
15.651505706033163 0.0809
15.652868304412300 0.0785
15.654007446229000 0.0796
15.654438670226305 0.079
15.656166361826489 0.0808
15.657422832152838 0.0819
15.659361890872340 0.0784
15.661484786485094 0.0805
15.663788975218766 0.076
15.664116838388567 0.0792
15.665335317724722 0.0819
15.666875928491265 0.0795
15.668115487759701 0.0797
15.669601094409456 0.082
15.671470477576575 0.0817
15.671901261056286 0.0808
15.673959090622487 0.0797
15.677318638548323 0.0829
15.677745878179124 0.0806
15.679457753458450 0.0789
15.683293481971880 0.0781
15.684258997710881 0.0793
15.685729364584372 0.0803
15.685892201565720 0.0781
15.688384916883603 0.0795
15.689762298887334 0.0803
15.691394145383251 0.0805
15.693226759126224 0.0816
15.695554159822548 0.0785
15.696708848325761 0.077
15.697971657934430 0.0802
15.700134635944693 0.0812
15.700628520172945 0.0788
15.702894881249888 0.0826
15.706163052321338 0.0833
15.707445070686807 0.082
15.709391201132165 0.0781
15.710963684039758 0.0815
15.711925059697421 0.08
15.712679127103879 0.0801
15.713205407972790 0.0778
15.715157136483272 0.0825
15.716448821171243 0.0785
15.717751295090068 0.0813
15.720303750540502 0.078
15.721138309442034 0.0802
15.721859230269970 0.0772
15.723640913480702 0.0779
15.725101936640332 0.0797
15.727475953188369 0.0772
15.728234012981282 0.0814
15.730489686210451 0.081
15.730846160865802 0.0798
15.733165440042219 0.0804
15.733916622614199 0.0796
15.736644655491729 0.0787
15.738278268334483 0.08
15.739736443242030 0.0799
15.741643364192539 0.0787
15.742998834246949 0.0815
15.744452055977925 0.0792
15.745373503594186 0.0797
15.746280240100836 0.0811
15.748181243424078 0.081
15.750340425665639 0.0829
15.751666048183163 0.0789
15.752822741071752 0.0819
15.753408028631085 0.0812
15.756492246164266 0.0766
15.756774828882008 0.081
15.758920991803542 0.0809
15.760097823279294 0.0797
15.761982288470971 0.081
15.764327103753137 0.0776
15.765804887190722 0.0809
15.766662028233204 0.0792
15.767914044645392 0.0813
15.769592760570395 0.0806
15.772227955773632 0.0816
15.774899280259655 0.0812
15.775694068253543 0.0774
15.776932037399625 0.0785
15.777755081035439 0.0806
15.779572038736687 0.0825
15.780269842837471 0.0782
15.782203089970780 0.0788
15.782799262645792 0.0833
15.783242600876305 0.0798
15.785998790665904 0.0812
15.788227529860327 0.0809
15.789427478316687 0.0755
15.790359659460165 0.0811
15.791642408520731 0.0802
15.792845057495512 0.0799
15.793981564408085 0.0793
15.795806726085681 0.081
15.796777780492416 0.0792
15.797628643091501 0.0797
15.800588633241745 0.079
15.802004727993776 0.0819
15.803615307316468 0.0779
15.803838480508562 0.0807
15.805735682459961 0.0802
15.806083751819465 0.0771
15.806422746845843 0.0805
15.811204736469911 0.0798
15.812490513713938 0.08
15.814268156562527 0.0792
15.815281545074791 0.0814
15.816450589081123 0.0832
15.818075034497930 0.0826
15.820894254590415 0.0792
15.821215835288577 0.0798
15.822442625387595 0.0841
15.823852086911957 0.0778
15.824660734113401 0.078
15.825497038550179 0.0801
15.826075206806136 0.081
15.828548696061228 0.0818
15.830207025382640 0.0806
15.831700906052934 0.0773
15.832754058747987 0.0836
15.835408431085797 0.0793
15.835580621138410 0.079
15.836854839016778 0.079
15.839737230549867 0.0805
15.840141083850325 0.0794
15.842072702024778 0.0818
15.844429880001579 0.0834
15.845856240015994 0.0813
15.846168712781838 0.085
15.849408041656384 0.0752
15.850881888855255 0.0855
15.851548491506657 0.0806
15.852958004448645 0.0812
15.853821771454212 0.0805
15.856944469043977 0.0838
15.857020977692674 0.0809
15.861014682560725 0.0822
15.862051594548028 0.0807
15.862850784782490 0.08
15.863498519660450 0.0796
15.865118715931148 0.0801
15.866775491389218 0.0838
15.868440861306722 0.08
15.868668908337289 0.0831
15.870233217361465 0.0779
15.873487454912020 0.0843
15.874695639654494 0.0787
15.875993726390936 0.0815
15.878563295596157 0.0839
15.880604381423016 0.0796
15.881484504649457 0.0798
15.882745779063969 0.0835
15.885633332290926 0.0776
15.886018986106077 0.0801
15.887682181710739 0.084
15.889807151411665 0.0807
15.891723266165640 0.0795
15.893490156887022 0.0794
15.894593036305510 0.0824
15.895061607766468 0.0792
15.896988329794249 0.0811
15.897949416610439 0.0808
15.899047476197465 0.0781
15.900802456259715 0.0831
15.903666684294691 0.076
15.904193947022673 0.0797
15.905096534700473 0.0805
15.908001042674220 0.0792
15.911054230001225 0.0792
15.911969832850755 0.0826
15.913420554829347 0.0805
15.914509339899190 0.0801
15.915600399089872 0.0821
15.917271600144550 0.0794
15.919412423944546 0.0836
15.920292783117533 0.0814
15.921448029016666 0.0796
15.922372982658974 0.083
15.924469872044854 0.0834
15.925925363492235 0.0818
15.926439128993866 0.0811
15.928119522430109 0.0807
15.929128850583718 0.0789
15.930252022344968 0.0827
15.932974705575344 0.0807
15.933839947916814 0.0784
15.934143982707736 0.0831
15.935662325145870 0.084
15.937851478894599 0.081
15.941217145171047 0.081
15.943739960103931 0.081
15.944443622227075 0.0778
15.945895508516100 0.0825
15.947561281530552 0.076
15.949291304145712 0.0777
15.950548540860888 0.0823
15.952768778846156 0.081
15.954836316110313 0.081
15.956369934758960 0.0801
15.956814460812744 0.0826
15.957891997408538 0.0803
15.959376118477401 0.08
15.959743358889558 0.0788
15.960464531051986 0.0806
15.963784135080813 0.0804
15.965176264392678 0.0805
15.967040174017509 0.0812
15.968146363033476 0.0802
15.968890957306350 0.0778
15.972165996802067 0.0817
15.974181265576910 0.0817
15.974667196668950 0.0799
15.976806621440378 0.0809
15.979606223212560 0.0814
15.980704105641578 0.0809
15.981455641430269 0.0789
15.982921945834850 0.0796
15.984484137598036 0.0819
15.985597178528851 0.0793
15.986296352737337 0.0809
15.987976200914915 0.0818
15.990965575135260 0.0787
15.991742146039712 0.0822
15.993333503977379 0.0829
15.994847780105033 0.0828
15.995748638813046 0.0825
15.997042408684008 0.0801
15.999703314441501 0.0807
15.999929187314589 0.0779
16.002032379094459 0.0844
16.002567413209931 0.0817
16.003209928535171 0.0812
16.005673826244855 0.0816
16.007150019731032 0.0809
16.008214394313619 0.079
16.009136215014944 0.0781
16.011182464543925 0.0813
16.013354667446244 0.0794
16.015560199194532 0.0792
16.017337621127663 0.0787
16.018030870284747 0.0801
16.019694022206430 0.0802
16.022128598380259 0.0821
16.023268684005448 0.0792
16.023732235903559 0.0813
16.025246606071430 0.0807
16.028359175260654 0.0833
16.029061470063265 0.0836
16.029851563840293 0.0809
16.031664163627994 0.0837
16.032605519297274 0.0838
16.033160458314367 0.0814
16.035352590351504 0.0809
16.037152947627000 0.0804
16.037929543792789 0.0827
16.040448630943555 0.082
16.042016072660289 0.0793
16.042886947360586 0.0819
16.046840675844965 0.0825
16.048159551023275 0.0813
16.050271705476579 0.0814
16.051214701219550 0.0808
16.052219874695975 0.082
16.053716339768169 0.0817
16.054596244304708 0.0798
16.057386670791679 0.0807
16.058376521899710 0.0813
16.059360162835592 0.0805
16.061428990991292 0.0788
16.062662562076479 0.0819
16.064102603452369 0.081
16.064630555268153 0.0802
16.067442015790565 0.0816
16.070672317173912 0.0813
16.071917488284821 0.0805
16.073270119349289 0.0803
16.073888075826726 0.0809
16.077086730813495 0.0844
16.078643095978837 0.0819
16.080047608519635 0.0814
16.081805694426848 0.083
16.082867669705649 0.0813
16.084326503770182 0.0805
16.086349832993825 0.078
16.087195040339633 0.0806
16.088317780274949 0.0798
16.089981222910257 0.0849
16.091773384410249 0.083
16.094775098635505 0.0799
16.096084559564339 0.0805
16.097489059813782 0.0797
16.098780937865143 0.0803
16.100547324874032 0.0825
16.101348200359933 0.082
16.103112946349587 0.0801
16.104814481582782 0.0773
16.105131002658691 0.0822
16.107392599361553 0.0794
16.108388377999464 0.0834
16.110613153127947 0.0806
16.111857975482430 0.0811
16.112960841870084 0.0826
16.116097448484517 0.0791
16.116858073085940 0.0815
16.118653598359273 0.0825
16.118889881196992 0.0819
16.120743635633239 0.0805
16.123003036666361 0.0814
16.123976202011082 0.0848
16.125671671648515 0.0824
16.127149126115505 0.082
16.129235416000878 0.0836
16.129410952739637 0.083
16.131923230737744 0.079
16.133792681924479 0.0801
16.133994729750807 0.0805
16.134467121362039 0.077
16.136567629737876 0.0827
16.137267795192766 0.0841
16.137584067968511 0.0835
16.140403113806141 0.0838
16.142068143512226 0.0784
16.143361900428918 0.082
16.144218141041407 0.0802
16.146476572019974 0.0826
16.148779372724050 0.0825
16.149350842593538 0.0806
16.150655860148809 0.0815
16.153684712841464 0.0793
16.154165827658382 0.0816
16.156660363476949 0.0798
16.158757283800075 0.0806
16.159356598903400 0.0801
16.162808699056658 0.0849
16.163300343532779 0.08
16.164779470972572 0.0865
16.166461110490232 0.0816
16.168998752860098 0.0776
16.169544581768122 0.0813
16.170312138312028 0.0818
16.170990562669719 0.0852
16.171741864288091 0.08
16.173790120868059 0.0799
16.175031990322886 0.0809
16.176195181947072 0.0812
16.178662687558649 0.0834
16.179288902789239 0.0779
16.181958911664456 0.0812
16.183254465118932 0.0812
16.185041278061775 0.0785
16.185907560888044 0.0816
16.188219578516232 0.0841
16.189086354748106 0.0811
16.190697784751489 0.0789
16.192152322902139 0.0788
16.192289078083267 0.0833
16.192916960450933 0.086
16.197541613914904 0.0814
16.199019349405990 0.0808
16.200163786601152 0.0805
16.202067826691845 0.0788
16.203824640457377 0.0809
16.204095468052856 0.0808
16.206018715006877 0.0836
16.206488525432469 0.0825
16.208090661222336 0.0808
16.210255062822132 0.0839
16.211390705452338 0.0827
16.213844062699838 0.081
16.216930990634634 0.0826
16.217433824327131 0.0813
16.219287032681642 0.0809
16.220004980920198 0.0835
16.221732661541569 0.0819
16.223017461325647 0.08
16.225592972724712 0.0806
16.226251133992637 0.0826
16.227997718728130 0.0829
16.229350248857870 0.0803
16.232068310422513 0.084
16.235042155032190 0.0783
16.236553972570643 0.082
16.236916863251338 0.0788
16.238589262206894 0.0805
16.240323596285311 0.0833
16.241418772080110 0.0795
16.243999235719709 0.0793
16.246278609752292 0.0824
16.247410435311931 0.0799
16.250170082558569 0.0834
16.251605351178906 0.0797
16.252455851965518 0.0807
16.254757410607155 0.0824
16.256784303210921 0.0825
16.257853923153217 0.0816
16.258362116015618 0.0813
16.260235805836430 0.0804
16.261432728019376 0.0801
16.262125481961267 0.0842
16.263371902872798 0.0812
16.266941305841151 0.0817
16.269039655580947 0.0821
16.269378695175341 0.082
16.270672585421536 0.0792
16.272806928067464 0.0833
16.273463735160249 0.083
16.274942949172939 0.0851
16.277746954788590 0.0821
16.279814972973416 0.0804
16.281432669073673 0.0827
16.282221250513643 0.0807
16.285440925317172 0.0799
16.287991950135051 0.0788
16.289287103133443 0.0834
16.290092504675673 0.0821
16.291918284878179 0.0828
16.293931120215998 0.0842
16.294623161311630 0.0809
16.296840743832007 0.0798
16.297997686869024 0.0818
16.298296034246690 0.082
16.299426981038746 0.0827
16.300895441166787 0.0807
16.303195677721099 0.0824
16.304627312868853 0.0865
16.305987382849889 0.0809
16.308064848222422 0.0829
16.308792694860838 0.0862
16.309206469011581 0.0825
16.310931525946998 0.0817
16.312118138467859 0.0828
16.313276564464818 0.0829
16.314742203666626 0.0834
16.316974742301589 0.08
16.319199975386880 0.0819
16.321120365958688 0.0831
16.322096850700373 0.0845
16.323146702304285 0.0833
16.324439788643854 0.0794
16.326189737344389 0.0798
16.327537606303650 0.0828
16.329693281533476 0.0815
16.331212934739924 0.0854
16.332083796818793 0.0841
16.332315750442952 0.0819
16.334899041726381 0.0822
16.335954059668754 0.0791
16.337754664901830 0.0804
16.339222314269822 0.082
16.339851329787052 0.0831
16.342932739730884 0.083
16.344966297086053 0.0806
16.345886349693529 0.079
16.346761755723474 0.084
16.349572332436722 0.0816
16.349891096484260 0.0813
16.351586539548499 0.0812
16.351872751073635 0.0823
16.353432716830092 0.082
16.353643745837932 0.0828
16.357583250172883 0.0824
16.358604811161612 0.0829
16.359824039011279 0.0817
16.361251655004015 0.0849
16.363696992399230 0.0824
16.365321250320225 0.0806
16.366898083066133 0.0864
16.368475682669459 0.0841
16.369508743693810 0.0827
16.371374488199059 0.0814
16.371895165206446 0.0805
16.373275436436810 0.0823
16.373775864279722 0.081
16.376467802830394 0.0806
16.377510591702901 0.0831
16.380537280107760 0.0832
16.381798830412645 0.0846
16.382928478582777 0.0828
16.384411037598728 0.0792
16.386513896156529 0.0828
16.387303970527956 0.0822
16.391122191706849 0.0807
16.391499727884163 0.0837
16.393137509226708 0.0831
16.393931089436286 0.083
16.396169293465423 0.081
16.397067676043857 0.0818
16.398998593188200 0.0814
16.400025651739458 0.0807
16.402282547487861 0.0801
16.404535803138849 0.0791
16.406183678431322 0.0829
16.406565720934186 0.0833
16.407646210175489 0.0841
16.411307634905192 0.0804
16.412214044336118 0.0826
16.413566355792835 0.0824
16.416283485708252 0.0824
16.417384697521463 0.0851
16.417540794924573 0.0811
16.419488011665596 0.0841
16.420530826934318 0.0798
16.421854777373849 0.0838
16.424320145147608 0.0821
16.426256699162973 0.0821
16.427659378131047 0.0804
16.428925443038462 0.085
16.429975353722011 0.0823
16.430744533721128 0.0838
16.433977441853266 0.0841
16.436109930875972 0.0812
16.437068566625140 0.0803
16.437822929258918 0.0824
16.439704249470751 0.0802
16.440203585123051 0.0826
16.442458050266065 0.0824
16.443429892412148 0.086
16.444962046322129 0.0833
16.446804102424426 0.0794
16.448599506774524 0.0803
16.449975151194813 0.0794
16.452179591355772 0.0832
16.454467958653300 0.0793
16.455523910850204 0.0823
16.456342735150031 0.0853
16.458052310865707 0.0816
16.460325757028414 0.0849
16.461585223880892 0.0814
16.463274937971935 0.0831
16.464610717265355 0.0847
16.466223734794504 0.085
16.468449130491873 0.0814
16.469182493379872 0.0812
16.471867224848552 0.0796
16.472962830503498 0.0822
16.474751670596888 0.0824
16.476269538726733 0.0818
16.477464727661882 0.0784
16.479709044096925 0.083
16.480121461768181 0.0832
16.481418058432006 0.0789
16.484170786731543 0.079
16.485644566166862 0.0851
16.486938473430875 0.0817
16.489174260238123 0.0821
16.490683460650704 0.0832
16.491372960367620 0.0844
16.494196987212675 0.0799
16.496268002067595 0.0837
16.497471329949445 0.0804
16.500271222707447 0.0846
16.501905281650735 0.0839
16.503742804482716 0.0837
16.505328878942265 0.0794
16.505801443261955 0.0822
16.507791647097999 0.0826
16.509069421006025 0.0828
16.510829758034500 0.0826
16.511870085795639 0.0817
16.513343452543438 0.0811
16.515181703705622 0.0823
16.516034441185084 0.082
16.518365979070982 0.0815
16.519430701370311 0.0804
16.521096178221082 0.0815
16.522571901445531 0.084
16.524388087087324 0.0847
16.525618342781019 0.0848
16.526578160137404 0.0847
16.527882168403512 0.0807
16.529529830211171 0.0837
16.531161513693828 0.0809
16.532797385351095 0.0839
16.533054387546986 0.0825
16.535702458631871 0.0837
16.537985643441935 0.0818
16.539410477218961 0.0828
16.541427701057344 0.0848
16.542808696991433 0.0849
16.543812372813051 0.0807
16.545114452879044 0.0815
16.546706117665991 0.0808
16.548833210552946 0.0848
16.550514761323758 0.0821
16.552339682292249 0.0837
16.553207146213534 0.0807
16.554121201578724 0.0834
16.555333871062338 0.0821
16.556670603011678 0.0807
16.557766686951961 0.0819
16.561736576451725 0.0836
16.561986819333228 0.081
16.563006002884265 0.0856
16.565659848384065 0.0838
16.567626821185431 0.086
16.570909203188492 0.0806
16.571833242996956 0.0841
16.573429363200578 0.084
16.574956650539420 0.0826
16.576428785344813 0.0806
16.576727890544014 0.085
16.577752101089793 0.0813
16.579079409381855 0.0853
16.581626611575633 0.0814
16.583939341568513 0.0819
16.585657339602850 0.0804
16.586436102665289 0.0828
16.586714023720898 0.0831
16.588578869804689 0.0818
16.592617969423817 0.0841
16.593307356810186 0.0825
16.594491083453935 0.0809
16.595078514943296 0.0854
16.597637350257042 0.0823
16.598975482432866 0.0803
16.601236491882347 0.0839
16.602384346210357 0.0805
16.604037583625058 0.0798
16.604174147217954 0.0821
16.608145648026383 0.0834
16.609540172133986 0.0783
16.611045721447315 0.083
16.612536160263183 0.0805
16.613703155076379 0.0839
16.614249814322356 0.0841
16.615236569094613 0.0869
16.616861358360570 0.0821
16.618320178585417 0.0835
16.620507182696219 0.0832
16.621485271882598 0.0857
16.624396102035966 0.0808
16.625249392443919 0.0817
16.627715576851440 0.0833
16.628710150500442 0.082
16.631097755416185 0.0842
16.631845495737629 0.0841
16.633017941330014 0.0843
16.635453377088208 0.0851
16.637210060640246 0.084
16.637505732021513 0.0805
16.638529415364175 0.0831
16.639462171533662 0.0852
16.642022407786580 0.0849
16.644188772355502 0.0823
16.645730790947209 0.0799
16.646365451786796 0.0808
16.647924787110679 0.0875
16.650490786186815 0.0857
16.652199320814915 0.0839
16.653728569448592 0.0847
16.655219729739390 0.0833
16.656374106870246 0.0842
16.658242700698171 0.0848
16.660570641519058 0.0829
16.661476792511564 0.0857
16.661985951495733 0.0829
16.663250443062864 0.0823
16.665394086006163 0.085
16.668572381207955 0.0832
16.669972565465855 0.0826
16.670697762096832 0.0841
16.672337869238053 0.085
16.673346922750124 0.0829
16.674829818570622 0.0828
16.676443538114739 0.0829
16.677053745671227 0.0855
16.678721183391545 0.0815
16.681040573211938 0.0838
16.682009018815677 0.0831
16.683988126455628 0.0815
16.685414239680078 0.0839
16.686996865570364 0.0822
16.688283978042321 0.0813
16.690454018315091 0.0861
16.692228018457634 0.0858
16.693915008771338 0.083
16.694739005234265 0.0858
16.695878537626243 0.0793
16.698185358480128 0.0871
16.699918607553428 0.0865
16.703042536094543 0.0856
16.703495917290198 0.0842
16.704515343230863 0.0826
16.705676262197585 0.0806
16.706896492742452 0.0826
16.708360864015997 0.0847
16.709786610205736 0.0859
16.712135983199580 0.0832
16.712586165662199 0.0803
16.713588353147230 0.0842
16.714279600645668 0.0836
16.715940815572704 0.0822
16.717825852840964 0.0832
16.720678401453299 0.0824
16.723656351737798 0.0842
16.724270486730752 0.0854
16.724500849025873 0.0826
16.725410822068973 0.0838
16.727118604503971 0.0809
16.729920665511049 0.0844
16.730223042762475 0.0818
16.732314597826687 0.0837
16.734412006166224 0.0828
16.735171358240365 0.0851
16.737262863169544 0.0844
16.737999852622920 0.0823
16.740228657175610 0.0864
16.742658276536766 0.0828
16.744188820682545 0.0836
16.746083914026443 0.0847
16.746770114561823 0.0827
16.747522543820427 0.0812
16.748662579760328 0.086
16.750290512051123 0.0832
16.751591945131047 0.0818
16.752756655611631 0.0831
16.754880715312655 0.0848
16.756718465168106 0.0859
16.757195258642540 0.0837
16.757859705699541 0.0869
16.760285535664725 0.0875
16.762308766950504 0.0845
16.763565824029211 0.0824
16.764216201102911 0.0873
16.766136435014225 0.0835
16.767737032869448 0.0861
16.768948974587914 0.0832
16.769167811430442 0.0822
16.770102987105730 0.0838
16.774154390544236 0.0857
16.775164431074508 0.0847
16.775408027026074 0.0823
16.777702004014166 0.084
16.778799110986956 0.0831
16.780380661005459 0.0846
16.781334990210439 0.0855
16.782947391838139 0.0842
16.785159232727324 0.0841
16.786316131459849 0.0843
16.787903230097335 0.0815
16.789277343113589 0.0816
16.791061419684087 0.0862
16.791997024667932 0.0855
16.794182411073919 0.0842
16.794947230977773 0.0833
16.796486311361864 0.0855
16.797051219495938 0.0862
16.799825774205313 0.0858
16.801482973270307 0.0852
16.803886740600998 0.0856
16.805506035062130 0.0849
16.806175067507024 0.0818
16.807803880773026 0.0837
16.808675787929666 0.0838
16.809632087783797 0.0822
16.809825824546294 0.0845
16.812083006501059 0.0819
16.813073829062485 0.0845
16.815508271593018 0.0826
16.819369327002239 0.0852
16.819580810302931 0.0845
16.820451715465243 0.0836
16.821762471275012 0.0842
16.822729672886588 0.0865
16.823775154886629 0.0843
16.826629612207363 0.086
16.827467795445962 0.0859
16.830207893483657 0.0834
16.830979273872721 0.083
16.832207209327812 0.083
16.834817764755080 0.085
16.836036070229873 0.0839
16.837328253258708 0.085
16.838322229900303 0.0849
16.839386906647739 0.0854
16.840503997231949 0.0846
16.841921855594055 0.0856
16.844141960230640 0.0857
16.845320302292219 0.0823
16.847806434746673 0.0831
16.848974120393290 0.0851
16.851381189598207 0.0856
16.853583888481023 0.0833
16.853903815096423 0.0852
16.855354830237808 0.0828
16.856584456600025 0.0845
16.857896429623864 0.0846
16.860286165824512 0.0835
16.860805619894137 0.0869
16.861540518203888 0.0848
16.863311867114049 0.0846
16.864931851295616 0.0866
16.866033284828458 0.0855
16.868710489316445 0.0839
16.869803392533832 0.0855
16.870478211375794 0.0812
16.871982089449990 0.0866
16.873562937985735 0.0825
16.876706209517682 0.0851
16.876923601334013 0.0836
16.878478249636490 0.0856
16.879445365866893 0.0865
16.882070144466581 0.0831
16.883839301177694 0.0864
16.884092613348038 0.0854
16.887801688862154 0.0859
16.889665470502070 0.0847
16.891672290588279 0.0827
16.892748762403777 0.0847
16.893950842680699 0.084
16.895857769887471 0.0838
16.898035810509601 0.0836
16.899299515538281 0.0855
16.900775893366486 0.0831
16.901507479645911 0.085
16.902781354482862 0.0867
16.905050583896994 0.0871
16.906721948361692 0.0846
16.909508204911532 0.084
16.911077826532008 0.0869
16.911781032085660 0.0842
16.912465109267366 0.0861
16.913480957873869 0.0846
16.914914829757318 0.0858
16.915754812696349 0.0856
16.918334385937722 0.0845
16.919874640344222 0.0873
16.920845937250942 0.0854
16.921733589453204 0.0822
16.924490812584029 0.0834
16.926142725600872 0.0852
16.927766951415588 0.0838
16.929841934911629 0.0833
16.930250466758906 0.0846
16.932558766980055 0.0836
16.933059188951223 0.0833
16.937189252217223 0.0871
16.938708157741186 0.084
16.940046928026252 0.085
16.940453913084973 0.0832
16.941680243714142 0.0833
16.944559062497852 0.0833
16.945724105911438 0.0831
16.947696941918871 0.0863
16.949025205739304 0.0838
16.950536884983396 0.0831
16.951171830312507 0.0843
16.953796962311916 0.0869
16.954361848126833 0.0866
16.958039150344284 0.0838
16.960006435262329 0.0833
16.960516785539873 0.0807
16.961863780481725 0.0818
16.963118756828518 0.0843
16.965848924815788 0.0839
16.966748517338125 0.0855
16.968041788133345 0.0836
16.969896671660841 0.0857
16.971472746015124 0.0861
16.972077699137394 0.0859
16.972866834726251 0.0835
16.974436495762241 0.0851
16.976384660053899 0.0837
16.977111775463197 0.0831
16.979112548236635 0.0854
16.979652813562662 0.0828
16.981228446050615 0.0814
16.982374369082574 0.0824
16.982853925318640 0.0838
16.985478962805526 0.0822
16.986969352468005 0.0852
16.989685110606725 0.0854
16.990824757142470 0.0845
16.992978943008001 0.0868
16.994134535759596 0.0859
16.995206260609738 0.0845
16.996269070338382 0.0867
16.998086746504676 0.0844
16.999663859961199 0.0874
17.000744727253636 0.0837
17.001558032647466 0.0846
17.003529448738750 0.0816
17.005989582068270 0.0861
17.006793167641725 0.0864
17.008207844838928 0.0861
17.008421663234923 0.0872
17.011755104310286 0.0851
17.012801296203669 0.0847
17.014184761567517 0.0844
17.015285127344022 0.0847
17.017884124599892 0.086
17.018749417438215 0.0861
17.019638953625570 0.0835
17.021648531664546 0.0824
17.022787428938500 0.0852
17.024869282282225 0.0842
17.026688567380226 0.0847
17.028499516599446 0.0826
17.030901582070527 0.0871
17.032522608395251 0.0836
17.034204882794452 0.085
17.034565606061371 0.086
17.036056583536858 0.0868
17.036984548142190 0.0868
17.038521180827637 0.0882
17.039861905174824 0.0866
17.040087441347136 0.085
17.043188125157073 0.0843
17.046061581591825 0.0874
17.046579569540864 0.0862
17.049064231808771 0.0866
17.050055535056334 0.083
17.051701513201735 0.0844
17.054966788554083 0.084
17.056431595563978 0.0847
17.057886535363238 0.0841
17.058704423209836 0.0838
17.060317242107271 0.0851
17.061346346852968 0.0871
17.063117000374810 0.0869
17.065010212300081 0.0851
17.065936237786282 0.0848
17.067098650018011 0.0844
17.067195541242619 0.0835
17.068209178042849 0.086
17.070815968290113 0.0874
17.073480626567537 0.0895
17.073779550605781 0.0845
17.075530595799187 0.0855
17.076442592525858 0.0861
17.078599695551290 0.0872
17.079653107284937 0.0872
17.081475642425676 0.0892
17.083813127458832 0.0878
17.085468553448724 0.0833
17.085964587111487 0.0887
17.087883096328131 0.0838
17.089163387239378 0.0852
17.091992654467667 0.0877
17.093180700867496 0.0838
17.094603832871826 0.0833
17.096587470745572 0.0851
17.098047313382082 0.0866
17.098700538452491 0.086
17.100013444469877 0.0882
17.101470763611548 0.0859
17.102862720233503 0.0843
17.104095308195848 0.0868
17.104646758387727 0.0864
17.105662340442684 0.0856
17.106828919889796 0.086
17.110210399810359 0.0853
17.111009872635513 0.0857
17.111519273058271 0.0842
17.113363440082541 0.0843
17.114815848597306 0.0866
17.116103046512009 0.0849
17.116688550874006 0.0871
17.119608732189317 0.085
17.120835265408463 0.0888
17.122002219117469 0.0871
17.123898899465082 0.086
17.126239089567594 0.0876
17.126384527905348 0.0866
17.128707718218344 0.0874
17.129327316688620 0.0846
17.131285454238505 0.086
17.133539853504757 0.0843
17.134514780605457 0.0886
17.135453900299130 0.0866
17.137139911974387 0.088
17.138033688892680 0.0841
17.139854257524874 0.0855
17.142691421243526 0.0864
17.143537077971914 0.0876
17.145186262354748 0.0836
17.146956333328859 0.0883
17.147957055537972 0.0829
17.148305226357998 0.0862
17.149985319424122 0.0866
17.151549757944974 0.0882
17.152647362879012 0.0852
17.155288671942827 0.0845
17.157317376891957 0.0844
17.159947529344468 0.086
17.160729018654433 0.0834
17.162402507838706 0.0879
17.163561403822506 0.0876
17.164270026527724 0.0821
17.166843482784863 0.0878
17.167628976348013 0.0839
17.169033490865331 0.0874
17.169625656948860 0.0858
17.171510769502433 0.0882
17.173176184274560 0.0886
17.174008840313288 0.0876
17.177845117827548 0.085
17.178910214890873 0.0854
17.180631192712482 0.0862
17.182177718060441 0.0853
17.183071456396817 0.0857
17.184710701037417 0.0879
17.186949600148882 0.0864
17.187484882033772 0.0887
17.189428297231416 0.0883
17.191119737810336 0.0875
17.192514280932667 0.0888
17.194441942867712 0.0851
17.195118336338812 0.087
17.196580401380121 0.0875
17.199789025383154 0.0869
17.200619454734682 0.087
17.203257862773302 0.0871
17.203770985741400 0.0872
17.204703417149386 0.0883
17.207509722542326 0.0856
17.208053614172989 0.0868
17.209179255190421 0.0861
17.210207094915212 0.0869
17.211875790933735 0.0855
17.212701018649490 0.0859
17.214773965444980 0.0872
17.215365558868470 0.0862
17.217113591132087 0.0849
17.218798442620251 0.0876
17.220360419925356 0.0894
17.221677233269968 0.0879
17.221849953111864 0.0848
17.223818895307765 0.0851
17.225693491218482 0.0866
17.226402108913899 0.0853
17.228771899799028 0.0844
17.230796624794007 0.0858
17.232759602713852 0.0848
17.233702878296544 0.0872
17.235301423149981 0.0849
17.236140311679556 0.0859
17.238016906875153 0.0879
17.239494513769557 0.0848
17.240810111819563 0.0854
17.241515638069128 0.0862
17.244398587776711 0.0847
17.245998291597129 0.0863
17.246500231756755 0.085
17.248500208787981 0.0853
17.250204907875702 0.0865
17.250346590002358 0.0868
17.251922613581073 0.0859
17.255276705938943 0.0836
17.255381390086193 0.0861
17.256633061232314 0.0873
17.257718333305380 0.0846
17.260161554625693 0.0882
17.261088553628337 0.0861
17.261599442172663 0.0892
17.264422554491322 0.0863
17.265158925572752 0.0864
17.268819263426963 0.0896
17.269049704252065 0.0869
17.270089909128195 0.0879
17.272299393088463 0.0883
17.274320403493117 0.0863
17.275877054211552 0.0863
17.276522366824416 0.0856
17.277934343900569 0.085
17.280250850438907 0.0884
17.282159418664950 0.0899
17.283492849836016 0.0867
17.285417108266092 0.0858
17.286204702160319 0.0857
17.288728887205039 0.0844
17.289728665115632 0.086
17.290159052237552 0.0862
17.293751698955589 0.087
17.295341449903482 0.0883
17.296760522945142 0.0872
17.297901744804356 0.0867
17.298473078443937 0.0868
17.300164365906536 0.0903
17.301323928884866 0.0874
17.303269552730718 0.087
17.305436673621539 0.0853
17.306120954495039 0.0868
17.307986949695454 0.086
17.308534784816306 0.0878
17.310012814884026 0.0858
17.310868321977800 0.0883
17.312935839621804 0.0851
17.315747827492711 0.0861
17.317150728622241 0.0861
17.318438121983725 0.0882
17.320063106894388 0.0838
17.321401466689053 0.0892
17.321917584080211 0.0846
17.323268113244104 0.0857
17.325803000945495 0.0883
17.326308702797256 0.0867
17.327313199903756 0.0834
17.328281088080150 0.0837
17.329551114590270 0.0871
17.331530350705346 0.0836
17.333030828553134 0.0861
17.335070994109838 0.087
17.335245004978788 0.0875
17.337642428935979 0.0851
17.339301327291853 0.0845
17.340163269063147 0.0872
17.341606564678468 0.0845
17.342866904128499 0.085
17.344899435924948 0.0867
17.345225101192540 0.0867
17.345931969595348 0.0863
17.350294264600038 0.0871
17.351914054543627 0.0858
17.352954563316555 0.0868
17.353827871599130 0.0841
17.354545136686419 0.0859
17.355367648759305 0.0856
17.358420334243231 0.0859
17.359787589825206 0.087
17.362591128873824 0.087
17.362697825639369 0.0852
17.364109693819731 0.0868
17.365185800339937 0.087
17.367764959767669 0.0865
17.369105961861901 0.0882
17.371109612084634 0.0892
17.371420174183129 0.089
17.374167871316889 0.088
17.375143628548486 0.0898
17.375630943237802 0.0884
17.378004318922656 0.0876
17.379055619119420 0.0872
17.381837319237412 0.0892
17.382691509883227 0.0856
17.384557680185164 0.0853
17.386546352196394 0.0872
17.387982819605515 0.0866
17.388824517748532 0.0863
17.389390878484182 0.0851
17.391520635418729 0.0856
17.392382295207717 0.0868
17.395544813252283 0.0878
17.397045583197524 0.088
17.398684253934629 0.0878
17.399107723743128 0.0859
17.401000356672380 0.0874
17.401993241319420 0.085
17.403777631375537 0.0855
17.405450535377138 0.0896
17.406853491818797 0.0852
17.407896210078089 0.0876
17.409086914656370 0.0871
17.410734326208694 0.0884
17.413072170343586 0.0865
17.414695403150123 0.0876
17.416482663571021 0.0866
17.417699946604358 0.083
17.420000439036393 0.0878
17.420600372102498 0.0859
17.422885259351215 0.0853
17.423770314674062 0.0866
17.426654842188839 0.0888
17.427717899697093 0.0851
17.429508202464429 0.0859
17.430819347113903 0.0888
17.431044662248048 0.0861
17.432307180926028 0.0862
17.432774303563683 0.0882
17.435082489554986 0.0894
17.436436617778860 0.0892
17.437341906255234 0.0849
17.439679365155158 0.087
17.441465092394136 0.0856
17.444012239857599 0.0884
17.445753103177957 0.0865
17.446352374313317 0.0883
17.448642352224830 0.0869
17.449814832939317 0.0852
17.450442655254392 0.0871
17.452482103714370 0.0847
17.453661450985468 0.0866
17.454934319655791 0.0873
17.455365319700920 0.0897
17.456682275365129 0.0868
17.458379893002501 0.0863
17.459576882110156 0.0844
17.460501270507574 0.0867
17.463963154433131 0.0876
17.464273277422055 0.0892
17.466446617007637 0.0868
17.468062768353651 0.0871
17.469241257216588 0.0873
17.470879279788921 0.0867
17.472175999395755 0.0923
17.474616375392927 0.0855
17.475919852980205 0.0867
17.476686412220637 0.0887
17.478035095024630 0.0856
17.481508731597945 0.0873
17.481789831562413 0.0902
17.483618611116459 0.0882
17.484550240604328 0.0871
17.487260593679199 0.0859
17.487726507515923 0.0849
17.488991107033225 0.0896
17.490492927806141 0.0882
17.493266858835145 0.0852
17.494300017887291 0.0872
17.495053149627651 0.0871
17.497579780838642 0.0863
17.501174002155334 0.0851
17.503056555215093 0.0864
17.505158181823852 0.0878
17.505707820630679 0.0889
17.508823325331662 0.0868
17.509009407865591 0.0868
17.511086157326062 0.0839
17.511621216844471 0.0851
17.512415533165992 0.0875
17.514478728019753 0.0854
17.515223213150389 0.0848
17.516946792234773 0.0873
17.518108622131138 0.0892
17.522104933735008 0.0869
17.523576016887993 0.0845
17.523645365427917 0.0863
17.524680690668244 0.0855
17.526901750221828 0.0867
17.529252082733603 0.0889
17.530539599365486 0.0865
17.532406984289953 0.088
17.534467408407078 0.0906
17.534803065709895 0.085
17.537042574328588 0.0855
17.538604359662415 0.0854
17.540480832463142 0.0875
17.541139549160750 0.0871
17.542099603837514 0.0854
17.545421342053274 0.0868
17.546133340139193 0.0844
17.548028374709848 0.088
17.548645122896094 0.0854
17.549459282248918 0.0869
17.551094670319046 0.0896
17.552307043501845 0.0864
17.554631001852893 0.0867
17.555321684575535 0.0895
17.557618347092699 0.0868
17.558934429129184 0.0878
17.560642714940808 0.088
17.562127783059449 0.0907
17.565254264883581 0.0893
17.565819477685572 0.0899
17.566354374814001 0.0841
17.568975238410285 0.0852
17.569898960774516 0.0874
17.571523769089268 0.0875
17.572684243848176 0.0872
17.573707630279298 0.0859
17.574391062984997 0.0879
17.575823068364933 0.0893
17.577594983001539 0.0899
17.579761668643311 0.0894
17.582351433119754 0.0913
17.582984941490334 0.086
17.583832218142017 0.0874
17.585138140237056 0.091
17.587856726901610 0.0872
17.588921673202503 0.09
17.590214342116688 0.0918
17.592421960050082 0.0869
17.594196792762052 0.0877
17.595181989414726 0.0868
17.596751922798180 0.0888
17.599482742593196 0.087
17.600639115711797 0.0868
17.601120238940350 0.0874
17.603307483708583 0.085
17.604416942236156 0.089
17.607343672575574 0.0884
17.607541042477791 0.0874
17.608597626531925 0.0812
17.610007970113376 0.0889
17.611134442601085 0.0882
17.613744880105369 0.0873
17.616596751786780 0.0892
17.617270216440581 0.0867
17.618806726568284 0.0857
17.620869523835200 0.0879
17.622079532274132 0.088
17.623857010933076 0.088
17.624870976186482 0.0845
17.625907171513006 0.0888
17.627769219069737 0.0877
17.628677333946740 0.091
17.630545302037980 0.0866
17.631436182550587 0.0881
17.633960614346190 0.0869
17.634920042412539 0.0865
17.635060533411831 0.088
17.638180785856957 0.0878
17.639544696757007 0.085
17.641395356228362 0.0867
17.643227030871412 0.0844
17.643847342043834 0.0877
17.646258971433269 0.0885
17.646558095427615 0.0879
17.648462978982920 0.0883
17.649496684862417 0.0861
17.651235321982821 0.0893
17.652780032750190 0.0853
17.654108555751744 0.0889
17.654731043254070 0.0898
17.657534194734204 0.0873
17.658896874815362 0.0845
17.661414388619892 0.0893
17.662563341572973 0.0862
17.663695488065699 0.0882
17.665145423593135 0.0902
17.666529516190266 0.0862
17.667205494386980 0.0877
17.668107335109504 0.0881
17.670232303330923 0.0872
17.672222790498047 0.0867
17.673157946967390 0.0892
17.675730045566826 0.0852
17.676194377442133 0.0879
17.678235384586515 0.0928
17.679062157137849 0.0873
17.680692001261807 0.09
17.681582345478716 0.0865
17.682724972538999 0.088
17.686302775554879 0.0857
17.686926615664792 0.0897
17.688633179374314 0.0908
17.690634018518054 0.0866
17.692069563908085 0.0896
17.693497882231537 0.0896
17.695260437948356 0.0897
17.696279362710314 0.0886
17.697693340806115 0.0899
17.699058157781884 0.0902
17.699674944496230 0.0883
17.703334045395859 0.0888
17.704705445087853 0.0869
17.705454926711983 0.0885
17.706245614957972 0.087
17.707551223716973 0.0897
17.708792806366272 0.0885
17.710719003786302 0.0861
17.713719829899109 0.0892
17.714777303512136 0.0884
17.715749907733642 0.0844
17.716671299606354 0.0901
17.720390576465164 0.0867
17.722571286098869 0.0867
17.723532924021242 0.0896
17.724305275924163 0.0873
17.726707337627058 0.0881
17.727947369106417 0.0867
17.730602340317233 0.0862
17.732302074231267 0.0874
17.733540081661911 0.0883
17.734319430702350 0.0886
17.735921142601210 0.0881
17.736613609909018 0.0879
17.738005579041680 0.0927
17.739629331965890 0.0899
17.743239313623953 0.0897
17.744293836998626 0.085
17.745629606114761 0.0908
17.745911994497366 0.088
17.747363370154094 0.0897
17.750878276314211 0.0882
17.752053329212888 0.0884
17.754090328854460 0.09
17.754817787713083 0.0876
17.757826969011809 0.0866
17.759151313829918 0.0879
17.761156250930906 0.0898
17.762300284271625 0.0865
17.763558519788898 0.0918
17.765107262943669 0.0888
17.766343228535629 0.0897
17.767155251123061 0.09
17.769217590589967 0.0894
17.770727073023163 0.0908
17.771581607325558 0.0906
17.773524539941718 0.0906
17.775907900551367 0.0905
17.777964697781865 0.0888
17.779336151408454 0.0878
17.780982099451482 0.0888
17.782177544896555 0.0878
17.784112951444392 0.0909
17.785170392948334 0.0891
17.786175102127270 0.0889
17.788448468608699 0.0889
17.789609645641828 0.0899
17.791318432881479 0.0857
17.792720296462221 0.0879
17.794082026719547 0.089
17.795892703622574 0.089
17.798065241216978 0.0899
17.798501935743992 0.0903
17.800055615977410 0.0892
17.800829193189909 0.0889
17.804114336644812 0.0909
17.805775678902695 0.0885
17.807054434707119 0.0886
17.807709545523537 0.0863
17.810338514727508 0.0904
17.811456473313392 0.0893
17.812593116936117 0.0884
17.813948445371231 0.0875
17.816522092107387 0.0888
17.816644324145173 0.0928
17.819427374626269 0.0918
17.820173185804968 0.0884
17.822348095178903 0.0872
17.824486729684413 0.0898
17.825004086396685 0.0868
17.826580070549173 0.0908
17.827692034070981 0.0924
17.829175006016037 0.0907
17.829524323150732 0.087
17.830623303490214 0.0905
17.832165219288459 0.0899
17.834316417870728 0.0909
17.834520537653841 0.0901
17.837285415120867 0.0912
17.839445636082061 0.0889
17.842111656140005 0.0906
17.843484810336118 0.0894
17.844525163618222 0.086
17.846034788801973 0.092
17.846668884952621 0.0882
17.847785570479918 0.0896
17.849983798556639 0.0892
17.851008940975806 0.0887
17.852175046653461 0.089
17.853296780553027 0.0898
17.856741730984449 0.0889
17.857404725890163 0.0913
17.858686055251688 0.0922
17.859876723201850 0.0906
17.861138053131580 0.0891
17.863123241379331 0.0898
17.865012231528315 0.0861
17.866324329252404 0.0891
17.867872096127041 0.089
17.869058144726971 0.0901
17.870973742139768 0.0879
17.871558608845834 0.0858
17.872548743771272 0.0897
17.874194427921019 0.0888
17.875530460480114 0.092
17.876446631648463 0.0892
17.878347694069586 0.0884
17.879200462435055 0.0887
17.880334552496741 0.0855
17.882555293784776 0.0897
17.885093481745269 0.0879
17.885809495289831 0.089
17.887717862522443 0.0899
17.888737631163583 0.0881
17.890522873826168 0.0899
17.891557796740255 0.0894
17.894009772838597 0.0906
17.895723387451181 0.0902
17.898167757923087 0.0887
17.899188175477601 0.0901
17.899850322841626 0.0894
17.901243095208159 0.0908
17.903052292979957 0.0911
17.905616513797238 0.0868
17.907423933761105 0.0899
17.908130315548554 0.0893
17.911232372490769 0.0904
17.912357624609864 0.0908
17.913800203936741 0.0892
17.914549867151322 0.0881
17.915805699177138 0.0864
17.918691159952989 0.0872
17.920390225259894 0.0884
17.921077605797816 0.0888
17.923429109393339 0.0871
17.924816365639021 0.0895
17.925144182494552 0.088
17.926892829210537 0.0888
17.929980155573034 0.0868
17.931189492697758 0.089
17.932403246436643 0.0881
17.934597717627309 0.0876
17.936384461448021 0.091
17.937521360966084 0.0867
17.939854274670530 0.0891
17.941174332050458 0.086
17.942060702130568 0.0873
17.943157401063971 0.0894
17.947031011960153 0.0896
17.948179219727024 0.0888
17.949081676677885 0.0915
17.951557993973157 0.0917
17.954030501846809 0.0871
17.955852710061407 0.0883
17.956254238915712 0.09
17.958578289522485 0.0892
17.958898318740857 0.089
17.961410373353946 0.0908
17.963402479621028 0.0897
17.964953329107981 0.0888
17.966106649904589 0.0891
17.970501786851255 0.0901
17.970966515353830 0.0876
17.971904535106738 0.0874
17.974269791199102 0.0904
17.975252565847004 0.0899
17.976145659110980 0.0886
17.977401097038708 0.0895
17.978363807736617 0.0893
17.980526000004481 0.0927
17.981424563878658 0.0903
17.982562901903542 0.0895
17.984707409804031 0.0886
17.984952081905050 0.0914
17.986242866030175 0.0899
17.990379916584256 0.0882
17.992878141074890 0.0901
17.995827254415751 0.0884
17.997480509583891 0.0918
17.998455784779932 0.089
17.999174200966522 0.0944
18.001060906810380 0.0913
18.001893564639133 0.0904
18.003856053500535 0.0896
18.004564683502071 0.0896
18.005688817748961 0.0905
18.008013523195512 0.0893
18.009497123756166 0.0898
18.010604036277190 0.0898
18.011331820663958 0.0912
18.013437576537576 0.0875
18.013960540828680 0.0908
18.016545431378315 0.091
18.017348663108795 0.0899
18.019642192872393 0.0923
18.021246773411910 0.0884
18.021955781048788 0.0905
18.024092525845006 0.0907
18.026641778901048 0.0879
18.027868214843895 0.0856
18.028584784975230 0.0904
18.030396930678140 0.0897
18.032625078226371 0.0907
18.034338793799691 0.0892
18.035515572454678 0.0896
18.037148454326065 0.09
18.038454089103666 0.0872
18.039289415328167 0.0907
18.041049170795606 0.0894
18.043289879695664 0.0896
18.044210964427933 0.0902
18.045347380737148 0.0915
18.046282333224188 0.0924
18.049054653620050 0.0884
18.049668044605696 0.0927
18.050235912486947 0.0892
18.051307846679279 0.091
18.054099895764047 0.0903
18.055076547914744 0.0879
18.057699794874772 0.091
18.059099749978735 0.0913
18.059958169361366 0.0904
18.061899069337894 0.0914
18.062278931170368 0.0901
18.066008246314137 0.0923
18.067528103835535 0.0891
18.069907853550117 0.0901
18.070336723983164 0.0886
18.072450779051579 0.0902
18.073278582096581 0.095
18.074835961769242 0.0914
18.076755162394257 0.0901
18.077551276849984 0.0896
18.078115026905664 0.0917
18.080223381690338 0.0909
18.081360233236637 0.0922
18.082319381395408 0.0905
18.083491164240165 0.0902
18.085135935448704 0.0881
18.086638822530148 0.09
18.088002224404388 0.0907
18.089502816275125 0.088
18.091923038889902 0.09
18.093689644692610 0.0893
18.094962137793438 0.0903
18.095187069486801 0.0905
18.099119617861039 0.0881
18.100271844326723 0.0907
18.100699217674922 0.0889
18.101192689609508 0.0919
18.103688827634809 0.0907
18.106392289229582 0.0914
18.107717147808451 0.092
18.109208406421374 0.089
18.110751748157636 0.0909
18.111424843455392 0.0908
18.112952109549401 0.0911
18.114629921219937 0.0901
18.116352349934974 0.0864
18.117036048876368 0.0934
18.117686660382464 0.0885
18.118885822539188 0.0927
18.121797835626207 0.091
18.122709058508416 0.0909
18.125313228267391 0.0917
18.125713475605302 0.089
18.127349600691151 0.0894
18.129447671165938 0.0901
18.132308671124424 0.0916
18.132750449452359 0.0898
18.133999456742856 0.0899
18.136533448952967 0.0912
18.139575030815575 0.0876
18.140806701527197 0.0892
18.141399294982843 0.0878
18.142554823753891 0.0885
18.143023181813792 0.0913
18.145913267561074 0.089
18.146980647766643 0.0888
18.148044829602153 0.0889
18.150285615128126 0.0888
18.151278845480046 0.0889
18.153944074829795 0.0898
18.155881036711619 0.0884
18.156587950353774 0.0921
18.157181539606619 0.0892
18.159398327527548 0.088
18.160659642737475 0.0903
18.162406694047149 0.0889
18.162623917416649 0.0891
18.165098436339218 0.0884
18.166553389444964 0.0914
18.167322500935693 0.0909
18.169182754970656 0.0913
18.169629839003999 0.0917
18.172312808283486 0.0886
18.173747197386003 0.089
18.174839404994977 0.0889
18.176477588166144 0.0924
18.178666852097344 0.092
18.179336172973844 0.0926
18.180759296129242 0.0905
18.182039399236857 0.089
18.182837429629327 0.0887
18.184767518878310 0.0922
18.185582798151696 0.0896
18.186676134885381 0.0888
18.189856743202874 0.0916
18.190875086938192 0.0906
18.191685197099726 0.09
18.193682929720318 0.0905
18.196586038478682 0.092
18.197142644037388 0.0906
18.197983835593593 0.0925
18.200131518338672 0.0931
18.201876222744808 0.09
18.202513998682079 0.0916
18.203499728996661 0.091
18.205466207726733 0.0927
18.207110506856932 0.0905
18.207580284272087 0.0937
18.209974999700925 0.0907
18.212809233391145 0.0908
18.214049673415030 0.0906
18.216247098776332 0.09
18.218391988849508 0.0886
18.219690432665349 0.0906
18.221319395700483 0.0932
18.222397905771899 0.0916
18.222650756211042 0.092
18.225190606080904 0.0908
18.227266309092027 0.0899
18.228107679793219 0.0894
18.229092255584547 0.0904
18.231268809767077 0.092
18.232282507981434 0.0889
18.232543553983962 0.0903
18.234624321561299 0.0924
18.237725861243330 0.0906
18.238996434453966 0.0906
18.241537069979572 0.0891
18.243301449121514 0.0886
18.245228630676110 0.0904
18.245899137553366 0.0904
18.246591250648258 0.0887
18.248221003143986 0.0911
18.249694023413966 0.0908
18.251433555443896 0.0901
18.251728004721777 0.0907
18.253648590646524 0.0924
18.256618887631269 0.0911
18.257201418068153 0.0885
18.259516576633455 0.0934
18.260308135007012 0.0906
18.261858691194242 0.089
18.263854668281130 0.0892
18.264468184802290 0.0874
18.266199012503385 0.0906
18.266903084491698 0.0913
18.268489815455151 0.0898
18.270814428938163 0.09
18.271788687415373 0.0928
18.273256806862587 0.0889
18.274969141132466 0.0897
18.277413579075660 0.0902
18.279176869105672 0.0924
18.279741228005893 0.0913
18.281029575072001 0.0892
18.281720833538799 0.0878
18.284208749323103 0.0914
18.286922256948479 0.0914
18.288418956007344 0.0908
18.290478057922563 0.0929
18.291259174052925 0.0871
18.292547945448330 0.0911
18.293846575393772 0.093
18.295001983653627 0.0912
18.296159264649727 0.0902
18.298292586171865 0.0905
18.298814095603642 0.0908
18.299934143756481 0.0911
18.300837691875952 0.0954
18.301656970174474 0.0894
18.303167504156260 0.0918
18.303941683072956 0.0928
18.306722015060778 0.0916
18.307777541957893 0.091
18.310657024303904 0.0917
18.311882597921908 0.0908
18.313668022182799 0.0932
18.315270925560078 0.0942
18.317969350211701 0.0906
18.318496781783971 0.092
18.319440409416071 0.0913
18.321655039402934 0.0898
18.323951959503002 0.0906
18.324346525238528 0.0933
18.326308555524616 0.0933
18.326859326240786 0.0909
18.328294157819549 0.0906
18.330396526496152 0.0907
18.333454263109772 0.0927
18.335108293439962 0.0967
18.335803102955019 0.0924
18.338452978514567 0.0879
18.338901930486841 0.0899
18.340702976840259 0.0889
18.344032408933138 0.0909
18.345993291464641 0.0909
18.346979102936036 0.089
18.349064057836326 0.0943
18.349254851957667 0.0884
18.350991348051778 0.0941
18.352586704141618 0.0894
18.353591117466785 0.0925
18.354930796158243 0.0917
18.356492353437677 0.0933
18.358181645413580 0.0907
18.359669980165673 0.091
18.361645658550177 0.0895
18.362346058193651 0.0933
18.364246896309844 0.0918
18.366676347832573 0.0928
18.367708763158859 0.0913
18.368267074823294 0.0924
18.372315551938637 0.0929
18.373279030886071 0.0935
18.374574961101523 0.0883
18.375279619454517 0.0952
18.376769774063135 0.0915
18.378050081776742 0.0912
18.379559661015932 0.0921
18.382542030178691 0.091
18.383733382084085 0.0925
18.383852167594114 0.0942
18.385979252381979 0.091
18.388270477395388 0.0913
18.388849715553199 0.0915
18.391822529640557 0.0912
18.392252512225170 0.0911
18.394341944990284 0.0927
18.394587514544298 0.0921
18.395877401698097 0.0905
18.397405387353668 0.0961
18.398425024098941 0.0932
18.399453389401724 0.0934
18.401333723150323 0.0903
18.402168193045107 0.0927
18.403735489028104 0.0898
18.405344673282741 0.0918
18.407259605797027 0.0907
18.407560662111216 0.0946
18.410085939825425 0.0897
18.411293146446134 0.0936
18.413721417500323 0.0919
18.414380028120576 0.0943
18.415502792572834 0.092
18.418695397653014 0.0929
18.420315778484650 0.0938
18.420994554967297 0.0918
18.423000814020252 0.0921
18.424856972485319 0.0905
18.425161857203594 0.092
18.426417962664189 0.0961
18.427316958217720 0.0931
18.429693916890852 0.0912
18.431505709694569 0.0913
18.433704005315668 0.0929
18.434755747254457 0.0923
18.436892854690157 0.0917
18.439327876554643 0.0908
18.440298608231810 0.0937
18.441561403837472 0.0945
18.444413248124437 0.0922
18.445589355554603 0.0908
18.445886070111637 0.0946
18.448349603887717 0.0897
18.449364880958491 0.0905
18.452530766090678 0.0915
18.453529474623579 0.0937
18.454451510592765 0.0934
18.455388747464390 0.0935
18.456923618328599 0.0928
18.459999906659800 0.0925
18.460931846888659 0.0903
18.462432106172017 0.0916
18.463126302414281 0.0925
18.464922154648697 0.0939
18.466549848554354 0.0931
18.468549841760428 0.0919
18.469989897293161 0.0913
18.471096164596482 0.0913
18.472298061277680 0.0905
18.474047857004038 0.0897
18.476683103222381 0.0934
18.478263604791376 0.0908
18.478476550292406 0.0932
18.480295758981068 0.0893
18.481782441157321 0.0921
18.483407251482966 0.0926
18.483766483425047 0.0911
18.487083334499300 0.0922
18.488618088318479 0.0919
18.489237320017917 0.0894
18.490091426134899 0.0947
18.491892912317940 0.0935
18.494199890664579 0.0934
18.495764971994468 0.0911
18.497841898866206 0.0915
18.499108554988567 0.0926
18.500290668276719 0.0922
18.501720058516383 0.0929
18.502573720185019 0.0924
18.504252250531970 0.0933
18.506094844873111 0.0937
18.506583321047366 0.0905
18.509622204692221 0.0953
18.510204694260207 0.0915
18.510909687202339 0.0915
18.514749315055862 0.0907
18.516220756068318 0.0934
18.517070528168897 0.091
18.518233388672130 0.0925
18.520124374318886 0.0922
18.520462435426658 0.0908
18.521363677909630 0.0911
18.523211462637651 0.0951
18.525791017304599 0.093
18.526902543048777 0.0937
18.529345162862743 0.0941
18.531205551692562 0.0919
18.533261328564702 0.0939
18.535564305220891 0.0915
18.537229453316737 0.0884
18.537534528332365 0.0955
18.538430589348060 0.0937
18.539923741883570 0.0922
18.542908883061113 0.0931
18.544298651423425 0.0903
18.545335407445439 0.0934
18.546235588917352 0.093
18.547976955252114 0.0942
18.548223424936584 0.0929
18.549434340220941 0.0906
18.550705804054306 0.0935
18.554481626755468 0.0926
18.554849077524583 0.0919
18.557443226212872 0.0902
18.559949826722626 0.0933
18.560878264371290 0.0903
18.561570348364302 0.0948
18.562418896064010 0.0929
18.564173218456144 0.0938
18.564802972003513 0.0948
18.565761356632418 0.0922
18.567195035945417 0.0934
18.569612442349083 0.092
18.571456157912110 0.0921
18.573600714528201 0.0932
18.574111630789165 0.0919
18.578300278300286 0.0923
18.579944770108650 0.092
18.580391398254854 0.0928
18.581678277475945 0.0911
18.584136445893350 0.0955
18.585169469345772 0.0926
18.585770921119419 0.094
18.586349711019245 0.0941
18.589040746464963 0.0941
18.590661883755924 0.0964
18.591866702072924 0.091
18.592623057163419 0.0941
18.594403152975826 0.0927
18.595217065141004 0.0905
18.596370118125790 0.0918
18.597140171887300 0.0918
18.598126144861403 0.0929
18.600981329636742 0.0946
18.601986629111181 0.0912
18.603404592246338 0.0919
18.604371740578554 0.0941
18.607985928137325 0.0921
18.608332534188655 0.0966
18.609736861876740 0.0942
18.611188096634038 0.0925
18.612345168640847 0.0936
18.614466044667289 0.0932
18.615070409303438 0.0957
18.616325892442021 0.092
18.618601221203367 0.0937
18.621421060107068 0.0947
18.623036436041996 0.096
18.623391542722651 0.0903
18.625793646239796 0.0931
18.626899325079670 0.0927
18.627969527821222 0.0924
18.629282943977145 0.0936
18.632845629651900 0.0933
18.634065420958908 0.0942
18.635198644303252 0.0936
18.636450831144344 0.0969
18.638620193771175 0.0933
18.639758778110973 0.0928
18.640657369809340 0.0925
18.642282520772426 0.095
18.644537128333216 0.0927
18.645130020622464 0.0954
18.647442316856313 0.0959
18.649905707087370 0.0921
18.650426186195396 0.0933
18.651701248579801 0.0911
18.654112068816719 0.0934
18.655121661730782 0.0959
18.656891192203826 0.0948
18.658177693325836 0.0933
18.660618804612440 0.0958
18.662077914402769 0.0925
18.662827460028641 0.0935
18.664167811925616 0.0935
18.664458226719653 0.0942
18.664805981183726 0.0952
18.666826681703292 0.0947
18.670556657885086 0.0934
18.671074962325850 0.0956
18.671658378971916 0.0936
18.674644576337734 0.0933
18.676108325981946 0.0901
18.677146428391850 0.0928
18.679057585877935 0.0977
18.681376328872567 0.0948
18.682552075756970 0.094
18.684767427071645 0.0928
18.685353450368414 0.0949
18.686088022211017 0.0958
18.689606025679339 0.0939
18.691252724875426 0.0944
18.693937869267597 0.0948
18.694799431461895 0.0916
18.696958078352527 0.0945
18.697764722256473 0.0925
18.698887526213667 0.0909
18.700227757702621 0.0954
18.701594524694109 0.0933
18.702045422782888 0.0942
18.703807395436584 0.0915
18.705682218774449 0.0926
18.706685324994584 0.0951
18.709160276066111 0.0919
18.710653963458100 0.095
18.711053954720434 0.0956
18.713620507480652 0.0923
18.717710396336201 0.0941
18.717890873365409 0.0923
18.718928038257850 0.0944
18.720976071924419 0.0937
18.722357484101316 0.0958
18.723994037669307 0.0954
18.726316869004531 0.0941
18.727829034733261 0.0938
18.729561742150768 0.0944
18.730517170414373 0.0951
18.732597789269516 0.0951
18.734176270946833 0.095
18.735027489895401 0.0943
18.736191784724490 0.0923
18.738680188470049 0.0969
18.738791299326039 0.0963
18.740073513254146 0.0906
18.741591675113654 0.0977
18.743195895584137 0.0948
18.744472151437112 0.0933
18.747432377754908 0.0982
18.747765845881919 0.0933
18.749547140232711 0.0931
18.751138914053776 0.0937
18.752231280355531 0.0926
18.753629430140439 0.0917
18.754207970946094 0.0972
18.757288583375704 0.0955
18.758590736035291 0.0928
18.760400411657944 0.0938
18.760658798501154 0.0947
18.762626268340192 0.0938
18.764815233918561 0.0904
18.765102353292946 0.0958
18.767042384182464 0.0927
18.768335254848907 0.0917
18.769935568013143 0.0935
18.771112611854438 0.0959
18.772577251271994 0.0965
18.774528828017989 0.0902
18.774734129986285 0.0939
18.776286761755699 0.0937
18.777298327734954 0.0932
18.778386114660670 0.093
18.780118710439623 0.0908
18.781130237434837 0.0938
18.783522671570537 0.0931
18.786742872049810 0.0938
18.788249733074277 0.0928
18.788738806374663 0.093
18.791733749759945 0.0954
18.792648896822154 0.0932
18.794619443577254 0.0924
18.795444004977053 0.094
18.798729367519659 0.0927
18.799190635196908 0.096
18.800405626561879 0.0924
18.802368306609466 0.0916
18.804348406768515 0.0938
18.805531048291389 0.0923
18.807131214721664 0.0899
18.809064932094632 0.0948
18.809660481633561 0.0942
18.810529511565349 0.0938
18.813235430861656 0.0943
18.814824396903727 0.0933
18.815835184232363 0.094
18.817863558151604 0.0942
18.818157028031663 0.0923
18.819170199885463 0.0931
18.821251820839763 0.0907
18.822933380455801 0.0933
18.825534746737752 0.0938
18.825922830268041 0.093
18.828901654603371 0.0916
18.829862704341611 0.0942
18.831417171650440 0.0962
18.833476432113006 0.0947
18.834741536241001 0.0958
18.836504734500007 0.0946
18.837405510785398 0.0925
18.839236996009628 0.093
18.840599355974536 0.0954
18.841651407843152 0.0961
18.842518411319599 0.0952
18.844036321042925 0.0954
18.845758681082966 0.0935
18.847290048410930 0.0956
18.849568587114629 0.0938
18.849784391950848 0.0962
18.853163834886526 0.0917
18.854142580874282 0.092
18.855670380741135 0.0965
18.856859193990729 0.0936
18.857873280181913 0.0924
18.858633076172580 0.0939
18.860969783815182 0.0919
18.862825500368494 0.0913
18.863001819524577 0.0943
18.865887724306809 0.0974
18.867966596310595 0.095
18.869028902094968 0.0952
18.870745452894234 0.0961
18.871847045394194 0.0934
18.872662118131370 0.0953
18.873921067154736 0.0957
18.879048259220156 0.0955
18.879955746420954 0.0961
18.880418702081009 0.094
18.881533660931815 0.095
18.882933561026867 0.0928
18.883218933004471 0.0937
18.885053302402056 0.0936
18.886897786962859 0.0965
18.887633404696260 0.0937
18.891127551473755 0.0935
18.892876125059576 0.0933
18.893652485940937 0.0959
18.894208062801059 0.0962
18.898066272571977 0.0957
18.898416179266803 0.0945
18.899538936608874 0.094
18.901890337830224 0.0946
18.903360481296616 0.0958
18.905008636653065 0.095
18.906206163764338 0.0941
18.909057599251092 0.0946
18.909234668030400 0.0947
18.909910791378309 0.0949
18.913417327315596 0.0969
18.914581710283176 0.0943
18.915947320567618 0.0968
18.918075434138174 0.095
18.918557149601387 0.0915
18.919833983846612 0.0953
18.921907862926247 0.0952
18.924336582826019 0.0966
18.924775398245682 0.0951
18.926883478197094 0.0922
18.927418308132857 0.0948
18.929597851321507 0.0935
18.930852189027039 0.0949
18.932578243774344 0.0977
18.933551568387848 0.0942
18.936521207791305 0.0956
18.939211702285430 0.0947
18.940420991902709 0.0941
18.940991750339251 0.0946
18.941554701970009 0.0937
18.943480200794138 0.0939
18.945946691319531 0.0987
18.947016990563945 0.0942
18.947393644569647 0.0919
18.950888299868105 0.0953
18.952352318130000 0.0951
18.953852386053271 0.0944
18.955084973609285 0.0944
18.956005029332403 0.0964
18.958643191786290 0.0932
18.959796280434578 0.0924
18.961402922805107 0.0953
18.962271266788310 0.0939
18.963556070395942 0.094
18.965164842187498 0.0958
18.967411946270744 0.0944
18.968273576141893 0.0961
18.970087960572375 0.0958
18.970522949661184 0.0945
18.973742952956833 0.0913
18.975656732751041 0.0951
18.976586291357677 0.0934
18.977782842588780 0.0925
18.981655908134272 0.0942
18.982439022691288 0.0943
18.984537205933414 0.0928
18.985880137654625 0.0918
18.985971751921621 0.0907
18.988385196245094 0.0971
18.989311627069984 0.0949
18.990578984398198 0.0963
18.992613701340272 0.0957
18.994165305695578 0.0945
18.995623003250458 0.0962
18.997918223148446 0.0931
18.998254673867130 0.0968
19.000872180339908 0.0939
19.002245994630094 0.0944
19.003363714405314 0.0954
19.005053997274910 0.0957
19.006176635193945 0.0923
19.008677565741376 0.0951
19.009484761943209 0.0949
19.010329608729727 0.0971
19.014304883714974 0.0946
19.016370002565257 0.0967
19.017346907687958 0.0963
19.018430302009854 0.0936
19.019220251026944 0.0963
19.021497905400633 0.0979
19.022287148734318 0.0956
19.024956752642609 0.0962
19.025991148765364 0.0936
19.027375236396036 0.0966
19.029127169727445 0.0949
19.030963898949992 0.0952
19.032670864252065 0.0949
19.035556037507995 0.0969
19.037829448886640 0.0964
19.038828061300851 0.0963
19.040651622468427 0.0968
19.042425869032684 0.0948
19.044403862175294 0.0946
19.044785899794274 0.0942
19.047303796562424 0.0966
19.049977885645429 0.0954
19.052048015506070 0.0956
19.052842239028649 0.0939
19.054063077324443 0.0969
19.054284742303530 0.0952
19.057062342761910 0.0954
19.058676310317651 0.095
19.060678966312611 0.0945
19.061016862506872 0.0969
19.062458961650417 0.0937
19.065107878699617 0.0968
19.065886430299187 0.0928
19.067008102648661 0.0928
19.070010912725021 0.0954
19.071204104373425 0.0985
19.072938988215959 0.096
19.074302000741856 0.0965
19.075346006364757 0.0956
19.077663715998497 0.0941
19.078885545586111 0.0958
19.080309494425066 0.0969
19.081147534085066 0.0951
19.083392716969048 0.0958
19.084701503279586 0.0926
19.087593266726017 0.0957
19.088614400908970 0.0975
19.090457351270171 0.0964
19.091630917146823 0.0942
19.093630009381592 0.0944
19.094507518513794 0.0976
19.094859668845320 0.0957
19.096310383379539 0.0948
19.098597541469587 0.0956
19.101191618963561 0.0962
19.101500003560595 0.0974
19.102614452590398 0.0988
19.103782992683577 0.0975
19.106230417884660 0.0947
19.107333779980902 0.0964
19.108151940460864 0.0959
19.109264356857842 0.0942
19.110479208612116 0.0922
19.113522334637985 0.0938
19.114165059306092 0.0993
19.115585948049404 0.0971
19.117345969933577 0.0943
19.118628489576292 0.0955
19.121256565705234 0.0977
19.121868077726241 0.0923
19.122467022835366 0.0955
19.125804781158170 0.0968
19.126823482129364 0.0941
19.129062522500945 0.0963
19.130549945844162 0.0954
19.131899695365043 0.0944
19.133313130868338 0.0923
19.133974146228905 0.0937
19.135444927704665 0.0957
19.136701128002830 0.0927
19.139320269752901 0.0953
19.141182471476565 0.0948
19.142999434217863 0.0938
19.144635662456274 0.0954
19.145088754154862 0.098
19.146924421399643 0.0957
19.148704378872701 0.0948
19.150205962975903 0.0962
19.150972807483765 0.0959
19.153820993224237 0.0968
19.154670918488559 0.0941
19.156381093279975 0.0945
19.158994141812649 0.0961
19.159688606928302 0.0981
19.161154854247897 0.0959
19.163538856385692 0.0981
19.164153993809911 0.0972
19.164386048868057 0.0957
19.165538281566178 0.0975
19.168130379731863 0.0954
19.170375115082223 0.0951
19.173045973900180 0.0966
19.173747651486675 0.0976
19.174835909110023 0.0961
19.176475424984105 0.0958
19.176895831574075 0.0953
19.178792658474318 0.0951
19.180417661340243 0.0936
19.181963159582306 0.0978
19.184803403386407 0.0953
19.186272661841407 0.0957
19.187467805840626 0.0948
19.188906979242145 0.0956
19.192964606796952 0.0948
19.193412712472835 0.0944
19.195358215222697 0.0955
19.197072292004925 0.0945
19.198338414281434 0.0937
19.200635586512991 0.0939
19.201255774215987 0.0972
19.204858905957039 0.0944
19.206063779869009 0.0973
19.207277910563757 0.0966
19.208964435379496 0.0974
19.210926812480661 0.0941
19.211060919653050 0.0966
19.212722799294763 0.0963
19.214725078926591 0.0962
19.217006832407787 0.0947
19.218572921239655 0.0956
19.219981598038064 0.0948
19.221606342019946 0.0972
19.223221172652202 0.0948
19.225473424492037 0.0956
19.227162438989264 0.097
19.228525151927553 0.0956
19.230880707957731 0.0956
19.231193063455517 0.096
19.233151226830408 0.0997
19.236252463464581 0.0959
19.237974126885959 0.095
19.239043364851710 0.0944
19.239720016919090 0.0969
19.240624802709359 0.0939
19.242055233958251 0.0968
19.243337228512193 0.0974
19.245472941002049 0.097
19.246824640905942 0.0964
19.248682940020085 0.0978
19.249248755663483 0.0942
19.250429726735685 0.0958
19.251834532184660 0.0961
19.256386607898499 0.0957
19.257006760634241 0.0963
19.259332522916523 0.0968
19.260054449838190 0.0983
19.262149268464025 0.0945
19.263116018623307 0.0975
19.265140937071557 0.0961
19.268349217175814 0.0982
19.270125183515354 0.0952
19.271772701186226 0.0963
19.272062642898256 0.0969
19.272807466856250 0.0965
19.274462768945654 0.0957
19.277456711802646 0.0935
19.278116003286407 0.0946
19.280691849155573 0.0975
19.282027237054056 0.0955
19.283713025089558 0.0968
19.285074079843234 0.0933
19.286554208322055 0.0974
19.287360582010745 0.0977
19.289237959233876 0.0981
19.290952372991576 0.0969
19.292624304363766 0.0951
19.294806283501607 0.0952
19.295476091565337 0.0965
19.296625694056377 0.0954
19.300885752018512 0.094
19.301472458508321 0.095
19.304188216387338 0.0962
19.304700125560021 0.0968
19.305203675657442 0.0951
19.308223162144998 0.0949
19.310245675094734 0.097
19.311336534935140 0.0977
19.311805724954894 0.0978
19.317478036141026 0.0974
19.318039186198043 0.0975
19.318626922983352 0.096
19.319432613295547 0.0962
19.320975462308027 0.0951
19.322333963184480 0.0974
19.325860429405633 0.0954
19.326195003276151 0.0938
19.328255956514454 0.0943
19.328952628445336 0.0982
19.330736910363548 0.0962
19.332287486018618 0.0968
19.333488379375730 0.0938
19.335083423655657 0.0961
19.338636211727557 0.0959
19.340019986036623 0.0983
19.340635915759073 0.0968
19.341733323206146 0.0978
19.343991472804220 0.0974
19.346040997711928 0.0945
19.347527872724690 0.0965
19.349100483335789 0.0972
19.349384139269706 0.0978
19.351039024750204 0.0966
19.353895077196412 0.0959
19.354673338670207 0.0959
19.357547310597297 0.098
19.358010768972534 0.0984
19.359584440784481 0.0989
19.360350770213302 0.096
19.362918893127016 0.0957
19.364619446417692 0.0971
19.366404337505458 0.0967
19.367188205800666 0.0958
19.370432000476779 0.0999
19.372694622963071 0.0996
19.373810907839619 0.0964
19.374349024494844 0.0959
19.376485236035055 0.0958
19.380061668112937 0.0968
19.380942392195156 0.0989
19.381529015229614 0.098
19.384223887039788 0.0968
19.384595851314565 0.095
19.387108983831855 0.0972
19.387254664577984 0.097
19.388259016160653 0.0955
19.390391381543374 0.0951
19.390983715920747 0.0978
19.393053871909494 0.0968
19.393599402863408 0.0979
19.396836675635665 0.0963
19.397717618283174 0.0964
19.399843107883786 0.0969
19.401382806286946 0.0965
19.404011739939410 0.0978
19.404891285921682 0.0973
19.408008823236983 0.099
19.408814433137639 0.0971
19.410300232590203 0.0968
19.411862201215239 0.0988
19.413215063902559 0.0981
19.414748641202575 0.0995
19.416595408701603 0.0962
19.418931509524523 0.0992
19.420298335165910 0.098
19.421382549240089 0.0973
19.424751140689423 0.096
19.425348036960909 0.0952
19.426690028150851 0.0973
19.429257506981418 0.0967
19.430661406645434 0.0983
19.432173489097767 0.0965
19.434054744490911 0.0962
19.435242377981030 0.0946
19.435659128660731 0.099
19.436537783658931 0.0959
19.439276911078508 0.0956
19.441192661027284 0.0976
19.443642521219797 0.0971
19.444602112361792 0.1
19.447995541710100 0.0971
19.449245688204211 0.1007
19.450548413906795 0.099
19.452111029320214 0.0963
19.452546544694702 0.0974
19.455578201163632 0.0962
19.456993042817185 0.0991
19.457912338266446 0.0982
19.460444649826314 0.0984
19.460599329066962 0.0944
19.462096149271048 0.0971
19.463051245077299 0.0952
19.464509598182023 0.0951
19.466810059350429 0.0973
19.468379847384956 0.0957
19.469251507926529 0.0995
19.470305783435833 0.0974
19.474109310167592 0.0989
19.474728148111296 0.0969
19.476614662286735 0.0978
19.477655923336211 0.1002
19.478666766731688 0.0975
19.480960511083321 0.0972
19.482086060628149 0.0982
19.483424517227657 0.0987
19.485009042018216 0.0966
19.487351941986333 0.0982
19.488143831937663 0.0994
19.489245699191937 0.0982
19.490173442592496 0.099
19.493540465526831 0.0964
19.494367564767280 0.0987
19.498182563429047 0.0942
19.498453357649495 0.0995
19.499559406174175 0.0996
19.500838680353471 0.0983
19.502196043611743 0.0987
19.503877334514758 0.1006
19.504861837273427 0.0997
19.507209808057461 0.0972
19.507880733267285 0.0968
19.511834388297860 0.0979
19.513435379970222 0.0992
19.515380995280847 0.1
19.516990452868765 0.1
19.517721664812079 0.1
19.519250773350553 0.0996
19.519874777214334 0.0968
19.523628766154875 0.0989
19.524718920802314 0.0998
19.526092047400610 0.1
19.527663102868139 0.0991
19.529395131482648 0.0989
19.531450039789490 0.0992
19.532342156779922 0.0976
19.533803746466571 0.1004
19.535999422253315 0.1001
19.536430865352944 0.0994
19.538248977705358 0.1008
19.539953878988637 0.0994
19.541094141113302 0.097
19.542333047064673 0.0969
19.543603951829255 0.0969
19.544032078836388 0.0991
19.546830157087733 0.0971
19.550068287633792 0.0965
19.551129380509515 0.0997
19.553835657765429 0.0996
19.554587231599449 0.1002
19.556122063981896 0.0967
19.558422549631317 0.1013
19.559617593225273 0.0983
19.560682901505846 0.0997
19.563141870306790 0.0971
19.563786833725867 0.1006
19.565485172739599 0.0988
19.566756756958590 0.0983
19.567192039138984 0.0975
19.568116865551481 0.0973
19.570193979859422 0.0997
19.572312960017932 0.0985
19.573732011803546 0.098
19.574860555392970 0.0975
19.576430983887082 0.0975
19.579511051878878 0.098
19.580455536867760 0.0994
19.583910644040309 0.0987
19.585222755368189 0.0983
19.586546492389246 0.0987
19.588533970297231 0.0986
19.590054792902528 0.0996
19.591378280077247 0.0972
19.591796291344632 0.0968
19.593811953975859 0.0974
19.596654936067225 0.0973
19.598086149644903 0.1006
19.600274513305472 0.1003
19.600709511068878 0.101
19.601992286837518 0.0975
19.603123910620873 0.0986
19.604804429103037 0.0966
19.607204964635613 0.1012
19.607563879623946 0.1
19.611944527936497 0.0984
19.612778921301857 0.099
19.613237484992371 0.0984
19.615492091946091 0.0978
19.616371084637088 0.0982
19.618600687731636 0.1002
19.620222221714695 0.0977
19.621410734346039 0.1008
19.624560910493930 0.0978
19.625066577692245 0.0992
19.627514031229424 0.1017
19.628751955599643 0.1009
19.629617868053153 0.0991
19.630133672390134 0.0978
19.631914259840045 0.0996
19.634015625457291 0.0952
19.635089273302668 0.0999
19.636774348105952 0.0994
19.638338502693639 0.0982
19.639798924098983 0.0968
19.641048766513403 0.0995
19.643342311236328 0.1
19.645040988079195 0.098
19.647266392615446 0.0971
19.648771242913796 0.098
19.649239587778954 0.0979
19.650971227830876 0.1004
19.652899083149155 0.0985
19.654823154994570 0.1017
19.656075874836947 0.101
19.660419380544756 0.0972
19.661127782239376 0.1006
19.662053176053295 0.0991
19.664764537645411 0.0977
19.665740553604923 0.0975
19.666674148336643 0.0981
19.669664350552541 0.0989
19.670794086091732 0.1004
19.672086812108006 0.099
19.672552018095256 0.0975
19.674615114133914 0.0987
19.676457629228651 0.1004
19.677217789980705 0.1013
19.678742532454905 0.0997
19.679572781479639 0.0992
19.682406006362413 0.1006
19.683701074400759 0.0997
19.686351832534559 0.1004
19.686655000207100 0.0982
19.688867982862785 0.0989
19.690042311120912 0.1009
19.691595326297254 0.1008
19.693114920603033 0.0991
19.695281444172146 0.0999
19.696194959771770 0.1016
19.699164090926388 0.0992
19.699565227083301 0.0985
19.701341038078034 0.1003
19.702697834312165 0.0983
19.705981679718594 0.1005
19.706281167907019 0.1006
19.706895979120574 0.101
19.708963338240341 0.1011
19.711746505994569 0.1011
19.713267250106213 0.0994
19.714252090187678 0.1
19.714650983416806 0.1
19.716243187219540 0.1011
19.717791220582527 0.1008
19.719380127886957 0.0993
19.721877704946486 0.0984
19.722812044301161 0.1007
19.723574230514469 0.0994
19.725024280127606 0.0997
19.726907377137543 0.0993
19.729794234609088 0.0995
19.731275004125330 0.101
19.731818405550086 0.0977
19.734131978554373 0.0979
19.735243990216372 0.1008
19.738543152893740 0.0983
19.738910646583811 0.099
19.739857764211600 0.0993
19.741206887891039 0.0973
19.742244787561308 0.0991
19.744480239092074 0.099
19.744899904066301 0.1017
19.745514954655416 0.1001
19.747943669296390 0.0993
19.749546921917243 0.0992
19.752482970743657 0.1026
19.753090862190092 0.1
19.755658742214532 0.1002
19.757159588256140 0.0983
19.759054303623724 0.1009
19.760237212303707 0.1004
19.763235683707563 0.1
19.763947941520716 0.0979
19.766903748166811 0.0988
19.767647101917088 0.0997
19.768804143104248 0.0994
19.769614446498331 0.1018
19.771807008510141 0.1008
19.773450879941841 0.1013
19.774464069410918 0.1027
19.776932543191542 0.098
19.778583146745021 0.1007
19.779847141558808 0.1021
19.780563862631972 0.1008
19.781428229475477 0.0978
19.782699017467603 0.0994
19.784631435650176 0.0989
19.786646694973264 0.1017
19.787932879216065 0.0989
19.789817577134439 0.1014
19.790157975488885 0.0984
19.794127946354397 0.0985
19.795114827135603 0.1006
19.797039369863100 0.0994
19.797938760745616 0.1004
19.798979087630787 0.1005
19.800551097366540 0.1006
19.802945365238550 0.1011
19.804251756135379 0.1041
19.804470878484736 0.0982
19.807168304062671 0.1001
19.807590011581432 0.1016
19.810512897625031 0.0978
19.812822099016252 0.1008
19.813193545167806 0.1001
19.814532612252080 0.1013
19.816200303742399 0.0997
19.817905338554514 0.1011
19.818521211615749 0.1001
19.820891724344051 0.102
19.823470316730454 0.1014
19.824010049179055 0.0984
19.825769745022853 0.0981
19.827012861249734 0.1002
19.828769868674058 0.0986
19.829551654233210 0.1019
19.831616721801087 0.0982
19.833748247004451 0.1013
19.834721252789137 0.1018
19.836561270996174 0.0991
19.837595779501552 0.1004
19.839512824868159 0.0975
19.842011477536314 0.0971
19.842740215122475 0.0982
19.845568167616072 0.101
19.847231568943478 0.1016
19.848559003226818 0.1018
19.850731809056331 0.0997
19.852596631688058 0.1021
19.853050259336960 0.1014
19.854171868896817 0.0984
19.856657229976207 0.1025
19.857887914843271 0.0984
19.860229654238111 0.1005
19.861696297789159 0.1011
19.862574063806303 0.0989
19.864060353892981 0.1016
19.866439084122195 0.099
19.868570773002222 0.1005
19.868896497163494 0.1023
19.871199741884290 0.0984
19.871755346174819 0.1027
19.873019798942313 0.104
19.875075844458976 0.0989
19.878032523915987 0.0974
19.879228319238276 0.0991
19.879891860562093 0.1
19.880031880253288 0.1035
19.881976251943712 0.1006
19.885192854240657 0.1015
19.887340884377917 0.101
19.888639271988154 0.1013
19.890635783175405 0.1007
19.893414082810462 0.1005
19.894057509873246 0.1008
19.894571868819295 0.1002
19.895149388581238 0.0993
19.898694253059499 0.1031
19.902732253856154 0.1022
19.903289223043167 0.1006
19.904915158299474 0.1015
19.905986471802830 0.0991
19.907364177046617 0.0984
19.908694503145689 0.1012
19.911167919444825 0.0992
19.914201278381185 0.1019
19.915441456095525 0.1022
19.916251268810452 0.102
19.917220378559264 0.0997
19.919437910163175 0.1015
19.920231347153283 0.0988
19.922195714487927 0.1004
19.924527439086734 0.102
19.925634938386349 0.1015
19.927452557236535 0.1014
19.928455643957030 0.1023
19.929546145372221 0.1024
19.931860414323303 0.103
19.933090619068579 0.1016
19.933744358004954 0.1024
19.934720636467237 0.103
19.936916783594842 0.1013
19.940681344283163 0.1007
19.941868313204537 0.1025
19.944443469890270 0.1008
19.945708548214895 0.1007
19.947039156972568 0.1017
19.947510418746056 0.1015
19.948289414811736 0.1007
19.950961748027513 0.1024
19.952647590517437 0.1007
19.953757390495202 0.0996
19.956568284338385 0.1007
19.959010773392819 0.1033
19.959327866474077 0.1025
19.960157566137379 0.1015
19.962432755997263 0.1036
19.964919266757231 0.101
19.965714599816131 0.1017
19.967071900262660 0.1033
19.968625589375261 0.1018
19.971057229696751 0.1006
19.972260361343039 0.1029
19.972702334692251 0.0993
19.975719356155174 0.102
19.977570681183987 0.0988
19.979505503322780 0.1014
19.980223157001429 0.1003
19.983942429644411 0.0998
19.987114470057694 0.1035
19.988220220044415 0.0999
19.988571881923651 0.1
19.990700857631552 0.1011
19.991983251133913 0.1018
19.992998090887575 0.1
19.994872398467784 0.0996
19.996673162955641 0.0995
19.999566337488339 0.1012
19.999810926123022 0.1012
20.001793138871413 0.0998
20.003096561068016 0.1026
20.004670892492403 0.1014
20.006683635833500 0.1019
20.007604743520318 0.1029
20.009298323613443 0.1013
20.010368833133604 0.1007
20.013487116959805 0.1023
20.014441539229939 0.1012
20.016140486048059 0.0995
20.017126677459572 0.1017
20.017552310945558 0.1022
20.018683031160453 0.1017
20.020825180535891 0.1017
20.023499115220947 0.1004
20.024538152155991 0.1026
20.026313873590865 0.1016
20.027422605854156 0.1
20.029019096888373 0.1005
20.031907740802009 0.1019
20.033407462657596 0.1019
20.035491059902185 0.1014
20.037662292361048 0.0996
20.038227566663554 0.1016
20.040139340190397 0.1001
20.042169305354609 0.1032
20.045553645173438 0.1027
20.046547832166350 0.1026
20.047892189648572 0.102
20.049365779055261 0.1031
20.050556537668196 0.103
20.052144141616868 0.1036
20.056173617235071 0.102
20.056900471115657 0.1029
20.058124113337055 0.1033
20.060170255338505 0.1025
20.062130817567816 0.1018
20.062623402084711 0.1044
20.064192470803714 0.1015
20.067740532669205 0.1038
20.069098390693526 0.101
20.070939322561284 0.1017
20.072213814572141 0.1025
20.072923356197293 0.1035
20.075313241705420 0.1025
20.075588981598106 0.1017
20.077556702072222 0.0988
20.081305340745001 0.1004
20.081998337627326 0.1007
20.082732572863517 0.1039
20.084291684200576 0.1018
20.085017669684628 0.1017
20.086647234036857 0.1014
20.087823034767062 0.1018
20.090294441368755 0.105
20.090653570531465 0.1023
20.093788653917212 0.1023
20.094157202935040 0.1003
20.096457853052623 0.1005
20.097459044942592 0.1018
20.099101567267162 0.1007
20.101439581443248 0.1036
20.102898048922636 0.103
20.104881528952017 0.1036
20.105325978061742 0.0999
20.105827022330324 0.1042
20.108710307037139 0.1011
20.109806465039718 0.0995
20.111648134457045 0.1011
20.112443382122862 0.1029
20.114123769395846 0.1017
20.114564950290177 0.1034
20.115314468655399 0.1033
20.118005665301343 0.1014
20.122634984787059 0.0999
20.123813915693425 0.1056
20.123921590710495 0.1025
20.126278917037361 0.1019
20.128055226629346 0.1015
20.130431578236983 0.1037
20.131312898759404 0.1014
20.132983966028725 0.1045
20.134069547129499 0.1023
20.135380020832699 0.1046
20.137876433310666 0.103
20.138661314588386 0.1015
20.139582943337821 0.0992
20.141089563218028 0.1047
20.142750029529264 0.1017
20.144113963696462 0.1019
20.146357375734787 0.1001
20.147234337016471 0.0991
20.149289245416313 0.1022
20.149997974305005 0.1004
20.150197693802859 0.1046
20.152065684157069 0.1032
20.154848545974172 0.102
20.155648147146238 0.1038
20.158226177556767 0.1022
20.160478802136787 0.1025
20.161700092616847 0.1021
20.164449455535721 0.1034
20.166284048937779 0.1002
20.167485297448465 0.1017
20.169038867528137 0.1062
20.170522850337484 0.1036
20.172871219328485 0.1036
20.175884029303774 0.1048
20.176611844201979 0.1052
20.177351830378015 0.1028
20.178606289216678 0.1043
20.182034507028376 0.1019
20.183065739184606 0.1027
20.184385620528229 0.1014
20.187100201533827 0.1037
20.188668345607880 0.1009
20.190503452259367 0.1011
20.192185488660925 0.1034
20.195173327624904 0.1053
20.196026507630439 0.1025
20.197462110392326 0.1025
20.199406291616953 0.1017
20.199975425663762 0.1034
20.202055170469272 0.1038
20.202961000065184 0.1024
20.204127133877495 0.1048
20.206115652632196 0.0998
20.208512721491857 0.1024
20.209652641931466 0.1044
20.210818518168207 0.1054
20.213432145136331 0.1019
20.213846595687723 0.1028
20.215703413044015 0.1019
20.217559060343294 0.1017
20.219568112576521 0.1028
20.221165821995772 0.1018
20.224281070140577 0.1039
20.225166496173070 0.1018
20.226378179424557 0.0999
20.226861782533504 0.1025
20.230773145925902 0.1017
20.231630045153281 0.1043
20.232874766866782 0.1017
20.233318167855373 0.1005
20.236127806073046 0.0995
20.237951617018968 0.1044
20.239963957753165 0.1008
20.240177583131882 0.1039
20.242540909488394 0.1019
20.245097867680563 0.1015
20.245509182973795 0.1017
20.248308605409779 0.1027
20.250635153878076 0.1017
20.250920381279567 0.1043
20.252158379502646 0.0996
20.252398189754192 0.1044
20.254378142269978 0.101
20.256130452231641 0.1035
20.257438281471295 0.1005
20.259254218729946 0.1033
20.261285445393892 0.1018
20.265465383610277 0.1027
20.266325234962835 0.1044
20.270050631111033 0.1042
20.270608865682458 0.1045
20.271185123890433 0.1032
20.272311547917873 0.1011
20.273949007772725 0.1033
20.275718958553803 0.1031
20.278903505698469 0.1013
20.279479218372792 0.0991
20.280645741033723 0.1025
20.281141084518723 0.104
20.284331365402103 0.1031
20.285679322497035 0.1042
20.288061316780919 0.1009
20.289269001060902 0.1024
20.290182907416945 0.1037
20.293538087369363 0.1041
20.293833617509645 0.1004
20.296917751248071 0.104
20.297690827974233 0.1033
20.299064044912637 0.105
20.299212369931297 0.1049
20.302485205896662 0.1061
20.303719811703587 0.1038
20.304921267319617 0.1035
20.307946647043561 0.1038
20.309127513240639 0.1054
20.311640097381204 0.1024
20.313313444133140 0.1039
20.316013306359970 0.102
20.316264580292810 0.102
20.317558693215634 0.1034
20.318514286348016 0.1063
20.320370268390953 0.105
20.322626879705844 0.1058
20.324404798878692 0.1009
20.325904741881246 0.1011
20.327667708031861 0.1025
20.328588982981547 0.1042
20.329051389233324 0.1023
20.330151227446677 0.1035
20.331509054795720 0.1022
20.332727953636176 0.1047
20.334838527165175 0.1013
20.338136010878799 0.1027
20.339399264732222 0.1031
20.340958593074042 0.1032
20.342391149117397 0.1025
20.344467996026527 0.1038
20.344897677582050 0.1053
20.346951041142450 0.1018
20.349715750295193 0.1035
20.351191405067528 0.1044
20.353117497680877 0.106
20.354356915647553 0.1047
20.355880246182277 0.1032
20.358347659204853 0.1049
20.359765103071940 0.105
20.361925285116499 0.1046
20.363105984388106 0.1044
20.363759206351588 0.1063
20.367163448848711 0.1041
20.370050829802189 0.1033
20.371301205769520 0.1044
20.372239351815303 0.1032
20.372796813627485 0.105
20.373150819596336 0.104
20.378003042915847 0.1018
20.378473068567256 0.1052
20.379079939803887 0.1054
20.380174582903880 0.1059
20.381820605413417 0.1047
20.384018343466035 0.1052
20.385099593449002 0.1069
20.386955384993037 0.1022
20.389015767745892 0.105
20.389509236490163 0.106
20.391879737602022 0.1057
20.393191191355999 0.1045
20.394415417109027 0.1039
20.394833618675470 0.1028
20.396717798431133 0.1038
20.398796834130863 0.1045
20.400508893370798 0.1023
20.401610862567686 0.1037
20.403987909011324 0.106
20.405200469370005 0.1035
20.407407254593750 0.1038
20.408169989304710 0.1053
20.411607083863831 0.1042
20.414893234017239 0.105
20.415704674919990 0.1074
20.416972550676579 0.1034
20.418679501716287 0.1058
20.420122067922406 0.1023
20.420911340569809 0.1043
20.422696955496395 0.1061
20.424616823879905 0.1037
20.425054324998154 0.1043
20.426455826537801 0.1027
20.429703838363089 0.1055
20.430710716891543 0.103
20.433053720485439 0.1028
20.433644820517227 0.103
20.434498679060443 0.1054
20.435781215568220 0.1009
20.438015391729252 0.1044
20.438745277160084 0.1045
20.440287493688515 0.1045
20.442608971091225 0.1046
20.443359348853129 0.1042
20.444678521352742 0.1051
20.447432561057671 0.1061
20.448883678922520 0.1057
20.449178019025975 0.105
20.451792798047784 0.1062
20.453039892150144 0.1025
20.454801195930550 0.1042
20.456468826569431 0.1069
20.458247564176638 0.1032
20.461295775661181 0.1049
20.462751551523155 0.1055
20.463717151216752 0.1062
20.464187223028667 0.1059
20.467614617310769 0.1041
20.468578222314054 0.1046
20.469629380309538 0.1028
20.469681757126157 0.1055
20.472578518378821 0.1033
20.474102657781703 0.1043
20.477012508185066 0.1059
20.477728196907616 0.1049
20.482283230557417 0.1049
20.482967234702997 0.1044
20.483694369192101 0.1022
20.486988257516490 0.1057
20.488932902740327 0.1086
20.491331828212225 0.1066
20.493500200147835 0.1046
20.493802599809921 0.1059
20.495902971890853 0.1057
20.497126733587823 0.1038
20.498215582721112 0.1057
20.499834697010527 0.106
20.501410984846721 0.102
20.503255042862591 0.1051
20.503918647069344 0.1039
20.507249852845469 0.1055
20.508864535389140 0.1049
20.510418415006779 0.104
20.511914817686115 0.1055
20.513164104884762 0.1027
20.515462627651690 0.1059
20.517355228399122 0.1077
20.519389921325615 0.105
20.520082867778278 0.105
20.522839818722769 0.1054
20.523382915379315 0.1055
20.525980095603472 0.1054
20.526258714130410 0.1034
20.528514914963782 0.1042
20.530335263920318 0.1052
20.531866022095752 0.1043
20.533791849132740 0.1039
20.535869045710076 0.1053
20.537593757023380 0.1051
20.538461577457603 0.1059
20.539454374302551 0.1059
20.540625782237889 0.1056
20.542062332303669 0.1047
20.544114685570531 0.1055
20.545645917544860 0.1061
20.547358144888928 0.1048
20.548082574725655 0.105
20.550552845988189 0.107
20.554115911703583 0.1057
20.555154654227447 0.1067
20.556035670861107 0.1084
20.556892196974093 0.1056
20.558048018829588 0.1071
20.560768900891130 0.1067
20.561131882257559 0.1056
20.562706228187992 0.1062
20.564678342210513 0.1025
20.565496822746852 0.1062
20.569266738676212 0.1061
20.571509222475139 0.1066
20.571758672683217 0.106
20.575356587699318 0.1047
20.576878452357825 0.1074
20.578653195195372 0.1066
20.579498314232225 0.1072
20.580122786977327 0.1046
20.584631264402077 0.1052
20.585205964817700 0.1071
20.586191267590408 0.1073
20.586578873511403 0.1067
20.587622447413981 0.1065
20.590872238027131 0.1068
20.592980214991535 0.1076
20.593362264933639 0.1058
20.594493802641942 0.1044
20.596074513076385 0.1064
20.599353733203781 0.1045
20.601236753157831 0.1059
20.602715003730157 0.108
20.603075496453364 0.1066
20.604479882406299 0.1046
20.605912715571293 0.1075
20.609552029208363 0.1062
20.611121694453459 0.1073
20.613450414888472 0.1058
20.614627341911092 0.108
20.615763006307720 0.1062
20.616696895264557 0.1046
20.617577969301177 0.1057
20.619052683676610 0.1063
20.621698971714135 0.105
20.624362152763965 0.1041
20.625553019236257 0.1054
20.625831522546076 0.1053
20.627990100759817 0.1058
20.628156824035845 0.1067
20.631584752547329 0.1044
20.632459011824874 0.1063
20.634117834717518 0.1047
20.635810872088591 0.1082
20.638212170648373 0.1066
20.639265143007297 0.1086
20.640467974536460 0.1079
20.641545058027162 0.1073
20.643078793658795 0.1052
20.644419783995346 0.1064
20.648098260578138 0.1077
20.649641166488834 0.1069
20.651236108113107 0.104
20.653125804860242 0.1053
20.655807405089654 0.1073
20.658946782909180 0.1085
20.659522276958640 0.1053
20.662326249898520 0.1076
20.663051444561077 0.107
20.665787215588757 0.1083
20.667020844265000 0.1068
20.668195056067660 0.1064
20.669947563470945 0.1063
20.673011146372897 0.1087
20.673323690369596 0.1054
20.674084388584703 0.1064
20.675695747180345 0.1049
20.676776393650336 0.1064
20.677938952529374 0.1089
20.679978426615993 0.108
20.680357945779498 0.109
20.681338820149112 0.1067
20.683311133120185 0.1045
20.684649672749259 0.1079
20.685698327946092 0.1056
20.686942195561585 0.1079
20.690488926913261 0.1079
20.691636887725881 0.1092
20.693109722901099 0.1069
20.693551304912766 0.1076
20.694894390742434 0.1078
20.695476031214803 0.1072
20.698283283361285 0.1068
20.698591278559036 0.1054
20.702280711967923 0.108
20.703476944603075 0.1049
20.706689078516209 0.1076
20.707247003236475 0.1083
20.707966129433217 0.1082
20.710900061442732 0.1085
20.712228724208885 0.1068
20.713720388572234 0.1058
20.715290444027637 0.1088
20.715671458552833 0.1045
20.718769156360135 0.1071
20.720441020442230 0.1091
20.722216899572221 0.1067
20.724151950832365 0.1076
20.725068384930690 0.1081
20.725122672290315 0.1078
20.726828857837010 0.1067
20.729094131118984 0.1084
20.729648520807416 0.1048
20.731199074694104 0.1089
20.734684293138887 0.1089
20.736135683761500 0.1084
20.736876159131569 0.1059
20.739968243386851 0.1074
20.741719649897821 0.1059
20.743537766633292 0.1086
20.743665774506020 0.1071
20.744641719956523 0.1075
20.747154035309055 0.1096
20.747668473922356 0.1076
20.748981794420427 0.108
20.753130660725382 0.1059
20.756052729064496 0.1101
20.757518306825357 0.1083
20.759110929598567 0.11
20.759940193633454 0.1074
20.762456140030348 0.1076
20.763944513725267 0.1061
20.764499966042305 0.1071
20.766577875590258 0.1076
20.769109703110637 0.1057
20.770271210044918 0.1074
20.773429664363700 0.1055
20.774758973245014 0.1083
20.775312857587078 0.1066
20.775494589251242 0.1079
20.779030703973966 0.1078
20.781025406705282 0.1076
20.782401084012353 0.106
20.783495766430917 0.1086
20.785629688599887 0.1072
20.786362400876737 0.1105
20.789853331240121 0.1061
20.790988212844933 0.1047
20.792565684018506 0.1071
20.793850908530075 0.1074
20.795608085798545 0.1068
20.796479526683335 0.1089
20.798691498680540 0.1082
20.800307822943918 0.107
20.802413657174263 0.1054
20.804289918848909 0.1078
20.806254781582986 0.1094
20.806628204422768 0.1077
20.809210645936808 0.1088
20.810797600770190 0.1074
20.811765822590168 0.1072
20.814326362047179 0.1085
20.815423819895948 0.1074
20.818702195641315 0.1087
20.819189668320266 0.1051
20.822384913940283 0.1058
20.823154910113598 0.1067
20.825766932336489 0.1091
20.826836855956920 0.1065
20.828314125501315 0.1068
20.829841293792320 0.109
20.833498734386595 0.107
20.834678186601998 0.1101
20.836997357307101 0.1074
20.837749474379596 0.1097
20.839403587576761 0.1084
20.841621008976290 0.1095
20.843909723704755 0.1074
20.844122709957801 0.1059
20.846656609302009 0.1104
20.847179624050401 0.1083
20.850275185250641 0.1087
20.851569224438116 0.1114
20.853199448408070 0.106
20.855030220559442 0.1076
20.855409120103833 0.1073
20.856338934018513 0.1093
20.858625132866067 0.1075
20.861600630880034 0.1078
20.863536605464926 0.1095
20.864326084673547 0.1066
20.866212988853466 0.1079
20.866768545104158 0.111
20.869051673678122 0.1106
20.870388242810392 0.1059
20.872274591639460 0.1068
20.873387326922625 0.1085
20.873620052330043 0.108
20.875455095288650 0.1073
20.878508320299787 0.1081
20.879501684507947 0.1094
20.879981036348145 0.1088
20.883418531449841 0.1081
20.884329617811957 0.1094
20.886108044903789 0.1099
20.887839809961051 0.1083
20.889541886156636 0.1091
20.892123356105675 0.1118
20.892388518827929 0.1085
20.894948987504513 0.1115
20.896860056469158 0.1069
20.898480540065584 0.1091
20.900039534588302 0.1089
20.901601145780184 0.1072
20.903667308675434 0.1051
20.905084109876544 0.111
20.906791864701542 0.1055
20.906892010420680 0.1071
20.908866460954989 0.1083
20.911093847694701 0.1073
20.911316360665207 0.1091
20.913094659502356 0.1091
20.917037140576422 0.109
20.918862348464152 0.1084
20.919941419478995 0.1097
20.921508286771257 0.1078
20.923213209130818 0.1087
20.923829652919391 0.11
20.925061729896875 0.1082
20.926893582383162 0.1084
20.928360419808310 0.1113
20.930296060926018 0.1095
20.932809224809890 0.1082
20.934073669441187 0.1102
20.936058965680814 0.1085
20.936495111420552 0.1078
20.938386345348402 0.1083
20.938890111925765 0.1093
20.941594154076043 0.1103
20.943583135833098 0.1105
20.944922962409613 0.1092
20.946631283124063 0.1092
20.947494494448211 0.1084
20.948255697723724 0.1057
20.950855617910253 0.1095
20.951258595693719 0.1089
20.953337014401150 0.1056
20.954668219233735 0.1096
20.955795501665772 0.1069
20.958489473277030 0.1093
20.960264065258560 0.1074
20.961278423698886 0.1084
20.965014998422735 0.1104
20.966344954985473 0.1108
20.966695241941007 0.1083
20.968286343974057 0.1109
20.970281485095722 0.1088
20.972068703134205 0.1091
20.974166516345399 0.1095
20.975199530442172 0.1098
20.976991240428493 0.1108
20.978854054829920 0.1099
20.979285510572495 0.1104
20.981322821886359 0.1105
20.982042398498617 0.1092
20.984078453631373 0.1098
20.986262862607393 0.1123
20.986662475323147 0.1097
20.990120819388629 0.109
20.990857389973399 0.1104
20.991865648199401 0.1086
20.994439897949086 0.1095
20.995915453144455 0.1101
20.996877927212232 0.1091
20.999942432419299 0.1118
21.001574610692547 0.1064
21.004781169896209 0.1091
21.005754650704663 0.1086
21.006490789223534 0.1095
21.008710967877242 0.1076
21.009553277772962 0.1084
21.012635737011852 0.1093
21.014541243554540 0.1074
21.015785645922797 0.1098
21.017002459889316 0.1075
21.018066344021143 0.108
21.018573409538835 0.1107
21.019939838298257 0.1097
21.023894748460354 0.1093
21.025217331382176 0.1107
21.026871905642619 0.1105
21.029034968278449 0.1098
21.029546448811573 0.1101
21.030899232286139 0.1088
21.032762048008060 0.1071
21.033320901253209 0.1098
21.035468132231649 0.1089
21.036257443741679 0.1096
21.038170842367268 0.1107
21.038758115592355 0.1089
21.041883110310213 0.1118
21.043445258408806 0.1093
21.045779396755737 0.1076
21.047446191202688 0.11
21.048242939366911 0.1096
21.051383109040312 0.1116
21.052967367118303 0.1098
21.053143634251178 0.1088
21.056010177302852 0.1088
21.059394734088187 0.1089
21.060114088537322 0.1113
21.060504865402972 0.1102
21.062670491832598 0.1103
21.063014491538155 0.1095
21.065099775210776 0.1108
21.066772799215581 0.1091
21.068547394360110 0.1108
21.068855642334725 0.1076
21.071983438541181 0.1079
21.073134479295437 0.1124
21.074470147657660 0.1106
21.077100285984411 0.1098
21.078831501701416 0.1098
21.080892697911985 0.1084
21.081118703205131 0.1096
21.084056073489204 0.1104
21.084826551068179 0.1079
21.085975221917646 0.1097
21.087638818568070 0.1105
21.089217291819796 0.1126
21.091983636936423 0.1082
21.093144735461038 0.1113
21.095007675509212 0.111
21.096608154765249 0.1122
21.098750087331158 0.1115
21.099366659744163 0.1111
21.101420197409787 0.1117
21.103645976280248 0.108
21.104078832783955 0.1087
21.106027581367627 0.1094
21.108088644428896 0.1108
21.109290086987972 0.1094
21.110996778150326 0.1119
21.112613114019325 0.1121
21.114438910423846 0.1114
21.115560568864630 0.1093
21.117476235424672 0.1098
21.118749902741982 0.1095
21.119315220563710 0.1093
21.121978649404561 0.1113
21.123695289578599 0.1103
21.126304956699368 0.1126
21.127312169405052 0.1097
21.129097766846638 0.1108
21.130219687755353 0.1101
21.131744714282934 0.1075
21.133335723312136 0.1094
21.134838093072688 0.111
21.136230142819091 0.1143
21.138165327406593 0.1113
21.139188620864264 0.111
21.141177395519087 0.1105
21.144758345335607 0.111
21.146508219414677 0.1105
21.148524757852915 0.1127
21.148606165978560 0.1124
21.149751303801544 0.1121
21.153100135026701 0.1126
21.153617844672898 0.1087
21.155182266777892 0.1095
21.156953949075643 0.1114
21.157943744242090 0.1114
21.161032105684136 0.1099
21.162828095347457 0.11
21.163294170033687 0.1099
21.164874698429838 0.1108
21.166649053167198 0.113
21.167293933417735 0.1126
21.169319698605900 0.1105
21.171379425277991 0.1112
21.172967184338919 0.11
21.175724368987755 0.11
21.176997968956751 0.1108
21.177631596609338 0.1127
21.178650422492836 0.1112
21.181544328375249 0.1118
21.182957669693479 0.1112
21.183947286305404 0.1158
21.185909508715177 0.11
21.189658036938173 0.1103
21.190091938883359 0.1097
21.191376714987097 0.1113
21.193485256939873 0.1114
21.194759601566759 0.1116
21.198106086951324 0.1094
21.200422093120203 0.1114
21.201634356070151 0.1088
21.202814822026756 0.1118
21.205497671017227 0.1115
21.205662195839089 0.1104
21.206919143831310 0.1125
21.210166780117923 0.1094
21.210476441182973 0.1088
21.212219454921996 0.1088
21.214282724377295 0.1092
21.215473480912923 0.1113
21.218062551590329 0.1114
21.219542472209763 0.1122
21.220875390450921 0.1124
21.221704470413467 0.1097
21.224343156709494 0.1109
21.225840605626097 0.1137
21.227453594970338 0.112
21.228667590949446 0.1119
21.229581688506855 0.1109
21.231772453047579 0.1118
21.236144004909402 0.1112
21.237847642400649 0.1104
21.240295439553044 0.1121
21.241114200997462 0.1117
21.242802959652629 0.1113
21.244955256500198 0.112
21.245726121554597 0.1119
21.247293747340805 0.1105
21.247780579361471 0.1107
21.250134222128828 0.1087
21.253449147963902 0.1109
21.254405677628871 0.11
21.255097274907222 0.113
21.259951654345127 0.1105
21.261791263467792 0.1105
21.262606847400697 0.1105
21.263636213185276 0.1112
21.266145000860913 0.1107
21.267179889427684 0.1151
21.267985006278117 0.1132
21.270639712828121 0.1102
21.273945850845990 0.111
21.274544980744718 0.1135
21.276291040610882 0.1122
21.277469482510757 0.1132
21.280248850932107 0.1101
21.282361902482222 0.1128
21.283093660618114 0.1116
21.284553730973244 0.1122
21.284790472156075 0.1125
21.287090921777889 0.1112
21.287789812429825 0.1124
21.290471254223181 0.11
21.291371599282122 0.1116
21.292531687240761 0.1121
21.294678682610147 0.1122
21.297704601590482 0.1123
21.298058473940632 0.1114
21.299410927657345 0.1138
21.301903174744822 0.1114
21.305204169491290 0.1098
21.305433875910683 0.111
21.305832436788755 0.113
21.306561931728744 0.1115
21.307579684734840 0.1105
21.309023373156446 0.1129
21.310060704670214 0.1114
21.313446976327587 0.1106
21.316580829918468 0.1115
21.316919411165529 0.1157
21.318424277332035 0.112
21.320921315988425 0.1147
21.323221524062880 0.1129
21.323558081197330 0.1127
21.326383053467850 0.1141
21.327354137965063 0.1147
21.328506706461702 0.1109
21.330424064102324 0.1119
21.332063991905262 0.1141
21.333724781463118 0.1145
21.334075914164583 0.1127
21.337313373498361 0.1127
21.339147408149568 0.1138
21.342577353691453 0.1142
21.343752016219707 0.1129
21.346127867022656 0.1119
21.346679441179390 0.1132
21.349159189871177 0.1125
21.350033072869024 0.1128
21.352336758268287 0.1116
21.353644354130051 0.1112
21.354990110950418 0.1145
21.358415101336519 0.112
21.359384621268127 0.1124
21.361414944935081 0.1131
21.362650008647975 0.1124
21.365798651373350 0.1145
21.367057979071095 0.1139
21.369335194879909 0.1139
21.371025917313553 0.1116
21.372000451457478 0.1127
21.372219927029814 0.1131
21.373825209802796 0.1142
21.375252020918811 0.1117
21.377243742672658 0.1126
21.379979486227160 0.1148
21.382920080024284 0.1144
21.384443822515237 0.1137
21.386425078876002 0.1128
21.388251947725120 0.1144
21.388955405868916 0.1134
21.391311030398160 0.1141
21.392057164668117 0.1131
21.394630461620576 0.1147
21.396746099219325 0.114
21.397806517387817 0.1127
21.400979453607576 0.1144
21.402579225017764 0.1121
21.403311014316841 0.1129
21.405128462813238 0.1126
21.406940710915741 0.1135
21.409107528301440 0.114
21.409906198650486 0.115
21.411504879060946 0.1117
21.413166340279581 0.1121
21.415319037302723 0.1128
21.416664354038350 0.1151
21.419196457402581 0.1132
21.419808614534794 0.1131
21.420618914419027 0.1116
21.425075220340318 0.1122
21.427576527852750 0.1142
21.429246635121455 0.1137
21.430148522703234 0.1132
21.431200563006840 0.1119
21.432150315663748 0.1144
21.433426319513533 0.1156
21.435273993049904 0.1105
21.437773228096852 0.1127
21.438062065474956 0.1117
21.440001256186381 0.1129
21.441649968870625 0.1161
21.444676518611882 0.1131
21.446600393203383 0.1145
21.448851085017683 0.117
21.450069532054570 0.1144
21.451904568239840 0.1158
21.452758099618254 0.1131
21.455871898425499 0.1132
21.457319242115911 0.1143
21.458251850300591 0.1152
21.459083620008116 0.1138
21.462627394218803 0.1135
21.464443276950647 0.112
21.466241869077255 0.1143
21.466883637550691 0.1125
21.468353211066020 0.1153
21.470226403958247 0.1155
21.472118606427053 0.1161
21.473326372284092 0.114
21.474860812903142 0.1129
21.476848165082192 0.1143
21.479108548156045 0.1125
21.479657124419671 0.1147
21.481084315112856 0.1155
21.481623498081035 0.1109
21.485229985406828 0.1125
21.486148462482873 0.1132
21.488257491252892 0.1134
21.489241878061428 0.1169
21.490143799475916 0.114
21.491330040303122 0.1137
21.494210171194759 0.1154
21.495649031346169 0.1137
21.497945898870725 0.1144
21.500253246442789 0.1145
21.500528984079718 0.1141
21.503463506486984 0.1113
21.505074007398509 0.1141
21.505599810854747 0.115
21.507437008284207 0.1139
21.508058777961399 0.1151
21.509455567031097 0.1132
21.510241346879518 0.116
21.512095087345486 0.1136
21.513835569726051 0.1164
21.515310420057954 0.1138
21.518113376131456 0.1155
21.519371327096046 0.1147
21.519635195646316 0.1155
21.522443039934497 0.1177
21.524415204799894 0.1143
21.526217332381872 0.1142
21.528255262326290 0.1143
21.529546708206059 0.1137
21.529782444041174 0.1141
21.532273730636728 0.1151
21.535823611512004 0.1146
21.536521645180670 0.1172
21.539239833572747 0.1149
21.540491648596458 0.1112
21.542456993238037 0.1134
21.544916506321577 0.1144
21.546214305478550 0.1147
21.548124419106323 0.1127
21.550099223545484 0.1138
21.551215185290474 0.1141
21.553495392695076 0.1157
21.554846889321475 0.1173
21.555713848857760 0.1139
21.557638341213252 0.1162
21.559883139805923 0.115
21.560845657628825 0.1149
21.562447364507229 0.1126
21.564169550340530 0.1177
21.565587565219165 0.1152
21.566794744585959 0.1153
21.568531769518732 0.1128
21.571590383926484 0.1118
21.572359228370917 0.1136
21.573467080201254 0.1159
21.574687933418016 0.1127
21.578023993698483 0.1167
21.581355948338132 0.1159
21.583393410623970 0.1157
21.585565812319420 0.1139
21.586758903424055 0.1137
21.588078844217250 0.1153
21.589383009782303 0.1152
21.589787776824224 0.1147
21.590912643463035 0.1134
21.596525741686932 0.1137
21.597212169985202 0.1146
21.599392206219875 0.1128
21.599841123228771 0.1141
21.600971889903313 0.1144
21.603027675748709 0.1164
21.604412321560325 0.1173
21.605199657798213 0.1149
21.606733689579059 0.1165
21.609708149874184 0.1145
21.612135389260988 0.1153
21.614160579184844 0.1132
21.614388558947201 0.1149
21.616441397309817 0.1155
21.618616644768739 0.1129
21.621276395321580 0.1185
21.623002170127556 0.1171
21.623428921190452 0.1167
21.625512306483195 0.1136
21.627387120966734 0.1177
21.628700419066050 0.1167
21.629723077033546 0.1176
21.632034613557654 0.114
21.634220148615015 0.1147
21.635550578604118 0.1147
21.637172652721436 0.1156
21.637991891683068 0.115
21.639626226189456 0.1139
21.642344429165910 0.1149
21.643389921698564 0.1139
21.645636505853648 0.1138
21.647159541221065 0.117
21.648231928444670 0.1203
21.649976437793523 0.1166
21.651271405920554 0.1176
21.652391584345718 0.1178
21.655547316272280 0.1162
21.657128746965533 0.1162
21.657608990315595 0.1167
21.659417765288286 0.118
21.662424854341470 0.115
21.663562219160546 0.1178
21.664267161919742 0.1148
21.666826011966375 0.1146
21.668369290645078 0.1184
21.668984101328594 0.1137
21.670227525673738 0.1169
21.673130665396627 0.1172
21.674233817365685 0.1178
21.677172416321387 0.1153
21.678710753680466 0.1154
21.679845944042437 0.1151
21.682200877095916 0.1154
21.683243583628148 0.1183
21.686515802415929 0.1189
21.687055308347272 0.1155
21.690164261775664 0.1153
21.693828597417621 0.116
21.695134600451397 0.1161
21.696555486220291 0.1164
21.697134873862343 0.115
21.699645314288304 0.1148
21.700357107668236 0.1176
21.700710391735086 0.1187
21.702900172898243 0.1142
21.704202916307132 0.1153
21.704331995198054 0.1169
21.705163444810619 0.1171
21.709030173807431 0.1157
21.710372526712469 0.1156
21.711709104758913 0.1148
21.714696051445149 0.1166
21.715384307341022 0.1144
21.717854844562957 0.1157
21.720603508294818 0.1175
21.721403619804832 0.1159
21.723835671748422 0.1171
21.726193346716290 0.1153
21.727528586373690 0.1135
21.729575129093824 0.1181
21.731066945194677 0.1175
21.735072360992941 0.1142
21.735392880298683 0.1171
21.737112343705608 0.1189
21.737883672931186 0.1178
21.739734228548780 0.1169
21.742135193866069 0.1198
21.744277656900209 0.1144
21.745619792302012 0.1173
21.747795895896445 0.1152
21.748482739510113 0.1144
21.749726278440285 0.1157
21.751650117495096 0.1186
21.752411481282763 0.1183
21.754386604593805 0.1154
21.755763766930336 0.1174
21.758916208338849 0.119
21.760303716105284 0.1166
21.762567493154286 0.1165
21.766403661989919 0.1178
21.768139860847544 0.1164
21.769152546014368 0.1152
21.771351963007891 0.1184
21.772033756563626 0.1157
21.773946361310799 0.1158
21.777904103940216 0.1198
21.778338546163177 0.12
21.780518371101387 0.1152
21.781833927758420 0.1162
21.783979383778142 0.1176
21.784969161502364 0.1172
21.786456169372816 0.1177
21.787861303476653 0.1167
21.788977357680725 0.1148
21.789337105502725 0.1165
21.791138636764749 0.1161
21.793239241211687 0.1166
21.795099617741677 0.118
21.796952309103638 0.1161
21.798304935033176 0.1181
21.799005951946157 0.1155
21.801711981307264 0.1162
21.802303391989792 0.118
21.803947842945288 0.1165
21.805304716838634 0.1171
21.806610287520684 0.119
21.808570885996961 0.1181
21.809186571103432 0.1187
21.813541257724260 0.116
21.814578404249108 0.1169
21.815656595449063 0.1192
21.818780953242744 0.1175
21.819896894704133 0.1173
21.820124112303894 0.117
21.823562970011587 0.1169
21.823958144136711 0.1173
21.827364293820853 0.1158
21.829681741284869 0.1177
21.830716241256784 0.1176
21.832102885190778 0.1167
21.834914625015216 0.1179
21.837598686876866 0.118
21.838460473014770 0.1197
21.839351410485982 0.1162
21.840907327161961 0.1191
21.842000492756529 0.1189
21.842766731151624 0.1191
21.846881404479127 0.1157
21.847757785903035 0.1181
21.849202028679048 0.1184
21.850579825803145 0.1174
21.852802644063587 0.1212
21.854465058419681 0.1169
21.857843055652154 0.1156
21.858450455639463 0.1185
21.859339570008622 0.1163
21.861521572674469 0.1169
21.863949187253322 0.1183
21.865788626793258 0.1174
21.866105635889095 0.117
21.869445473966913 0.1164
21.872514139319371 0.1168
21.873053287727725 0.1169
21.873674789588396 0.1186
21.875984978819716 0.1179
21.876855432580911 0.1166
21.879748626428132 0.117
21.881295477640620 0.1183
21.883444385668870 0.1198
21.883956213086410 0.1176
21.886375353643398 0.1182
21.888810385123222 0.1179
21.890057620495153 0.1179
21.890744868354979 0.12
21.893070434606731 0.1189
21.895935149636898 0.1194
21.897815727470512 0.1158
21.900265891935423 0.1195
21.901877858372192 0.1166
21.902457640921693 0.1185
21.904414477846871 0.1169
21.907226812616770 0.1197
21.909312832809693 0.1169
21.909501796462468 0.1177
21.911571412622450 0.1181
21.914031039845465 0.1164
21.915433694769575 0.1193
21.918688225560434 0.1158
21.919699884007169 0.1176
21.922967139670916 0.12
21.923802104077751 0.1167
21.925139537957179 0.1193
21.925959493591208 0.1171
21.929549402185486 0.1188
21.930860860192645 0.117
21.932878879276114 0.1178
21.934654370244775 0.1172
21.937349185100768 0.1194
21.938922851874825 0.1179
21.940621170419636 0.119
21.941961606839179 0.1191
21.943900585099247 0.1173
21.946061646862052 0.1195
21.947491405929018 0.1183
21.950416708387305 0.1193
21.951460601200612 0.1167
21.952561042745671 0.1199
21.955571357001478 0.1182
21.957068152811782 0.1196
21.958464103432121 0.119
21.960673454752257 0.1191
21.962095780081672 0.1206
21.963865370250446 0.1189
21.965824961734530 0.1171
21.967023950875870 0.1182
21.970879397021367 0.1204
21.971438171847890 0.1142
21.973868612604516 0.1185
21.976213471379147 0.1212
21.977982510628447 0.1173
21.979441919172920 0.1182
21.981302166900221 0.1163
21.983823665688142 0.1182
21.986097222576095 0.1171
21.986581775446005 0.1183
21.988910044450606 0.1198
21.991182742772470 0.1183
21.992258128962032 0.1175
21.993571261165467 0.1207
21.996775963951695 0.1217
21.997936987147135 0.1199
22.000955661499646 0.1203
22.001340223355989 0.1192
22.002572819224799 0.1203
22.005956740165903 0.1187
22.006972173764531 0.1183
22.007856546649279 0.118
22.010116927978775 0.1204
22.011241892148032 0.1214
22.011816358098553 0.1189
22.012795589610288 0.1216
22.013448742515383 0.1206
22.015776185632628 0.1214
22.017287289588374 0.1195
22.019475452527171 0.12
22.019927255828978 0.1185
22.024301879187540 0.1173
22.027063261020562 0.1191
22.027835404546892 0.1199
22.028790949757738 0.1189
22.029624553355848 0.1206
22.031592815166647 0.1198
22.033924130841211 0.1167
22.034171977447755 0.1197
22.037646902392034 0.1191
22.038269798429290 0.1182
22.042344120244099 0.1221
22.042752765532988 0.1189
22.043268937095924 0.1214
22.047197055414728 0.1202
22.047806230221056 0.1216
22.049258628870998 0.1196
22.050387799347956 0.1206
22.053260570753793 0.1179
22.053576658557812 0.1216
22.054939343289071 0.1187
22.055137456844992 0.1194
22.056576392197154 0.123
22.058021583041668 0.118
22.061830574337272 0.1192
22.063612548984811 0.1217
22.063906619041369 0.1203
22.066896385191633 0.1193
22.067828217346534 0.1189
22.068774237773120 0.1188
22.069884153939736 0.1204
22.071551027909127 0.1227
22.072573800247685 0.1227
22.075249294097350 0.119
22.076540448411791 0.1185
22.078194693506632 0.1204
22.079234831583772 0.1192
22.080387470130546 0.1214
22.083982917569269 0.1202
22.085445165837147 0.1189
22.087401673018405 0.1205
22.088600783312462 0.1198
22.090178085035845 0.1198
22.093479451251003 0.1189
22.095236939468887 0.1207
22.096338587458224 0.1238
22.097973751926702 0.1209
22.099050928966328 0.1185
22.101302339842860 0.1189
22.102603392709245 0.1197
22.106906784347920 0.1203
22.107143212503459 0.1212
22.107979856323134 0.1206
22.109344039703181 0.12
22.111714968737584 0.1166
22.112468837272960 0.1196
22.115430814415724 0.1192
22.116445803448425 0.1203
22.119078279171806 0.1211
22.119899740116292 0.1216
22.121289452237555 0.1165
22.122295002530205 0.121
22.124694756149136 0.1219
22.125754263027709 0.1203
22.128382974992803 0.1214
22.128662370899125 0.1202
22.130908390759767 0.1183
22.132721721741436 0.1225
22.134395436344555 0.1194
22.137311193007253 0.1213
22.138682934224839 0.1192
22.140726988692101 0.1186
22.142836848192943 0.1221
22.143593161491609 0.1226
22.144726745194550 0.1212
22.148264622993310 0.1208
22.150393515542671 0.1203
22.150928421156785 0.1216
22.153175059962290 0.121
22.154595782091011 0.1217
22.156863605499574 0.1231
22.158877511889891 0.1218
22.159223957881899 0.118
22.161184899624232 0.1196
22.163840232847740 0.1234
22.165606900258670 0.1202
22.167566940116853 0.1194
22.170606026417111 0.1223
22.171853530651322 0.1216
22.172419105781881 0.1189
22.174582263230270 0.121
22.176706766359089 0.1229
22.177142557231839 0.1213
22.178604543310549 0.1211
22.179081084691457 0.1226
22.180881542668072 0.1199
22.183048354446296 0.1217
22.184577000025563 0.121
22.184744508036893 0.1214
22.188330312417175 0.1232
22.190644964284058 0.1234
22.192454648750257 0.1213
22.194390340007157 0.1212
22.194746404030834 0.1215
22.196430114977780 0.121
22.198947683758526 0.1194
22.200707784377073 0.1216
22.201886835478753 0.1218
22.203074584204440 0.1184
22.204156523421602 0.1214
22.204502328736869 0.1212
22.207344291221954 0.1225
22.209432305517222 0.122
22.210898774374250 0.1243
22.212887414384902 0.121
22.214690192721214 0.1204
22.215828964983256 0.1216
22.217955660193361 0.1237
22.219876665099360 0.1212
22.221481473534951 0.1234
22.224517020202509 0.1217
22.224703197725109 0.1199
22.226003260483552 0.12
22.227368925491309 0.1213
22.230633464563066 0.1196
22.231807964240311 0.1235
22.232951732021959 0.1214
22.234861061330815 0.1214
22.239125349999696 0.1223
22.240983695914135 0.1201
22.241619131864564 0.1207
22.243503171615146 0.1239
22.244549675878723 0.1225
22.245449015190125 0.1207
22.248663977894445 0.1203
22.249755553756444 0.1246
22.250573405640026 0.1193
22.252566619058317 0.1212
22.255355099866609 0.1213
22.257038272433864 0.1198
22.258248089270971 0.1223
22.259128222200061 0.1224
22.260269262038168 0.122
22.260608038312434 0.1205
22.263044598846875 0.1225
22.264227535140815 0.1201
22.266628396175818 0.1207
22.268867113060484 0.1213
22.269077972243185 0.121
22.271052924983277 0.1219
22.272294582867644 0.1199
22.274735740447127 0.1221
22.275496586492885 0.1246
22.277992603478907 0.1196
22.279757281679760 0.1225
22.281613975881221 0.1216
22.283103531058401 0.1209
22.284789727902215 0.123
22.285881479192113 0.122
22.287203617246725 0.1217
22.287559151736829 0.1223
22.291604927302199 0.1214
22.292195990040767 0.1222
22.293645123337434 0.1235
22.295906970667982 0.1222
22.296418162461105 0.1216
22.298505178105088 0.1204
22.300139215359504 0.1211
22.301458777780560 0.1237
22.304787757216936 0.1221
22.306727600950261 0.1226
22.307755990184976 0.1248
22.309771474322350 0.1213
22.311317642391604 0.1214
22.313570888038168 0.1222
22.314218091454148 0.1211
22.316574460078172 0.1233
22.317008916986790 0.1222
22.320062847610306 0.1217
22.321619264654441 0.122
22.322878168117185 0.1224
22.323994663640143 0.123
22.326073114662464 0.1248
22.327443642493325 0.1223
22.328616518132595 0.1221
22.331332059837194 0.1246
22.334882866744167 0.1228
22.337497422047658 0.124
22.338286768158802 0.1207
22.339233997818805 0.1234
22.340273892067682 0.1214
22.342602620617033 0.1261
22.345341407997598 0.1215
22.346032407992599 0.1214
22.348636892582018 0.1227
22.349947404724471 0.1218
22.351428352449954 0.1228
22.353644056829186 0.1219
22.354773354016359 0.1229
22.356062677849245 0.1235
22.356773949915421 0.1231
22.359447599981433 0.1247
22.360917740332361 0.1173
22.361323656810217 0.1238
22.363113106197122 0.1227
22.364763174015913 0.1206
22.367205236664152 0.1209
22.369982721468858 0.1229
22.370594020262413 0.1231
22.374314206512871 0.1233
22.375643205495138 0.1225
22.378983590487543 0.1235
22.379426136933567 0.1231
22.382115254999306 0.1236
22.383918033039521 0.1219
22.384909745707745 0.1214
22.386020059332139 0.1234
22.389278465034568 0.1221
22.390066216183026 0.1236
22.391612374371419 0.122
22.393978098709237 0.1219
22.395860968250268 0.1226
22.397127281169766 0.1221
22.398770083539880 0.1239
22.400471744668895 0.123
22.401502310056468 0.1237
22.402374666378375 0.1242
22.406216637898019 0.1228
22.407102836084210 0.1216
22.409207872826904 0.1226
22.410115287403436 0.1256
22.411925568716224 0.1245
22.415359416078651 0.1238
22.416761540830493 0.125
22.417324440909251 0.1201
22.418514676417463 0.1237
22.419936753188949 0.125
22.421582055436545 0.1244
22.423577197464937 0.1245
22.424801011571908 0.1232
22.426155651899347 0.1233
22.426795608930906 0.1254
22.428325784423926 0.1243
22.429654077463557 0.1223
22.433614073613594 0.121
22.434547956457489 0.1264
22.436949919342027 0.1243
22.439300094718110 0.1214
22.440829586757577 0.1224
22.442883899814159 0.1234
22.445634505814521 0.1272
22.445953488981644 0.1235
22.447833134304219 0.1207
22.448794561226993 0.1234
22.450560364322335 0.1212
22.452144772096410 0.1227
22.453441004785542 0.1265
22.455689793688894 0.126
22.456834831334930 0.1238
22.457468037403789 0.1255
22.459265668011078 0.1208
22.461175758596521 0.1233
22.463799368006732 0.1245
22.465172592942132 0.1187
22.466546674446111 0.1203
22.467227057145319 0.1209
22.469203265978141 0.1254
22.470452162176969 0.1238
22.472621809479520 0.124
22.473741597487866 0.1208
22.476109144750204 0.1225
22.476851546746008 0.1236
22.478705885301331 0.1233
22.481334741046542 0.1232
22.482685299711850 0.1227
22.485683789161218 0.1252
22.488499756077157 0.1238
22.490020903283245 0.1222
22.490599463459375 0.1237
22.493069135610178 0.127
22.493550218869235 0.1245
22.498225417254329 0.1217
22.499062454186951 0.1231
22.500838585585431 0.1207
22.501350551684286 0.1248
22.503912549208462 0.1236
22.504361983457549 0.1227
22.506713652478112 0.1254
22.508295605087220 0.1257
22.510972154277624 0.1233
22.511896103595088 0.1229
22.513920891630146 0.1241
22.514608060459054 0.1218
22.515304108194496 0.1256
22.518727193439027 0.1224
22.520102036020536 0.126
22.521195784083240 0.1224
22.523686925429125 0.1232
22.526217651888160 0.1256
22.527532221425130 0.1232
22.529229830778366 0.1284
22.531673619164987 0.1234
22.533732492933606 0.1255
22.535046112278291 0.1262
22.536060185099821 0.1232
22.537333016451399 0.1242
22.539116394423004 0.1246
22.540423097541847 0.1244
22.542676977206796 0.1256
22.546463528977601 0.1244
22.548677888851611 0.1243
22.549216236608512 0.1261
22.550806586953986 0.1222
22.551648884720159 0.1253
22.553035492342580 0.1234
22.554813159092152 0.1237
22.556211816710970 0.1253
22.558014753454458 0.1244
22.559278725417332 0.1237
22.561891200313749 0.1241
22.562734316534645 0.1238
22.565542829344100 0.1218
22.567727905599529 0.124
22.567868814401390 0.1252
22.569732299828168 0.1237
22.572026005684560 0.1236
22.572082664608448 0.1276
22.576247211941386 0.1254
22.578773882334225 0.1243
22.580841756280378 0.1217
22.583407361801651 0.1228
22.584136475668007 0.1233
22.585258580966229 0.1259
22.585558168629575 0.1263
22.589060197980235 0.1233
22.590341164305787 0.1245
22.591300790033184 0.122
22.594809970778424 0.1259
22.595102610705673 0.126
22.596831914658175 0.1215
22.598942097622899 0.1262
22.600465719381230 0.1252
22.601729792502514 0.1231
22.604387282743080 0.123
22.607221718584622 0.1258
22.608236694873273 0.1266
22.610520275190829 0.1264
22.611750185705809 0.1239
22.614291033471684 0.1263
22.615191305304119 0.127
22.616950439758305 0.1211
22.619842369339224 0.1249
22.620198874854285 0.1274
22.620958645242766 0.1244
22.623879573329784 0.125
22.626711323232580 0.1261
22.627020655740907 0.1251
22.629481836677925 0.1256
22.631112408048821 0.1241
22.631446173069619 0.1244
22.632678597246166 0.1268
22.635089953109226 0.1249
22.637599904962563 0.1254
22.638243427548908 0.1246
22.640746536229869 0.1237
22.641044303559482 0.1267
22.642698466931819 0.1266
22.644047290483588 0.1251
22.645685174331135 0.126
22.647567068080178 0.1227
22.649463814471655 0.1238
22.650806594008831 0.1253
22.652995587373347 0.128
22.654563908254406 0.1239
22.657385052759270 0.1249
22.657744540442692 0.1263
22.659097623383456 0.126
22.661045912363658 0.1263
22.663306561502566 0.125
22.664770394964858 0.1257
22.668113884678831 0.1268
22.670275741579864 0.1224
22.670860970650306 0.1254
22.672654824933435 0.1234
22.673961936712509 0.1242
22.674466205835920 0.1244
22.678283522787009 0.1266
22.678607256650434 0.1266
22.680104231919696 0.123
22.682611484688781 0.1244
22.684209510448234 0.1255
22.685547106718918 0.1229
22.687437030885377 0.1233
22.688294955128423 0.1252
22.690000601466288 0.124
22.692828887427080 0.1242
22.693931345719562 0.1286
22.696385221127617 0.1253
22.698187648677955 0.1274
22.699906644019119 0.1251
22.701187348834914 0.1275
22.702963238342051 0.1282
22.702969359041901 0.1253
22.706450345715467 0.1254
22.706789502319744 0.127
22.708347209294804 0.1253
22.709672430156765 0.1264
22.711405265645308 0.1262
22.713158462950219 0.123
22.714476032193307 0.1249
22.715341867848807 0.1249
22.717464383985259 0.1264
22.720063893160166 0.1274
22.721776980306899 0.1268
22.723962180477937 0.129
22.725503080898427 0.1245
22.728151390946632 0.1276
22.730455789743701 0.1251
22.732384649274898 0.1222
22.732775471289283 0.126
22.734585270002729 0.1279
22.738049227098902 0.1251
22.738351921159783 0.125
22.741169391700335 0.1272
22.742328497873412 0.1291
22.743095045598572 0.1256
22.745340831703771 0.1246
22.747576941786960 0.1245
22.749551238157146 0.1245
22.751235583040017 0.1275
22.753433953405981 0.1282
22.754924133735649 0.1244
22.755635746264932 0.1265
22.758491829801908 0.1287
22.759678005097420 0.1252
22.760336239091959 0.1262
22.762861186612440 0.125
22.763304804844548 0.1259
22.764417900658479 0.1276
22.767370843675376 0.1263
22.768279149765135 0.1258
22.771578090146555 0.1253
22.772227514624383 0.128
22.774647783868723 0.1276
22.775201364484555 0.125
22.776636339766220 0.1265
22.779348235249550 0.1235
22.780845492709794 0.127
22.781344417868514 0.1266
22.784107543733104 0.1249
22.784224088828452 0.1258
22.787025230184287 0.1246
22.789824960348632 0.1262
22.791526101602283 0.1263
22.793196934249586 0.1242
22.793508223137923 0.1255
22.795310960632985 0.1243
22.797509500855107 0.128
22.799097358810766 0.1255
22.800241202042383 0.1266
22.801242268999179 0.1282
22.803019888704913 0.1238
22.805003465827973 0.126
22.807771867712614 0.127
22.810672368797825 0.1258
22.812423204446219 0.1263
22.813136891911334 0.1268
22.814864830649906 0.1251
22.816179125399806 0.1222
22.816880635726900 0.1262
22.818599226874216 0.1254
22.820036053919370 0.127
22.820785745758037 0.1276
22.822152628271905 0.1284
22.825151650317199 0.1253
22.826297555784052 0.1263
22.827410480478814 0.1252
22.828748463878092 0.1279
22.831689495538956 0.1275
22.832616844094932 0.1266
22.833509852542235 0.1281
22.835197912158542 0.1282
22.835855701568349 0.1302
22.838077891330617 0.1275
22.839182269666036 0.1262
22.842193489448977 0.1266
22.842955580620881 0.1274
22.847262002901360 0.128
22.848317723474391 0.1265
22.849530453192770 0.129
22.850297196872404 0.1259
22.852876275347896 0.1268
22.854669415564501 0.1258
22.856938127020708 0.1289
22.857176835737704 0.1291
22.859466258963245 0.1257
22.860686056450810 0.128
22.863259185089845 0.1245
22.864110627207832 0.1258
22.866608970571654 0.1299
22.868596024889051 0.1274
22.870241028181447 0.128
22.871032985491389 0.1249
22.873086813211657 0.1276
22.873326419963433 0.1278
22.875735670450855 0.1265
22.876389748289313 0.1272
22.879537796465158 0.1309
22.881490564186301 0.1272
22.882117624370728 0.1284
22.884245426046391 0.1275
22.886210206598378 0.1276
22.886889165492871 0.1293
22.889870025263725 0.126
22.891355045773778 0.1303
22.892148995592152 0.1262
22.892704924332214 0.1247
22.894282917178341 0.1269
22.896598883628887 0.1268
22.897248213843685 0.1268
22.899077910635146 0.1268
22.901386669228302 0.126
22.904005209920332 0.1284
22.904329191929165 0.1255
22.908594098903851 0.1288
22.910304223444157 0.1274
22.912592918962655 0.1303
22.915466497965589 0.1288
22.915759356208547 0.1268
22.917720980964408 0.13
22.920014993187937 0.1284
22.920915566433145 0.1291
22.923465597043538 0.1268
22.924256818001449 0.1268
22.927105519902188 0.1301
22.928208218625375 0.1311
22.930909004580307 0.1271
22.932667370975626 0.1309
22.934464700174122 0.1276
22.936398828260746 0.128
22.937055168555247 0.1271
22.940384533419987 0.1268
22.941123879125357 0.1293
22.944118646865412 0.1296
22.944411868806785 0.1279
22.945853113079977 0.1278
22.946565608808140 0.1282
22.948850151118837 0.1282
22.951945548903169 0.1283
22.954226309972121 0.1288
22.955881370652300 0.1277
22.957054081856864 0.1275
22.959422292119125 0.1283
22.960261608731283 0.1277
22.962360642558846 0.1305
22.962524785159431 0.1287
22.963698525084094 0.1266
22.965117379148513 0.1264
22.968301078190279 0.1283
22.970237273158958 0.1252
22.971809260902948 0.1302
22.974314972116439 0.13
22.975006530456309 0.1273
22.980044372710580 0.1301
22.981381883864060 0.1287
22.982507321481293 0.1303
22.985203482560127 0.1323
22.986168553720685 0.1275
22.986674661898427 0.1279
22.988604484677733 0.1298
22.991153341079080 0.1305
22.991859990512488 0.1264
22.994480763444521 0.1276
22.995870871021570 0.1296
22.997325584834698 0.1312
22.999445726609309 0.1289
22.999615388650785 0.1284
23.001674559926652 0.126
23.004149584011270 0.1307
23.006205489698729 0.1275
23.006786253701595 0.1267
23.008074624834062 0.1284
23.009477735870963 0.1297
23.013528652044140 0.1278
23.015047732467483 0.1259
23.016452650786000 0.1277
23.020028672161523 0.1283
23.020560297023469 0.1273
23.021885079388685 0.1268
23.022524735566765 0.1305
23.024287703653421 0.1295
23.027379184360555 0.128
23.028824861592934 0.129
23.029676910166380 0.1288
23.031793561242143 0.1293
23.033374889358004 0.1274
23.033952957804377 0.1301
23.035580450535814 0.1299
23.040236020047054 0.1297
23.040646035378533 0.1282
23.042667987910331 0.1266
23.045121614804494 0.1279
23.046332242441647 0.1265
23.047255777794255 0.1265
23.051163816211162 0.1289
23.051578907635097 0.1271
23.054068288164977 0.1292
23.054417545991367 0.1309
23.056083010029290 0.129
23.058589297089412 0.1283
23.061463704599070 0.1286
23.064096032175140 0.1273
23.065636015278020 0.1292
23.066652779726454 0.1315
23.068182453131360 0.1289
23.071287084884951 0.1283
23.071766612872484 0.1286
23.075240992565416 0.1294
23.076887732423657 0.1298
23.078109309107703 0.1264
23.078706525474121 0.1277
23.080442764806037 0.1265
23.083917710876356 0.1292
23.084577403602456 0.1289
23.085988270268668 0.1298
23.086831975186467 0.1271
23.088676733670173 0.1293
23.090094517156274 0.1305
23.092967900091065 0.1287
23.094343016018879 0.1295
23.094753834212060 0.1291
23.097218142555707 0.1274
23.100348373541674 0.1297
23.101427473336152 0.1311
23.103574441552649 0.1289
23.105362313281038 0.1265
23.106969277479411 0.1284
23.109248448196755 0.1295
23.110557972999100 0.1281
23.112588342103702 0.1284
23.113643893545376 0.1294
23.115137037905107 0.1276
23.119212009373413 0.1299
23.119650763790535 0.1302
23.120475078710413 0.1311
23.121054020298072 0.1316
23.123049596549773 0.128
23.124714036026468 0.1274
23.126343513833959 0.1301
23.129057755368699 0.1302
23.130249916093611 0.1287
23.132139968116295 0.1293
23.135235194615735 0.1299
23.135697694268725 0.1306
23.135902864884745 0.1312
23.137234597564568 0.1309
23.138123241696462 0.1292
23.141235518856384 0.1311
23.142970266683648 0.1298
23.145542689973286 0.1264
23.148380794584646 0.1307
23.150301140626084 0.131
23.151182298307162 0.1318
23.152628069393323 0.1293
23.154370657644744 0.1315
23.156200034744618 0.1282
23.156508419525892 0.1282
23.158540698607563 0.1285
23.160594739888118 0.1307
23.162787190259117 0.1301
23.164851737105636 0.1288
23.165048661638259 0.1279
23.167000100850426 0.1315
23.169367976909651 0.1314
23.170110674777870 0.1282
23.172561895063090 0.1305
23.174115301203258 0.1297
23.177192960289521 0.1307
23.178735872006055 0.128
23.180773277046285 0.1311
23.181484613006678 0.1317
23.182998644132738 0.131
23.184293807331297 0.1296
23.186534888879546 0.1303
23.188051944950598 0.1327
23.189041865771365 0.1331
23.190049448728146 0.1292
23.192688688857508 0.1302
23.194978303737180 0.1332
23.196515494029420 0.1299
23.196963754828730 0.1304
23.198431714564965 0.1305
23.198762699110677 0.1317
23.200649479408636 0.1296
23.204001504319169 0.126
23.204858092255918 0.133
23.208664799940543 0.1327
23.210151312379168 0.1317
23.211354612269897 0.1308
23.213307565735647 0.1316
23.216848114405856 0.1313
23.219325044177410 0.1324
23.220810752788225 0.1308
23.222638498796833 0.13
23.226355843600942 0.1341
23.228285583901961 0.1317
23.228900300516109 0.132
23.231755639636702 0.1316
23.233552654549808 0.1311
23.233931677689061 0.1293
23.236248136685319 0.1318
23.237237513748152 0.1301
23.239443995364557 0.1309
23.240382647358661 0.1302
23.241034934915788 0.1288
23.242439472841429 0.1306
23.242966203482794 0.132
23.247737224562037 0.1302
23.248890547465987 0.1315
23.250787120825400 0.1309
23.252181131260919 0.1281
23.254194328371760 0.1316
23.255177265534169 0.1294
23.255699786789165 0.1319
23.257250536474224 0.1307
23.260083585907896 0.1313
23.260483641146894 0.1321
23.262164745226180 0.1319
23.264389865197103 0.1326
23.266634700551272 0.1316
23.267976315571119 0.131
23.268344468355526 0.1319
23.270183393748940 0.133
23.272945997158306 0.1336
23.274673893513043 0.1289
23.276286268451891 0.1319
23.278185126866489 0.1295
23.279286013706098 0.1331
23.280328926515654 0.1315
23.282019120979076 0.1313
23.284277145545701 0.1314
23.284778918987808 0.1312
23.285762753652460 0.1317
23.288109614121474 0.1314
23.288168526007045 0.1308
23.292569940128242 0.1322
23.292935119385550 0.1316
23.294794412441377 0.1322
23.297197223675060 0.1309
23.298863327714027 0.1321
23.300015615424009 0.1303
23.302561962599867 0.1299
23.303706183132920 0.131
23.306093254453234 0.1304
23.307009606195543 0.1303
23.309101256475600 0.131
23.311131771663938 0.1301
23.312597115052082 0.1324
23.314540195303934 0.1313
23.316232206186630 0.1293
23.317133433588815 0.1323
23.317845263987671 0.1306
23.320299781874041 0.1306
23.321215048413489 0.1327
23.323865351181787 0.1285
23.324875037460046 0.1319
23.326366130308784 0.1305
23.328857730119562 0.1297
23.329791191765562 0.1296
23.330322538334148 0.1304
23.334355686730301 0.1329
23.335286008779850 0.1319
23.336033974584986 0.1314
23.340391966112911 0.1325
23.342644806537990 0.1334
23.343865465579530 0.1301
23.345746948898441 0.1327
23.348114152513261 0.1315
23.349025927089944 0.1325
23.351796861608346 0.1315
23.353169575333549 0.1286
23.354514933743495 0.1286
23.355637876148442 0.1324
23.359178596610697 0.1349
23.361904446993048 0.1331
23.363303906342413 0.133
23.364710727507362 0.13
23.367464350411577 0.1315
23.368561915559077 0.134
23.370526771277131 0.1329
23.372864914719848 0.132
23.373586173503568 0.1346
23.374765009770741 0.1333
23.377254061349227 0.1335
23.377608400315893 0.1332
23.378786871135592 0.1323
23.380545108232692 0.1322
23.381983068683581 0.1299
23.383594372697232 0.1333
23.385996211005150 0.1317
23.388085767452491 0.1327
23.390888111708822 0.1322
23.391954400565194 0.1326
23.393383705142043 0.1325
23.394395061390767 0.1313
23.396051822396853 0.1329
23.398948620766273 0.1297
23.399951613893109 0.1313
23.402620628564943 0.1322
23.405371003479647 0.1309
23.408032056636138 0.1312
23.409360427687119 0.131
23.409928035408377 0.1317
23.412930274089280 0.1328
23.414092078318848 0.1308
23.414469825171178 0.1321
23.417445131340575 0.1322
23.417989712091973 0.1319
23.419367049535289 0.132
23.421314690665653 0.1327
23.422526662680404 0.1298
23.424788224549541 0.1308
23.427577687736889 0.1313
23.428956294778580 0.1353
23.429374560989409 0.1334
23.430414348788890 0.1331
23.434746333333301 0.1329
23.437722792045019 0.1317
23.439873886137153 0.132
23.440917072668707 0.1332
23.441405215641712 0.1338
23.444752825960627 0.1326
23.445332168346628 0.1349
23.445378699675569 0.1309
23.447387296536977 0.1349
23.449232778318070 0.1319
23.449563232252849 0.1325
23.452770652515877 0.1308
23.454908900575155 0.1337
23.455410812612691 0.1335
23.457854072235218 0.1331
23.458989556344381 0.1333
23.461484032507386 0.1324
23.462025566398193 0.132
23.464965653573323 0.1333
23.466148052572951 0.1364
23.468804308498836 0.1297
23.472141346259274 0.1352
23.472963902504123 0.1353
23.475430245810919 0.1326
23.475870713731947 0.1347
23.477824233491429 0.1326
23.480255330420814 0.1332
23.481702976897413 0.1333
23.482916532918509 0.1334
23.483754356027646 0.1324
23.486165467603129 0.1326
23.488767764568635 0.1347
23.490446873662314 0.1301
23.493558487320431 0.1317
23.494168426370102 0.1355
23.495134380718863 0.1324
23.497158971158274 0.1313
23.497593939070388 0.1344
23.499446818503266 0.1281
23.502445500325788 0.1329
23.503403388967453 0.1314
23.504571456755443 0.133
23.506639937094324 0.1334
23.507764001285810 0.1317
23.511513830037710 0.1324
23.512965238601584 0.1327
23.515349467316955 0.1311
23.516307417770445 0.1342
23.518684645524456 0.1316
23.520587982997029 0.1333
23.522199764614633 0.1333
23.523458135510815 0.1331
23.524026663771256 0.1345
23.527363523387532 0.1351
23.529495155045645 0.1342
23.530065944428177 0.1342
23.531958742497640 0.1329
23.532332165392742 0.1331
23.535724799108209 0.131
23.536903485393477 0.1357
23.539190250077059 0.1306
23.539882177498534 0.1331
23.541391133861957 0.1339
23.543564235725356 0.134
23.545682581414002 0.1321
23.546568702793071 0.1327
23.549064885616776 0.1345
23.550008593726115 0.1337
23.551254421228780 0.1336
23.554488035011989 0.1325
23.556623702365776 0.1329
23.558026689240382 0.1358
23.559292198237923 0.1325
23.560815638509983 0.1336
23.562294491185906 0.1329
23.563779227673688 0.1365
23.564976343847842 0.1347
23.567270704461276 0.1346
23.567533938642807 0.1324
23.569295622785372 0.134
23.572102968304932 0.133
23.573400035465962 0.1328
23.574262007688450 0.1358
23.576534691433409 0.1356
23.577050317500525 0.1344
23.578188925985121 0.1353
23.579738645790222 0.1336
23.581176968187957 0.1346
23.582964765659657 0.1355
23.584519836023020 0.1355
23.585531277746409 0.1345
23.587630072890029 0.1345
23.591827127958432 0.1355
23.593134328065087 0.136
23.594109868580816 0.1351
23.595937982723964 0.133
23.597348641736037 0.1363
23.600406802217790 0.1335
23.600973784666387 0.1347
23.602066763579675 0.1344
23.603329000469689 0.1359
23.606885929238228 0.1354
23.607370253311348 0.1325
23.609933495119570 0.1348
23.611083247807180 0.1357
23.615410331072646 0.1342
23.616141334163448 0.1341
23.618802705365361 0.1334
23.619700019778069 0.1339
23.620732711322109 0.1331
23.622260624530096 0.1317
23.624044306469305 0.1375
23.625068954411855 0.1339
23.626911173787242 0.1347
23.627736988695045 0.1353
23.630355783399313 0.1346
23.631236854810425 0.134
23.633301175238543 0.1338
23.634429722836838 0.1355
23.638685228440938 0.1349
23.639893929388595 0.1344
23.641006455118685 0.1335
23.641548593009322 0.1366
23.644744820350120 0.1364
23.647013291916327 0.1353
23.648347444415599 0.1347
23.651081912762784 0.1336
23.652182914320331 0.1355
23.653372241646458 0.1348
23.655295617721134 0.1371
23.657129506865143 0.1347
23.658743851082654 0.1364
23.660302128419570 0.1364
23.661941158773399 0.1355
23.662342795164143 0.1353
23.666315559927508 0.1333
23.668689303871240 0.1361
23.670596858138442 0.1349
23.671400757110494 0.1339
23.671892108631329 0.1374
23.673311813077536 0.1357
23.675720874151796 0.135
23.678463641932936 0.1371
23.680818368883887 0.1392
23.681019802105613 0.131
23.682436072602854 0.1329
23.684990031507066 0.1335
23.686044925508678 0.1357
23.688305496711358 0.1328
23.688928726964495 0.1349
23.691526079565286 0.1323
23.691898960312916 0.1365
23.694739409132488 0.1353
23.695232169965148 0.1347
23.696046832586191 0.1358
23.697053045481958 0.135
23.699644469635125 0.1368
23.700589113141422 0.1348
23.701348308366711 0.1343
23.703230438480325 0.1332
23.705404389669649 0.1333
23.706868461590158 0.1339
23.707555535675436 0.1351
23.711371926368503 0.1346
23.712786736173843 0.1357
23.713949082252832 0.1353
23.715725286873269 0.1344
23.716724648250494 0.1337
23.717853657926987 0.1333
23.720445153569710 0.1338
23.724232433115407 0.1344
23.725142448620307 0.1386
23.725952808203605 0.1364
23.727284364799864 0.1371
23.730368774942054 0.1356
23.732279412027104 0.1375
23.733818321255999 0.1361
23.735899033619908 0.1335
23.736115867410092 0.1328
23.738241393138559 0.137
23.739742536806002 0.136
23.740612795552369 0.1358
23.741595448593987 0.1342
23.744387777300314 0.1353
23.745794972121654 0.1372
23.747307626485686 0.1307
23.749137047681334 0.1384
23.751813975789904 0.1373
23.752623766772391 0.1349
23.755683253686612 0.1353
23.757582403891167 0.1365
23.758031722626971 0.1358
23.761674097905718 0.1366
23.762679528408452 0.1382
23.764000684844596 0.1336
23.765723117998498 0.1384
23.767584722557057 0.1378
23.769499386788151 0.136
23.770375221154993 0.137
23.771724563161783 0.1353
23.773710653902274 0.1344
23.775041850344369 0.1382
23.779634860519334 0.1349
23.781680299946441 0.1378
23.782489699520060 0.1369
23.783466593816300 0.1374
23.785783210775275 0.1348
23.787930234335363 0.136
23.788575277446196 0.1357
23.791750065047758 0.1332
23.794071830661412 0.1368
23.796375896062656 0.1368
23.796887089563501 0.134
23.797671310637213 0.1368
23.799859778148633 0.1361
23.801809232935661 0.1372
23.803023097636444 0.1316
23.804042928379939 0.1356
23.807046366484066 0.1374
23.807909217664051 0.1372
23.810461122831853 0.1346
23.812162542296587 0.136
23.815143116753298 0.1363
23.816601764469144 0.1369
23.818644428656761 0.1351
23.819412160662605 0.1357
23.820092602743358 0.1354
23.822013134148136 0.1348
23.824538915177925 0.1352
23.826515587771809 0.1368
23.827840003895169 0.1347
23.828992811467813 0.1347
23.830710625595064 0.1366
23.831928220447669 0.137
23.834170819609991 0.1381
23.835720867783284 0.138
23.836712496480093 0.1357
23.837817742630744 0.1373
23.838848463495076 0.1383
23.841352254977181 0.1377
23.843240013300385 0.1374
23.845294553012891 0.1383
23.849800709843805 0.1359
23.850520857831537 0.1353
23.850693596521591 0.1349
23.853593750644983 0.1338
23.854328620371913 0.1364
23.856595987672783 0.1395
23.857257698139858 0.1352
23.859533387459280 0.1381
23.862168697388430 0.1366
23.863241066128019 0.14
23.864393695897515 0.1376
23.866775915974927 0.1357
23.868426210867252 0.1362
23.869686511388444 0.1362
23.870486586203597 0.139
23.872257736907169 0.1385
23.874450780778623 0.1376
23.876887511125783 0.1379
23.878998007883645 0.1365
23.881291183554804 0.1337
23.883547636034375 0.1381
23.886063936578918 0.136
23.886774470873345 0.1351
23.888882265279200 0.1368
23.890674919247942 0.1357
23.891288006962871 0.136
23.892865495565449 0.1365
23.894455345514537 0.1343
23.896157323385474 0.1369
23.898729804124702 0.1363
23.902785676546756 0.1363
23.903795972357617 0.1362
23.906006477449012 0.1357
23.907947091855704 0.1362
23.908631328666438 0.1382
23.909570753055718 0.137
23.910839868846530 0.136
23.914445579755885 0.1392
23.915745887126977 0.1382
23.916721664658063 0.1367
23.918422624995646 0.1391
23.919938456208691 0.1336
23.920610074311718 0.1388
23.921152159403928 0.1363
23.925317118418985 0.1382
23.926711782609310 0.1385
23.928449175276963 0.1391
23.929889983931975 0.1354
23.931403482123965 0.1406
23.933561977493035 0.1369
23.936194190374170 0.136
23.938175623609393 0.1386
23.939350361305010 0.1377
23.940509495851614 0.1333
23.942898194017928 0.1379
23.944372098505291 0.1357
23.947647630945948 0.1381
23.948380317487842 0.1377
23.949346067228547 0.1373
23.952180983817652 0.1367
23.954337930448911 0.1379
23.955729509302778 0.1373
23.957785541796806 0.1382
23.959444116901594 0.1401
23.961040327097162 0.138
23.963098509434907 0.1378
23.964866551938055 0.1376
23.965723577031426 0.1375
23.969254410813107 0.1384
23.969693844071166 0.1371
23.972636503386166 0.1382
23.973424705333169 0.1395
23.974747406933492 0.1396
23.977459004161251 0.1372
23.979713938883805 0.1363
23.980448862297060 0.1397
23.982360790223893 0.1375
23.984080637105119 0.1392
23.985206350724834 0.1371
23.985856641564268 0.1383
23.989027853684661 0.1381
23.990266237776446 0.1375
23.991113776893425 0.1379
23.991957709684922 0.1389
23.995059116608257 0.1381
23.995592092754094 0.1365
23.998676934944971 0.1354
24.000041179557865 0.1383
24.000335431373468 0.136
24.002049911359066 0.134
24.003974959836977 0.1377
24.006598460000149 0.1375
24.007356405026027 0.1388
24.008786568648585 0.1383
24.009129736869372 0.1363
24.010175428219021 0.1363
24.013180783810380 0.1376
24.015522251765965 0.1369
24.017373970643511 0.139
24.020094705968656 0.1361
24.020741457554248 0.1381
24.022334165894534 0.1397
24.024472069473976 0.1383
24.024962514011733 0.1373
24.027250992742307 0.1366
24.028077866751669 0.139
24.028632585672153 0.138
24.031433451517834 0.1394
24.033129780120074 0.1377
24.034264893731958 0.1378
24.037842546787498 0.1412
24.038498211800334 0.1393
24.041349735308096 0.1401
24.043242547667976 0.1383
24.043685077057926 0.1388
24.045270674655825 0.1377
24.048582682342463 0.1399
24.049226485577226 0.1376
24.051964889924768 0.1377
24.054008657883212 0.1374
24.055409984568275 0.1389
24.058484574560264 0.1379
24.058592224853342 0.1417
24.061073761904595 0.1355
24.062440683078975 0.1392
24.064952321356554 0.138
24.067431725018242 0.1377
24.067960746535007 0.14
24.069622713436296 0.1394
24.071715812159198 0.1365
24.073718944794312 0.1382
24.074405919243507 0.1399
24.076521316498308 0.1383
24.077374563353139 0.1386
24.079895842538761 0.1391
24.082126888472175 0.1382
24.082886268117988 0.1362
24.084077870938650 0.1396
24.085220745256844 0.1398
24.086337986476327 0.1375
24.087325420556287 0.1381
24.088092985746684 0.1368
24.091352720521826 0.1412
24.093806594777824 0.1378
24.094944339030054 0.14
24.096313293203636 0.1389
24.098683026090661 0.1382
24.100636301328461 0.1393
24.101504879403322 0.1399
24.105294396869159 0.1389
24.105929853091805 0.1408
24.109250484036856 0.1401
24.110526294372502 0.1414
24.110978358219089 0.1402
24.111807435226858 0.1399
24.114271582603152 0.1381
24.117166696994524 0.1373
24.119206779687765 0.1397
24.119965135681078 0.1394
24.121842655850120 0.1409
24.123167637694049 0.1392
24.124674328762357 0.1417
24.125045389355567 0.14
24.126785785593469 0.1382
24.128137876771234 0.1391
24.130202115304165 0.1369
24.132476999067283 0.1399
24.134300414204844 0.1412
24.135661664093629 0.1406
24.136879016685878 0.1397
24.139088611477955 0.1399
24.140832537240701 0.138
24.141724202981170 0.1402
24.144499035414533 0.1385
24.145117585904885 0.1401
24.146296732320067 0.1395
24.148405283060661 0.1385
24.148862932832678 0.1419
24.151056360230815 0.1401
24.151924276003246 0.137
24.153958718075472 0.1385
24.154639124803893 0.1404
24.157415027772693 0.1394
24.158532561447196 0.1414
24.160089325619829 0.1408
24.162546978761888 0.1381
24.164254612272302 0.1407
24.166442968743485 0.1415
24.168235458172909 0.1417
24.169164739321111 0.1417
24.169590264835961 0.1382
24.173930002508872 0.1393
24.176320334584080 0.1405
24.177639456980710 0.1373
24.178442678689581 0.1408
24.181607377265429 0.1424
24.183437241217408 0.142
24.184604667953508 0.1402
24.185535682211906 0.1428
24.187372178661459 0.1388
24.190028747787057 0.1393
24.191588889889495 0.139
24.192774140431943 0.1411
24.195187364585514 0.1408
24.196111708540016 0.14
24.197742751372033 0.14
24.200639523634088 0.1417
24.201104502735607 0.14
24.203535235175817 0.1416
24.204756512395601 0.1401
24.205607199427579 0.1378
24.206869927257099 0.1385
24.208963978278586 0.1393
24.211461828666721 0.1411
24.212480144255650 0.1403
24.213480738479223 0.1384
24.214855881266505 0.138
24.217024655656239 0.1429
24.218616071021316 0.1385
24.221046532502641 0.1411
24.221958169608790 0.141
24.225155235118361 0.1419
24.226001360679231 0.1392
24.227092021594697 0.1406
24.229537655628047 0.1384
24.231107907938405 0.1401
24.233361544417086 0.1408
24.233894598492423 0.1403
24.235297102989243 0.1407
24.237306189924016 0.1427
24.239503286880296 0.1446
24.244302505050953 0.1425
24.245473385590646 0.1395
24.248077544281063 0.1406
24.248893088401921 0.1427
24.251427809934938 0.1386
24.252086223181443 0.1409
24.254369831208756 0.1397
24.256610760895878 0.142
24.258309793470637 0.1398
24.260463958474883 0.1399
24.261092472188000 0.1401
24.261900940264951 0.1428
24.263859618035706 0.1407
24.265335108398190 0.1415
24.269272517993958 0.1421
24.271019917375842 0.141
24.272097953509970 0.1411
24.274654813548739 0.1412
24.275399094489728 0.1416
24.277042757807635 0.1398
24.279015597371913 0.1416
24.280524905553214 0.1426
24.282543640109385 0.1416
24.283327682130224 0.1395
24.285057717374574 0.1418
24.286368322417665 0.1432
24.288295222732479 0.1413
24.290117729851261 0.141
24.290331584650140 0.1427
24.292702022780823 0.1405
24.293043021188204 0.1438
24.295122901239228 0.1411
24.297499841565351 0.1413
24.300144260970558 0.1389
24.302075968833915 0.1407
24.304055506032878 0.1415
24.304512790128385 0.143
24.305675783632914 0.142
24.307233907631399 0.1393
24.308916397162118 0.1435
24.310779624184274 0.141
24.310913170149369 0.1415
24.312953843170849 0.143
24.315525460087912 0.1399
24.316797166474931 0.1379
24.317860244812380 0.1422
24.320148470001509 0.1431
24.321391652632236 0.1396
24.322400933562900 0.1441
24.322915942921924 0.1396
24.326104980168409 0.1421
24.327324126374887 0.1415
24.329994727184673 0.1415
24.330334330640270 0.1412
24.332018293005330 0.1406
24.334582522969836 0.1416
24.336655921205956 0.1408
24.337020028415296 0.1415
24.341789282545619 0.1442
24.344280171688528 0.1433
24.344933055043690 0.1443
24.345692258420119 0.1433
24.348125731747924 0.1433
24.351698753909908 0.1436
24.354558548530548 0.1444
24.355051683168220 0.1458
24.356746477896309 0.1415
24.357812623907087 0.1432
24.359123164117996 0.1418
24.359951656259597 0.1456
24.362722848908607 0.1428
24.363579799626070 0.1413
24.365440030952136 0.1443
24.369451064324963 0.1426
24.369633301854257 0.1452
24.370308037612357 0.1394
24.371972284976007 0.1393
24.372640507963037 0.1429
24.374755328829639 0.1434
24.376698649558360 0.1424
24.377012596688349 0.1431
24.379102180970342 0.1436
24.381051316678764 0.1402
24.383705093149530 0.1439
24.386148191319691 0.139
24.387044704815793 0.144
24.389245481938353 0.1411
24.390604588855034 0.1413
24.391036369954112 0.1439
24.394028568636333 0.1443
24.395652328886364 0.1428
24.396732046488072 0.1416
24.397514601752622 0.1417
24.401357235470790 0.141
24.401876204876423 0.142
24.403645372344737 0.1415
24.405524260208658 0.1413
24.407349773286253 0.1444
24.408740363023224 0.1395
24.409594915912791 0.1432
24.411149781225152 0.1428
24.412237801805109 0.142
24.415196896789414 0.1401
24.415926238115894 0.1429
24.418905349476368 0.142
24.420162355578231 0.1415
24.423479590769741 0.1423
24.424179352933702 0.1428
24.425739403210770 0.1414
24.428870682845499 0.1438
24.429789351163723 0.1457
24.430863180630570 0.1418
24.434868639002755 0.142
24.435552350122485 0.1434
24.436295137208081 0.1413
24.439894808987781 0.1436
24.440821924656543 0.1468
24.441763630969508 0.1455
24.443373700533289 0.1427
24.446889019027015 0.1454
24.448912240988768 0.1433
24.450388713879036 0.141
24.451234272139409 0.1439
24.451411466214125 0.1433
24.454872103548041 0.1427
24.458107044999739 0.1428
24.458981477105290 0.1433
24.460193918296540 0.1385
24.462581705378742 0.1412
24.463626273376125 0.1416
24.464907743681305 0.1414
24.465882587412974 0.1424
24.467719499918708 0.1433
24.469262766092033 0.1447
24.471515458266879 0.1405
24.473573567328021 0.1428
24.474784152625425 0.1408
24.476525673313908 0.1434
24.477155460091772 0.1436
24.481549155577508 0.1432
24.482930319052016 0.1431
24.484696662950952 0.1412
24.486415098741674 0.1415
24.487696951188244 0.1426
24.488842297795369 0.1441
24.491154085022220 0.1426
24.493823375757241 0.1439
24.494942094320621 0.1426
24.495449273247317 0.1424
24.497444919564163 0.1455
24.500420030067016 0.1436
24.501346510861900 0.1421
24.502869818529824 0.14
24.504585683878396 0.1416
24.505769157374726 0.1429
24.508390325963795 0.1418
24.511078771033802 0.1441
24.512173449197398 0.143
24.513173741747600 0.1431
24.514011124644941 0.1446
24.517876516429659 0.1411
24.519726899450294 0.1414
24.521173318195785 0.1419
24.522407787179006 0.1429
24.523821117976343 0.1415
24.524786387292387 0.1433
24.526270256748958 0.1415
24.527774512445720 0.14
24.528444770617423 0.1386
24.529954836271362 0.1425
24.532580449786074 0.1432
24.533045449227057 0.1403
24.533494243502329 0.1417
24.534795265722501 0.1446
24.537683643826092 0.1432
24.538766282801863 0.1453
24.540124070066852 0.1432
24.542397245994078 0.1423
24.544534896885114 0.1433
24.546355420669226 0.1428
24.548419732693581 0.1435
24.549705524339572 0.1411
24.550696581799897 0.1435
24.555981607994500 0.1435
24.556427079158993 0.1432
24.557453101178073 0.1423
24.558516390359330 0.1445
24.562061809911967 0.143
24.564769790436902 0.1424
24.565658694030187 0.1426
24.567049354980096 0.1415
24.569289006731040 0.1442
24.569949900373622 0.1443
24.571395419424690 0.1433
24.572827797526482 0.1452
24.573872566161359 0.1426
24.575158242237858 0.1421
24.578091514188291 0.1436
24.578223203892687 0.1414
24.580497515096155 0.1436
24.581953379567551 0.1439
24.583375848487126 0.1438
24.587349761486632 0.144
24.588366427636494 0.1455
24.590181992345890 0.1441
24.591642618974067 0.1403
24.594095994073943 0.1447
24.594787428969159 0.1421
24.595439280829893 0.1455
24.598523775112739 0.1448
24.598692588335862 0.1428
24.599688082282256 0.1443
24.600447453644595 0.1473
24.601743927835436 0.1443
24.603355307896830 0.147
24.605740544284533 0.1418
24.605855009947341 0.1452
24.609492558979436 0.1423
24.609860421336258 0.1446
24.612145409255859 0.1465
24.613423452452217 0.1452
24.613639449127550 0.1453
24.617838286542117 0.1439
24.620604153325750 0.1455
24.623495365805443 0.1446
24.624975708900664 0.1432
24.626090247197158 0.1435
24.626366482631251 0.146
24.629286815510710 0.1446
24.631948790089343 0.1459
24.634423436378505 0.1446
24.637133912300474 0.1456
24.637503543696695 0.144
24.639959747052860 0.1444
24.641541104103858 0.1448
24.645154252449210 0.1434
24.645544042160584 0.1454
24.646456480113514 0.1432
24.647718275078795 0.1435
24.650229006748397 0.1473
24.650338842100329 0.1428
24.652755403194238 0.1464
24.656701353902978 0.148
24.657292170086158 0.145
24.657676996932302 0.1453
24.660465437421319 0.1452
24.661312102987267 0.1466
24.663070114230674 0.144
24.666571473900813 0.144
24.667950832634347 0.143
24.669249665354130 0.1483
24.670201750845635 0.1444
24.671935698961395 0.1438
24.673571878516263 0.1443
24.674001896002743 0.1441
24.678031924221454 0.1483
24.679971271299571 0.1466
24.683471607709276 0.1449
24.684761434098046 0.1439
24.686055553062577 0.1452
24.687644729929819 0.145
24.689838602525036 0.1454
24.692439297949214 0.146
24.693107853596583 0.1489
24.696129557003793 0.1461
24.697102044861190 0.1437
24.699377183785494 0.1465
24.700241706382485 0.1477
24.701352106581034 0.145
24.702852811274909 0.1453
24.704332003530293 0.1446
24.707774389282228 0.1442
24.708707747945983 0.1452
24.710041167618364 0.146
24.712594714608134 0.1451
24.713118830429849 0.1472
24.715310888774230 0.1441
24.715736296183607 0.1466
24.716474799860258 0.1443
24.719420702348078 0.1457
24.719753882586435 0.1434
24.722637228191616 0.1438
24.724055193118193 0.1455
24.727492503964672 0.1444
24.728041829133058 0.1433
24.729514307673618 0.1448
24.731369973506670 0.1471
24.732987402960347 0.1445
24.734207758051600 0.147
24.736439528775257 0.1452
24.737301798973970 0.1444
24.741816738430543 0.1482
24.743725462306770 0.1452
24.746416706914442 0.1452
24.747314060736443 0.1443
24.750375602202077 0.143
24.750751384621910 0.1459
24.753982143889935 0.1442
24.755378348118576 0.1449
24.755883062617432 0.1442
24.759313933410848 0.1476
24.759759903203815 0.1467
24.762891137371515 0.1458
24.764165135506548 0.1469
24.766156817833426 0.1465
24.767692689542642 0.145
24.768450538445460 0.1476
24.769822123279912 0.1442
24.773341873273235 0.1438
24.773934734976745 0.1461
24.777496570551850 0.144
24.779376241170233 0.144
24.780438489247707 0.1456
24.783190340955358 0.1462
24.783950611154161 0.1464
24.785112653499926 0.1432
24.789189000905694 0.1454
24.790749220942189 0.1463
24.793677995155150 0.1467
24.794256127993307 0.1484
24.795386990925117 0.1465
24.796675460915367 0.1452
24.798709656216438 0.1453
24.800362754629695 0.1459
24.801495159329253 0.1458
24.804736642072438 0.1451
24.806764831648039 0.1471
24.807539224709483 0.1465
24.809957378181693 0.1474
24.815227510554525 0.1468
24.816556859517014 0.1453
24.817441636371992 0.1468
24.818232964231235 0.1468
24.819135990695322 0.1447
24.820242325568039 0.1468
24.821938965202641 0.1441
24.823717050893794 0.1427
24.824557801662156 0.145
24.827646131751379 0.1459
24.828792286201775 0.147
24.830681940123746 0.147
24.832485172861485 0.1487
24.833659206507928 0.1474
24.834042637966895 0.1452
24.835797626446013 0.1466
24.838019882376575 0.1473
24.840157224482141 0.1449
24.843000628992161 0.148
24.844427284142434 0.1472
24.847303066360102 0.1455
24.848178644191062 0.1451
24.849850256570843 0.1474
24.850921947026748 0.146
24.853158854830113 0.1447
24.855104974079179 0.1436
24.855403326426632 0.1451
24.857458695366130 0.1445
24.859481863734615 0.1471
24.861809557449167 0.1474
24.863602095595393 0.1482
24.865601036698262 0.1465
24.868486874060725 0.1469
24.869716382129472 0.1449
24.870299655405429 0.1491
24.871426302726061 0.1488
24.872787104542503 0.1473
24.875751744470456 0.1462
24.877091164929862 0.1494
24.877614842892680 0.1471
24.879964881945249 0.1451
24.881045623619539 0.1467
24.883514656812611 0.1483
24.884137211565413 0.1471
24.885738276045142 0.1448
24.887655528541192 0.1495
24.889224694906911 0.145
24.890338190357838 0.1487
24.891162426305641 0.1464
24.892467931159068 0.1441
24.893767259813821 0.148
24.895404511534508 0.1455
24.896899490669313 0.1476
24.899774974707736 0.1444
24.899949766403711 0.1462
24.901482182744505 0.148
24.903666532717285 0.1503
24.905164861464456 0.1459
24.908585795958274 0.145
24.909613634470603 0.1471
24.909920446468448 0.1449
24.911941198086229 0.148
24.914178960098241 0.1473
24.915800674304588 0.1474
24.916838695643818 0.1454
24.919068375579744 0.1502
24.921620693370844 0.1459
24.922399866145756 0.1466
24.922721762120467 0.1466
24.924855528314136 0.1468
24.927180055915080 0.149
24.929175272966123 0.1479
24.929944712892834 0.1456
24.930594044247798 0.1466
24.932748076425678 0.1493
24.934090393464551 0.1496
24.936586197950330 0.1457
24.938337735071006 0.1472
24.939329894033911 0.1428
24.941026314831660 0.1477
24.941869078998781 0.1464
24.943695073088048 0.147
24.945296110436320 0.1455
24.945999390893075 0.1476
24.948369667392630 0.1465
24.951417188926925 0.1462
24.954920258897232 0.1445
24.955823171703223 0.1487
24.956057430468164 0.1481
24.958856080002803 0.1484
24.960452572260998 0.1481
24.962109898934351 0.1513
24.963778343145826 0.1467
24.966649387756807 0.1488
24.969543872004778 0.1472
24.971967374520556 0.1472
24.973043099300600 0.1479
24.973530890795097 0.1482
24.977518893573418 0.148
24.978119286816518 0.1495
24.978735863732737 0.1463
24.980962333222518 0.1458
24.983403847037941 0.145
24.985691887603199 0.1463
24.988717888502364 0.1471
24.990755400610436 0.1465
24.991717859140948 0.1464
24.994843385791704 0.1489
24.998981400772490 0.1476
25.000197256762295 0.1479
25.001652669528120 0.1464
25.003493494452297 0.1471
25.004909214751240 0.1486
25.005857721554463 0.1512
25.006809843477313 0.1491
25.008992523668361 0.145
25.011344716556131 0.1472
25.015052082400992 0.1484
25.016927003053038 0.1494
25.019269107411773 0.1493
25.020382142291819 0.1503
25.023173934834130 0.1499
25.024785209156082 0.1446
25.025676544926746 0.1478
25.027459725198707 0.1466
25.029106582408367 0.1473
25.030958268470549 0.1469
25.033267455809316 0.1447
25.035282422324457 0.1473
25.037688790215679 0.1488
25.039997636719953 0.1495
25.040074233197739 0.1506
25.041448566611876 0.1453
25.042564854377286 0.1489
25.044582892022653 0.1489
25.046482250044097 0.1463
25.048315458584412 0.1453
25.050150992727207 0.1485
25.052159858260083 0.1468
25.053859207582782 0.1435
25.056452954905421 0.1482
25.058013187473779 0.1498
25.059509336886567 0.1493
25.061780056120661 0.1485
25.066628941626469 0.1489
25.068357227210846 0.1468
25.070368913388414 0.1498
25.070900394339226 0.1491
25.072369444826148 0.148
25.075124829622467 0.1475
25.075453890752552 0.1478
25.077742343761678 0.146
25.079510543031635 0.1492
25.082386391683496 0.1499
25.083029138608740 0.1498
25.084326603434693 0.15
25.085587647021544 0.1476
25.087995994856698 0.1479
25.088619222332969 0.1483
25.089365105888263 0.1508
25.090002180129144 0.1463
25.092121889527192 0.1485
25.094076266593330 0.1478
25.095669653493623 0.1489
25.096140932562594 0.1485
25.099339808467061 0.1496
25.100873093818102 0.1477
25.102439323908957 0.1497
25.102953579371476 0.1487
25.104620533182867 0.1487
25.106353045089392 0.1483
25.108442739650435 0.1476
25.110813639139064 0.1489
25.111303222012317 0.1479
25.113555024810374 0.1467
25.116661831993003 0.147
25.118531777358555 0.1491
25.119392983939779 0.1483
25.121453546222824 0.1489
25.122973105738918 0.1484
25.125737737290965 0.1518
25.127965932540011 0.149
25.128970068022152 0.1475
25.130122984780428 0.1503
25.133147842054829 0.1491
25.134294909755290 0.1479
25.135711918327051 0.1501
25.136935237017390 0.1507
25.137888447422984 0.1478
25.138977677031889 0.1483
25.140235254612950 0.1488
25.143924070462958 0.1481
25.146637233868045 0.1497
25.149202331287192 0.1475
25.149757060332984 0.1493
25.153383739203992 0.1473
25.153777249117066 0.148
25.154880619427310 0.1519
25.156734124089450 0.1532
25.160329605131842 0.1478
25.160703210690720 0.1485
25.162848048585332 0.1491
25.163491848403076 0.1474
25.165019786103731 0.1519
25.167976579058596 0.1472
25.168673341057097 0.1504
25.171816142758662 0.1485
25.172691175539853 0.1522
25.175311447601377 0.1478
25.176660425868338 0.1479
25.177344555589244 0.1513
25.179461553820058 0.1497
25.182104508401768 0.1493
25.182235487901956 0.1476
25.184294409303597 0.1518
25.185759261898220 0.1474
25.188859991376376 0.1464
25.189555017684444 0.1513
25.193593166131638 0.1493
25.194955500320646 0.1504
25.196576617037920 0.1484
25.197419884784281 0.1486
25.199076374068721 0.1493
25.200024576641901 0.149
25.201724255175087 0.1495
25.203051863663443 0.1512
25.204077067463047 0.15
25.205920114430302 0.1499
25.207810388567808 0.1499
25.209105145095648 0.1483
25.211032229889007 0.1495
25.213122925795737 0.1493
25.214288289881903 0.1507
25.215693837296765 0.1493
25.217043238396933 0.1486
25.220897827481629 0.1488
25.221047482051780 0.148
25.222940526438475 0.1516
25.223911878856466 0.1495
25.226544925973030 0.1466
25.228592621229421 0.1499
25.231800569639340 0.1488
25.232690876114354 0.1479
25.234392612695185 0.15
25.235203681860639 0.1522
25.236462879064675 0.1504
25.238185097762258 0.148
25.239301753486679 0.149
25.241844760092391 0.1488
25.243497154471040 0.1492
25.245570824010759 0.151
25.247227295422917 0.1502
25.248450427352871 0.1499
25.249765114087335 0.1539
25.251199522292033 0.1492
25.253332459430961 0.1485
25.253987287630736 0.1489
25.254849058019914 0.147
25.257498537756732 0.1494
25.259036438590790 0.1497
25.261510848651529 0.1481
25.262266084265597 0.1473
25.263960569587596 0.1501
25.267092180848636 0.1509
25.269462847755211 0.151
25.271338560025548 0.1506
25.272490529124429 0.1444
25.276440228484827 0.1502
25.277929316281782 0.1517
25.278981066070273 0.147
25.280378437792979 0.148
25.282444406258495 0.1479
25.285147413670160 0.1518
25.286343997964504 0.1479
25.287808082316904 0.1498
25.288578039258862 0.1501
25.290927209103607 0.1495
25.292419356974410 0.1515
25.293027735023653 0.1461
25.294152498727481 0.1488
25.296692671882550 0.1512
25.298843152339774 0.1521
25.300912847836166 0.1508
25.303767955268082 0.152
25.304293665198109 0.1514
25.305063894875257 0.1491
25.306869514017095 0.1462
25.308223798706919 0.1502
25.311033324231555 0.1504
25.312847450209688 0.1484
25.313488588645125 0.1478
25.314719346566985 0.1532
25.317137480559794 0.1522
25.318289940784496 0.1492
25.320819959213249 0.1483
25.321304333835233 0.1524
25.322573275585921 0.1504
25.323362242878677 0.1497
25.324622094414476 0.146
25.326336101061447 0.1496
25.328936021025399 0.1506
25.331057683448471 0.15
25.331446149080911 0.1496
25.335017118121254 0.1506
25.336317103399015 0.1513
25.337158829855202 0.1507
25.337604703209855 0.1511
25.339822688283171 0.1504
25.342091971400091 0.1504
25.344077634810507 0.1517
25.344106322062864 0.1497
25.346269079935816 0.1528
25.347145300722442 0.1546
25.349592582109917 0.1504
25.351503428674675 0.1488
25.352824729224647 0.1498
25.354143655303947 0.153
25.357176332253289 0.1505
25.358081939131360 0.15
25.359683985851035 0.153
25.360938070366071 0.1508
25.363762334514568 0.1475
25.364376709429592 0.1508
25.366365401649830 0.1499
25.368480679776770 0.1516
25.369819237709532 0.1536
25.371313527662156 0.1509
25.373018561953792 0.1483
25.375247688651587 0.1506
25.376303905460418 0.1507
25.378701880764158 0.1496
25.379669299479932 0.1526
25.382944073144781 0.1506
25.385936169306166 0.1502
25.387096662713802 0.152
25.388279918479952 0.1515
25.389680720977438 0.1504
25.394351209923443 0.1511
25.395162646453549 0.1526
25.396642120453787 0.1524
25.397736576548944 0.1513
25.398366986076564 0.1515
25.401092091602667 0.1504
25.401572890270113 0.1533
25.405043200667762 0.1547
25.405504969916265 0.1519
25.407810459327198 0.1549
25.409798837187726 0.1549
25.412686236863081 0.1516
25.413407830608215 0.1512
25.415355145824478 0.1526
25.416205055899486 0.1536
25.417365882020100 0.1522
25.419252691377586 0.1514
25.421571712033909 0.1494
25.424295883752531 0.1491
25.424726416895950 0.1505
25.426123587224762 0.1493
25.428113761282862 0.1524
25.429048311368376 0.1493
25.431586482048530 0.1494
25.434919551959666 0.1507
25.437410192720197 0.1527
25.439221881180231 0.1489
25.440900359332709 0.1495
25.441922539309122 0.1508
25.444887838720998 0.1529
25.447668555775682 0.1516
25.448241087940005 0.1527
25.449132460117486 0.1503
25.450173477556191 0.1509
25.453029046023179 0.1517
25.455825287569663 0.1556
25.456966458717627 0.1541
25.460524188505158 0.1507
25.461462597501409 0.1511
25.462325750196388 0.1519
25.464596343864862 0.1507
25.465584017537701 0.1497
25.469171397095117 0.1526
25.470079512232353 0.1503
25.473399029890299 0.1492
25.474644760251753 0.1531
25.477347829607655 0.1496
25.478823124399756 0.1512
25.480062112321185 0.1504
25.484892642566699 0.1507
25.485986365137762 0.1501
25.486488875829014 0.1523
25.488942273599992 0.1507
25.490219473296811 0.1541
25.490738088884186 0.1523
25.492235751667209 0.1548
25.493403411465664 0.1511
25.495167717838001 0.1526
25.497659799545456 0.1517
25.498557485872542 0.151
25.501417114571197 0.1519
25.502826285141783 0.1496
25.503897830300090 0.1543
25.505554225605522 0.1524
25.505633643965115 0.1533
25.507745408316364 0.1531
25.509992743704782 0.1542
25.511719871477215 0.1539
25.512224302251880 0.1505
25.514140815479909 0.1515
25.516471462702778 0.1522
25.518801326281530 0.1529
25.520125351869250 0.1518
25.521559792344313 0.1523
25.524129991198485 0.1523
25.524513806921153 0.1522
25.527610991342499 0.1526
25.529260620063518 0.1513
25.530802993739115 0.1528
25.533307225058582 0.1541
25.534444825039419 0.1511
25.535471855724300 0.1532
25.536395084082084 0.1512
25.537569694791372 0.1535
25.538769636876648 0.1534
25.541917502707850 0.1549
25.543874388003236 0.1553
25.546875111150360 0.1544
25.547318011397692 0.1502
25.548612513495915 0.1539
25.550844314780726 0.1514
25.552158861628783 0.1506
25.553106151254791 0.1521
25.554410170025015 0.1501
25.555517355493933 0.153
25.555932706612253 0.1542
25.558093169166067 0.1532
25.560696285307358 0.1507
25.562967647222099 0.151
25.564762642698209 0.152
25.567171050350964 0.1536
25.570039166647877 0.1544
25.571410931764444 0.1531
25.572985832421967 0.1533
25.576096832411782 0.1517
25.577607165520003 0.1522
25.579274345669052 0.1543
25.580561968195216 0.1516
25.582321188766542 0.154
25.585563570795486 0.1538
25.586497075310795 0.1558
25.587885136675304 0.1537
25.589587767642147 0.1525
25.592334442702242 0.1508
25.593523675516465 0.154
25.595437371069995 0.1515
25.596788205568508 0.1552
25.597669381541245 0.1524
25.600340051336225 0.1527
25.602360363186964 0.1525
25.603722346381108 0.1544
25.605089801366095 0.1532
25.605827919923833 0.1537
25.608127709231844 0.1537
25.608329682890162 0.1517
25.610927867081344 0.156
25.611235090458685 0.1547
25.613165130311192 0.1538
25.618717001783676 0.1539
25.619742240498621 0.1539
25.622425938044511 0.1523
25.623574866287761 0.1538
25.624986991192834 0.1552
25.627745871924564 0.1555
25.629334904025704 0.1554
25.631899477755759 0.1539
25.635656713300953 0.1526
25.636262418124474 0.1512
25.640480478796192 0.1528
25.642347277111242 0.1552
25.643567128033130 0.1534
25.645397294169630 0.1525
25.646546414488220 0.1538
25.648165849217538 0.1522
25.650347849064836 0.1512
25.651465048448095 0.1528
25.654681696131714 0.1538
25.655367152148354 0.1545
25.657842538990309 0.1528
25.660179379180590 0.1538
25.661722345028274 0.1544
25.665047414774047 0.1535
25.666055471230319 0.1517
25.667991714003463 0.1521
25.668792743046374 0.1505
25.671038403959983 0.153
25.671422304797783 0.1537
25.672504330636677 0.1548
25.674044541513958 0.1524
25.676560077054180 0.1536
25.678544388839391 0.1507
25.679817185242335 0.1502
25.682042070519664 0.1501
25.682611097132650 0.1536
25.684138723524075 0.1537
25.686566254449520 0.1516
25.688228473703660 0.1543
25.692262726855290 0.152
25.694664666991091 0.1536
25.695405036453966 0.1537
25.697623635929212 0.1518
25.699880056282279 0.1543
25.701753071513508 0.1533
25.704156051098810 0.1556
25.704868754592457 0.1536
25.707004932921635 0.1554
25.709338787828571 0.1542
25.710360036726367 0.1522
25.712770935307741 0.1522
25.713240331652017 0.1502
25.716058117220104 0.1523
25.719605643269421 0.1529
25.721694868276519 0.1527
25.722471119894841 0.1538
25.723940793639478 0.1537
25.725205875130161 0.1546
25.727436811471389 0.1545
25.727989511817015 0.1514
25.729816045932335 0.1548
25.729880995026235 0.1546
25.732223902246059 0.1549
25.734013336222166 0.1524
25.735997832574590 0.1532
25.738968807230098 0.1532
25.739414594741874 0.1551
25.740458665164844 0.155
25.741978539463748 0.1534
25.743020664116870 0.153
25.743608692783475 0.1552
25.746879635307266 0.1549
25.749049595722244 0.1547
25.750582756210282 0.1545
25.751307312113241 0.1497
25.753565001995995 0.1542
25.754837847434366 0.1553
25.757815018006760 0.1546
25.759051998957137 0.1532
25.759980428889364 0.1532
25.762930331610136 0.1548
25.764837314947002 0.1543
25.766243282447810 0.1535
25.768263476533903 0.1516
25.769110105200244 0.1543
25.771966679029003 0.1531
25.775280955982737 0.1554
25.777035798518767 0.1546
25.777333001051957 0.1562
25.780420698333131 0.1517
25.782206361445155 0.1538
25.783390501705902 0.153
25.787221506417840 0.1531
25.787484835348977 0.1545
25.788695521788856 0.1546
25.792877452693514 0.1561
25.793560719100100 0.1561
25.797101627786862 0.1527
25.798646434015964 0.1535
25.800503514190723 0.1566
25.801212484184180 0.1515
25.804155015062328 0.1537
25.806403263892435 0.1542
25.808147584296911 0.1561
25.812377453537671 0.1543
25.813434697362151 0.1541
25.814043210112100 0.1547
25.815525134277713 0.1553
25.816766865968361 0.155
25.817869338267517 0.1568
25.820898365431972 0.1537
25.822499376242035 0.1539
25.825061730019165 0.1544
25.826789756063075 0.153
25.827710212252892 0.1514
25.828466976713809 0.1537
25.832571458636096 0.1534
25.833184128506346 0.1543
25.835904619924332 0.1552
25.836428040093104 0.1569
25.839507400009758 0.1564
25.842100179123356 0.1517
25.844590989628376 0.1537
25.845928937529163 0.1542
25.847495909598763 0.1545
25.848572770307626 0.1543
25.852328548167904 0.152
25.852793716108355 0.1553
25.853226880916541 0.1541
25.854041180258406 0.153
25.856569358627986 0.1523
25.856868903199459 0.1544
25.857742396902442 0.1539
25.859682552037622 0.153
25.862160142242690 0.1565
25.864405603965334 0.1542
25.865102293357690 0.1554
25.868543181398554 0.1548
25.868668089151932 0.1534
25.871494491744443 0.1547
25.873537127626907 0.1549
25.874653893340852 0.1544
25.875855935335611 0.1546
25.877884757623836 0.1564
25.879455298939000 0.1536
25.880266883244325 0.1501
25.882755208960013 0.1558
25.884123472829970 0.1546
25.885718654714630 0.1562
25.887679196316764 0.1576
25.890094322638639 0.1542
25.891724934753750 0.155
25.892302287774495 0.154
25.894537763808628 0.1533
25.895593291867616 0.1565
25.898319786132316 0.1555
25.898493387140359 0.1573
25.900088282020217 0.1545
25.901393720764606 0.1526
25.904502312974302 0.1546
25.906193955564351 0.156
25.906825714823842 0.1526
25.908247734423583 0.1541
25.909231535786848 0.1538
25.911626408753467 0.1526
25.913979679998722 0.1575
25.914671408402043 0.154
25.915906235370578 0.1545
25.918422079581433 0.1539
25.921110277456862 0.1517
25.922428758195963 0.1541
25.923537796725871 0.1562
25.926620391633683 0.1555
25.927062911575685 0.1559
25.928013142934585 0.1562
25.930758010139208 0.1531
25.931310983297781 0.1551
25.932978844116146 0.1536
25.934439764394664 0.1575
25.936476631292784 0.1563
25.939247686171662 0.1565
25.940358765756553 0.1544
25.942738094874393 0.1554
25.943103800865906 0.1568
25.943894128777472 0.1589
25.944274504460868 0.156
25.947066259193619 0.1572
25.948683653318952 0.1559
25.950398644737145 0.1578
25.952362759950223 0.1536
25.954263024245350 0.1558
25.955829135131818 0.155
25.957610096777106 0.1552
25.961520567469147 0.1583
25.962514778860999 0.1569
25.965069724071355 0.1566
25.966392836437407 0.1569
25.967867204425801 0.1573
25.968846550190495 0.1566
25.969988810932790 0.1573
25.971850340591985 0.1583
25.972388010375141 0.1581
25.974732233009089 0.1578
25.976758322355995 0.1546
25.978072310879547 0.1598
25.979534175562012 0.1554
25.982338276540435 0.1543
25.987043676477899 0.1569
25.987350477442657 0.1556
25.989671791553867 0.1528
25.993386657758485 0.1551
25.994958895667867 0.1547
25.996137351697620 0.156
25.996248507818521 0.1562
25.998270585562718 0.1552
25.999291478531287 0.1552
26.001373297974073 0.1563
26.002931510917865 0.1581
26.005708764624263 0.1585
26.006142893902179 0.1559
26.008635826050149 0.1537
26.010237859725095 0.1558
26.013468418837629 0.1577
26.014499252183803 0.1545
26.016101261863703 0.1535
26.017384805836151 0.1555
26.020133206789165 0.1562
26.021981336117538 0.1552
26.024774370023348 0.1552
26.025696575389599 0.1574
26.028276512758563 0.1575
26.029903022279232 0.1544
26.032599550770048 0.1559
26.033086950505233 0.1578
26.033713309106247 0.156
26.036081745741718 0.1543
26.038258745960629 0.1546
26.038829172266947 0.1547
26.040139682001424 0.1569
26.041350059014281 0.1571
26.044266957964336 0.155
26.044581424466546 0.1578
26.045407325504829 0.1575
26.046806744719923 0.1543
26.051400511506959 0.1581
26.052010989326529 0.1575
26.053096934272897 0.1584
26.054575185689831 0.1549
26.056099673523978 0.1569
26.057784817159078 0.1566
26.060255430014482 0.1567
26.061360275482759 0.1558
26.062817658665345 0.1577
26.063632153944578 0.1564
26.065744067814023 0.159
26.068366850639798 0.1549
26.070130528584130 0.1556
26.070547719298379 0.1562
26.073764004609192 0.1573
26.075881944813727 0.1567
26.078036687303758 0.156
26.079418572766162 0.1548
26.083214393060096 0.1557
26.083794525243622 0.1562
26.087161601402904 0.1558
26.088037587593032 0.1555
26.091186718061106 0.1562
26.092250583277707 0.1545
26.094200400268459 0.155
26.096343701196346 0.1536
26.098093865339514 0.154
26.100215419650787 0.1584
26.103390661668211 0.1578
26.104338840852336 0.1557
26.105858722422568 0.1572
26.107261255516629 0.1589
26.109036424292174 0.1595
26.110565002234772 0.1573
26.111584625464179 0.1607
26.114000818006698 0.1586
26.117777482293178 0.158
26.118042289441433 0.1573
26.118604216315600 0.1602
26.122210671701076 0.1598
26.124062911478116 0.1558
26.124510609102657 0.1576
26.124948161372995 0.1575
26.126132612180381 0.1575
26.128023911958969 0.1547
26.130183856481239 0.1585
26.131280205525005 0.1536
26.132593170722313 0.1542
26.136357880229621 0.1556
26.136815395889489 0.1599
26.139777035828310 0.1552
26.140486117946427 0.1558
26.142850441660240 0.1571
26.145140808868998 0.1564
26.146282341113629 0.1561
26.146945323776599 0.1564
26.149694250202586 0.1559
26.150743333001465 0.1571
26.153172369837087 0.1557
26.154273217666283 0.1605
26.156278627326582 0.1575
26.158989577758430 0.1569
26.160277824443689 0.158
26.161913411284626 0.1551
26.163191042249892 0.1544
26.165135028791767 0.155
26.166418382289862 0.1581
26.167843163054375 0.1555
26.170068690222166 0.1567
26.172071604922877 0.1557
26.173010188023749 0.1561
26.175907323114835 0.1576
26.177480206443242 0.158
26.178728664545229 0.1596
26.180883315528625 0.1573
26.181907176578562 0.1588
26.185442535851493 0.1564
26.187066909890909 0.1584
26.188440427271537 0.1579
26.189638731789103 0.1584
26.191447213188614 0.1573
26.192550529560368 0.1567
26.195883170179020 0.1591
26.196355298779430 0.1568
26.198814852477540 0.1586
26.199079605798985 0.1594
26.201369320689871 0.1546
26.202944897469930 0.1584
26.204944053247612 0.1566
26.205959311982209 0.1574
26.208755391754853 0.1566
26.208956378678131 0.1571
26.212276127570963 0.157
26.216915740645337 0.1585
26.217302577202844 0.158
26.217721499783831 0.1603
26.220539580287181 0.1596
26.221101246375415 0.1583
26.222731332431632 0.1591
26.223616045454179 0.1571
26.226208642066695 0.1593
26.227829566809621 0.1595
26.228603549287417 0.1609
26.230113018894965 0.1605
26.232381177347634 0.1576
26.234417749133801 0.1586
26.237218931028099 0.1566
26.238779405141123 0.1591
26.241195813811345 0.158
26.241852798088253 0.1595
26.242630026073712 0.1593
26.245037798137467 0.1592
26.245270305283846 0.1585
26.247016522508755 0.16
26.248768771634353 0.1612
26.249324232061007 0.1571
26.251231915573417 0.1562
26.252140711689471 0.1597
26.253737461692598 0.1583
26.255360864376627 0.1578
26.256725288429973 0.1614
26.261104641846011 0.1595
26.262584701595227 0.1602
26.263516510088113 0.1574
26.264558455837442 0.1579
26.266558425950318 0.1576
26.271070549135686 0.161
26.271643312685587 0.1597
26.272999700963169 0.1587
26.273854388760494 0.1569
26.276341321148109 0.1579
26.278140005212617 0.1585
26.279777022959994 0.1568
26.280979718230899 0.1573
26.282290929060640 0.1584
26.284351725623313 0.1576
26.286180817594879 0.1623
26.287841516412584 0.1561
26.289547473321409 0.1591
26.292215464545361 0.157
26.293560342421589 0.1592
26.296192434827688 0.16
26.298937709903871 0.1579
26.300179811374818 0.1598
26.300931712677233 0.1601
26.302699306821072 0.1573
26.303668094224779 0.1595
26.304763871900782 0.1594
26.307168006486624 0.1579
26.309153253386583 0.1575
26.309883520822009 0.157
26.313098519298872 0.1597
26.314108619418430 0.1563
26.315320603148521 0.1595
26.318682867365222 0.1561
26.320547587389946 0.1607
26.323151126753395 0.1572
26.324644061796313 0.1605
26.327261191317209 0.1604
26.327892881844015 0.1597
26.327958132703028 0.1587
26.330329522885581 0.1565
26.330939813740486 0.16
26.333105657456652 0.1603
26.334152813988961 0.1606
26.336138792405407 0.1581
26.337017814565321 0.1599
26.337823997218486 0.1605
26.340985705392804 0.1573
26.342411150069829 0.1601
26.344350005803264 0.1577
26.346347381035333 0.1573
26.348010071126751 0.1581
26.349675730185556 0.1588
26.350809641997717 0.1566
26.351854448926641 0.1614
26.354059017539488 0.1572
26.357254321341955 0.1584
26.359852048764289 0.16
26.360828175654923 0.1585
26.363438563005822 0.1593
26.364585026493597 0.1555
26.365965744327266 0.1578
26.366575037769241 0.1583
26.367310143755780 0.1594
26.372524733330380 0.1601
26.373261615742233 0.1604
26.375446679729322 0.1593
26.377592899396742 0.1594
26.379125037719110 0.1604
26.381722828091778 0.1578
26.382627644832755 0.1614
26.385042003230563 0.1603
26.385861605665021 0.1598
26.386943952326867 0.1621
26.388139005185383 0.1598
26.392238426276460 0.1598
26.393775278430475 0.1585
26.395496223583052 0.1589
26.398955327249755 0.1583
26.401354187109533 0.1594
26.404176355157212 0.1605
26.405950874394971 0.1617
26.408367233247969 0.1608
26.410031289733141 0.1561
26.410405882848455 0.1579
26.411797600240043 0.1586
26.413311075902076 0.1636
26.415008048835602 0.1587
26.416386312812275 0.1607
26.417420786985488 0.158
26.419114251222251 0.1614
26.420594261106135 0.1592
26.423432333507780 0.1612
26.424175663720444 0.1589
26.425256228489680 0.1564
26.427306890817142 0.1606
26.428599226983199 0.1598
26.430640825189105 0.1623
26.432042444778343 0.1604
26.432802464997774 0.1586
26.434768446876465 0.1591
26.435882079644234 0.1569
26.437718532835635 0.1584
26.441012384154000 0.1589
26.443434607253845 0.1626
26.444564843571957 0.1577
26.445543459257259 0.1608
26.448589310535365 0.1585
26.448846796624995 0.1582
26.449576399162112 0.1592
26.451876067411650 0.1572
26.454561991148204 0.1599
26.455561438995257 0.1594
26.458411534365645 0.1599
26.461381477203560 0.1612
26.461589203143134 0.1573
26.464057057422874 0.1566
26.466185005402881 0.1591
26.470162942267574 0.1602
26.474304028752634 0.1594
26.475296362152381 0.1604
26.476311757936010 0.1594
26.478315380335410 0.1601
26.479274154549394 0.1606
26.481378196945009 0.1592
26.483273719157360 0.1592
26.484014980829283 0.1562
26.486983951739113 0.1582
26.488879009253559 0.1564
26.490834095864283 0.1599
26.492658880871492 0.159
26.494858381925610 0.1601
26.496475440964208 0.1593
26.498172738757724 0.1577
26.501752012896215 0.161
26.503340019301966 0.1581
26.503471769307790 0.1594
26.505071290216076 0.1601
26.507385555473956 0.1594
26.508403237059159 0.1566
26.510736600951805 0.1604
26.512252518202459 0.1595
26.514219417475811 0.162
26.515451182234841 0.1575
26.516737629978536 0.1598
26.517994625537614 0.1581
26.519879629889250 0.1577
26.521917304013261 0.1576
26.524039986641061 0.1605
26.524690515787196 0.1579
26.526873424156896 0.1613
26.529264774087206 0.1587
26.531446465543748 0.1602
26.532080364110676 0.161
26.534870487479552 0.1604
26.535658212786931 0.161
26.538942103905146 0.1591
26.540460825214861 0.1621
26.541992232747059 0.1595
26.542861768812756 0.1607
26.546101539821734 0.1575
26.548539377637372 0.1605
26.551729573325041 0.1623
26.552172298484916 0.1587
26.554925241078656 0.1576
26.555939282082438 0.1627
26.558138389475403 0.1605
26.560034079489725 0.16
26.561866831055998 0.161
26.563991238165116 0.161
26.565375483611280 0.1607
26.567004302897182 0.1612
26.567876564733329 0.1619
26.568451639451805 0.1589
26.570343825560276 0.161
26.573479096782034 0.1616
26.574135724459037 0.1593
26.575476139985696 0.1622
26.577732692083945 0.16
26.579234246666417 0.1597
26.581710797942996 0.1587
26.582843610195173 0.16
26.583740185029821 0.1591
26.586928725428891 0.1603
26.588220440355329 0.1592
26.589065630480544 0.1594
26.589816086896459 0.1601
26.591976189450598 0.1621
26.596126474777034 0.1609
26.597683139060003 0.1604
26.599362560790389 0.1603
26.600077134385870 0.1589
26.601007508766877 0.1612
26.601984503780510 0.1587
26.603232017800639 0.1611
26.604412411207459 0.1632
26.605675143388158 0.1614
26.607320388237628 0.1607
26.609104615213308 0.1621
26.609878553347372 0.1617
26.612129294339042 0.1595
26.613613429427829 0.1573
26.614714428080529 0.1635
26.616201906783818 0.1604
26.618436249248116 0.1631
26.620248365819659 0.1586
26.621304772607992 0.1623
26.622688037009052 0.1614
26.623369991631993 0.1621
26.627234547457103 0.1602
26.627901629077634 0.1621
26.629981142284400 0.1603
26.630798970879933 0.1609
26.633784850794232 0.1611
26.636001666766347 0.1615
26.638038994177677 0.1617
26.640029426912484 0.1623
26.643168305480000 0.1618
26.643453152487314 0.1599
26.644942342298606 0.1621
26.645990159488729 0.1613
26.647341892174872 0.1616
26.650204592285728 0.162
26.652926341764537 0.1634
26.653811190346399 0.1629
26.654379058829999 0.1624
26.657708829516611 0.1644
26.658518284714326 0.1607
26.662585104834609 0.164
26.663054776320376 0.1582
26.663446118521740 0.1598
26.665553854804450 0.1638
26.666288625362228 0.1621
26.669183191157558 0.1608
26.670495624402676 0.1625
26.671901411923027 0.1628
26.673268964673206 0.162
26.673693531568826 0.1593
26.676607588788453 0.1592
26.676846436932518 0.1604
26.677367694373448 0.1634
26.681383394381417 0.1644
26.681619108272450 0.1607
26.684918710844325 0.1615
26.687003053142767 0.161
26.688357675317462 0.162
26.690548433447439 0.1603
26.692375327884946 0.1597
26.694201376453314 0.16
26.695176346181988 0.1614
26.697557290432218 0.1608
26.698245757199739 0.162
26.701013994543057 0.162
26.704582648233291 0.1642
26.705845646652271 0.1598
26.708164113417471 0.1624
26.709830169015671 0.1613
26.710760139057701 0.1621
26.711732329702748 0.1632
26.713431979651656 0.1618
26.714615586265825 0.1615
26.716701758395740 0.1607
26.719186978402501 0.1619
26.720350181399002 0.1642
26.721530521096064 0.1621
26.723464874270189 0.1615
26.726579349947759 0.1624
26.727276390808345 0.1583
26.730754510127870 0.1623
26.732001849719634 0.1628
26.732930082418189 0.1608
26.734608675509968 0.1653
26.735256760510879 0.1621
26.738553356687451 0.1613
26.741118637589725 0.1608
26.742263132574045 0.1648
26.744299271008547 0.1616
26.747246787726706 0.1608
26.749764816056143 0.1599
26.751212409214968 0.1623
26.752789998192288 0.1641
26.754368837641348 0.1594
26.756436746356904 0.1611
26.760583553699139 0.1609
26.761140551633446 0.1631
26.762323632527188 0.1628
26.763433697461483 0.1624
26.767266250493577 0.1614
26.767380831452481 0.1606
26.768951389941336 0.1607
26.769842419346226 0.1628
26.770648437971605 0.1603
26.774462484596366 0.1598
26.775419629222249 0.1596
26.776841305553855 0.1602
26.778796867667673 0.1632
26.779370501578022 0.1618
26.781211794439642 0.1612
26.784066359642161 0.1608
26.786099981171780 0.1611
26.788618253501859 0.1632
26.790362105071381 0.1595
26.792341497264115 0.1597
26.793735782789732 0.1629
26.795436222214203 0.1616
26.796044581575586 0.1628
26.797674494237182 0.1605
26.799500007272112 0.1623
26.801176038699129 0.1612
26.802214764583361 0.1629
26.802850047069676 0.1598
26.804293382529760 0.1638
26.806030023004400 0.161
26.806825895706062 0.1603
26.810210905904558 0.1635
26.810777335420887 0.16
26.812447288151265 0.1628
26.817304412468758 0.1627
26.818571492494236 0.1607
26.819853100247048 0.1618
26.820772579877033 0.1621
26.822108948253241 0.1619
26.825416830994111 0.1616
26.828381472082615 0.164
26.829470144676097 0.1624
26.831835205108732 0.1601
26.833126663835078 0.1624
26.834895706711055 0.1607
26.836937852763647 0.1617
26.837496721545094 0.16
26.839083643050458 0.1626
26.841395343538561 0.1589
26.843816167961599 0.1611
26.844268856081957 0.1615
26.845960566497613 0.1576
26.847852218317819 0.1622
26.849514444810193 0.163
26.849877924612613 0.1613
26.852896073865782 0.1641
26.855071145464244 0.1613
26.855741086956670 0.1616
26.857464539395593 0.1582
26.859909864705887 0.1622
26.861206510032549 0.1622
26.861911364342795 0.1603
26.865605650460807 0.1608
26.866029457415234 0.1579
26.867733526244727 0.1601
26.869945952873142 0.1626
26.871954117248066 0.164
26.873619390286525 0.1591
26.875169079825419 0.1603
26.878492932824109 0.1629
26.879224290357588 0.1613
26.881017492044325 0.1618
26.882976742377089 0.1621
26.883983161407254 0.1635
26.885780957382320 0.1623
26.886756928230955 0.1625
26.887884256692171 0.164
26.889413686660752 0.1626
26.891384782464211 0.1615
26.894103696359132 0.164
26.895508779982659 0.1628
26.898976153714745 0.1606
26.900985730857407 0.1588
26.902843317021649 0.1601
26.905657242970097 0.1638
26.906933900077146 0.1602
26.908106836174483 0.1607
26.909423630294441 0.1631
26.912840527731870 0.1618
26.914179870648542 0.1621
26.914512604115476 0.165
26.915971660878814 0.1613
26.917908329743430 0.161
26.918720453569943 0.163
26.919150664476707 0.1628
26.921651743953646 0.1631
26.922889187298789 0.1607
26.923495199008045 0.1626
26.926270115886965 0.1649
26.927877033247807 0.1601
26.928509092900011 0.1622
26.931411446261816 0.1645
26.932615847964389 0.1627
26.935190722291107 0.1623
26.936198326685616 0.1621
26.937515842359151 0.161
26.940512070948973 0.1646
26.942278719123802 0.16
26.943532343230640 0.1622
26.946060154365210 0.1618
26.948200193184764 0.1611
26.950774212563957 0.1588
26.953707547403084 0.1612
26.954808770270660 0.1621
26.956129430837901 0.1617
26.958786593889453 0.1629
26.960252979166754 0.1605
26.961886128658854 0.1632
26.962774542973829 0.1642
26.965487811160770 0.1607
26.966631929089829 0.1615
26.970311743774104 0.1623
26.972047904501416 0.1648
26.974452380348918 0.1613
26.977367036405287 0.1641
26.977842494097175 0.161
26.980705604054862 0.1638
26.982579297268913 0.162
26.984161713455308 0.1611
26.986347856375161 0.1625
26.988116084822284 0.1623
26.989240397980151 0.1631
26.990662249222890 0.164
26.991846794222205 0.1612
26.994948820550370 0.1602
26.995526859355479 0.163
26.997717626114124 0.1637
27.001388902055652 0.1635
27.004120974434606 0.1606
27.004965941831266 0.1661
27.005073305569606 0.1621
27.006783757427861 0.1615
27.008066032247559 0.1641
27.009405256778773 0.1632
27.012648461293068 0.1636
27.013495440892076 0.1629
27.017195119166956 0.1626
27.018698473629609 0.163
27.020493889852002 0.1643
27.020709295174321 0.162
27.024275244094387 0.1603
27.024992954206038 0.1648
27.026351547788604 0.1627
27.028906281419530 0.1633
27.030017230139723 0.1627
27.030892785815794 0.161
27.033256562453435 0.1655
27.036112430696416 0.1615
27.037143810730338 0.1617
27.037780104629441 0.1618
27.040384057488325 0.1616
27.042555660700895 0.1631
27.044098085185936 0.166
27.046291348266955 0.1615
27.047754169334279 0.1643
27.048896452767540 0.1636
27.053971679128072 0.165
27.055063623453542 0.1626
27.058171055735418 0.1638
27.058273641420012 0.1642
27.060547336349650 0.1637
27.061620741647044 0.1632
27.064124970151635 0.1643
27.066302553540876 0.1621
27.067382247537729 0.164
27.068568728632403 0.1651
27.068938106300283 0.164
27.071223899074237 0.1623
27.073861988801085 0.163
27.075395753264424 0.1638
27.077650950427781 0.162
27.078404624737480 0.162
27.079875022045002 0.164
27.080627891835839 0.1653
27.082184843042167 0.1647
27.083506947887269 0.1625
27.086377825243694 0.1631
27.088212263735439 0.1646
27.089960536405624 0.1639
27.091964072556248 0.162
27.093771946640999 0.1636
27.095699585908722 0.1623
27.097504062284269 0.1649
27.098003853146068 0.1638
27.101235089752382 0.1656
27.103964619257290 0.162
27.105011063538470 0.1668
27.106149359823277 0.1666
27.107379850949997 0.1649
27.109356922528352 0.1668
27.110934581113035 0.1637
27.112269854235397 0.1645
27.114082305620116 0.1632
27.116186778171425 0.1639
27.116692120431544 0.1656
27.119534451657373 0.1656
27.121891827795547 0.1651
27.123234609136475 0.1631
27.125471626114457 0.1638
27.125931833488966 0.1609
27.128373837146327 0.1628
27.130356119359107 0.1635
27.132188117091516 0.1623
27.135440322331895 0.1631
27.135810915413270 0.1647
27.139381289136452 0.1673
27.140520881514899 0.1613
27.142374064440467 0.1641
27.143262960250247 0.1643
27.145983025072610 0.1634
27.147232937489328 0.1632
27.149342231720301 0.1614
27.150961337222551 0.1653
27.151565198947953 0.1634
27.153194607454189 0.168
27.157004339020773 0.1642
27.159095514985232 0.1643
27.159595015292069 0.1677
27.162476103549729 0.1654
27.163306992724305 0.1638
27.165330602159099 0.1648
27.168317665821409 0.1633
27.169172919904035 0.1628
27.170006790772522 0.1631
27.170904075676383 0.164
27.172070478534252 0.1681
27.174116164638988 0.1639
27.175526229899567 0.1617
27.176462815909787 0.165
27.178272376034947 0.1634
27.179946132281678 0.1654
27.181054244445001 0.1667
27.182949730446630 0.1637
27.184878004807576 0.1639
27.186152639696118 0.165
27.188650172402340 0.1676
27.189830163002249 0.161
27.192153998511404 0.1633
27.194507456979000 0.1658
27.195755198398494 0.1647
27.198573149869752 0.1648
27.199971992560474 0.1655
27.201390394498723 0.1654
27.203799639980065 0.1661
27.204890043359232 0.1649
27.205084990798937 0.1659
27.206995209298128 0.1675
27.209166911048310 0.1634
27.212652639004105 0.1638
27.213494742722560 0.1648
27.216699321766221 0.1627
27.218537554936081 0.1644
27.219672281433919 0.1647
27.221223281972264 0.169
27.223044790728331 0.1621
27.225978449803137 0.1662
27.227478738061670 0.1623
27.228215798010737 0.1651
27.233330239667684 0.1616
27.234525981235951 0.1641
27.235716906098091 0.1637
27.237741337347824 0.1636
27.240032158937638 0.1658
27.241401435913673 0.1645
27.242671112944908 0.1654
27.243499127849205 0.163
27.243852035530399 0.1634
27.246775707807444 0.1672
27.249038354117641 0.1637
27.249943201073549 0.1678
27.250625220158874 0.1629
27.252773255761159 0.1682
27.255560314423978 0.1638
27.256923016508701 0.1641
27.258000039801498 0.1625
27.261286761637365 0.1669
27.263778078777563 0.1631
27.263992809381374 0.1635
27.267063607278679 0.161
27.268288971584084 0.1658
27.270002986592370 0.167
27.270723601683791 0.165
27.272710011052613 0.1661
27.274876988388481 0.1647
27.275537156646276 0.1669
27.276222886234706 0.1647
27.279709301884040 0.166
27.280534305251777 0.1647
27.283651249949077 0.1658
27.285427087127601 0.1661
27.286774548720658 0.167
27.290213191229075 0.1636
27.291544122352281 0.1673
27.292970976827235 0.1658
27.296186586987218 0.1646
27.296698324513223 0.1634
27.297603968617391 0.1652
27.300641474524266 0.1624
27.301586733469303 0.1645
27.302305745942057 0.1641
27.302464103122698 0.1654
27.305853063042541 0.1658
27.307662452055375 0.1651
27.309114786324191 0.1655
27.310244868701801 0.1648
27.312810454443195 0.164
27.313420959900281 0.1672
27.315157041462584 0.1669
27.316992669699928 0.1675
27.320888895919904 0.1661
27.324541030560169 0.1629
27.325588081812363 0.1634
27.327451143685231 0.1643
27.328590802415878 0.1651
27.331741027396010 0.1665
27.332450107541170 0.1656
27.334202674217938 0.1652
27.334463299229562 0.1647
27.336036215646587 0.1673
27.338369620522808 0.1667
27.339711328521805 0.1647
27.341797476280206 0.1625
27.345078638772375 0.1641
27.345955483632022 0.1671
27.348792393154703 0.1651
27.350615670772477 0.1641
27.353501982309361 0.165
27.354742855210009 0.1659
27.356652660447242 0.1609
27.359538915317810 0.1628
27.360848320774021 0.1673
27.364154376972539 0.1665
27.365858289061318 0.1632
27.369983728700664 0.1647
27.372981575824053 0.1672
27.373478827571795 0.1662
27.375148498672736 0.166
27.378029986378372 0.1666
27.380318302968238 0.1644
27.382789309481556 0.1652
27.383424023770189 0.1642
27.385027192859241 0.1665
27.387935794246051 0.1658
27.388443288480214 0.1678
27.388969056470749 0.1666
27.390026852395291 0.165
27.391520106667294 0.1638
27.392567861823277 0.1646
27.395143073852019 0.1663
27.396209150386188 0.1678
27.398269558980495 0.1653
27.399301925323790 0.1643
27.401880239257501 0.1636
27.403419949333902 0.1665
27.404630746271131 0.1626
27.406839850609305 0.1672
27.409680188602415 0.1645
27.410344727529690 0.165
27.412219944436899 0.164
27.413319190881403 0.1679
27.413888186782980 0.1635
27.420973169794173 0.1657
27.422031813130356 0.1634
27.423533992407069 0.1664
27.423955215700989 0.1647
27.426308696288590 0.1645
27.428762201333541 0.1633
27.432222623732493 0.1654
27.432497322299906 0.1658
27.433400629910004 0.1661
27.435576993566674 0.1633
27.438200021507431 0.1673
27.439225612385602 0.1637
27.440182098637667 0.1619
27.442850373686309 0.1645
27.444585006023431 0.1639
27.445956219527481 0.1676
27.448069928102544 0.1619
27.450211318954803 0.1633
27.452110279865618 0.1675
27.455515191297625 0.1668
27.456938494262783 0.1676
27.457175942360138 0.165
27.461757414606460 0.1672
27.462852606146061 0.1594
27.463575841214961 0.168
27.464482365006479 0.1636
27.468898232503204 0.1662
27.469848147046971 0.1676
27.472195993351754 0.1636
27.474894468908058 0.1657
27.476491063920570 0.1664
27.478076131117831 0.1632
27.480245074894871 0.167
27.481195069247466 0.1657
27.483713156881837 0.1635
27.484464467456540 0.1639
27.486627089556823 0.1633
27.487471815456246 0.1635
27.488086282637646 0.1656
27.490762473135455 0.1671
27.492535873311834 0.1647
27.494560017792423 0.1633
27.496526700452900 0.1664
27.496954176768067 0.1674
27.497494957937693 0.1693
27.501090453693323 0.1659
27.502064266477639 0.1644
27.503644117101931 0.1686
27.505258979542290 0.167
27.506591158379440 0.1689
27.508213209619004 0.1681
27.508488551939827 0.1639
27.509974173012964 0.1658
27.512739074434045 0.1649
27.514657855910219 0.1664
27.516333940854302 0.1664
27.516986203870903 0.1658
27.520148897279633 0.1641
27.523653874177633 0.1667
27.525820699149925 0.1688
27.527372459104988 0.1634
27.527803914350887 0.1647
27.529792033829068 0.1675
27.530440426532461 0.1638
27.533035718880122 0.1665
27.533444481772264 0.1677
27.535334558566682 0.1645
27.535948079442811 0.1686
27.543610536307227 0.1647
27.544862232434113 0.1644
27.545875117154662 0.1652
27.546568452836080 0.1666
27.547259654719845 0.1661
27.549178005030164 0.1655
27.550520215685573 0.1677
27.552132844170384 0.1657
27.556637020888012 0.1686
27.558853455232033 0.1614
27.560903799902061 0.1652
27.563275676858115 0.1661
27.565325688333338 0.1682
27.566420478589151 0.1642
27.568470780872016 0.1658
27.569952613373243 0.1689
27.571997116131946 0.167
27.572531568674560 0.1657
27.574759459081374 0.1631
27.576217982312023 0.1669
27.578186958642416 0.1664
27.578532497238662 0.1657
27.582020657366762 0.1655
27.582544949381177 0.1679
27.585682747356255 0.1676
27.588703698857437 0.167
27.589666822826143 0.1661
27.590308567333537 0.1667
27.592765966136636 0.1623
27.593900967253322 0.1667
27.595163038784097 0.1642
27.598326261772030 0.1686
27.598489809250847 0.1658
27.601602595124582 0.1668
27.604738179432783 0.1635
27.609648633882049 0.1661
27.610553826960810 0.1689
27.613187632900303 0.1676
27.613736764999452 0.1665
27.615385156243658 0.1638
27.617061495752470 0.166
27.618918352950057 0.1654
27.620478388135290 0.1653
27.623117929325144 0.1704
27.624028422560951 0.1659
27.629564349329364 0.1667
27.630834632214725 0.1654
27.631718351654939 0.1676
27.635088903708535 0.1646
27.636085314386612 0.1668
27.638135274611184 0.1671
27.640135667122092 0.1668
27.640814295517753 0.1666
27.642207489675876 0.1656
27.643191684207501 0.1683
27.644068346744493 0.1674
27.645652991186473 0.1658
27.647986341742531 0.1677
27.650302936266407 0.1647
27.651848733627009 0.1658
27.653286280578047 0.1691
27.654797920717222 0.1695
27.656925364677289 0.1626
27.657472108896041 0.1653
27.658028791887091 0.1659
27.659601733533105 0.1656
27.661320354530364 0.1666
27.663507767699556 0.1676
27.664554504864267 0.1689
27.665569325299508 0.1663
27.668140248968896 0.1677
27.670337664773268 0.1683
27.670790851306347 0.1655
27.671342022287348 0.1704
27.672377715974619 0.1709
27.673166894143549 0.1673
27.676847755097661 0.1656
27.677820529199671 0.1691
27.678465973357174 0.1665
27.682742430354214 0.1675
27.684781737214767 0.166
27.685876851828766 0.169
27.686907376339409 0.1701
27.689505791989710 0.1671
27.691842892630660 0.1661
27.693028501247266 0.1678
27.695593864954116 0.1662
27.698474880724650 0.1667
27.698651559626704 0.1672
27.699465998891903 0.1644
27.700981546532969 0.1659
27.703256888096092 0.1679
27.704117400030022 0.1639
27.705946062072062 0.1657
27.708531546463526 0.1655
27.710367966561840 0.1667
27.713914049662836 0.1673
27.714458941579061 0.1687
27.717521251251906 0.1655
27.719534795134606 0.1701
27.720473850401355 0.1661
27.720983582831639 0.1648
27.725502075697896 0.1684
27.726930801921430 0.1665
27.728869000731880 0.1654
27.728931383286479 0.1653
27.730866761208386 0.1641
27.732642742917101 0.1642
27.732837164364408 0.1652
27.735522189889338 0.1677
27.737005096397251 0.1638
27.739447435890252 0.1665
27.740165414759897 0.1684
27.744461739181087 0.1678
27.745569131249940 0.1649
27.747656475294640 0.169
27.750031500918872 0.1648
27.753037509505077 0.1701
27.754523314136712 0.167
27.755426824387179 0.1679
27.757432683913958 0.167
27.758179727163732 0.1671
27.761647929731314 0.1678
27.763455489654067 0.1679
27.765675547394462 0.1688
27.767394296666865 0.1662
27.769053251865380 0.1637
27.769800353354931 0.1634
27.771828771053205 0.1642
27.773183940594329 0.168
27.776282698203424 0.1653
27.776876698703251 0.1665
27.779101488565097 0.1636
27.781184464492707 0.1687
27.782571666034055 0.1689
27.783694504532637 0.1681
27.785119202611668 0.1686
27.787547334500761 0.1637
27.788735393206807 0.1652
27.790143395442307 0.1663
27.791619191023273 0.1668
27.794352318134230 0.1657
27.796488873246577 0.1645
27.797089928999522 0.1673
27.799327917819216 0.1658
27.800562135894484 0.1644
27.802935719258649 0.1671
27.805832849291694 0.1665
27.806133697580318 0.1696
27.808408727099064 0.1668
27.811210887088510 0.1669
27.812228981106419 0.168
27.812911313812211 0.1667
27.814677555019298 0.1662
27.815228062584101 0.1686
27.816843184689255 0.1669
27.819092654155234 0.1666
27.819594452855132 0.1664
27.821703133315658 0.168
27.823611309141253 0.1685
27.824787093612386 0.1683
27.826906162806615 0.1652
27.829063771494528 0.1682
27.829690322741037 0.1703
27.832056615515100 0.168
27.833765852056697 0.1728
27.834853435337493 0.1662
27.836602624296376 0.1675
27.837711386452259 0.1699
27.840992689877982 0.1702
27.844981350701385 0.1688
27.846660720546392 0.1673
27.849579937000644 0.1673
27.851651023441800 0.1681
27.852223694661824 0.1669
27.855269375035974 0.1664
27.856207530858217 0.1648
27.857831349103325 0.1683
27.859050766264925 0.167
27.859410029015365 0.1662
27.862224009473284 0.1649
27.864158024749983 0.1663
27.865404704822911 0.167
27.867120408919391 0.1667
27.869880400967507 0.1671
27.871206266284695 0.1678
27.872996629981074 0.1643
27.873730000257595 0.1634
27.874889895656285 0.1667
27.877719410392025 0.1651
27.880588015101413 0.165
27.882878517781737 0.1681
27.885137810215955 0.1686
27.886386096881836 0.1659
27.887418869338397 0.1707
27.890573994201524 0.168
27.891332432436926 0.167
27.892935019694523 0.1676
27.895107288921814 0.1645
27.897455058496440 0.1697
27.899173858489974 0.169
27.901258943563260 0.1685
27.901738897749063 0.1681
27.906434519856383 0.1673
27.907488940930691 0.1702
27.908543263096927 0.1678
27.910359869044473 0.1687
27.913882046451825 0.1701
27.915436334013449 0.1686
27.918081416994170 0.1703
27.918106456974787 0.1675
27.919465033908697 0.1686
27.922113224628433 0.1683
27.924954083799449 0.1656
27.926678927922676 0.168
27.928434505116886 0.1694
27.929521755578119 0.1681
27.934295339773275 0.1729
27.935006205464273 0.1681
27.938372758178939 0.1728
27.938989984076361 0.1694
27.940370590307129 0.1663
27.941699068363345 0.1688
27.943127056806713 0.1669
27.944239294285698 0.1676
27.944693465800277 0.1703
27.946373372335270 0.1685
27.947368589444753 0.1662
27.950533014747652 0.169
27.951441070740692 0.1689
27.952345902565206 0.1708
27.953466674111340 0.1689
27.956623223563387 0.1668
27.957598265661826 0.1705
27.959565118324793 0.1681
27.963743041247984 0.1644
27.966294489837139 0.1666
27.967457162072403 0.1675
27.967693927874613 0.1697
27.970021783157602 0.1677
27.970783217908288 0.1688
27.973050588129627 0.1692
27.975435417088875 0.1674
27.976775295968110 0.1696
27.978624574681280 0.1655
27.981347632951767 0.1659
27.981749326822538 0.1663
27.983737603267638 0.1674
27.985705540772329 0.1677
27.986578832138711 0.167
27.988338142904695 0.165
27.992524428291006 0.1658
27.994923807638354 0.166
27.996939417186983 0.1659
27.998528272747045 0.17
27.998776687040774 0.1686
28.001323920973643 0.1677
28.002738190183692 0.1663
28.003336753593466 0.1664
28.006487275863837 0.1706
28.008013721330023 0.1648
28.009777363031031 0.1676
28.011516270842705 0.1685
28.012441414693306 0.1673
28.012599046052472 0.1671
28.016199166108503 0.1667
28.019305066863154 0.1677
28.020006370868835 0.1667
28.021612042153627 0.1677
28.022627724234475 0.1667
28.026636442309513 0.1705
28.027552882278641 0.1678
28.029267366752418 0.1669
28.031511750461362 0.1703
28.031860697412796 0.1675
28.034461992648104 0.1698
28.036778195389417 0.1684
28.037850374441987 0.1662
28.039817968398850 0.1645
28.040863097466808 0.1689
28.042262893728381 0.1668
28.045538394025968 0.1678
28.046400263599033 0.1683
28.048480968308365 0.1647
28.050247204522439 0.1694
28.051792258045452 0.1696
28.052925993645339 0.1711
28.054879737942581 0.172
28.055045469396688 0.1662
28.056619333485379 0.169
28.058326930857692 0.1687
28.058522983931326 0.1667
28.061517685782036 0.1666
28.061662482424339 0.1674
28.066916565507420 0.1669
28.067749955839329 0.166
28.069598621373999 0.166
28.070834598306426 0.1671
28.073142576554634 0.1696
28.075577172310716 0.1672
28.076835689807783 0.1677
28.078143058856888 0.169
28.078964154963032 0.1687
28.081666441397207 0.168
28.085233402871840 0.1693
28.087339207573756 0.169
28.088504833752292 0.1702
28.089578919844559 0.1688
28.091566658437941 0.1672
28.094123342296356 0.1686
28.096256888789952 0.1696
28.097341786569103 0.1657
28.099943719971019 0.1697
28.101675588677697 0.1673
28.103160356618407 0.1648
28.104640464427000 0.169
28.106390567410411 0.1687
28.107769449649918 0.1652
28.110069611030259 0.1684
28.110610675766925 0.1702
28.111543187269874 0.1679
28.113661254092658 0.1658
28.115239655715108 0.1684
28.116857154487125 0.1689
28.117602571171535 0.1682
28.119493512209797 0.1664
28.121292625253599 0.1644
28.128879545448669 0.1649
28.129538800450796 0.1642
28.132493793778071 0.1682
28.132784610013694 0.1723
28.135014252050663 0.1676
28.135486351435951 0.1696
28.139006725607054 0.1685
28.140197298374385 0.1674
28.141598072648264 0.1677
28.143717333212095 0.1682
28.146781361327850 0.1678
28.147679936368405 0.1676
28.149262209928768 0.1668
28.151446479751499 0.1683
28.153834641870066 0.1668
28.155267985273063 0.1705
28.156844471896296 0.1709
28.158608295649760 0.1641
28.161385170581926 0.1693
28.162497795546106 0.171
28.165131961112515 0.1692
28.166374535139155 0.1685
28.167904541966479 0.1651
28.170225285764477 0.1712
28.172981375379649 0.1689
28.173569677313640 0.1677
28.175195621233808 0.1692
28.176024210352161 0.1635
28.176685626287231 0.168
28.180874899772494 0.1676
28.181902408424577 0.1646
28.184433335819804 0.1726
28.184942057227723 0.1686
28.187416170332931 0.1702
28.190517873929707 0.1658
28.191599943564469 0.1672
28.193578838042384 0.1682
28.195793824937031 0.1658
28.196104335584597 0.1693
28.199669640154418 0.1688
28.200494526715964 0.1687
28.202229518227092 0.1684
28.203675095193621 0.1679
28.206321802199771 0.1684
28.207950795237977 0.171
28.209873302806894 0.1678
28.213136892212134 0.1696
28.214073201063940 0.1737
28.214388737451078 0.1709
28.217873194765183 0.1694
28.218128936532093 0.168
28.221461300728713 0.1702
28.224176439274970 0.1729
28.226723713960698 0.1683
28.227281007888532 0.1638
28.228958318684644 0.1688
28.230961467863946 0.1688
28.232802450621641 0.1667
28.234012166658161 0.167
28.235882518428010 0.1673
28.237575384814591 0.1685
28.239833931831217 0.1704
28.241505547883573 0.1715
28.241607137900864 0.1701
28.242828541869834 0.1677
28.245495889544831 0.1682
28.247867848634147 0.1716
28.247918394073992 0.1701
28.250317004316400 0.1722
28.251478983123082 0.1677
28.252711459342311 0.1681
28.253324635770948 0.1699
28.255746440620509 0.1703
28.257872176019280 0.1698
28.261447271736646 0.1671
28.262445135516547 0.1693
28.266770252234284 0.1662
28.268059156105728 0.1687
28.270379767224235 0.1686
28.271035499162469 0.1688
28.272841988842618 0.1697
28.275223487213449 0.1695
28.279194899326658 0.1704
28.280460889070014 0.171
28.283799191512784 0.171
28.285719835419791 0.1702
28.287222928767441 0.1695
28.289184363766950 0.168
28.292199101192370 0.1678
28.295843862455456 0.168
28.297633016346047 0.1677
28.298977290632546 0.1674
28.301509289304661 0.1711
28.305667663351876 0.1705
28.306526633676235 0.1707
28.308539600101312 0.1672
28.311105070351964 0.1691
28.312723702295013 0.1696
28.313042004427984 0.1684
28.314340841468351 0.1678
28.315864950395337 0.1703
28.317479521738161 0.1666
28.319925183446948 0.1682
28.320357429700049 0.1671
28.322210210394726 0.1708
28.323650789900817 0.1677
28.324553023410701 0.1693
28.328084434635475 0.1693
28.329535508329677 0.1722
28.333141488769606 0.1684
28.334212489387419 0.1698
28.336782680103184 0.1678
28.338814455106640 0.1667
28.339034858260433 0.1669
28.340897528243321 0.1678
28.343346390992306 0.1691
28.346801643465056 0.1694
28.347764207833055 0.1687
28.350432339920225 0.1657
28.350749954804922 0.169
28.352403372441493 0.1684
28.353723706613231 0.1709
28.354351372914362 0.1699
28.355081620848789 0.1705
28.356874171657715 0.1654
28.360207125584427 0.1695
28.362092562684019 0.1672
28.362908436746689 0.1709
28.364908141771050 0.1697
28.366551748206966 0.1693
28.368883797424076 0.1743
28.370017043632188 0.1706
28.372798574874214 0.1683
28.373141404958140 0.169
28.374308193147073 0.1686
28.375240649285637 0.1691
28.375973982045032 0.1696
28.378716016443580 0.1662
28.380126569111042 0.1665
28.380771943096001 0.1715
28.382430066756495 0.1682
28.384377464087255 0.1709
28.385612880424308 0.1683
28.386312350330638 0.1694
28.387569887194584 0.1699
28.388605411149722 0.1706
28.390026308881698 0.1682
28.391205933632925 0.1719
28.391820861971627 0.1681
28.392312029785995 0.1671
28.393019921192952 0.1712
28.396213216216513 0.1712
28.397046471229299 0.1675
28.399437231931447 0.1687
28.402409641447470 0.1688
28.403905583112760 0.1725
28.404515513539433 0.1728
28.407140637327892 0.1712
28.409044802889301 0.1728
28.409367373816067 0.1721
28.411334922973044 0.1706
28.413332922084333 0.1706
28.417114715517968 0.1716
28.419900741922934 0.1687
28.420344704295005 0.167
28.422184467513290 0.1659
28.422493358959631 0.1673
28.424883362361406 0.168
28.428456868601486 0.1696
28.430054342659567 0.1702
28.432521575071753 0.1678
28.434128915746626 0.1709
28.435898918879449 0.1711
28.437006540313497 0.1694
28.438074123038248 0.1697
28.439956637605459 0.1696
28.440840237941060 0.1731
28.444201375094313 0.1714
28.445371619003804 0.1696
28.447462695604948 0.1683
28.450787985095392 0.1732
28.453015308073333 0.1674
28.454741639282993 0.1696
28.455861118853726 0.1715
28.458097108151911 0.1717
28.460169185415115 0.1701
28.460945560695851 0.1703
28.464296564516314 0.1715
28.467330068130309 0.1699
28.471436999169196 0.168
28.473713818848402 0.1689
28.474422351814972 0.1674
28.476920634984594 0.1665
28.478905664720358 0.172
28.482037804251881 0.169
28.483057972318338 0.1722
28.485105144542189 0.1708
28.485131919351783 0.1704
28.487883602265377 0.17
28.489265099848442 0.1711
28.490080188265512 0.1725
28.491912925652386 0.1732
28.493108681624751 0.171
28.493915479613612 0.1718
28.496332263655773 0.1688
28.497534343981890 0.168
28.498911517295721 0.1709
28.500152130031978 0.1708
28.502127000863283 0.1684
28.503437778728742 0.1696
28.503567189713785 0.1719
28.505535886161905 0.1718
28.506632300476298 0.1739
28.511092834740897 0.1699
28.511671688410232 0.1699
28.513211764397589 0.1716
28.514282399277182 0.17
28.517317365011877 0.1731
28.519087023540219 0.1691
28.520039289760948 0.1727
28.521577774316846 0.1698
28.523669491364277 0.1684
28.525572655509976 0.1686
28.527377950313479 0.1701
28.529033205736283 0.1714
28.530210632784954 0.1703
28.530696233635258 0.1687
28.532752839437226 0.1699
28.535142129819995 0.1709
28.537055851614969 0.1705
28.539119380790925 0.169
28.539893971870132 0.169
28.542290380637919 0.1684
28.543491731994333 0.1706
28.546132008048602 0.1663
28.547914343629039 0.1725
28.548867509039816 0.168
28.549298968986665 0.1681
28.551361539482343 0.1697
28.555849605581667 0.167
28.556616684722151 0.169
28.559860718333660 0.1668
28.561963632314264 0.1702
28.563103812290603 0.1702
28.565829560970339 0.1667
28.567379811627468 0.1697
28.568761075749784 0.1693
28.572854054008019 0.1715
28.573929238842059 0.1686
28.576114023460537 0.1723
28.578819318456937 0.1702
28.579898848556891 0.1709
28.582900959878195 0.1697
28.584061355838806 0.1656
28.586296468001319 0.1703
28.588428778861449 0.1721
28.589787076567639 0.1709
28.591853246384989 0.1721
28.595068914726859 0.1681
28.596066383853380 0.1691
28.598281796914257 0.1736
28.599892631303973 0.1713
28.600237551775489 0.1708
28.604721919662509 0.1682
28.608419617122880 0.1717
28.608953118800830 0.1686
28.610346694466521 0.1685
28.610632921697700 0.1678
28.613242836683440 0.1699
28.613568793745859 0.1704
28.615199524612215 0.1701
28.615580949471081 0.1716
28.617179150681604 0.1722
28.618052688971378 0.1706
28.619622165552332 0.1686
28.622549666846865 0.1754
28.623556336248260 0.1705
28.626148539287200 0.169
28.626898150562589 0.1687
28.628623818068892 0.1706
28.629810394043265 0.1711
28.631476319679429 0.1712
28.632499867840959 0.1684
28.636790774476026 0.1708
28.637735954665292 0.1721
28.640022606860121 0.17
28.642244035337743 0.1702
28.643630069044875 0.1718
28.644835971929943 0.1707
28.646295267937596 0.1697
28.648181636137259 0.169
28.649059754205524 0.1698
28.652414542063795 0.1716
28.653661970080478 0.172
28.655715136433006 0.1719
28.657798861486821 0.1677
28.657913776393837 0.169
28.659985853660416 0.1703
28.660725211738885 0.1712
28.664735820085088 0.1683
28.665739991042670 0.1711
28.666906706485719 0.1701
28.667491736264108 0.1717
28.668961195420280 0.1708
28.672890957411909 0.1697
28.673775855887627 0.1709
28.675647885622212 0.1685
28.676809236826660 0.1727
28.679549152458488 0.1711
28.681082377883229 0.1707
28.682766134413310 0.171
28.684033144827801 0.1693
28.684424663504846 0.1692
28.685295685818840 0.1731
28.688637893199754 0.1714
28.691579019231355 0.1726
28.693296170974630 0.1713
28.694649001670204 0.1727
28.696913178974071 0.1723
28.698731068080967 0.1742
28.701041437921173 0.1705
28.702896158450699 0.173
28.707559446153720 0.1703
28.708712803582024 0.1695
28.709910074376619 0.1712
28.712847394150280 0.1729
28.713684040318917 0.1698
28.715376407569018 0.1733
28.716612837175663 0.1676
28.717608832055653 0.1684
28.719607430556049 0.1712
28.720832298759770 0.1714
28.722360240075421 0.1718
28.722887935194723 0.1701
28.724033718867190 0.169
28.724576912691777 0.1696
28.727150820594439 0.1695
28.728715198468240 0.1686
28.730376240808550 0.1671
28.732089704530974 0.1714
28.733856090066105 0.1697
28.734795357050491 0.1764
28.736977132143227 0.171
28.739078429291638 0.1708
28.739644008124365 0.1688
28.743273722528514 0.1733
28.745173893512721 0.1715
28.746381722320908 0.1718
28.747114299250239 0.1763
28.749146356161120 0.172
28.750188396773147 0.1698
28.753198099542264 0.1701
28.754125400127919 0.1724
28.755239942806025 0.1736
28.755861325380394 0.1703
28.757951226794535 0.1711
28.760808255669907 0.1695
28.761954389471079 0.1672
28.764056445642250 0.1701
28.764896470948226 0.1704
28.769183084276701 0.1711
28.770276092513960 0.1684
28.771346698023784 0.1691
28.773180553447535 0.1695
28.773485980489436 0.1694
28.775993775616413 0.1731
28.776904160340688 0.1697
28.777300410158720 0.1678
28.778209592583238 0.1699
28.780498420373615 0.172
28.781074868837038 0.1718
28.787826726207037 0.1705
28.788887071470633 0.1714
28.791299368284509 0.1709
28.793838812905417 0.1679
28.795443981740657 0.1726
28.796693614060597 0.1695
28.798226944140922 0.1705
28.799486641543947 0.1693
28.803523619989168 0.1691
28.804679108844088 0.1704
28.805231256216871 0.1741
28.808812144278402 0.1712
28.809697151080574 0.1694
28.811046559195926 0.17
28.813143347471271 0.1685
28.814140055998649 0.1682
28.820037906687340 0.1708
28.822183868058261 0.1728
28.824453984172976 0.1705
28.825015779423737 0.1707
28.826435836725857 0.1709
28.829391857013480 0.1684
28.830309857889063 0.1689
28.831336593588414 0.1692
28.832473632470961 0.1705
28.833173666096940 0.1733
28.833678756568531 0.1711
28.835491284437968 0.1709
28.835975913502764 0.1717
28.837911748280707 0.1708
28.839365643334972 0.1709
28.841634988518098 0.1719
28.842094414665098 0.1696
28.845678565447628 0.1712
28.848429866131259 0.173
28.850048198307434 0.1703
28.850787912925377 0.1688
28.851749221751295 0.1674
28.853444424780069 0.1666
28.855684788119493 0.1649
28.857953966043777 0.1705
28.859343576378858 0.1735
28.860790078080981 0.1678
28.862372862400321 0.1696
28.862772290724145 0.1736
28.864415294466763 0.1715
28.867332171951254 0.1712
28.869427536285805 0.1716
28.870932278300682 0.1684
28.872694462410223 0.1734
28.873615226728806 0.1724
28.876208241601589 0.1712
28.879666611971473 0.1725
28.882750699751863 0.174
28.883807636239414 0.1715
28.884350610863144 0.1679
28.885330195813371 0.1687
28.891206068697667 0.1733
28.891892500506714 0.1713
28.892473622577462 0.1732
28.892802258320824 0.1723
28.895898209499293 0.1734
28.896380469952302 0.1702
28.899068459499070 0.1686
28.900716016175416 0.1694
28.902182165968011 0.1683
28.904335794179435 0.1723
28.905216854043179 0.1716
28.905766376036535 0.1704
28.907115814612126 0.1725
28.910772996101919 0.1679
28.911276950741094 0.173
28.912153403880154 0.1705
28.912638231577962 0.171
28.914557779216459 0.1707
28.916941983967643 0.1733
28.918425612972570 0.1717
28.920034595289192 0.1691
28.922015426098195 0.1712
28.922233165457957 0.1727
28.924008385556910 0.1713
28.926390093867827 0.1698
28.927233721676625 0.1702
28.930157993898252 0.1694
28.932640517344147 0.1699
28.933401492510519 0.1685
28.935793390300038 0.1698
28.937913483188158 0.1731
28.939408620802034 0.1764
28.941485024403516 0.1733
28.942093871352373 0.1742
28.945946600359775 0.1695
28.947010514805939 0.1711
28.949315425724588 0.1755
28.951487673129048 0.1738
28.952496290512972 0.175
28.952691639621531 0.1726
28.956437365353484 0.1746
28.957637258447487 0.1735
28.959599700045295 0.1721
28.961096766295743 0.1736
28.963774120703121 0.174
28.964908606473461 0.172
28.966429889922029 0.1736
28.966735414572828 0.1724
28.967331604241121 0.172
28.970017112153041 0.174
28.970320288464926 0.1724
28.974362909705231 0.1743
28.974801545673440 0.1724
28.976747038795239 0.1703
28.977086307886680 0.1705
28.981347747038789 0.1729
28.981737845027499 0.1683
28.987378991456684 0.172
28.989350981310832 0.1686
28.990198665774038 0.1751
28.991746962425673 0.173
28.992001537716938 0.1751
28.992763605168175 0.1733
28.996276895395145 0.1724
28.997738604443185 0.1726
29.000854555996785 0.1725
29.004216270028405 0.1689
29.006656802572241 0.1722
29.007985074590579 0.1737
29.009581695829755 0.1752
29.010045902121416 0.17
29.012566362250212 0.1715
29.013452134689977 0.1724
29.014807147390627 0.1726
29.016707320440190 0.1724
29.018424829227424 0.171
29.021570078380790 0.1746
29.022474886453423 0.173
29.023771284194339 0.1735
29.025335665689713 0.1722
29.028260438672259 0.1763
29.028916244387201 0.1695
29.029640421103025 0.174
29.032616651812912 0.1715
29.034954454839443 0.1737
29.035826060901123 0.1759
29.036294426644599 0.1697
29.037657622123827 0.1729
29.039721571329498 0.1714
29.042826953103081 0.1729
29.043833276105282 0.1721
29.045327524240477 0.17
29.047630027996881 0.1704
29.050215214385304 0.1731
29.051513414351145 0.1719
29.054573271822807 0.1753
29.055968736007497 0.1767
29.057958589691520 0.1752
29.059690302574761 0.174
29.061178286452726 0.1748
29.061812203823191 0.177
29.063293186922699 0.1772
29.066281355971242 0.1694
29.069896589368650 0.1716
29.071618778967128 0.1755
29.073418793436410 0.1704
29.074419323271812 0.1705
29.077304662537472 0.1728
29.078421153045021 0.1738
29.079698641508617 0.1698
29.080392129348663 0.1714
29.081075474500103 0.1745
29.082958882274276 0.1714
29.083713184980045 0.1719
29.086302909116316 0.1743
29.087949504594306 0.173
29.090401565874533 0.1715
29.092429598797064 0.1699
29.093643387706450 0.1691
29.094537492785118 0.1724
29.094969561270684 0.1743
29.097381631941715 0.1726
29.100288326336543 0.1706
29.101499174351762 0.171
29.102760811781653 0.1736
29.103689106667808 0.1723
29.105800770993124 0.1711
29.106606503458451 0.1715
29.110624810808190 0.1698
29.112556578210519 0.1713
29.114684067120162 0.1689
29.116379621333067 0.169
29.117789194634856 0.1723
29.119291197599221 0.1709
29.121595985666175 0.1728
29.122461249958423 0.1753
29.122921065565667 0.1735
29.124560291230775 0.1734
29.130899257675981 0.1721
29.131774746222689 0.1731
29.133153140127373 0.1715
29.133980709516077 0.1726
29.136449668340816 0.1707
29.138136576597777 0.1693
29.139032111337087 0.1718
29.141395681610501 0.1709
29.143432862782134 0.1718
29.144982225737962 0.1728
29.145542832386941 0.1713
29.146189461429504 0.1752
29.147533665437916 0.1718
29.148520972708699 0.1716
29.150092622858509 0.1731
29.154523693279021 0.1717
29.157405014169100 0.1709
29.158898335025910 0.1735
29.160810904235966 0.1744
29.163458277240569 0.1741
29.165671832016130 0.1733
29.167475235864178 0.1749
29.169197724744496 0.1732
29.171026995041139 0.1718
29.172185538513020 0.1736
29.175882251640445 0.1732
29.177068380085757 0.1722
29.178068878236811 0.1761
29.179161141143926 0.1741
29.181253429637788 0.175
29.183817834806980 0.1711
29.188010424208233 0.1771
29.192399261946232 0.1706
29.194297798672714 0.1746
29.199552505849574 0.1767
29.200902400737473 0.1762
29.203700168054084 0.1732
29.203844790209189 0.1725
29.205499270138471 0.1753
29.206557178568140 0.1736
29.207444343820782 0.173
29.211072794852825 0.1736
29.212036165438672 0.1725
29.214535563186523 0.1725
29.215898801365896 0.1741
29.218213542827634 0.1737
29.220168513096723 0.1734
29.221068020959134 0.1702
29.222860515857139 0.1727
29.224977435700549 0.1738
29.228263731578405 0.175
29.229712400956551 0.1719
29.230906073022634 0.1747
29.232746619660773 0.1727
29.233694515110560 0.172
29.237335028214108 0.1721
29.238297658301192 0.171
29.240637354683262 0.1734
29.240992755573657 0.1726
29.243153154262622 0.1726
29.243425853978973 0.1726
29.245887723668492 0.1713
29.247807845716636 0.1735
29.249655921210145 0.1717
29.250984807623915 0.172
29.253469953316944 0.1691
29.255639818168433 0.1718
29.256326806772584 0.1726
29.260817915314675 0.1758
29.264189762297658 0.1741
29.265644141410220 0.1704
29.267651102174867 0.1708
29.268175126206977 0.1705
29.270289772101616 0.1713
29.271940132817953 0.1761
29.273546331620977 0.1734
29.274080406154784 0.1719
29.275646255874864 0.1738
29.276899898958590 0.1726
29.280982288226507 0.1735
29.281910462463710 0.1741
29.282950751179815 0.1695
29.286193348122236 0.1736
29.289251230134834 0.1712
29.291596958129073 0.1707
29.292266439412749 0.1729
29.292912810933657 0.1753
29.295556842859916 0.1738
29.296388572115951 0.1753
29.296643712159337 0.1726
29.301147039847546 0.1752
29.303104261281860 0.1706
29.303268363700649 0.1736
29.305144433523118 0.1713
29.306643642623921 0.1702
29.308083688866589 0.174
29.309689552160627 0.1689
29.310860963109981 0.1712
29.313155195976151 0.1693
29.314341611861348 0.1738
29.315149195054349 0.1731
29.317046962740591 0.1746
29.317524969495970 0.1752
29.319919211058149 0.1697
29.320788780827353 0.1696
29.325053594837573 0.1711
29.325960524022992 0.1712
29.326564600924218 0.1698
29.329874344481677 0.1712
29.332463567557074 0.1718
29.333699833499036 0.1724
29.335682654926213 0.1698
29.337462265195320 0.17
29.338080372528246 0.1716
29.341499135388410 0.1706
29.345542558086837 0.1706
29.346182149312739 0.1731
29.349225886855859 0.1677
29.350144806918443 0.1713
29.351890630855532 0.171
29.354682682899924 0.1736
29.356459068979031 0.173
29.359275061097691 0.1698
29.361045006276800 0.1756
29.362265001442523 0.1723
29.363312495772416 0.1716
29.365034809374304 0.1691
29.365767317261412 0.1765
29.367326934144526 0.1716
29.368816236941985 0.1721
29.370082516468329 0.1751
29.372922653618737 0.1727
29.374296295076924 0.1718
29.375889254412453 0.1677
29.377041225495876 0.1737
29.380640199286720 0.1716
29.381062843409477 0.1719
29.384072392864958 0.1702
29.385161606617082 0.1726
29.386961793955251 0.1735
29.388335551500585 0.1719
29.390735244902785 0.1755
29.392423557226238 0.1704
29.393074842502731 0.1738
29.394542626305146 0.1725
29.398140479790229 0.1756
29.400437778947445 0.1706
29.401609547020097 0.1738
29.402473465522551 0.1745
29.403287805007331 0.1721
29.404105269901930 0.1712
29.405075500344623 0.1717
29.408240982641107 0.1746
29.409833109786842 0.1718
29.412072606061795 0.1734
29.413830605503634 0.1714
29.416299675475589 0.1729
29.417042297784079 0.1707
29.417766981946482 0.1687
29.418446880796431 0.1667
29.420571986473316 0.1721
29.423579882240148 0.172
29.424134726440652 0.1745
29.425457262830928 0.1724
29.426994676240518 0.1716
29.427619927224015 0.1729
29.428997215632855 0.1715
29.430057477070598 0.1723
29.431470585760287 0.1702
29.432272264610134 0.1731
29.433798367141378 0.17
29.436548620637030 0.1735
29.437826212458653 0.1725
29.438621132930070 0.1701
29.440243456117368 0.1714
29.441569549600086 0.1733
29.443739039976055 0.1728
29.444134064242530 0.17
29.449500564944419 0.1745
29.450329803912755 0.1715
29.452540718445285 0.1696
29.452722316776835 0.1755
29.453617964123254 0.1705
29.458537995021114 0.1733
29.459313722748643 0.1718
29.462021511755914 0.1724
29.463988323819308 0.1724
29.465225868667414 0.1715
29.468063497794489 0.1705
29.469949663305332 0.1684
29.472137416601001 0.1719
29.475822475955734 0.1743
29.476782766965197 0.1717
29.477697341887374 0.1718
29.482234409118586 0.1722
29.483419781189642 0.1722
29.485533566280321 0.172
29.488480702885525 0.1741
29.490228756398942 0.17
29.491577777145178 0.1712
29.492960710000030 0.1744
29.494672850713890 0.1743
29.497811863191419 0.1752
29.498696734174761 0.1718
29.500586725119017 0.1736
29.502159755930517 0.1741
29.504718722751914 0.1722
29.506004987757972 0.172
29.507960672899451 0.1733
29.510327605476864 0.1713
29.511234809743204 0.1727
29.512678446476265 0.1737
29.514001086481976 0.1712
29.515901273515400 0.1775
29.517360059368695 0.1708
29.518382000197224 0.1738
29.519193378772314 0.1741
29.522121045131207 0.1703
29.522788589278083 0.1745
29.523683840574467 0.1705
29.525907156972110 0.172
29.527604994057786 0.1728
29.528977553381495 0.1743
29.530551616694591 0.1729
29.531433316806872 0.1722
29.534510720085965 0.1725
29.538977278822475 0.1742
29.541688572876069 0.1714
29.542790870513549 0.1739
29.544661581309814 0.1752
29.546313394051527 0.1716
29.547738051771887 0.1721
29.549079521971834 0.1734
29.549710420799318 0.1739
29.550914062284580 0.1719
29.551985102701508 0.1714
29.553022996823913 0.1724
29.556780438594515 0.1722
29.557634228610869 0.1707
29.558002239980674 0.1735
29.560062234584020 0.173
29.568341097386874 0.1754
29.572219055362790 0.1746
29.573285573892928 0.1724
29.573928830752457 0.176
29.576260829471870 0.1742
29.576924231127308 0.1742
29.579812004326445 0.1726
29.581508471899152 0.1732
29.582731278577381 0.1765
29.584938138883935 0.1742
29.586295638897663 0.173
29.588821156638286 0.1719
29.591108102794028 0.1728
29.591706888212997 0.1731
29.593984543898678 0.1761
29.594985456826304 0.1735
29.596519835787149 0.1757
29.598812993978346 0.1757
29.599900350199327 0.1724
29.601608760506476 0.1772
29.603832970429494 0.1745
29.604808501483358 0.1754
29.605842502416195 0.1728
29.607560562677122 0.1716
29.609509647959527 0.172
29.611365087988254 0.1743
29.613633441451974 0.1742
29.619278136756158 0.1745
29.622914770289679 0.1769
29.625520651146910 0.1739
29.626514571901293 0.1741
29.629872938020181 0.1779
29.630134591707975 0.1713
29.632334252589221 0.1729
29.632348388399492 0.1759
29.635479090208985 0.1742
29.636354084903552 0.1746
29.639879737115699 0.1715
29.641773752904381 0.173
29.643213558421465 0.1751
29.645224867337031 0.174
29.645365493014992 0.1738
29.648292988737005 0.1716
29.648334712429026 0.1736
29.648853453862998 0.1773
29.650392439470618 0.172
29.652215560913891 0.1708
29.653306665536256 0.1787
29.654558527137397 0.1709
29.657571530723086 0.1746
29.659280067269023 0.1745
29.662155812942927 0.1737
29.663512866620433 0.1728
29.664399526837812 0.1743
29.665870706244593 0.1733
29.668821013173417 0.172
29.670245121523749 0.1757
29.671229208061927 0.1707
29.672486861480202 0.1741
29.672992824309564 0.172
29.674555016663913 0.1728
29.675889106785444 0.1739
29.677179293941883 0.175
29.677411844358659 0.1725
29.680146490418789 0.1731
29.681566643134943 0.1732
29.683304957142735 0.1738
29.685476925752436 0.1764
29.690251050521223 0.1729
29.692083698762968 0.1754
29.693509550370777 0.1751
29.693781578125154 0.1752
29.694524916540807 0.1712
29.696514653542938 0.1763
29.698892727684640 0.1731
29.699630240481937 0.1708
29.704324793610013 0.1764
29.705685295210650 0.1716
29.708933605954577 0.1728
29.709542150459527 0.1718
29.712548757883752 0.1731
29.714950638713702 0.1733
29.717819535222354 0.175
29.719775980624821 0.1746
29.722973966166659 0.1742
29.728976924272981 0.1713
29.731668183878824 0.1722
29.734314212115997 0.1732
29.735175548601852 0.177
29.736221302020002 0.1739
29.738058026207156 0.1749
29.738623757189881 0.172
29.739821078468943 0.1746
29.743341500137145 0.1724
29.745695836716099 0.1695
29.746895714029218 0.1726
29.747574744414177 0.1744
29.749999008246476 0.1731
29.751502142219604 0.1706
29.753391378704102 0.1732
29.756222369959758 0.1753
29.757703211014128 0.1705
29.759301866552640 0.1754
29.762995509772804 0.1738
29.764135500311067 0.1726
29.764935687964165 0.1718
29.765980950277278 0.1704
29.767932851509702 0.1708
29.768466230677230 0.1713
29.770317423109638 0.1737
29.772352749211763 0.1752
29.773481894420314 0.173
29.774074717101019 0.1749
29.777468926216898 0.1722
29.778483895258496 0.1726
29.781221837659878 0.1718
29.783382993956153 0.1732
29.786204440381010 0.174
29.788500991175667 0.1725
29.790996214167759 0.1735
29.791850901938727 0.1734
29.794007378313218 0.1704
29.794753728200060 0.1731
29.796403025512287 0.1734
29.797458726187671 0.1759
29.798827493968350 0.1752
29.800696962874689 0.1752
29.802168610544452 0.174
29.804165909784004 0.1737
29.804931147451459 0.1704
29.805671180189169 0.1746
29.808567058893093 0.1743
29.811245775780609 0.1758
29.812230746557120 0.1705
29.814344921093486 0.175
29.815242570583347 0.1753
29.816800472803230 0.1744
29.818537988169933 0.1734
29.819305807202490 0.1775
29.821389861374897 0.1735
29.823727257931303 0.1718
29.824774525058135 0.1741
29.825354256946461 0.1757
29.828547852195832 0.1731
29.832953193394754 0.173
29.834738115315862 0.1716
29.836834422795409 0.1725
29.837371401464715 0.1734
29.839063240951720 0.1703
29.841815279732408 0.1725
29.846405810492936 0.1748
29.847160692945963 0.1742
29.849064243090709 0.1748
29.850201101441826 0.1747
29.852583176758468 0.1736
29.855033251197341 0.1731
29.855638786642071 0.1727
29.857856602990061 0.1753
29.860346915327231 0.1754
29.862436658151232 0.1728
29.863953203890134 0.174
29.866139884766529 0.1753
29.867245597545999 0.1755
29.868681252162929 0.1747
29.869523988519219 0.1753
29.871691586503797 0.1734
29.874086277516977 0.1752
29.876642551691877 0.1729
29.879462917013804 0.1749
29.879870564298376 0.1723
29.881506478642102 0.173
29.884233848778656 0.1735
29.885869024660845 0.1732
29.886803188453719 0.1718
29.888125250821613 0.1751
29.889825764826970 0.1738
29.890828495537107 0.1753
29.892391730757772 0.1726
29.896579386584136 0.174
29.897685602844906 0.1735
29.899303962368439 0.1766
29.900500813428863 0.1729
29.901588989706045 0.1744
29.903721957372849 0.1742
29.904859757445003 0.1741
29.906463507880343 0.1712
29.907120518657464 0.1734
29.910187283261006 0.1726
29.910861867802378 0.1735
29.912457442233013 0.1741
29.913383212119939 0.1742
29.913865112883926 0.1772
29.914925695094428 0.1744
29.915584923590391 0.1739
29.916224191300284 0.1732
29.920255262408787 0.1736
29.922479675322752 0.1722
29.924229335596550 0.174
29.925291875558720 0.1748
29.929060420041974 0.1709
29.930257272542359 0.1737
29.934579998112135 0.1732
29.936186360247724 0.1735
29.938380938248635 0.1754
29.939761538417208 0.1753
29.940239855680467 0.1739
29.942260351405526 0.1752
29.942527162792963 0.175
29.944727293267359 0.173
29.946336722361920 0.1743
29.948266124577643 0.1702
29.950144370673197 0.1695
29.952516843677429 0.1732
29.953655115505640 0.1734
29.955091589789795 0.1749
29.957900786721719 0.1734
29.962216324588585 0.1703
29.962266829644101 0.1711
29.964534224396548 0.1752
29.965656321502649 0.1755
29.969276359479469 0.1739
29.969567827832968 0.1724
29.970886504990666 0.1761
29.975073658337507 0.1747
29.975377178777862 0.1717
29.976691666427296 0.1738
29.978605010815404 0.1761
29.981458435871303 0.1717
29.982935463279894 0.172
29.983886855309560 0.1711
29.987899208890436 0.1736
29.989485249174741 0.1734
29.990719066321713 0.1727
29.991174428936290 0.1737
29.991966504594043 0.1716
29.992897144052826 0.1729
29.994310975201298 0.1731
29.997739333909646 0.1728
29.998605330147040 0.1718
29.999821936727859 0.1732
30.003399437190669 0.1745
30.003943931273138 0.1742
30.005676635664617 0.1713
30.008853025040956 0.176
30.010919634269595 0.172
30.012361152218141 0.1718
30.012776999075435 0.174
30.013644742464258 0.1738
30.015145016875362 0.1741
30.017061484318408 0.1706
30.019361944506997 0.1742
30.019967939469886 0.1716
30.021296997586653 0.1703
30.022261653568389 0.1733
30.023311787276285 0.1735
30.023950348553182 0.1728
30.026457276113369 0.1739
30.031965079445239 0.1725
30.034094803175140 0.1747
30.036654116474612 0.1739
30.037870900556175 0.1781
30.040450393497483 0.1754
30.041593018649412 0.1742
30.045117989356960 0.1728
30.046094687067075 0.174
30.047289926817097 0.1697
30.050465090135610 0.173
30.052564204349689 0.1726
30.053637161103072 0.1701
30.059051705393809 0.171
30.062875750194010 0.1725
30.063501628598246 0.1698
30.064989623576711 0.1747
30.066303943039163 0.1714
30.066913651209735 0.1727
30.068212066627265 0.1726
30.071848129485918 0.1725
30.073322126817544 0.1727
30.074980463546016 0.1724
30.076782262951049 0.1753
30.077286915936803 0.174
30.079477741056799 0.1716
30.082058491941826 0.1736
30.084396970953033 0.1741
30.085786081511905 0.1727
30.087162845412209 0.1737
30.087854530329441 0.1714
30.089761102469605 0.1716
30.093149511042679 0.1703
30.095237175914210 0.1711
30.096153929592713 0.1696
30.098557180192557 0.1702
30.100737664892602 0.1753
30.102402241320672 0.1722
30.108501304077361 0.1726
30.111100320782651 0.1733
30.113943722582480 0.173
30.115620965893118 0.1718
30.118066325444385 0.1725
30.119985531825829 0.1758
30.120447194078203 0.1739
30.122368022665476 0.177
30.124260261913101 0.1743
30.124991918647087 0.1727
30.126927727812593 0.1746
30.127743624459786 0.1754
30.131089696325809 0.1721
30.136097340788439 0.1714
30.138284744833093 0.1739
30.139853374842087 0.1744
30.140665428298494 0.1716
30.141832140106882 0.1768
30.143415573248593 0.1739
30.146297235114556 0.1769
30.147607350961970 0.1736
30.149311842585554 0.1746
30.151042655430818 0.1728
30.152224916864579 0.1719
30.154192394681729 0.1733
30.157660531137800 0.1749
30.158998226116115 0.1729
30.159915324215074 0.1721
30.161103926110840 0.1769
30.162602806222395 0.1716
30.167192721788179 0.1776
30.170551781373792 0.1764
30.171883741780888 0.1757
30.172275917021388 0.172
30.175456797932526 0.1751
30.177424289070952 0.1746
30.177538903511433 0.1735
30.178251005057625 0.176
30.179145245813515 0.1741
30.180690689700878 0.1722
30.182301377558407 0.1738
30.184027826257601 0.1741
30.186206985270676 0.1721
30.186945864529665 0.1748
30.192344893358150 0.1714
30.195334951451080 0.1756
30.196384222840855 0.1737
30.197724512881965 0.1728
30.202569314936767 0.1756
30.205281462123832 0.1773
30.206488099771668 0.173
30.207995759371496 0.1761
30.212963318073495 0.1751
30.214187682614618 0.1729
30.214855620869582 0.1763
30.217551987722675 0.1741
30.218726001325813 0.1738
30.221524555849783 0.1705
30.223015120880870 0.1766
30.224751662382033 0.1731
30.228044667857901 0.176
30.228483111201925 0.1747
30.232338455084637 0.1729
30.233918802663517 0.1769
30.234687920874403 0.1751
30.234910888156229 0.1743
30.238676761576794 0.1743
30.242244354235165 0.1714
30.243261910847792 0.1706
30.245732426163769 0.1755
30.247178599160971 0.1728
30.251786193162992 0.1772
30.252652995766400 0.1794
30.252778647375546 0.1777
30.254092250332086 0.1772
30.256051828275783 0.1773
30.258304706399990 0.1731
30.259354763686325 0.1722
30.260022511533020 0.1745
30.263089816147399 0.1713
30.263789430743511 0.1754
30.264212436048055 0.1729
30.264861693130285 0.1763
30.266506748752377 0.1748
30.270108285444795 0.1742
30.271715989803077 0.1721
30.272104957735849 0.1736
30.276812016582323 0.1735
30.279035225696973 0.1731
30.280738025199955 0.1744
30.282050885067132 0.1747
30.288139511741118 0.1756
30.293852964596145 0.1752
30.294828577150451 0.176
30.295829497768064 0.1749
30.296906165810256 0.177
30.299565755394962 0.1736
30.299740925658099 0.1703
30.303475698311406 0.1711
30.304152477679537 0.1734
30.307484805607757 0.1714
30.314107777295028 0.1727
30.314781511220719 0.1712
30.317778024728625 0.1717
30.318211940353613 0.1774
30.318911331362539 0.1749
30.320362746394512 0.175
30.321276695389795 0.1733
30.322886963447928 0.1714
30.323649096523688 0.1737
30.324951184741654 0.1719
30.325945744762006 0.1725
30.329749667419595 0.17
30.331227317097870 0.1737
30.333762979259138 0.1739
30.336191459190310 0.1735
30.336896411665474 0.1711
30.339489134945733 0.1756
30.342507759158639 0.1734
30.343276794063193 0.1764
30.344348637531365 0.1706
30.347128268846976 0.1763
30.350350379781794 0.1741
30.353100867560919 0.1728
30.354396059832808 0.1742
30.355176871545208 0.1719
30.359221640668459 0.1727
30.361193198952975 0.1733
30.365453751680349 0.1767
30.366417719397496 0.1736
30.370392675098916 0.1747
30.371893100906263 0.1739
30.374275996494998 0.1759
30.375580617357340 0.1771
30.379351688138641 0.1739
30.380990049439902 0.1733
30.382970560311332 0.175
30.387122944880570 0.175
30.389232624451395 0.1743
30.390526440454323 0.1728
30.391898366834656 0.1749
30.392761188331360 0.173
30.394385893412920 0.1755
30.396177033947847 0.1735
30.396690130709100 0.1731
30.397400404359040 0.1736
30.401605246624204 0.1751
30.402456349733310 0.1731
30.405221476970667 0.1758
30.409082976463115 0.1747
30.410744352200481 0.1751
30.412370846389884 0.1739
30.414784864037987 0.1747
30.415392281561211 0.1713
30.416050618299938 0.1766
30.417371146902113 0.1738
30.421760619321244 0.1727
30.423269548683489 0.1722
30.424536495460384 0.1735
30.426113758673747 0.1727
30.428401830425784 0.1743
30.431055285144630 0.1748
30.433754867562836 0.1736
30.434441089481744 0.1737
30.435248185315583 0.1718
30.436195041134582 0.172
30.438859179278616 0.1716
30.440359739051114 0.1715
30.441056516197524 0.1731
30.442049363324720 0.174
30.446111064235438 0.173
30.447479162577661 0.1735
30.448763233555997 0.1731
30.450298215910831 0.1701
30.451802135745215 0.1733
30.454061869483251 0.1744
30.456452893335889 0.1719
30.459960318771291 0.1774
30.462417306147216 0.1748
30.463906048365626 0.1765
30.465209138673885 0.1735
30.467215455195287 0.1747
30.468467942055373 0.1731
30.471348986365694 0.1725
30.471869558700526 0.1752
30.472927316671871 0.1718
30.474525677103170 0.1726
30.476575690525181 0.176
30.478038127478065 0.1751
30.480657109338299 0.1729
30.481224288137419 0.1753
30.482376374186728 0.1747
30.484139022965337 0.1764
30.484401786220822 0.1742
30.487234694654827 0.1736
30.488742412830227 0.1767
30.490702823559719 0.1724
30.492048485119568 0.1729
30.492435923287584 0.1739
30.494369687759640 0.1747
30.495436471486403 0.1717
30.497369248941631 0.1739
30.503253440228661 0.1741
30.505991958517665 0.1749
30.507397157279350 0.1735
30.508794181978445 0.1738
30.511773803250520 0.1722
30.512713759135131 0.1756
30.513853552840509 0.1737
30.515305364614232 0.1723
30.518385642661300 0.1724
30.520555596901445 0.1752
30.521567358227493 0.1746
30.522591988637938 0.1734
30.524561068927458 0.1706
30.529569414155681 0.1733
30.531753635667428 0.1738
30.534427709432869 0.1733
30.537297991684696 0.1721
30.539400983634948 0.1753
30.540844167258442 0.1703
30.542550641231600 0.1721
30.544264639326727 0.1729
30.544861236142442 0.1744
30.546132077882042 0.1698
30.550555801773548 0.1712
30.551026700170013 0.1701
30.555277816107104 0.1724
30.556706018289894 0.1757
30.561806695165124 0.1769
30.562395866565460 0.1733
30.563530653181115 0.1729
30.571134145061333 0.1758
30.572360758478808 0.172
30.573331584154246 0.1779
30.574525890158601 0.1757
30.575296881971166 0.1739
30.577253352738698 0.1755
30.578736771370863 0.1751
30.580360744688843 0.1766
30.581960013175024 0.1788
30.582506268345110 0.1765
30.584161632427794 0.1747
30.585455751487004 0.1771
30.587242517786869 0.1715
30.588220070895538 0.1781
30.588863451712466 0.173
30.592159268347928 0.1732
30.593100152076644 0.1745
30.595608254305695 0.17
30.596129222193532 0.1724
30.597595683596868 0.1761
30.600495692605072 0.1729
30.602564525908608 0.1723
30.604115441246826 0.1721
30.605958199453426 0.1744
30.606492734428738 0.1759
30.611235193308140 0.1741
30.613652549115734 0.1741
30.617587903349158 0.1746
30.618810448980021 0.1753
30.619373804272641 0.175
30.620726841116760 0.1777
30.622289386269951 0.1742
30.626031203408406 0.1731
30.626809365945633 0.1757
30.631083330813823 0.1739
30.632231855659754 0.1724
30.633322706925210 0.1714
30.633957408453217 0.1735
30.635111556082716 0.1756
30.636334924390955 0.1752
30.636715377326304 0.1736
30.638533797475166 0.1762
30.641843300922087 0.171
30.645096709766637 0.1735
30.645965752483750 0.1746
30.646337447689319 0.1739
30.646889249718690 0.1757
30.647931525248527 0.1738
30.650034523419880 0.175
30.651157207843848 0.1788
30.652385623887884 0.1756
30.652681460232756 0.1775
30.655460965278372 0.1704
30.656575064506193 0.1746
30.656892180605936 0.1754
30.660226508984206 0.1743
30.661763045339331 0.1764
30.664063226779358 0.1717
30.667188613119681 0.1732
30.668789315448446 0.1748
30.672677109609534 0.1719
30.673890310209902 0.1745
30.676952763998695 0.1758
30.682161216375778 0.1735
30.682601866037697 0.1725
30.683794577337871 0.1748
30.684010702395366 0.1769
30.685288645863395 0.172
30.686387827866170 0.1728
30.688140563655249 0.1733
30.691848421627807 0.1758
30.694100258848508 0.1761
30.695942478062399 0.1735
30.697991324322160 0.1739
30.698421660121920 0.1753
30.699070955193942 0.1782
30.699966380183923 0.1745
30.702416898496281 0.1744
30.704576451786487 0.1783
30.706008502771773 0.1761
30.711481582183534 0.1725
30.712168685092930 0.1721
30.714495955166548 0.1743
30.715439213309057 0.1756
30.716456575278841 0.1766
30.718626309932645 0.1753
30.718964424599445 0.1741
30.720952885979980 0.1747
30.721797800455821 0.1732
30.724965692050350 0.1787
30.725528021033139 0.1741
30.726396843807876 0.1734
30.728583091822632 0.1729
30.729867893564752 0.1736
30.734648551537440 0.1732
30.734876584202524 0.1758
30.739501403665582 0.1771
30.742946501239295 0.1764
30.744890252308490 0.1761
30.745098125942356 0.1799
30.747604807628381 0.1733
30.748633826454686 0.1736
30.749437504685680 0.174
30.751149936361152 0.1709
30.753200249798269 0.174
30.754640200389602 0.1747
30.755740089345220 0.1733
30.759428335768042 0.1752
30.761338479733030 0.1763
30.762665097121022 0.1756
30.764186695543479 0.1739
30.765975335419292 0.1785
30.768244539412493 0.1748
30.769304052263330 0.1761
30.770827880703393 0.1728
30.772489035329542 0.1781
30.773181629823320 0.1761
30.775559355911522 0.1775
30.776331957664951 0.1794
30.778326157346473 0.1751
30.780177278424251 0.1751
30.781775988148006 0.1768
30.782649898771421 0.172
30.785193202852021 0.1732
30.787082536810075 0.1755
30.787883339688086 0.1763
30.790456294187273 0.1777
30.790605129122369 0.1728
30.793669847858858 0.1749
30.796492305269055 0.1732
30.798553788716241 0.1755
30.801615327506198 0.1718
30.802483389518489 0.1754
30.804790719753374 0.173
30.806165554816996 0.1774
30.810440117777720 0.1731
30.810952205299444 0.1722
30.811806902989833 0.1737
30.812585258725015 0.1724
30.815416618478523 0.1767
30.815996896330262 0.1744
30.818109278279096 0.1745
30.819403984221982 0.1724
30.820239069468606 0.1718
30.823184039860092 0.1756
30.825338871677470 0.1728
30.827579777453529 0.1722
30.829568263536096 0.173
30.833779294463739 0.1748
30.835131941947843 0.1757
30.836660719654954 0.1734
30.838108313731873 0.1734
30.839003230157452 0.1755
30.839356281041475 0.174
30.840656151027282 0.1758
30.843137360684345 0.1789
30.844769689571145 0.1751
30.846068635758780 0.1764
30.846841723724840 0.1746
30.847249830513924 0.1735
30.850661678078286 0.1742
30.851074697805640 0.1746
30.851260437288776 0.1752
30.853751225754102 0.1737
30.854911618190787 0.1736
30.856798480441100 0.1766
30.857138510366024 0.1732
30.859778790125599 0.1741
30.860685276924894 0.1772
30.862438971790592 0.1756
30.864683093279268 0.174
30.867937837472290 0.1752
30.868754610321233 0.1754
30.870240650141259 0.176
30.873173808345879 0.1767
30.875473587836844 0.1739
30.876255932892231 0.1743
30.877774454758590 0.1751
30.880045093914671 0.1755
30.882086812992657 0.1699
30.885001953594816 0.1727
30.886228628144377 0.1728
30.887014646452535 0.1724
30.890386243607026 0.1725
30.891864155010325 0.1752
30.892650794264572 0.1742
30.893614475383792 0.172
30.897112836422156 0.1768
30.899055487698632 0.1726
30.901404498266494 0.173
30.901761369332821 0.1724
30.903344483123245 0.1759
30.905834964345708 0.1725
30.907684079508982 0.1748
30.908633901468733 0.1782
30.909445872971734 0.1747
30.910067485623426 0.1711
30.911241502724010 0.1753
30.911682534502837 0.1738
30.912524504806608 0.1774
30.915059781819533 0.1764
30.919224592467039 0.1766
30.921973808383942 0.1729
30.925870401250940 0.1754
30.927186930968183 0.1719
30.929837362686886 0.1726
30.931772058387899 0.18
30.932049595311607 0.1749
30.933992219188113 0.1727
30.938499359065592 0.1757
30.941045515336839 0.1718
30.943087809800417 0.1737
30.943674559097285 0.1722
30.944530067735560 0.1731
30.944782446957216 0.1747
30.948627246694940 0.1776
30.949079689272104 0.1735
30.954907533216339 0.175
30.957262058134258 0.176
30.960378889065947 0.1742
30.962409221679540 0.1741
30.964000427420174 0.1742
30.964974274569975 0.1762
30.966463731648222 0.1726
30.968712975697755 0.1758
30.970504218858697 0.1746
30.971388793820815 0.1777
30.972903754175775 0.1725
30.976142857255443 0.1749
30.977543565076147 0.1779
30.980927578266499 0.1758
30.983262350980308 0.1814
30.986144281843490 0.1718
30.986785483665020 0.171
30.987882583968041 0.1708
30.989598494580331 0.1733
30.991396340839220 0.1724
30.993999727624782 0.1758
30.997205167737143 0.1749
30.999571499319121 0.1735
31.001772980893680 0.174
31.003545293682400 0.1762
31.006184136734475 0.1722
31.006824917154976 0.1734
31.007283540286000 0.1741
31.009109739465835 0.1744
31.010131976356824 0.1735
31.011710379130644 0.1749
31.012092521790425 0.1749
31.013665037973951 0.1762
31.015812478196384 0.1753
31.017787551939644 0.1773
31.019511788741013 0.175
31.019957376472032 0.1748
31.022083172102633 0.1734
31.023684283962272 0.1753
31.027308783298338 0.1749
31.028944482641066 0.1763
31.029441206108579 0.1756
31.031913088033733 0.1757
31.034339172328792 0.1768
31.038315434742646 0.1741
31.038876907336604 0.1756
31.039460674346341 0.1747
31.040576844565944 0.1754
31.043087959641294 0.1741
31.043592537110197 0.1736
31.047484394247881 0.1762
31.050160724803664 0.1759
31.051280832082352 0.1753
31.053492830091308 0.1744
31.054373216847125 0.1751
31.057067300300460 0.1737
31.058872235247815 0.1754
31.060874509547883 0.1741
31.061758996510591 0.1767
31.064631553341705 0.1747
31.065301691137233 0.1729
31.066060747379087 0.1732
31.066835178782274 0.1726
31.069091562180809 0.1752
31.072000619563415 0.1753
31.076033014564448 0.177
31.078569538043403 0.1761
31.079122547221395 0.1771
31.079601020058465 0.1762
31.081000562702108 0.176
31.082635529634437 0.176
31.084251351927637 0.174
31.088862616768388 0.1723
31.090460128354700 0.1744
31.092718860643689 0.1745
31.093120872008843 0.175
31.094780041725812 0.1738
31.098984179090049 0.1762
31.099762405467938 0.1736
31.101665693360811 0.1761
31.107909158044006 0.1776
31.108484192646667 0.1761
31.109018121619833 0.1763
31.109184117815250 0.1755
31.111370216318278 0.1777
31.112687337122487 0.1757
31.114458177193764 0.1752
31.115399367081441 0.1759
31.119238921464355 0.178
31.123031883329443 0.1791
31.124255416740400 0.1756
31.126057846594883 0.1734
31.127707153126408 0.1743
31.130027995390360 0.1751
31.134707138724785 0.1786
31.136600945718797 0.174
31.137264314560419 0.1758
31.138734297698836 0.1764
31.141522119305019 0.1749
31.143286749267141 0.1767
31.147004267067473 0.1772
31.148123540296819 0.1754
31.150220164615664 0.176
31.152544263084398 0.1733
31.156597802210335 0.1774
31.157925609075754 0.1783
31.158801797238635 0.175
31.160928278831644 0.1785
31.166770330000208 0.1787
31.166925155829517 0.1769
31.169627362866098 0.177
31.170067314963799 0.1763
31.171222725852360 0.1754
31.172291863346377 0.1757
31.175128685392753 0.1766
31.175918872311879 0.1769
31.176817355355034 0.173
31.178248066739577 0.1771
31.180142768885251 0.1771
31.181208665778549 0.1772
31.182905401220889 0.1741
31.184175063124254 0.1751
31.186586523993164 0.1746
31.187427449524321 0.1737
31.187888399252937 0.173
31.188502775726064 0.1736
31.189820252785939 0.1749
31.190376342360665 0.1753
31.191564283227706 0.1763
31.192746133576112 0.1739
31.194253850494466 0.1751
31.196163268291969 0.1764
31.197720413845222 0.1769
31.201311508214388 0.1742
31.202457308258893 0.1757
31.205293850022549 0.177
31.207146186646192 0.1737
31.209649684718556 0.1749
31.210503723839260 0.1743
31.211534792592708 0.1744
31.214554569350206 0.1733
31.216160946516428 0.1736
31.218638753965649 0.1722
31.221837128722981 0.1724
31.224327070031368 0.1719
31.224901738944457 0.177
31.226845219423481 0.1752
31.228638057829809 0.1781
31.233290514090427 0.175
31.238323694946509 0.1736
31.239418937693937 0.1741
31.240262764376009 0.1771
31.241122865189617 0.1743
31.243337765835005 0.1748
31.243623006281165 0.175
31.244284814262215 0.1721
31.246313854863857 0.1742
31.247871812537820 0.1745
31.249575795975964 0.1734
31.250113273999339 0.1719
31.250815939885012 0.1738
31.255660502199142 0.1753
31.260304012378615 0.1752
31.260932131676689 0.1725
31.262758095984992 0.1742
31.265909855504585 0.1755
31.268440036298184 0.1727
31.269299071728110 0.1739
31.270584955097970 0.1799
31.270868147013324 0.176
31.271559649348895 0.1755
31.274623300664679 0.1758
31.275235681510722 0.1754
31.277874267993525 0.175
31.278333280885079 0.172
31.283202792616741 0.1743
31.283608053684720 0.1754
31.284192054600425 0.1732
31.285674054239191 0.1739
31.290132820500045 0.1746
31.291828872266624 0.1783
31.292347390504204 0.1732
31.292494825538228 0.1792
31.296230541596863 0.175
31.296887610065784 0.178
31.298700986231161 0.1733
31.298911562960456 0.1753
31.301966635192599 0.1749
31.308966540761158 0.1703
31.312511061403232 0.1774
31.314532917310970 0.1743
31.315860417511832 0.1746
31.317495412370441 0.174
31.317844518039429 0.1748
31.321404176290390 0.1733
31.326230950744286 0.1744
31.326572330000527 0.1748
31.330316549969702 0.1714
31.334498936511167 0.1739
31.336583214375445 0.1739
31.337103681660484 0.173
31.339187432020086 0.1744
31.340858977426798 0.1756
31.342759846595982 0.1762
31.344679135627420 0.1724
31.349094825120400 0.174
31.350209318201596 0.1768
31.351210154863047 0.1762
31.353777861285646 0.175
31.355710200439194 0.1755
31.357189099357509 0.1746
31.358553617307756 0.1781
31.362482030368902 0.1748
31.363043885094505 0.1746
31.366487933062803 0.1737
31.368236456100988 0.1719
31.369064568204774 0.1688
31.369826674108179 0.1724
31.370680509581291 0.1736
31.375261353148666 0.1708
31.378317415498330 0.1767
31.379281233441557 0.1677
31.380980775248194 0.1733
31.381916332083350 0.1735
31.384796728686780 0.1727
31.387125788919533 0.1775
31.387464613086259 0.1752
31.388211703775315 0.1751
31.388905379537366 0.1723
31.389174896679304 0.1747
31.393720429383141 0.1759
31.396141849799985 0.1712
31.403771477658008 0.1773
31.405741279841749 0.1758
31.409880857318743 0.1781
31.410489845197265 0.1774
31.411271647290466 0.1784
31.413507061242580 0.1735
31.414604003130080 0.1745
31.415148032405707 0.1751
31.420030993057040 0.1747
31.423398853371253 0.171
31.423988115884093 0.1736
31.424971157903091 0.1749
31.426238794415848 0.1743
31.428172258405656 0.1769
31.429699905460794 0.1777
31.430785125575735 0.1763
31.431272827297523 0.178
31.432858180372740 0.1748
31.436579064689319 0.1727
31.440652218054844 0.1713
31.443447563695962 0.1742
31.443961125243259 0.1732
31.445262705011285 0.1752
31.448654226317601 0.1742
31.450617269643690 0.1755
31.451677125014204 0.1771
31.451844997433657 0.1733
31.452307211653874 0.1732
31.455493927401999 0.1747
31.456294611757887 0.1734
31.459311760554989 0.1741
31.459492632771884 0.1741
31.461223373217990 0.175
31.461697568527828 0.1716
31.463668666959215 0.1729
31.465412001678079 0.1762
31.465674115890632 0.1733
31.466762506073099 0.1752
31.468234245112754 0.1747
31.470341197107420 0.1757
31.473289985286286 0.1753
31.475299561991076 0.1745
31.476376636065332 0.1737
31.477379033887829 0.1723
31.479920039419870 0.1775
31.484216713218199 0.1735
31.484885064280604 0.1754
31.485746566378758 0.1733
31.485907614094113 0.1731
31.489222246526211 0.1722
31.494199413618528 0.1765
31.494855893817927 0.1733
31.498686875079564 0.1743
31.499983657241749 0.1749
31.500281090484215 0.1759
31.500570102849885 0.177
31.501228802191100 0.1755
31.502004683591974 0.1761
31.502655886569404 0.174
31.504256374470916 0.1757
[truncated: 117,800 more chars]
