# Supplementary material for: Experimental identification of topological defects in 2D colloidal glass
Source: Nat Commun. 2025 Jan 2;16:55. doi: 10.1038/s41467-024-54857-z (PMC11697214; doi:10.1038/s41467-024-54857-z)
Supplement: Supplementary file 3 — Source data [file 41467_2024_54857_MOESM3_ESM.zip › Source_Data/fig5/fig5b_0p1.txt]

-2.7409751872221282 0.0008
-2.4134268111733026 0.0023
-2.3637788889187776 0.0018
-2.3345782615247903 0.0028
-2.3290185537085413 0.0042
-2.2113456462968752 0.0032
-2.0512088627062255 0.003
-2.0183000353446632 0.0033
-1.6619936857883642 0.0054
-1.6523852754822090 0.007
-1.6195023010000704 0.0046
-1.4395870713064089 0.0056
-1.3834398102001431 0.0054
-1.2261649380618369 0.0032
-1.1177174498603328 0.0042
-1.0766080453758016 0.0044
-1.0397493065611403 0.0062
-1.0307884906911997 0.006
-0.98128998691697045 0.0046
-0.95367512906415919 0.0047
-0.87604133601200895 0.0036
-0.82955388435230093 0.0054
-0.81480496978846129 0.0069
-0.64177422205398238 0.0024
-0.44084052232181370 0.0034
-0.26548275839682023 0.0048
-0.19560528237353442 0.0053
-2.7327399381327309E-004 0
5.4198470875954901E-004 0
0.23814723819866643 0.0012
0.29195133188742534 0.0009
0.30063965462172454 0.0008
0.31961455386336618 0.0012
0.33871570763418685 0.0013
0.37652031307878286 0.0022
0.40749826725353738 0.003
0.43553820307088803 0.0039
0.46331736244340088 0.0043
0.48011875104456458 0.0028
0.49843718333318809 0.0042
0.52193341072891586 0.0027
0.53780120579399759 0.0053
0.56270294607540783 0.006
0.58404709957006573 0.0059
0.59072802426690696 0.0038
0.59913775505395850 0.0048
0.61211064899860668 0.0045
0.62377007119547323 0.0045
0.63063306307063971 0.0038
0.64665378779232352 0.0041
0.65771175488558964 0.0037
0.68175209696010131 0.0044
0.70195282301808071 0.0037
0.70833367450704632 0.0052
0.73839263920272802 0.0039
0.74910479104779282 0.0047
0.75702452323811720 0.0036
0.76097595103451299 0.0047
0.77903885205396906 0.0042
0.79424516639366427 0.0034
0.80722133724747558 0.0039
0.82904643387751009 0.0028
0.84474220678540346 0.0041
0.85661110441448263 0.0032
0.86679128986607712 0.0045
0.87649182983181517 0.003
0.87987634209838417 0.0019
0.88483926358583931 0.002
0.89265912750488785 0.0028
0.91129516669905664 0.0042
0.92820646001638085 0.0057
0.93252512541164179 0.0051
0.94434209605514219 0.0053
0.94880502768283681 0.006
0.95919911871055175 0.0057
0.98425079810805183 0.0041
0.99373608066061059 0.006
1.0068384694453332 0.0059
1.0156425529170960 0.0053
1.0276017253450620 0.0053
1.0300294233048959 0.0051
1.0441393781543353 0.0062
1.0560202072590197 0.0058
1.0692858532535368 0.0045
1.0753837703402154 0.0064
1.0951937991064158 0.0075
1.1042433948813137 0.0059
1.1126305564266936 0.0057
1.1245390287789514 0.0059
1.1470860589757759 0.0059
1.1536015006547833 0.0057
1.1611136788414074 0.0059
1.1738388700236317 0.0054
1.1780299748815553 0.0066
1.1992860729318549 0.0056
1.2032232481807796 0.0042
1.2056898200569768 0.0048
1.2157410107834068 0.0067
1.2262976586997563 0.0048
1.2319089258121700 0.0036
1.2471039231069805 0.0055
1.2578149503176017 0.0046
1.2631129206102623 0.0054
1.2727734477490800 0.0059
1.2779498225222548 0.008
1.2791543395040617 0.0051
1.2935677536873003 0.0071
1.3012575100743737 0.0058
1.3108108075879716 0.008
1.3139575771913461 0.0063
1.3269001205904793 0.0081
1.3345027632317628 0.0077
1.3497547050710663 0.0077
1.3586293890043102 0.0086
1.3705623165765299 0.0077
1.3723833349858690 0.0079
1.3839853299343827 0.0082
1.3942287063831262 0.0086
1.4013207831882928 0.0084
1.4114912441317806 0.0087
1.4274065230768946 0.0089
1.4341520327055763 0.0087
1.4363132097249653 0.0095
1.4476397431499688 0.0088
1.4559229133183438 0.01
1.4627965788154513 0.0082
1.4722075359981501 0.0108
1.4779088335188340 0.0098
1.4906959193430107 0.0078
1.4982194762850141 0.009
1.4999758477974883 0.0099
1.5112599422310844 0.0096
1.5228924196356843 0.0087
1.5253242177277238 0.0092
1.5315887428008967 0.0081
1.5461475810968972 0.0097
1.5566697718918270 0.0075
1.5629980490284976 0.0081
1.5678964760766838 0.0096
1.5829726546206138 0.0092
1.5903789720438375 0.0096
1.6045761155243605 0.0087
1.6080715650366491 0.0106
1.6192442548745873 0.0097
1.6229198221371701 0.0101
1.6289980431625199 0.0093
1.6370806679686318 0.0082
1.6511914680056754 0.0091
1.6585770991728468 0.0102
1.6605572109747910 0.0097
1.6646896057531422 0.0087
1.6795598835692012 0.0089
1.6873665418127728 0.0077
1.6893342223256400 0.0101
1.6966290091027303 0.0095
1.7050356724661586 0.0085
1.7133277980547257 0.0076
1.7207553892840373 0.0086
1.7295424643106112 0.0073
1.7393451048981126 0.0086
1.7422727467439882 0.0107
1.7499880294726866 0.0086
1.7543539272004569 0.0077
1.7631576043865618 0.0093
1.7700433596033005 0.0107
1.7753208011060648 0.0081
1.7827155726641626 0.0099
1.7886433303371114 0.0067
1.7952283234906057 0.0106
1.8043662459873107 0.0084
1.8098356914591072 0.0091
1.8158706969903087 0.0083
1.8193525880850918 0.0094
1.8230429463158873 0.0132
1.8323791314770694 0.0107
1.8365070578465075 0.011
1.8432877668989107 0.0099
1.8530454382053736 0.0105
1.8533861023349298 0.0098
1.8633487115362262 0.0097
1.8694843333108000 0.0103
1.8715044444336542 0.0096
1.8836175348743913 0.0111
1.8845076916844712 0.0119
1.8908843849383192 0.0078
1.8988560836036479 0.0109
1.9041685715776411 0.0087
1.9081957400043590 0.0105
1.9100411178467303 0.0132
1.9198219720064562 0.0114
1.9225280453987976 0.01
1.9306340264729311 0.0094
1.9353520280717738 0.0077
1.9373825378190577 0.0101
1.9487309579248480 0.0082
1.9519928392226240 0.0096
1.9554047967915260 0.0107
1.9644168368932748 0.0107
1.9651615452627320 0.0093
1.9717315737652932 0.009
1.9743987750673233 0.0084
1.9794922802289039 0.0088
1.9815159491415208 0.01
1.9899278019528535 0.0126
1.9928012752731878 0.0097
1.9997114596975574 0.0096
2.0007183403825199 0.0097
2.0090721746737525 0.0104
2.0120367709764340 0.0116
2.0175900892280620 0.0104
2.0199697365340850 0.0112
2.0281078102766017 0.012
2.0391758845703025 0.0128
2.0421038742183892 0.0111
2.0481906360945148 0.0101
2.0545732594241239 0.0127
2.0662563807412799 0.0114
2.0683140466891765 0.0129
2.0762329567740272 0.0108
2.0772199327672154 0.0122
2.0856456274200759 0.0116
2.0887136267161619 0.0113
2.0962916231280233 0.0124
2.1012645598365891 0.0123
2.1136537998280596 0.0144
2.1173169358600248 0.0128
2.1192870662713701 0.0127
2.1251748024178334 0.0151
2.1321578875512310 0.013
2.1332298563867393 0.0145
2.1428177374301631 0.0123
2.1443794857483525 0.0124
2.1551349661715693 0.0141
2.1580852501051635 0.0124
2.1611908238340694 0.0125
2.1722710020685030 0.0158
2.1779705410088854 0.0158
2.1875528994106062 0.0143
2.1943011075357011 0.014
2.1986930198493742 0.0139
2.2093656127036190 0.0128
2.2140801876188307 0.016
2.2164834073200494 0.016
2.2264157480250435 0.0152
2.2320331241715881 0.0144
2.2420122662808590 0.0148
2.2499250162936142 0.0153
2.2526078481390659 0.0131
2.2542673590298152 0.014
2.2594421799521047 0.0152
2.2683047026970384 0.0143
2.2772532693661751 0.0167
2.2866640927585755 0.0127
2.2910658433057840 0.0132
2.2968419357067598 0.0154
2.3023075769173991 0.0161
2.3048653006961941 0.0137
2.3123261651755751 0.0144
2.3162458968091499 0.0147
2.3240482946113241 0.0137
2.3336451017464697 0.0159
2.3418253050193374 0.0148
2.3436060736733073 0.016
2.3483674713184985 0.0153
2.3486341665323596 0.0166
2.3549056959241401 0.0142
2.3568994080216279 0.0157
2.3743637835259004 0.0155
2.3758018824619840 0.0147
2.3800055702911678 0.0157
2.3844965000765401 0.0164
2.3928588070617209 0.0156
2.3993861989563694 0.0155
2.4024226423045572 0.0137
2.4061827937572802 0.0157
2.4109554680878067 0.0118
2.4147891593945734 0.0144
2.4178961766953386 0.0152
2.4222828548271127 0.0168
2.4293882247653413 0.016
2.4408547987723099 0.0158
2.4458310166099952 0.0139
2.4494884811874877 0.0171
2.4514131919594093 0.0165
2.4542702629215527 0.015
2.4595292651422804 0.017
2.4639267634765609 0.0155
2.4653466073045758 0.0142
2.4751340940343978 0.0155
2.4777133756972787 0.0166
2.4859242695006984 0.0155
2.4902854427108680 0.0164
2.4944564136466676 0.0134
2.4978926682750142 0.0119
2.5065695190140937 0.0179
2.5107708910993871 0.0142
2.5151859129105838 0.0148
2.5217430172192388 0.0149
2.5302214729927961 0.0139
2.5363735371927714 0.0127
2.5376377199891946 0.0149
2.5391255010498957 0.0157
2.5434788994877882 0.0181
2.5513908293902818 0.0169
2.5584661465316390 0.0155
2.5602916718781459 0.0145
2.5643512569752969 0.0179
2.5736680941911954 0.0163
2.5774726019330196 0.0154
2.5803932462494958 0.0167
2.5866929377296310 0.017
2.5961980327002161 0.0158
2.5972266771146559 0.013
2.5993844502491479 0.0158
2.6099131089546295 0.017
2.6115460525553096 0.015
2.6124964476336712 0.0142
2.6204189148221917 0.0149
2.6236324364057104 0.0155
2.6312193058280569 0.0166
2.6374090877411875 0.0153
2.6378188338481450 0.0146
2.6418990822299286 0.0147
2.6461065603844185 0.014
2.6536009550946904 0.015
2.6590291516969780 0.0155
2.6660871034347493 0.015
2.6701834405860634 0.0169
2.6793799571515127 0.0149
2.6807238131988069 0.0129
2.6864835661891182 0.016
2.6900692838087314 0.0175
2.6987938938731220 0.0134
2.7006509013406217 0.0143
2.7038056213951052 0.0146
2.7045177789976584 0.0162
2.7157664478890702 0.0154
2.7201268292544216 0.0165
2.7255241510730084 0.0157
2.7267807852464698 0.0131
2.7303629018494529 0.0143
2.7312145772598266 0.017
2.7394915318653537 0.0145
2.7465309436787604 0.0156
2.7496204439586278 0.0163
2.7559246654353915 0.0147
2.7586493848248788 0.0156
2.7627922985441624 0.0155
2.7713756073411178 0.015
2.7777688964653637 0.0129
2.7814716409554361 0.0168
2.7861189759469087 0.0158
2.7877469681170797 0.0193
2.7914198614997137 0.0165
2.7969733129432162 0.0131
2.8086667895183126 0.014
2.8094424487854055 0.0169
2.8112978122713690 0.0159
2.8175992708143398 0.0151
2.8188607387438731 0.0153
2.8260211005286742 0.0171
2.8296445639665455 0.0194
2.8331031192497731 0.0157
2.8360763046737039 0.0183
2.8445573407648359 0.0164
2.8559738475079781 0.019
2.8561952439185223 0.0188
2.8592797657886520 0.0167
2.8662602208985168 0.0168
2.8678507580184389 0.0182
2.8739667632851260 0.0179
2.8765900826924868 0.0189
2.8836066367679631 0.0181
2.8858726168261115 0.015
2.8884885323274765 0.0176
2.8943873704175429 0.0188
2.9024431409507825 0.0169
2.9049711026850287 0.0178
2.9126653392652373 0.0183
2.9148344955956462 0.0196
2.9192719065087420 0.0182
2.9287260332968903 0.0201
2.9289778664855426 0.0192
2.9380170474324130 0.0194
2.9398650366372001 0.0196
2.9423382168512693 0.0197
2.9520168469438488 0.0183
2.9548953447727042 0.0187
2.9618600643688735 0.02
2.9655948358710416 0.0195
2.9671815260020495 0.0207
2.9705550310860578 0.0181
2.9736520565319742 0.0202
2.9823811437174372 0.0186
2.9863113528444334 0.0188
2.9865162341104643 0.0199
2.9938183344404297 0.0195
2.9959542420865981 0.0205
3.0005961027665982 0.0196
3.0111585375210765 0.0196
3.0148039438890537 0.0205
3.0180612071729169 0.0181
3.0211583197113332 0.0202
3.0269079406850152 0.0221
3.0306610148987656 0.0199
3.0342104822273064 0.0197
3.0358086719046771 0.021
3.0395289033554747 0.0181
3.0426670993342468 0.0212
3.0465559615133140 0.0196
3.0527045111756648 0.0152
3.0558114906031024 0.0189
3.0633865475122448 0.0204
3.0644165234613232 0.0191
3.0720020912351029 0.0216
3.0745346780584608 0.0193
3.0766145637733691 0.02
3.0819278646473958 0.0212
3.0884943223094639 0.0198
3.0906399897982664 0.0192
3.0967074159219106 0.0181
3.1000606236425217 0.0207
3.1023236352054986 0.0209
3.1067302592983621 0.0212
3.1122546840053502 0.0215
3.1202977418028981 0.0194
3.1231117194535085 0.0195
3.1275317989433020 0.0205
3.1296328973323515 0.021
3.1331514745591393 0.0188
3.1405305825556362 0.0204
3.1466982811005693 0.0215
3.1521228225270970 0.0213
3.1559735418897499 0.0221
3.1578102887083923 0.022
3.1620105869972774 0.0207
3.1656573942684241 0.0189
3.1708600300943894 0.0223
3.1726536610805218 0.019
3.1760162148484365 0.0196
3.1780268255161643 0.0197
3.1836797547251505 0.0194
3.1848889764074615 0.019
3.1899800371995677 0.0201
3.1952190028912884 0.022
3.1996940675826679 0.0188
3.2031172546397548 0.0182
3.2064926985081832 0.0185
3.2122076973626910 0.0187
3.2142717232378226 0.0194
3.2175808827030186 0.0183
3.2202942788314002 0.0189
3.2274523755686770 0.0201
3.2331440239546518 0.0209
3.2359607522315126 0.0205
3.2461019216756841 0.0209
3.2506961527837515 0.0201
3.2543153844613366 0.0203
3.2569005481313935 0.0221
3.2620617708550341 0.0179
3.2642588389714819 0.0197
3.2666565425529086 0.0192
3.2715232627069506 0.0207
3.2769534251169516 0.0211
3.2788594043066341 0.022
3.2864121540920284 0.021
3.2883740522298122 0.02
3.2946278434979313 0.0226
3.2983241554541030 0.0231
3.2996519754264120 0.0211
3.3059852329573989 0.02
3.3076224522729039 0.0223
3.3125358446041089 0.0226
3.3171588473024975 0.0184
3.3222112354474636 0.021
3.3227996838200853 0.0233
3.3280035624031283 0.0198
3.3349352989136234 0.0231
3.3395766679996637 0.0224
3.3410239428985378 0.0223
3.3427786567814617 0.0225
3.3482737788904560 0.0231
3.3545127590115000 0.0208
3.3613599106651075 0.0214
3.3629349605305148 0.0225
3.3649697655878961 0.0195
3.3664869679883944 0.0218
3.3717259105263726 0.0217
3.3777317666558022 0.0193
3.3824066339476300 0.0215
3.3840372813217265 0.0228
3.3906094354606453 0.0222
3.3940556556332377 0.022
3.3955859178518777 0.021
3.4003590852130094 0.0191
3.4034001308206068 0.021
3.4075247996003779 0.0219
3.4088761036004902 0.0206
3.4148793652461764 0.0236
3.4190857003122161 0.0235
3.4236827244188928 0.0215
3.4268363653245837 0.024
3.4315892613830101 0.0232
3.4374123813898505 0.0222
3.4401905719137633 0.0207
3.4423244587241624 0.0238
3.4508938749763129 0.0244
3.4515793054119879 0.0216
3.4597411220225958 0.0228
3.4639145721264990 0.0245
3.4656959310023465 0.0212
3.4712356680335623 0.0199
3.4770095116269086 0.0218
3.4789222693868016 0.0231
3.4814685581337841 0.0215
3.4847207941435432 0.0212
3.4887007842974280 0.0222
3.4889782582728643 0.0209
3.4950487996454047 0.0216
3.4980332254751043 0.0223
3.5006285519660025 0.0239
3.5068606396596493 0.0219
3.5076508544103389 0.0237
3.5192220569600332 0.019
3.5232075381751153 0.0218
3.5241288678514442 0.0219
3.5288970435346285 0.0229
3.5320429646495426 0.0239
3.5351129074393608 0.0238
3.5392931014512046 0.023
3.5425318427917158 0.0194
3.5453384256818361 0.0233
3.5523758601154043 0.0193
3.5567120073992839 0.0198
3.5582763087567044 0.0212
3.5608806673052626 0.0203
3.5617316351864781 0.0196
3.5692397217504430 0.0196
3.5718529692317058 0.0197
3.5758445660302236 0.0236
3.5783371190441127 0.0209
3.5820583441387073 0.0225
3.5884724575581126 0.0244
3.5918401245720513 0.0213
3.5967226480904815 0.0208
3.6024437789939934 0.0191
3.6046606800955470 0.0232
3.6106422521231418 0.0223
3.6111101562851968 0.0226
3.6147219744785475 0.0234
3.6186414349887999 0.0219
3.6232634518427691 0.022
3.6278836141807194 0.0247
3.6313370902035409 0.0247
3.6320598531105199 0.0201
3.6409354485663732 0.023
3.6417778884115610 0.02
3.6485601546913302 0.0223
3.6496582409685185 0.0235
3.6529830770500840 0.0235
3.6553959945407537 0.0263
3.6601624537252313 0.0237
3.6615764108495386 0.0236
3.6648778634820118 0.0238
3.6709928554453737 0.0242
3.6721284631403996 0.027
3.6776034224697987 0.0229
3.6789205262406992 0.0247
3.6847218784873319 0.0217
3.6887962216317045 0.025
3.6932433386640890 0.0267
3.6939438214605915 0.0262
3.7012324339370299 0.0238
3.7018725391033427 0.0216
3.7054945682849696 0.0277
3.7106860895640619 0.0223
3.7112341496156245 0.025
3.7175916672260292 0.0252
3.7228097654936327 0.0266
3.7241872017353819 0.0258
3.7274034566169374 0.0239
3.7302152343593069 0.0235
3.7342015215957325 0.0269
3.7367543352559682 0.0259
3.7395071192447502 0.0248
3.7431417523558674 0.0233
3.7496079756525331 0.0248
3.7524393471092674 0.0238
3.7565764040799352 0.0242
3.7579865555155454 0.022
3.7618622605199104 0.0225
3.7651237697868511 0.0227
3.7658537443207649 0.0238
3.7716717028033435 0.0249
3.7754714801184721 0.0229
3.7798370324663435 0.023
3.7814801082308502 0.0265
3.7878589441330952 0.0228
3.7915776053706831 0.0215
3.7947502859608173 0.0222
3.7994683854383657 0.0222
3.8070895354379628 0.023
3.8112645840445878 0.0232
3.8130850005084631 0.0239
3.8170879327985450 0.0257
3.8221431350914710 0.0252
3.8245439654821403 0.0233
3.8254435378149712 0.025
3.8272478293213834 0.0258
3.8361548696572298 0.0244
3.8375427777786579 0.0232
3.8438355854531112 0.0251
3.8489266622595117 0.0261
3.8515721224046793 0.0237
3.8531143126085712 0.0255
3.8562845740138734 0.0244
3.8595086467081359 0.023
3.8642288545268548 0.0262
3.8679714875708919 0.0237
3.8701942925039554 0.0243
3.8737542006216028 0.0248
3.8758759600820927 0.0261
3.8851900010185880 0.0239
3.8863551822685465 0.024
3.8892501898309844 0.0234
3.8940312930967553 0.0243
3.8961064530667531 0.0277
3.8983192063023666 0.0264
3.9085167638667340 0.0236
3.9093575662427966 0.0226
3.9133724897085069 0.0246
3.9149158795858865 0.0261
3.9179814956484753 0.0254
3.9238375304177291 0.0253
3.9273043765997175 0.0246
3.9315155429592914 0.0243
3.9335497255752112 0.0262
3.9368477028993243 0.0252
3.9380643880520370 0.024
3.9413202398091607 0.0259
3.9524622959227371 0.0241
3.9552246224161709 0.0237
3.9575873887781960 0.0247
3.9579933607665856 0.0242
3.9629120378699025 0.0214
3.9651175120987241 0.0276
3.9728372857227727 0.0252
3.9743228306988692 0.0264
3.9778354822954483 0.0264
3.9827463773983087 0.0276
3.9884267326007259 0.0264
3.9905639960700987 0.0258
3.9920392803858746 0.0194
3.9963549860247665 0.0299
4.0041200316242325 0.0274
4.0062775030594135 0.0284
4.0107765464651006 0.0258
4.0135178265506699 0.0258
4.0167040555879057 0.0261
4.0194240450705809 0.0249
4.0260185080712212 0.0288
4.0293976152004891 0.0277
4.0330208718401828 0.0266
4.0362215333614788 0.0247
4.0364053340298724 0.0243
4.0418488035211366 0.0263
4.0460224006521415 0.0252
4.0489074619674916 0.0235
4.0529283462198071 0.0264
4.0580017310207035 0.025
4.0631898158356297 0.026
4.0657568369369956 0.028
4.0665082621217152 0.0268
4.0685217605092951 0.0244
4.0728191460206462 0.0269
4.0785479159473139 0.0262
4.0847666052903282 0.0262
4.0870457833148199 0.0293
4.0899731171984524 0.0295
4.0941602305506146 0.0265
4.0961996806226750 0.0275
4.0989522830994156 0.0282
4.1011604408533620 0.0295
4.1091855962935568 0.0266
4.1124237193595654 0.0306
4.1170796167915489 0.0273
4.1179073499262575 0.0274
4.1217666395380146 0.0271
4.1276534417086150 0.0288
4.1309706302456703 0.0264
4.1337830688715096 0.0304
4.1355029095896967 0.0272
4.1363855336422688 0.0249
4.1396924065791767 0.0283
4.1448723238273546 0.0287
4.1493897686637027 0.0274
4.1526300651071262 0.0293
4.1547864694584868 0.0287
4.1556412370256588 0.0276
4.1626846328494906 0.0274
4.1645356508690119 0.0298
4.1665765003470279 0.0269
4.1720843877080549 0.0298
4.1732265154154220 0.027
4.1783266805309784 0.03
4.1823560243822815 0.0279
4.1871515585298411 0.0294
4.1877879557259954 0.0269
4.1918456766310683 0.0279
4.1974024838085677 0.0294
4.1994559515508501 0.0257
4.2025938274914241 0.0256
4.2041918242246261 0.0257
4.2093874659564294 0.0268
4.2100917647136367 0.0278
4.2130326033930476 0.0291
4.2157766573935991 0.0305
4.2223647425712389 0.0268
4.2224586234565491 0.0277
4.2289462745212747 0.0296
4.2308111535603405 0.0288
4.2342780641113364 0.0284
4.2362620122137775 0.0258
4.2401108745893747 0.0295
4.2468012047088584 0.0271
4.2494033270662186 0.029
4.2517032856316792 0.0296
4.2536210139789894 0.0282
4.2560095292248397 0.0298
4.2580800068373508 0.0297
4.2661634689396379 0.029
4.2680456079537601 0.0305
4.2691166608168611 0.0303
4.2746886983953614 0.0283
4.2772235629142488 0.0287
4.2812736170303411 0.0281
4.2817115020104843 0.029
4.2884125625601692 0.0275
4.2917277901875366 0.026
4.2940895930524077 0.0278
4.2979230543459588 0.03
4.3022279290055314 0.0269
4.3031192198886687 0.0262
4.3055474323250200 0.0295
4.3064917953032191 0.0271
4.3093894852047514 0.0272
4.3124875317714286 0.0289
4.3152360402217411 0.0282
4.3170227992475185 0.0265
4.3261617490946858 0.0286
4.3286176446415894 0.0277
4.3322434081017329 0.0296
4.3378186831826770 0.0286
4.3392067259797766 0.0291
4.3404401301662237 0.031
4.3459202189008126 0.0281
4.3499043342838073 0.0278
4.3518960782005776 0.0276
4.3530245609709430 0.0286
4.3568926049530754 0.029
4.3604911897233922 0.0292
4.3644060083513354 0.0275
4.3701963475912722 0.0272
4.3719343774578654 0.0277
4.3760353558209877 0.0248
4.3819434705050764 0.0248
4.3833315979118668 0.0263
4.3878862143772306 0.0281
4.3922440511466583 0.0303
4.3955167489704747 0.0283
4.3987077079604893 0.0266
4.3995433711802496 0.0288
4.4079249719534497 0.0264
4.4109842696647794 0.0264
4.4130557859269306 0.0262
4.4139878225718476 0.0272
4.4191760727399947 0.0285
4.4216503523051562 0.0248
4.4224018316196894 0.0265
4.4255778247941659 0.0283
4.4304601918169277 0.0275
4.4366431033349798 0.0271
4.4389370997288777 0.025
4.4439757178663681 0.0287
4.4455780344993370 0.0284
4.4506739301422487 0.0278
4.4525606953431760 0.0278
4.4542479227037077 0.028
4.4552084513355368 0.0285
4.4592769649293471 0.0263
4.4646328068701475 0.029
4.4668714087924153 0.0297
4.4703379100500999 0.0271
4.4727433506383152 0.0283
4.4763112063516921 0.0244
4.4805370450473596 0.0279
4.4828034852739203 0.0282
4.4905504322711050 0.0269
4.4910271816350429 0.031
4.4941068091833083 0.0318
4.5004094547034494 0.0306
4.5010121341666434 0.0254
4.5036795376935626 0.0282
4.5054531165845226 0.0298
4.5110987604469086 0.0302
4.5131521475103273 0.0301
4.5171230397601274 0.0263
4.5189840899083027 0.0278
4.5240550068722403 0.0295
4.5276233307570211 0.0284
4.5308815755912502 0.0261
4.5337757536245373 0.0295
4.5375981184484333 0.0322
4.5394976077260294 0.0275
4.5415719481463732 0.0287
4.5477026436298020 0.0268
4.5491449061652789 0.0309
4.5508442449384967 0.0302
4.5535685968992841 0.0269
4.5549309371306119 0.0279
4.5577896184226461 0.0296
4.5611315639360308 0.0273
4.5629677350472626 0.0296
4.5679655634055631 0.0303
4.5712290854886666 0.0319
4.5750949871003277 0.0303
4.5782107465220330 0.032
4.5806357840188108 0.0305
4.5824203158186183 0.0276
4.5852002977231860 0.03
4.5882637260406050 0.0293
4.5926704566897500 0.0299
4.5978206811800000 0.0285
4.5995911293078615 0.0289
4.6005321023315515 0.0307
4.6065923800549076 0.0256
4.6077361558136083 0.0325
4.6097235933493996 0.0304
4.6149869149977683 0.0317
4.6182815716694519 0.0311
4.6234450954936621 0.0323
4.6268453466596160 0.0314
4.6278396928710723 0.0295
4.6294412677025676 0.0299
4.6324264552518777 0.0319
4.6342315661530007 0.0303
4.6361033415291866 0.0289
4.6383790026148928 0.0274
4.6415378340464120 0.0293
4.6451363821459868 0.0297
4.6477724572443115 0.0271
4.6530222612909871 0.03
4.6570867079263980 0.031
4.6613375828424202 0.0296
4.6643153870056500 0.0312
4.6655786590248463 0.0302
4.6703101762113350 0.0291
4.6717169038448665 0.0323
4.6753907010198592 0.0309
4.6784688826584366 0.0298
4.6879600467329308 0.0298
4.6898752603448246 0.0294
4.6927260294524054 0.0323
4.6930188071646413 0.0298
4.6968202437590714 0.0283
4.6989036094974015 0.0313
4.7017357646469824 0.0301
4.7059453519528569 0.0301
4.7072740642257136 0.0298
4.7098774076957008 0.0291
4.7147438849129006 0.0287
4.7184355444056374 0.0287
4.7189532812934107 0.0289
4.7227786963152516 0.0331
4.7277163659598571 0.0304
4.7306702932514932 0.0286
4.7356664020715469 0.0292
4.7366251348084436 0.0323
4.7389577812217123 0.0273
4.7422332289901279 0.0295
4.7486239811177002 0.0293
4.7501442809120888 0.0349
4.7558532158208733 0.0317
4.7609217124378809 0.0298
4.7638650650837846 0.0339
4.7651152663428613 0.0288
4.7656368152672579 0.0292
4.7676081357319653 0.0293
4.7715184453479882 0.0292
4.7732247830674446 0.0299
4.7774766349300224 0.0328
4.7779831815544123 0.0313
4.7819592674236828 0.0278
4.7875078518318874 0.03
4.7887793882204504 0.0318
4.7980284644375955 0.0306
4.7984309920114292 0.032
4.8017003200990516 0.0318
4.8061164417455986 0.029
4.8077955057766655 0.0296
4.8094817808416686 0.0304
4.8121645202002599 0.0297
4.8173385764843886 0.0294
4.8187087402133955 0.0319
4.8284086004188387 0.0317
4.8287226843954771 0.0325
4.8363864801677678 0.0303
4.8371855581630232 0.0306
4.8382661225405563 0.033
4.8409074420746281 0.0343
4.8448504356655366 0.0331
4.8479793015811818 0.0327
4.8546799822368021 0.0328
4.8556166228263917 0.0316
4.8589350255179706 0.0293
4.8602603513039799 0.0324
4.8622191096974587 0.0323
4.8637520575962814 0.0324
4.8668111864170314 0.033
4.8721796976893375 0.0312
4.8770181676947244 0.0309
4.8799307231087345 0.0333
4.8804027788856850 0.029
4.8863500152412298 0.0321
4.8871767009648766 0.0322
4.8920653996695798 0.0316
4.8944548386272233 0.033
4.8944998928003995 0.0318
4.8982156975075082 0.0334
4.9040748648773160 0.0296
4.9058684268486079 0.034
4.9081752126250855 0.0347
4.9149421139741323 0.0291
4.9175768462418441 0.0347
4.9242304464170141 0.0299
4.9268080791913400 0.0318
4.9307412855906971 0.0317
4.9317871601297965 0.0311
4.9346325850946862 0.0313
4.9389831712747521 0.0298
4.9407502242304400 0.0296
4.9472800225306024 0.0307
4.9492907728116187 0.0315
4.9513925937288645 0.0296
4.9550505051529283 0.0325
4.9590228651740285 0.0342
4.9597768718423421 0.0329
4.9631329862603319 0.0327
4.9664760206632552 0.0318
4.9704513873654728 0.0298
4.9736541581067124 0.0319
4.9764588744605414 0.0316
4.9808766946420242 0.0334
4.9833983286230028 0.0319
4.9846107861008857 0.031
4.9898025371837385 0.0333
4.9943358217947589 0.0337
4.9972965787631720 0.0356
5.0030976661064486 0.0313
5.0032250429279381 0.0316
5.0064847319795120 0.0337
5.0098994112259385 0.0328
5.0120443622924862 0.034
5.0145476383036360 0.0294
5.0186809440594109 0.0347
5.0197658475275553 0.0339
5.0216452953563309 0.03
5.0247711003168609 0.0333
5.0282114336437589 0.0346
5.0327353830894692 0.0351
5.0369572816295101 0.0337
5.0434353414335646 0.0337
5.0463518172964941 0.0342
5.0493128324155530 0.0339
5.0497892581792527 0.0322
5.0542334234350816 0.0327
5.0590104452282771 0.03
5.0611422593246385 0.0324
5.0631121569223962 0.0297
5.0659039832549730 0.0325
5.0674112878623507 0.032
5.0700145230429445 0.0357
5.0709482217216388 0.0365
5.0766059076614134 0.0331
5.0797084439697615 0.0347
5.0827332473134446 0.0361
5.0852126317656472 0.0334
5.0900569908301110 0.0341
5.0947704698323752 0.0331
5.0963072520806989 0.0339
5.0982643255264968 0.0328
5.1017901268987389 0.0313
5.1029036436247370 0.0303
5.1060821594465713 0.0343
5.1072429311311822 0.0331
5.1131067748982337 0.0342
5.1187351383775210 0.0348
5.1200905334623386 0.0314
5.1203668765634545 0.03
5.1245161413081970 0.0319
5.1285527865546090 0.0342
5.1304189775100069 0.0361
5.1382016938714727 0.033
5.1392170795029850 0.0352
5.1421077696558166 0.0318
5.1446626313312729 0.0336
5.1464609400371435 0.0361
5.1509113772061665 0.0356
5.1560982281403911 0.0354
5.1595352801385754 0.0318
5.1620327593781630 0.0359
5.1656665668231785 0.0376
5.1661696738082794 0.035
5.1722610072416675 0.0339
5.1743808797904132 0.0325
5.1763579632434933 0.0379
5.1813376695974327 0.0327
5.1831621807341373 0.0334
5.1838515886658296 0.0329
5.1874299436941955 0.03
5.1890194361147444 0.0359
5.1897527094495155 0.0335
5.1944547996051904 0.0342
5.1956777467215538 0.0329
5.2013818171683051 0.0368
5.2030705129448025 0.0342
5.2052921262765954 0.0349
5.2091862129076762 0.0326
5.2131517427975087 0.0364
5.2146259672473763 0.0328
5.2193622194297804 0.0333
5.2205814524417935 0.034
5.2243055230210089 0.0359
5.2268987967082756 0.035
5.2286690545728431 0.0373
5.2309800242819549 0.0347
5.2334001121670894 0.0331
5.2391334554799505 0.0341
5.2407824306109987 0.0296
5.2423792433076102 0.035
5.2448766674734753 0.0319
5.2477681977654811 0.0373
5.2503019658733878 0.032
5.2555639773530247 0.0305
5.2564227463607862 0.0362
5.2611597050101393 0.0358
5.2626234175253828 0.0355
5.2648379543864854 0.0359
5.2714274877469594 0.0336
5.2746474703680644 0.0336
5.2755889079836171 0.0353
5.2781644325781389 0.0357
5.2798339149593554 0.0329
5.2809008248173370 0.0359
5.2859160366936404 0.0346
5.2887322380126554 0.0365
5.2905346869549437 0.0369
5.2945473890464134 0.0346
5.2995165267069204 0.0349
5.3016332199778597 0.0336
5.3046076729281895 0.0343
5.3114416201257137 0.0363
5.3167660263060421 0.0352
5.3192983441839674 0.0346
5.3196725413673933 0.034
5.3233311517922814 0.0333
5.3259177509321622 0.0342
5.3282065649653170 0.0323
5.3317916823314802 0.0355
5.3358222158241553 0.035
5.3365153995253891 0.0302
5.3396721324700840 0.0319
5.3467718603617440 0.0324
5.3478082392954081 0.0326
5.3490386223958835 0.0326
5.3557570118441884 0.0314
5.3582270903013587 0.033
5.3600424614098889 0.034
5.3613573884281145 0.0339
5.3709744580945875 0.0362
5.3728393965863734 0.0337
5.3745151050552584 0.0302
5.3749161222649828 0.0361
5.3805823043554915 0.0342
5.3835513811856348 0.0336
5.3888514670701460 0.0327
5.3905148376230896 0.0296
5.3917472545114054 0.0372
5.3983923339287649 0.0361
5.4027382748916963 0.0305
5.4039712130933175 0.0357
5.4074845567865228 0.0347
5.4099054143031760 0.0344
5.4131497660605614 0.0361
5.4146294638077928 0.0297
5.4181084791608605 0.0348
5.4225285989694969 0.0362
5.4254164429691345 0.0369
5.4293258748855848 0.0325
5.4312991223695484 0.0298
5.4341189827017988 0.034
5.4353344397809078 0.0338
5.4399069101873847 0.0358
5.4421278089150773 0.0345
5.4445231071167912 0.0319
5.4467241566612881 0.0367
5.4481101889718531 0.0366
5.4490652221601596 0.0331
5.4510092371303918 0.0355
5.4584855980076616 0.035
5.4614748433857212 0.0376
5.4658647203324282 0.0356
5.4682513439323097 0.0346
5.4689041017632203 0.0355
5.4717404667980647 0.036
5.4732469752611141 0.036
5.4795607143711642 0.0318
5.4805650010456457 0.0339
5.4822988482726247 0.033
5.4856246841810545 0.0368
5.4920194357396186 0.0326
5.4951419149536287 0.0331
5.4983692699007571 0.0338
5.5015592360655852 0.0327
5.5047324174765606 0.0379
5.5078084288243137 0.0354
5.5100528977122778 0.0379
5.5144794105831183 0.0355
5.5170202466088618 0.035
5.5208798722363213 0.0399
5.5233968291145210 0.0381
5.5253500330340737 0.0347
5.5283367291578447 0.0324
5.5293987779352030 0.0373
5.5321196367819470 0.0362
5.5340907471826197 0.0376
5.5370710481198682 0.0346
5.5384368241360580 0.0372
5.5441813194345508 0.0356
5.5464149918678922 0.0381
5.5482097388787279 0.0371
5.5498981238571918 0.0399
5.5535239901899214 0.0343
5.5553404490610259 0.0334
5.5596558110848973 0.0352
5.5606627956374197 0.0368
5.5647368756285145 0.0352
5.5689174029037103 0.0332
5.5723460228554877 0.036
5.5740484194606488 0.0363
5.5777894849559200 0.0335
5.5797762119675287 0.0345
5.5832915881691108 0.0351
5.5845794058575775 0.0353
5.5906040561002550 0.0333
5.5930653730922506 0.0346
5.5941754965011787 0.0365
5.5974647224592369 0.0335
5.6008221194668542 0.0364
5.6048838754476495 0.0411
5.6062518150630929 0.0356
5.6109064750415341 0.0349
5.6136775366028848 0.0364
5.6188276100361909 0.0364
5.6189479047742559 0.0374
5.6205442056661905 0.0354
5.6247287460338029 0.0345
5.6253893820467882 0.0356
5.6265483616906167 0.0359
5.6297222635308088 0.0379
5.6346002077627464 0.0393
5.6369674927509834 0.0316
5.6403038528289873 0.0385
5.6414068752528213 0.0374
5.6460131499505870 0.0369
5.6493323632763230 0.0353
5.6516642410578637 0.0386
5.6555662565392888 0.0331
5.6570649026479831 0.0367
5.6606845778880093 0.0333
5.6609150880270738 0.0365
5.6637105094735967 0.0352
5.6705822258428444 0.0383
5.6731119648487196 0.0364
5.6750255286529825 0.0377
5.6774218970330637 0.0369
5.6792894407299075 0.0406
5.6801477198343129 0.0394
5.6852233564391375 0.0394
5.6863030165204700 0.0393
5.6899950341557766 0.0378
5.6934044197889149 0.037
5.6946863409922672 0.0375
5.6975698424819727 0.036
5.6994659907130671 0.0357
5.7012125729587622 0.0384
5.7037294963677470 0.0394
5.7090278350059700 0.0383
5.7118135192866646 0.0364
5.7159691634383023 0.0376
5.7172941634029968 0.0373
5.7200862638634629 0.0372
5.7253546143641953 0.0389
5.7263536348582633 0.0384
5.7286099789508169 0.0395
5.7318921512004541 0.039
5.7330151676452985 0.0403
5.7371983714358574 0.0365
5.7390455542615069 0.0343
5.7394505232438924 0.0362
5.7405683097585216 0.0382
5.7473069365432510 0.039
5.7491488828182193 0.0397
5.7515469551591547 0.0332
5.7539853014406193 0.0386
5.7567737925323392 0.0397
5.7594986666434362 0.0374
5.7626441594597200 0.0357
5.7666364805453449 0.037
5.7702119780745083 0.0386
5.7754243211227720 0.0382
5.7764901134734696 0.0377
5.7776356705791825 0.038
5.7796086785593248 0.037
5.7823602406893988 0.0381
5.7859634076507191 0.0386
5.7874273180534406 0.0362
5.7900786487743838 0.0389
5.7925716604109887 0.0371
5.7962655716336542 0.0411
5.7978956993619288 0.036
5.7990047921487227 0.0369
5.8025351489484365 0.0413
5.8069417239758794 0.0368
5.8081831767909069 0.0411
5.8089580779749701 0.0377
5.8123592778711908 0.0329
5.8133247602621596 0.0362
5.8176271134763748 0.0411
5.8196824313981166 0.0364
5.8224201493019248 0.038
5.8250978705447052 0.0359
5.8283744576698533 0.0385
5.8319889147418964 0.037
5.8339229293941424 0.0406
5.8390798655992731 0.0398
5.8396809728927161 0.0373
5.8422517284684972 0.0379
5.8449654365973256 0.036
5.8457625685193726 0.0421
5.8497069431095809 0.0412
5.8541736298331433 0.0391
5.8549883359066017 0.0396
5.8572998095732052 0.041
5.8577591580209658 0.0374
5.8620878622750912 0.0363
5.8665194525523754 0.0376
5.8676775516863859 0.0377
5.8719132987629123 0.0383
5.8739859427433858 0.0354
5.8761789263178770 0.0414
5.8769001987971512 0.0346
5.8799297274695617 0.0373
5.8826937512924564 0.038
5.8855786866831608 0.0364
5.8884981108580519 0.0387
5.8902392742210443 0.037
5.8961095129664391 0.0384
5.8991321292133598 0.0356
5.9021244506689730 0.0378
5.9058146236156954 0.0387
5.9103858706466479 0.0381
5.9127370885530279 0.0379
5.9138011164365762 0.0373
5.9167529701425021 0.0418
5.9197833804519586 0.0407
5.9213056525274590 0.0398
5.9225254025185032 0.0393
5.9278842499774269 0.035
5.9293180055013419 0.0392
5.9314211744127903 0.0357
5.9365247554638358 0.039
5.9386715426546175 0.0374
5.9409513767312303 0.0369
5.9430893330950392 0.04
5.9457269523958960 0.0389
5.9470587899010896 0.0389
5.9487873643332332 0.0392
5.9516452739401453 0.0407
5.9557760602756096 0.0389
5.9575645874378118 0.0386
5.9624400173345791 0.039
5.9647914820072598 0.036
5.9689443936198678 0.0384
5.9699294934617946 0.0364
5.9714195102191558 0.0384
5.9753284847820849 0.0368
5.9776396646566985 0.0357
5.9813975985074830 0.0401
5.9827857497632548 0.0341
5.9889878693779570 0.038
5.9916583703715496 0.0373
5.9929121145614781 0.0359
5.9951774118536694 0.0377
6.0011516969929977 0.0399
6.0037777846517795 0.0395
6.0081412725117733 0.0373
6.0106529306398393 0.038
6.0143294350020833 0.0371
6.0167013435030743 0.0387
6.0189157120802301 0.0357
6.0240622950380232 0.0388
6.0257392080300427 0.0366
6.0270433223429380 0.0386
6.0335683341049613 0.0352
6.0349778485843766 0.0407
6.0379246261338624 0.0389
6.0425839299306467 0.0357
6.0439016937863004 0.036
6.0460605905744060 0.0385
6.0474151565315273 0.0396
6.0504479155273918 0.04
6.0557574708139166 0.0401
6.0575634565385723 0.037
6.0607493526088634 0.0396
6.0642509035168812 0.036
6.0681022441977497 0.0356
6.0703404499884126 0.0383
6.0708649996758348 0.0397
6.0734789595129275 0.0373
6.0783946369510362 0.0405
6.0802272748154245 0.0391
6.0819917870524201 0.038
6.0846905260426318 0.0368
6.0891025402391694 0.0406
6.0894872187878208 0.0391
6.0933760238045531 0.036
6.0983072146833734 0.039
6.1000222707067104 0.0403
6.1015245722105771 0.041
6.1054875999487974 0.0388
6.1123640529973047 0.0399
6.1135101783731844 0.0376
6.1158837953201992 0.0392
6.1187117816241026 0.035
6.1196975462595704 0.0379
6.1246743658272935 0.0385
6.1270358467347270 0.0403
6.1293050161900560 0.0414
6.1308655508265586 0.0366
6.1356026670981514 0.038
6.1385520497616568 0.042
6.1434463530557109 0.037
6.1446899966471644 0.0382
6.1454889434053266 0.037
6.1481233146508387 0.0414
6.1524501934533431 0.0371
6.1563503559997725 0.0374
6.1567133856332132 0.039
6.1591869743365644 0.0424
6.1626099400811025 0.0414
6.1646498660951226 0.0396
6.1661040530557836 0.0384
6.1680778700479282 0.0393
6.1696453996032190 0.041
6.1725924150523115 0.0372
6.1754138541170107 0.0395
6.1839118234446850 0.0389
6.1856519482747307 0.0442
6.1874510912886453 0.0382
6.1898827169905148 0.036
6.1941456865481674 0.039
6.1945243135120895 0.0393
6.1979855219753022 0.0361
6.2021527471790145 0.0405
6.2072684117721471 0.041
6.2079347338685862 0.0419
6.2131957764280763 0.0406
6.2166979759534389 0.0406
6.2183713968572212 0.037
6.2193316868218682 0.0375
6.2232998767390137 0.0367
6.2249531249214698 0.0386
6.2263510642452600 0.0381
6.2284190532004962 0.0396
6.2327379663174947 0.0411
6.2337815278722877 0.0387
6.2380097943974251 0.0375
6.2434243852972688 0.0385
6.2440971677358563 0.0389
6.2463097914311003 0.0384
6.2494989814141562 0.0382
6.2509461294960476 0.0426
6.2547794225342255 0.0359
6.2578308937914056 0.0422
6.2581304240041558 0.0402
6.2617620976218511 0.0408
6.2655929707035680 0.0361
6.2674565983863566 0.0383
6.2701865596277857 0.0398
6.2730379410864172 0.0387
6.2756218577532472 0.0405
6.2780558966884836 0.0384
6.2783845673265288 0.0384
6.2831590044782191 0.0428
6.2895563146086957 0.0385
6.2919461007714048 0.0431
6.2928867449688086 0.0395
6.2942756767389074 0.0389
6.2989383679997673 0.0391
6.3009490526426770 0.0374
6.3015741231991180 0.0396
6.3084125476122024 0.0404
6.3103969037033734 0.0419
6.3122127359070168 0.0395
6.3150138140544438 0.0383
6.3175987396272077 0.0384
6.3210320348320632 0.038
6.3253220008226201 0.0369
6.3279538793560333 0.0402
6.3296522325655635 0.0412
6.3315312972683291 0.0391
6.3341086808859304 0.039
6.3355114567424842 0.0396
6.3379027384245994 0.0409
6.3390611219803725 0.0395
6.3459231163432186 0.0419
6.3470065574992311 0.0383
6.3483130588345809 0.0385
6.3522579147720588 0.0384
6.3550051737021471 0.0373
6.3554860311369668 0.0399
6.3582448926104966 0.039
6.3614688748061150 0.0403
6.3650094335939347 0.0367
6.3661780115755437 0.0445
6.3680288871638382 0.0395
6.3715622176393687 0.0433
6.3749804014807987 0.0427
6.3792079970505222 0.0425
6.3809976932922350 0.0385
6.3840633841606786 0.0387
6.3878055307645401 0.0396
6.3909491794954931 0.043
6.3944848081720336 0.0369
6.3953420031568280 0.0381
6.3994543810969171 0.0429
6.4018766973307999 0.0402
6.4039817685239022 0.0388
6.4069061518404711 0.0387
6.4089081962137699 0.0373
6.4117215126195921 0.0403
6.4118826690094251 0.0365
6.4141079463160118 0.041
6.4167339784141078 0.0414
6.4194188842490290 0.0405
6.4209553981389993 0.0383
6.4241686592076626 0.0386
6.4264895539407147 0.0402
6.4280240565584297 0.0365
6.4331136295952085 0.0403
6.4340418139554076 0.0403
6.4381483530121173 0.041
6.4426476115292184 0.0406
6.4452321662413166 0.0416
6.4465756881048106 0.04
6.4506188332788792 0.041
6.4539197135725930 0.0418
6.4572506166614225 0.0383
6.4586971134157505 0.0407
6.4592589258566182 0.0426
6.4602840604314968 0.0396
6.4665476222103973 0.0399
6.4679943013531256 0.0386
6.4738653431495150 0.0434
6.4764027250225507 0.0419
6.4790384109130397 0.0424
6.4818555719063911 0.0391
6.4830798926868365 0.0394
6.4888746329518616 0.042
6.4895408453959922 0.0419
6.4932249167416742 0.043
6.4942089414570043 0.0426
6.4943183758054630 0.0387
6.4973145771430749 0.0436
6.5007118496143628 0.0424
6.5048552957809056 0.0412
6.5065308687411756 0.0397
6.5099529037940584 0.0409
6.5130126084913531 0.0403
6.5149015071321834 0.045
6.5165369913235249 0.0394
6.5172040096822084 0.0355
6.5189556540123865 0.0397
6.5232566465009025 0.0396
6.5278642712991362 0.0401
6.5314376957517855 0.0395
6.5328157095732236 0.0397
6.5366068876605761 0.0417
6.5382342694521558 0.042
6.5436636831079698 0.0444
6.5446655091409642 0.0387
6.5462762628534046 0.042
6.5491759117193542 0.0416
6.5515913319093801 0.0346
6.5525892710220059 0.0394
6.5574671757187275 0.0382
6.5595441031578261 0.0394
6.5631336440134085 0.0411
6.5664779149255246 0.038
6.5678487846746654 0.0398
6.5718591007286111 0.0404
6.5738619024782414 0.0404
6.5792614865394921 0.0405
6.5808813675098810 0.0396
6.5838311656174735 0.0385
6.5872233379185881 0.0403
6.5890220922518186 0.0421
6.5913374329181913 0.0409
6.5922750142585871 0.0384
6.5953936369378656 0.0388
6.5970948453153904 0.0402
6.6018964017429633 0.0379
6.6047746042705180 0.0394
6.6057795486738815 0.0405
6.6085932086283226 0.0416
6.6104772331938344 0.0417
6.6144659643818988 0.0395
6.6161247533824481 0.0396
6.6199000753672204 0.0421
6.6221261111791518 0.0383
6.6243621252292435 0.043
6.6267612843958581 0.041
6.6295058468906936 0.0397
6.6355506928664809 0.0443
6.6376641797203488 0.0417
6.6401672761255375 0.0451
6.6435260487379146 0.0396
6.6476021764858677 0.0421
6.6493226094762061 0.0377
6.6496200958429590 0.0389
6.6568107647945904 0.0405
6.6588199027264627 0.0382
6.6614754378037508 0.0418
6.6631270257954069 0.0451
6.6640359150888280 0.0427
6.6668210721152708 0.0435
6.6702222648427369 0.0424
6.6704707661315963 0.0413
6.6761801347786704 0.042
6.6779656758096806 0.0431
6.6808566876182853 0.0408
6.6840761073367947 0.0437
6.6852904882272783 0.041
6.6869669599564716 0.0426
6.6896402303736417 0.0414
6.6918320785162582 0.0429
6.6967262268891483 0.0389
6.7003988251938562 0.0417
6.7014274546550912 0.0424
6.7051629799104031 0.0388
6.7093431657698970 0.0383
6.7108502756221142 0.0403
6.7126159872129501 0.0433
6.7156247688153643 0.0413
6.7166453120708232 0.0408
6.7177058152991656 0.0461
6.7189389482243103 0.039
6.7205840005219404 0.0405
6.7257098162238265 0.0417
6.7282346332523888 0.0434
6.7294055742464609 0.0433
6.7330716612853134 0.0452
6.7345761071699499 0.0426
6.7375382157803463 0.0403
6.7407128156887097 0.0417
6.7420178926359080 0.0401
6.7452199194033549 0.0442
6.7495323164025960 0.0411
6.7513730753070025 0.0409
6.7543229954389012 0.0448
6.7574943002321453 0.0414
6.7609114503457457 0.0396
6.7623697499447628 0.0425
6.7665844006108209 0.0423
6.7689710361909174 0.0395
6.7731364280963975 0.044
6.7762678474666167 0.0403
6.7775926726476188 0.0426
6.7793422375783026 0.0432
6.7832272301192420 0.0413
6.7853789732884131 0.04
6.7894043179859107 0.0418
6.7924222247168728 0.0403
6.7948388795338053 0.0421
6.7974663572025937 0.0424
6.8008870233963741 0.0419
6.8014879909724817 0.04
6.8048293400324322 0.0415
6.8058764024405560 0.0442
6.8074608460955934 0.0427
6.8093098432818238 0.0443
6.8133810913685231 0.0455
6.8156664079164955 0.0409
6.8169438289104658 0.0383
6.8212080847449927 0.0403
6.8235618296230127 0.0431
6.8267293088022392 0.0415
6.8295972357082544 0.0412
6.8339032234201316 0.0415
6.8371876348354110 0.0426
6.8384478584669663 0.0432
6.8392057673431186 0.0403
6.8434251048681070 0.0437
6.8449193026183055 0.044
6.8464205027262599 0.0414
6.8497713863836323 0.0429
6.8509451628174416 0.0404
6.8575058315127118 0.0433
6.8597265482411514 0.041
6.8619132351054271 0.0405
6.8647641653063287 0.0437
6.8650010806365573 0.0409
6.8694461758921843 0.0417
6.8709373800997886 0.0436
6.8737287223805961 0.0419
6.8805048947973786 0.0406
6.8817200754631651 0.0442
6.8827339621585475 0.0447
6.8866069821437756 0.0445
6.8876018504531134 0.0453
6.8890678710556461 0.0412
6.8913010806940624 0.0412
6.8950343387350195 0.0405
6.8975827785659654 0.041
6.9003598159653876 0.0462
6.9034650091959353 0.0432
6.9076771452172574 0.0424
6.9094063630469593 0.0418
6.9117293209129942 0.0433
6.9148117189694096 0.0409
6.9186753959954963 0.0429
6.9217294367903586 0.0404
6.9228506823418323 0.0384
6.9270377909356444 0.0407
6.9284894573232378 0.0442
6.9307477788334664 0.0446
6.9326488547331619 0.0433
6.9365219102040765 0.0418
6.9382052264267386 0.0402
6.9421340366515327 0.0433
6.9452151341783770 0.0402
6.9459102623252251 0.0439
6.9498544925184582 0.0416
6.9550635432089445 0.0423
6.9553887859010306 0.0402
6.9569468926023426 0.0388
6.9589705616193340 0.0383
6.9626518833581361 0.039
6.9651962436810040 0.0423
6.9684641384299608 0.0431
6.9721146532067548 0.0438
6.9746187741035754 0.0438
6.9764505017870233 0.0421
6.9782313071402875 0.0439
6.9797098426744935 0.0418
6.9821534172978668 0.0427
6.9842028449106444 0.0443
6.9878456349099141 0.0413
6.9901363817140751 0.0439
6.9920299176778160 0.0381
6.9948586199052798 0.04
6.9976650391394086 0.0421
7.0007495114095359 0.0397
7.0021183955484609 0.041
7.0038797630508780 0.0416
7.0075272273613907 0.0409
7.0098886264162870 0.0408
7.0113992673553405 0.0437
7.0152420625429750 0.0433
7.0171884317605295 0.0448
7.0213654926190632 0.0458
7.0239962594205938 0.0416
7.0262313991462424 0.0401
7.0309025958580467 0.0363
7.0321367969733695 0.0411
7.0352243638089043 0.0458
7.0382163292390976 0.0423
7.0411646586216392 0.0459
7.0428914773244369 0.0416
7.0435505071969429 0.0409
7.0472227569623760 0.0399
7.0485853991245158 0.0414
7.0510983548803603 0.0453
7.0543661970924951 0.0405
7.0564577091265663 0.0427
7.0602572060171527 0.0445
7.0628679682277236 0.0413
7.0656643659440848 0.0428
7.0678683919635850 0.0461
7.0684172972188950 0.0406
7.0740677275934214 0.0421
7.0759598496394815 0.044
7.0782235646152412 0.0398
7.0815554157846821 0.0409
7.0824942002910953 0.0434
7.0874001454574707 0.0434
7.0895554029611700 0.0432
7.0927311010896670 0.0437
7.0967585167692970 0.0422
7.0983452698062681 0.043
7.1012579962708795 0.0393
7.1032168638312516 0.0417
7.1056542575418025 0.045
7.1100488409230715 0.0432
7.1120036059998046 0.0412
7.1148463590019118 0.041
7.1167242084974269 0.0432
7.1215874604142693 0.0425
7.1223622741296264 0.0447
7.1258560403520903 0.0418
7.1299548149167000 0.0415
7.1312961778873314 0.045
7.1341230138846932 0.0435
7.1356518277081387 0.0429
7.1398671158027556 0.0438
7.1423866216740084 0.042
7.1448389178883618 0.0448
7.1508458613581078 0.0429
7.1522838767140424 0.0383
7.1534315105886224 0.0437
7.1553227004609425 0.0402
7.1599685211897333 0.0427
7.1621634162849563 0.0445
7.1629627996651521 0.0414
7.1644860254116578 0.0419
7.1708389707589202 0.0432
7.1735804455578522 0.043
7.1757255765067560 0.0424
7.1762043976734882 0.0432
7.1786462051045463 0.0438
7.1820610373730629 0.0426
7.1858242865473789 0.0423
7.1869542328718357 0.0451
7.1924646270915513 0.0459
7.1936296416505767 0.0436
7.1941232798209178 0.0402
7.2011412342699490 0.0428
7.2026962976615616 0.0432
7.2050162395849373 0.0426
7.2087241988573538 0.0409
7.2093161847761049 0.0429
7.2112251647601280 0.0455
7.2128029874568345 0.0412
7.2147026386123727 0.0442
7.2177594426982825 0.0436
7.2219028562252152 0.0465
7.2242091878867027 0.0457
7.2274857232094289 0.043
7.2291584370981301 0.0466
7.2324942291293537 0.042
7.2342931482350430 0.0454
7.2383780314590149 0.0479
7.2415109742175314 0.0445
7.2446511560509865 0.0428
7.2458472590903042 0.0442
7.2486226855054952 0.0437
7.2506960619668819 0.041
7.2533324297143329 0.0454
7.2543719378191023 0.0457
7.2575365941147929 0.0414
7.2590074844104837 0.0421
7.2602431787264106 0.0452
7.2621661994762201 0.0454
7.2646584610421741 0.0443
7.2673316976458491 0.0427
7.2712528637017826 0.0439
7.2731541180697201 0.0425
7.2785641704380408 0.042
7.2807815099236297 0.0434
7.2825764816965819 0.0431
7.2844036722416172 0.0469
7.2894761305261930 0.0395
7.2896423225984801 0.0415
7.2914907839439982 0.0465
7.2945107884249847 0.0407
7.2981997448554035 0.0478
7.2986980072997838 0.0417
7.3026855741487804 0.0466
7.3056458737961218 0.0396
7.3088151131680537 0.0444
7.3110946922992355 0.0432
7.3114169377534211 0.0415
7.3138984720675033 0.0417
7.3152564864425296 0.0407
7.3160985092419670 0.0438
7.3207694494647804 0.0438
7.3235189943691541 0.0411
7.3248343595525407 0.0445
7.3310835066287030 0.0419
7.3319880393111214 0.0443
7.3354031936781015 0.0461
7.3375469425305777 0.0417
7.3389557769974099 0.0443
7.3422302061903810 0.045
7.3459121309116737 0.0433
7.3497820733410215 0.0441
7.3520103639449115 0.0474
7.3544832942606719 0.0438
7.3575221802521336 0.046
7.3580760870800335 0.0454
7.3616621895842931 0.0433
7.3644162987166135 0.0419
7.3648204100304024 0.0443
7.3671295124809735 0.0483
7.3693379410531294 0.047
7.3745463382277103 0.0462
7.3770720760504895 0.0438
7.3782099732700761 0.0411
7.3808368259613255 0.0402
7.3822039310934908 0.0424
7.3857928787980311 0.0455
7.3870459793402947 0.0431
7.3903844540720129 0.0445
7.3951946912426054 0.0418
7.3984533422218082 0.0422
7.4007909978664541 0.0484
7.4035039877030151 0.0441
7.4048526287051555 0.0427
7.4088114475091844 0.047
7.4107320115943560 0.0428
7.4121731266491127 0.0442
7.4141535204755709 0.0417
7.4181540042676879 0.0461
7.4197131835959045 0.0409
7.4244907208561388 0.0417
7.4263044150876221 0.0428
7.4274306377676700 0.0456
7.4315797806602157 0.0449
7.4335166431801998 0.0418
7.4367337482916414 0.0463
7.4390488698153208 0.0439
7.4417583973455459 0.0468
7.4428563642156762 0.0433
7.4454192184113532 0.0441
7.4483128483455587 0.0422
7.4505530913832931 0.0445
7.4549670862632684 0.0423
7.4563221401922943 0.043
7.4596817726847098 0.0474
7.4626963729297060 0.0459
7.4685763641464700 0.0451
7.4707880848519057 0.0418
7.4720546706980189 0.0473
7.4737968254571383 0.0441
7.4753094688075405 0.0418
7.4781170504366115 0.0463
7.4795598401431791 0.0439
7.4805289599420624 0.0444
7.4806350046685486 0.0449
7.4873767895886836 0.0474
7.4879836382202667 0.0466
7.4904569048073579 0.0416
7.4913186693887761 0.0417
7.4929300750475640 0.0444
7.4952732168703768 0.0444
7.4986710906533522 0.04
7.5014990427039390 0.0438
7.5068434146503593 0.0438
7.5095729886491043 0.0444
7.5115211456902289 0.0436
7.5133988873352697 0.0422
7.5143873420469323 0.0449
7.5194741537286971 0.042
7.5232664666648237 0.046
7.5239060904803789 0.0432
7.5279110460674845 0.0453
7.5304486335514982 0.0425
7.5317552687041038 0.0438
7.5343775960914989 0.0438
7.5355749308876900 0.0443
7.5401789157478527 0.0426
7.5420899329968574 0.0429
7.5425751161651915 0.0466
7.5475972056763698 0.0429
7.5493275845225885 0.0413
7.5522637063024209 0.0431
7.5539253015952532 0.0424
7.5582646422821416 0.0411
7.5605226560157517 0.0407
7.5619346646219610 0.0457
7.5666373041354209 0.0411
7.5674067289785620 0.0429
7.5691161393678694 0.0452
7.5738122468977638 0.0419
7.5775169944263503 0.0415
7.5797967553931045 0.045
7.5828895007684487 0.0451
7.5849226096225495 0.0449
7.5859505320273044 0.0417
7.5887578587836186 0.0441
7.5891689117025782 0.0452
7.5945388113100405 0.0444
7.5962388967483827 0.042
7.6007447182302368 0.0478
7.6019963583062147 0.0478
7.6030030760544030 0.0425
7.6066933679314950 0.0454
7.6097014173634383 0.044
7.6132422810610096 0.0452
7.6150928692665847 0.0412
7.6166681311554107 0.0445
7.6202356308646424 0.0425
7.6223429911549223 0.0424
7.6250686776327345 0.0444
7.6264326095560753 0.0438
7.6300619406785239 0.0436
7.6341193196991810 0.048
7.6344213351277235 0.0472
7.6380928319111376 0.0471
7.6398200487073264 0.0467
7.6399142068808192 0.0452
7.6435311295930743 0.0472
7.6462406715923192 0.0448
7.6468208502575603 0.0457
7.6485699694875802 0.0452
7.6525270328325439 0.0457
7.6541879019165346 0.0472
7.6573763099520402 0.0466
7.6576210840290235 0.0455
7.6635375363841858 0.0415
7.6661647934466703 0.0455
7.6711431272765696 0.0466
7.6718520449319891 0.0453
7.6736406017026351 0.0441
7.6773749761734447 0.0509
7.6792222321419290 0.0421
7.6842799182402999 0.0447
7.6856552293472307 0.0434
7.6877189405354889 0.0471
7.6894874325535119 0.0463
7.6901372003498851 0.0485
7.6924492908219575 0.0439
7.6960546966913110 0.0459
7.6993446102564969 0.0452
7.7051877820792125 0.0434
7.7079718613181134 0.0441
7.7083670675039473 0.0457
7.7109172094953458 0.0458
7.7127218860907298 0.0453
7.7150905335771993 0.0434
7.7178641752004475 0.0466
7.7215314942266735 0.0448
7.7225807200441956 0.044
7.7252623413336865 0.0438
7.7304987881420120 0.0479
7.7341006500548470 0.046
7.7348699256666320 0.0456
7.7388399667319598 0.0408
7.7411135090336876 0.0437
7.7442823596747568 0.0461
7.7457215875129029 0.0467
7.7472045307603699 0.0463
7.7493657410259118 0.0439
7.7557345872946613 0.0451
7.7560491435474175 0.0476
7.7598882823944226 0.0435
7.7604069948881973 0.0453
7.7642591552518621 0.0439
7.7646291838590669 0.0436
7.7677305199909155 0.0463
7.7696145941394903 0.0462
7.7700248280837592 0.0473
7.7729528575061355 0.0454
7.7732588125815765 0.0436
7.7746946633450085 0.0439
7.7783160822233022 0.0469
7.7819236239903713 0.0476
7.7840826938339340 0.0474
7.7863791260574473 0.0477
7.7895668474693904 0.0461
7.7925738404900988 0.0466
7.7947218964064193 0.045
7.7953616247945199 0.0462
7.8000904338987516 0.0449
7.8040240653229960 0.0451
7.8062612523260961 0.049
7.8087573253938372 0.0464
7.8097558117309340 0.0465
7.8143978361477089 0.0447
7.8161484408863888 0.0464
7.8200009986234287 0.0473
7.8233625663115731 0.0459
7.8271782000028933 0.0464
7.8286794830618449 0.0488
7.8312522268768694 0.047
7.8322543980185699 0.0446
7.8370930751102099 0.0464
7.8389810098890802 0.0405
7.8407017800995797 0.0481
7.8444222095545841 0.0467
7.8466350195634069 0.0442
7.8485238086150382 0.0444
7.8496749731353495 0.0433
7.8547036658976719 0.0458
7.8564679687413035 0.0468
7.8575516603526134 0.0432
7.8598317251349892 0.0477
7.8616404349220064 0.0451
7.8666939235322042 0.0445
7.8679570993849053 0.0425
7.8728878846102566 0.0437
7.8733650271390774 0.0462
7.8772445681436380 0.0463
7.8796582844854530 0.0463
7.8809682036552928 0.0505
7.8842688649113413 0.0458
7.8846276530589794 0.0464
7.8891507160747896 0.0454
7.8914243692904682 0.0447
7.8940953573719606 0.0454
7.8962759258770534 0.0417
7.8980048069085438 0.0451
7.9000874344695875 0.0449
7.9030116137598210 0.0442
7.9057050146410281 0.046
7.9096870623317175 0.0525
7.9102063959010609 0.0456
7.9120936438320451 0.0449
7.9179729893542055 0.0443
7.9187045881939087 0.0479
7.9199124646695385 0.0479
7.9233206469464497 0.0468
7.9256501582796002 0.0447
7.9264564193657625 0.0437
7.9294087941836056 0.0419
7.9350321138970958 0.0486
7.9367954065362127 0.0479
7.9381179823626589 0.0424
7.9420770597429158 0.0438
7.9434394693634456 0.0461
7.9450856221419617 0.0478
7.9489435136007032 0.0441
7.9492478139603540 0.0435
7.9546387106185108 0.0444
7.9560695624047115 0.0422
7.9566660477626137 0.0446
7.9603656929071951 0.0469
7.9639142425268235 0.0454
7.9652210865216837 0.0466
7.9671099835585952 0.043
7.9708367045602007 0.047
7.9732994063472367 0.0463
7.9747869488559981 0.0476
7.9764557591013077 0.0441
7.9801013314939464 0.0483
7.9828533884976363 0.0475
7.9853622498550632 0.0453
7.9904653319765968 0.0453
7.9941950582833874 0.047
7.9953694983431109 0.0458
7.9984308648644227 0.0474
8.0010425623837627 0.0464
8.0047695689397944 0.0492
8.0078067544055163 0.0441
8.0091394382381900 0.0452
8.0104532357048086 0.0457
8.0137043135279757 0.0489
8.0152312615735877 0.0471
8.0163947286830695 0.0464
8.0183644032969941 0.0473
8.0214894161431474 0.0464
8.0230578778509631 0.0449
8.0264627851081123 0.0457
8.0330035046962713 0.0461
8.0355414384259642 0.0456
8.0368524630999563 0.0476
8.0393072856347025 0.0457
8.0428820224211108 0.0466
8.0459310939413058 0.0491
8.0486878298719535 0.0491
8.0513280724514669 0.0471
8.0529125847461778 0.0453
8.0549812258860776 0.0454
8.0573630328803461 0.0472
8.0600332280915463 0.0467
8.0638099107850145 0.0472
8.0646009363288371 0.0452
8.0675206477921293 0.0483
8.0691506906684669 0.0438
8.0713555645967396 0.0476
8.0725560678410506 0.0488
8.0748099571114231 0.0487
8.0763120056685658 0.0463
8.0810721939750625 0.0457
8.0816065475712850 0.049
8.0852108784310239 0.0498
8.0861732795146199 0.0487
8.0863653864909537 0.0475
8.0897494506075791 0.0457
8.0953610275596404 0.0481
8.0973647575154573 0.0514
8.0986911193886044 0.0467
8.1012182223293419 0.0506
8.1036551682670570 0.0504
8.1057324506224298 0.0467
8.1121207523241345 0.0485
8.1125327065530595 0.0497
8.1146694935175248 0.047
8.1171617957524784 0.048
8.1183318081574427 0.0472
8.1214143130577305 0.05
8.1261665185016110 0.0481
8.1279315054719437 0.045
8.1289289409461549 0.0493
8.1329916543560845 0.0512
8.1345243040404842 0.0487
8.1376787271594750 0.0489
8.1403670046042684 0.0479
8.1418852257170506 0.0452
8.1439709663261457 0.0451
8.1457019863164088 0.0494
8.1486986282770353 0.0453
8.1500654669923218 0.0481
8.1531832062565535 0.0481
8.1579644785408334 0.0447
8.1598170072804290 0.0473
8.1614543168632885 0.0523
8.1636041797878391 0.0483
8.1653188881078851 0.046
8.1713277699361253 0.049
8.1735443440078352 0.0524
8.1756610761113748 0.0508
8.1773458350702750 0.0491
8.1792931248092735 0.0471
8.1833552061866186 0.0493
8.1859562795465557 0.05
8.1883876574815453 0.0459
8.1910986203784795 0.0476
8.1912008810859014 0.0494
8.1935304532435307 0.0471
8.1958708426177083 0.0462
8.2011074908885195 0.0516
8.2023307556168081 0.0491
8.2047019321846371 0.0483
8.2087194336674294 0.0457
8.2094035704944570 0.0492
8.2116415380095535 0.0463
8.2139781751819640 0.0479
8.2168573114085994 0.049
8.2195377416465440 0.0501
8.2222627214461301 0.0503
8.2228948277529152 0.0508
8.2250348522156678 0.047
8.2263131947259769 0.0497
8.2291619775637539 0.0473
8.2308413689779432 0.0513
8.2336049492671428 0.0477
8.2383653107204680 0.0481
8.2416980949981902 0.0487
8.2436076451285736 0.0485
8.2455487475993916 0.0471
8.2474230202600243 0.0479
8.2516234196901141 0.0465
8.2542430784219594 0.0487
8.2574600761009034 0.0514
8.2598166638170163 0.0444
8.2616416021684440 0.0525
8.2621225494093462 0.0514
8.2655598537968906 0.0484
8.2672734266379333 0.0476
8.2718969599781644 0.047
8.2732698057858016 0.0496
8.2760636144912532 0.0482
8.2776739699249546 0.0482
8.2807903784489891 0.0488
8.2846171282529486 0.0474
8.2866160391123440 0.0449
8.2887552680152528 0.0498
8.2917808140637614 0.0494
8.2938296295965195 0.0463
8.2958295211646220 0.0487
8.2989376547011329 0.0477
8.3004125423971775 0.0499
8.3023153493583717 0.0464
8.3037391949008867 0.046
8.3046495921244077 0.0473
8.3067366381743906 0.0491
8.3080306162057056 0.0515
8.3113796809526193 0.0476
8.3164432078792334 0.047
8.3175518992947115 0.0457
8.3192943821337586 0.0514
8.3220223692630597 0.0484
8.3242333574699963 0.0462
8.3259287237334316 0.0475
8.3297755370421065 0.0482
8.3304144446258057 0.0491
8.3319651864237887 0.0495
8.3328252700111971 0.0498
8.3338022417318953 0.0507
8.3392776770085977 0.0461
8.3403385062693314 0.0501
8.3418729052525631 0.0507
8.3450646375904345 0.0494
8.3500251769294280 0.0472
8.3531322185420045 0.0492
8.3547265769901440 0.0445
8.3559851216216483 0.0498
8.3569858548063358 0.0497
8.3595814811152618 0.0475
8.3602097982042114 0.05
8.3629058310888844 0.0479
8.3664990799472747 0.0488
8.3687868675304689 0.0507
8.3709040952134384 0.0488
8.3734717472077964 0.0498
8.3759001589368864 0.0503
8.3779778207392077 0.0475
8.3806879790677495 0.0467
8.3830034397892259 0.0506
8.3851002554561198 0.0502
8.3866304256913793 0.0495
8.3921552125011480 0.0504
8.3946008269184809 0.0488
8.3967249340646450 0.0509
8.3987226278734788 0.0482
8.4037438237494584 0.0484
8.4056581184704040 0.0488
8.4072546651356763 0.0503
8.4083021792340684 0.0494
8.4100386240699230 0.0481
8.4106367448377384 0.0496
8.4147490810892744 0.0463
8.4181915840608106 0.0504
8.4195759374735815 0.0477
8.4219749470551868 0.0518
8.4253591520630220 0.0493
8.4282307839718840 0.046
8.4300321039380428 0.0512
8.4325205837231554 0.0453
8.4336274882114832 0.0499
8.4372514392710727 0.0509
8.4384889763412829 0.0453
8.4394703888212792 0.0504
8.4408557152468600 0.0504
8.4434039851942178 0.0465
8.4464159558652376 0.0461
8.4484103203749754 0.0494
8.4536521641724036 0.0497
8.4553386175926590 0.0474
8.4568502821600156 0.0481
8.4594749981483321 0.0488
8.4607423539666957 0.0519
8.4667677188275317 0.0522
8.4681867257027204 0.049
8.4703611633156104 0.051
8.4728110095601465 0.0516
8.4737243620980571 0.0523
8.4759381378936318 0.0491
8.4808021680085961 0.051
8.4824880323983010 0.0498
8.4851048200848815 0.0492
8.4857735711319418 0.0481
8.4866950040113167 0.0468
8.4909205254417852 0.0469
8.4938459178133563 0.0473
8.4968516076673044 0.0491
8.4987500999617289 0.051
8.4999081641042320 0.0525
8.5022801553922918 0.0461
8.5047660652912249 0.0509
8.5061042863487746 0.048
8.5072740045162281 0.0479
8.5119892118093698 0.0486
8.5142857400140404 0.0453
8.5187937475903190 0.048
8.5197646869162877 0.0513
8.5221203720725889 0.0486
8.5265587682481847 0.0519
8.5287787053186381 0.0496
8.5294026317791438 0.0466
8.5338888996774944 0.0518
8.5359244228010756 0.0515
8.5389270078102690 0.0511
8.5405466366682639 0.0484
8.5447167283698935 0.0485
8.5479654922752921 0.0482
8.5503868218156924 0.047
8.5508853380201035 0.0467
8.5526207451706977 0.0502
8.5555418320652610 0.0478
8.5569865133910099 0.0522
8.5597050651725617 0.0478
8.5610512803675007 0.0557
8.5633135391623973 0.0517
8.5658788462795652 0.0475
8.5669845136422502 0.0494
8.5689295421922616 0.0479
8.5719971087491729 0.0475
8.5734597504380741 0.048
8.5759885941037979 0.0532
8.5777541575390064 0.0484
8.5812723035391336 0.0481
8.5827486458479090 0.047
8.5863634212562392 0.0534
8.5873725939642167 0.05
8.5887060992314570 0.0506
8.5925996757398106 0.0499
8.5965100820838725 0.0497
8.5978807224649394 0.0494
8.5998861836457010 0.0483
8.6007134574923132 0.0503
8.6013075936996639 0.0514
8.6057493470145090 0.0484
8.6089295819664677 0.0489
8.6109746023972047 0.0498
8.6122592357053858 0.0486
8.6141434012100007 0.0499
8.6153986327883025 0.0508
8.6169449050360143 0.0481
8.6193283337799951 0.0518
8.6224425166748482 0.0469
8.6239202832033559 0.0508
8.6259102079337087 0.0488
8.6285671208107164 0.0519
8.6329352770387295 0.0496
8.6334595219583576 0.0491
8.6340778271790093 0.0496
8.6369654829374696 0.0519
8.6391661978586693 0.0496
8.6400487092600091 0.0459
8.6430443769821164 0.0502
8.6454238951324420 0.0509
8.6496595136278103 0.0498
8.6512136775203761 0.0508
8.6529715771878113 0.0504
8.6560064778583232 0.0498
8.6577175346209110 0.0503
8.6587481712699628 0.0505
8.6607856672214361 0.0523
8.6617496185110010 0.0506
8.6643739324914471 0.0508
8.6655785271993633 0.052
8.6684794107704590 0.0501
8.6721928349073956 0.0488
8.6737832641879695 0.0479
8.6763966004878981 0.0501
8.6765359800610984 0.0504
8.6809033172489478 0.0475
8.6828809420311543 0.0495
8.6837994083421073 0.0479
8.6861746376924689 0.0481
8.6916928132396123 0.0524
8.6932676849573642 0.0495
8.6947126857773345 0.0488
8.6959823814381174 0.0479
8.6991571942093149 0.0484
8.7014150564990604 0.0486
8.7047991485376848 0.0484
8.7052053528176536 0.05
8.7090044104048072 0.0501
8.7101310712597861 0.0493
8.7139920687845560 0.0473
8.7149903421890116 0.0467
8.7172101252373899 0.049
8.7202183514693559 0.0489
8.7208788228828507 0.0505
8.7231512761188590 0.0508
8.7270641440041512 0.0495
8.7283133809917857 0.0487
8.7301395884905730 0.0474
8.7326506185470087 0.05
8.7346392758364200 0.0499
8.7376728080905597 0.0501
8.7384411388064915 0.0525
8.7415032252392528 0.0514
8.7455300003327210 0.0468
8.7463929262766307 0.0511
8.7499539495104095 0.0485
8.7526315070828975 0.051
8.7541229047855325 0.0529
8.7597680769581405 0.0486
8.7622377102699129 0.0494
8.7643366614356175 0.0526
8.7656934912154796 0.0471
8.7670658074277625 0.0518
8.7691452542655277 0.0546
8.7712132248538648 0.0522
8.7729478887176224 0.0474
8.7751829553141185 0.0483
8.7785121844784211 0.0525
8.7803651230287301 0.0467
8.7840055982864396 0.0502
8.7858871267082943 0.0518
8.7884500043270144 0.051
8.7900006867038520 0.0509
8.7923504248971227 0.0512
8.7930872683767145 0.0509
8.7957154687468666 0.0515
8.7989674166827641 0.0528
8.8009128453050813 0.0508
8.8046341624723912 0.0486
8.8059872816560389 0.0524
8.8077143295924358 0.0475
8.8123050675657435 0.0517
8.8157987166984331 0.0505
8.8179360512710705 0.0479
8.8194887325952163 0.052
8.8248973206036769 0.0492
8.8256551519732884 0.0484
8.8284761051858602 0.0489
8.8297696723748977 0.0509
8.8316670743355825 0.0488
8.8347265071675132 0.0498
8.8357796951678846 0.0474
8.8387960708702735 0.05
8.8404448865885570 0.0511
8.8419911880475688 0.051
8.8455296933562533 0.0526
8.8458824980878816 0.0506
8.8496936856220216 0.05
8.8532439635238394 0.0496
8.8551861542363888 0.0489
8.8564722451021272 0.0494
8.8606692902324315 0.0514
8.8635649782267762 0.0511
8.8649540782135983 0.0519
8.8660776434246991 0.0508
8.8685076029748640 0.0503
8.8709896064789451 0.0502
8.8732100408105250 0.049
8.8759652862527858 0.0492
8.8789068725098446 0.0511
8.8799511430922227 0.0477
8.8826498105233167 0.0487
8.8842114731878610 0.0497
8.8870136543750622 0.0489
8.8893158607874980 0.0494
8.8914582066612287 0.0482
8.8927792093776912 0.0522
8.8954205835214299 0.0519
8.8974512429838004 0.0499
8.9004201357515011 0.0533
8.9027135702690838 0.0484
8.9045612836779977 0.0491
8.9069290910116052 0.0547
8.9097980419611904 0.0492
8.9146193944471577 0.0493
8.9169822523714384 0.0526
8.9186852613553143 0.0498
8.9225182596086530 0.0483
8.9251482705183545 0.0508
8.9257175967172575 0.0493
8.9298529003936267 0.0501
8.9320146806028990 0.0531
8.9360302808654293 0.0518
8.9374491319921248 0.0492
8.9390934683803156 0.0499
8.9417565362016465 0.0494
8.9435630284754364 0.0519
8.9461249154657949 0.0521
8.9469238907005249 0.0515
8.9513498632565618 0.0505
8.9542240746436761 0.0532
8.9544742641656629 0.0517
8.9576204116861931 0.0496
8.9596879933400846 0.0528
8.9606172668124806 0.0487
8.9625033862738448 0.0556
8.9647576183957334 0.0527
8.9675465383920479 0.0527
8.9686573528220404 0.0492
8.9722971214423310 0.052
8.9746761271124349 0.0521
8.9764544673070308 0.0529
8.9785775797201772 0.0506
8.9797692385549173 0.0523
8.9804658417766596 0.0506
8.9835639732690566 0.0536
8.9876503364297982 0.053
8.9879161669229681 0.0539
8.9921351832402756 0.0512
8.9926033526602875 0.0485
8.9946470133063077 0.0511
8.9972985369058289 0.0495
8.9994262528546880 0.0501
9.0029843234180635 0.0481
9.0074245243708067 0.0491
9.0084383857740722 0.0518
9.0112930929438484 0.052
9.0137298715807361 0.0497
9.0153727227743730 0.0487
9.0180809841107745 0.0499
9.0210463134239802 0.051
9.0240029950854677 0.0513
9.0254878152950333 0.0506
9.0284916409361333 0.0544
9.0287480200865406 0.0532
9.0307554594613055 0.0516
9.0340399369702258 0.0464
9.0347446449622524 0.0537
9.0369241323484903 0.054
9.0410001240086206 0.0512
9.0462672524091747 0.0503
9.0474374602086076 0.054
9.0485810694704458 0.053
9.0503820738539389 0.0521
9.0522280199067868 0.0511
9.0543226013125295 0.051
9.0562406151469617 0.0502
9.0570907919177372 0.0503
9.0603367878194678 0.0529
9.0638170305570203 0.0519
9.0674123854144568 0.0474
9.0692991484652783 0.0547
9.0718605384407791 0.0512
9.0736302920379419 0.0546
9.0755274595009308 0.0516
9.0775347401130819 0.0524
9.0779649161143450 0.0552
9.0807640609907860 0.0513
9.0829334876559820 0.053
9.0872547548600178 0.0509
9.0914263516646994 0.0518
9.0922589408202192 0.0507
9.0941615759257832 0.0553
9.0944088139209107 0.0515
9.0963184543452549 0.0514
9.0991591940820715 0.0526
9.1025566848923134 0.0541
9.1034507364048167 0.0533
9.1048796725897372 0.052
9.1077733182033089 0.0541
9.1098771819700559 0.0514
9.1132693583919568 0.0539
9.1141637972707237 0.0536
9.1184017407478848 0.0523
9.1187226569051116 0.0505
9.1206386501563177 0.0544
9.1242194011621667 0.0538
9.1254624084991391 0.0476
9.1277129216390076 0.0527
9.1294677643950788 0.056
9.1315508803136787 0.051
9.1337066403945446 0.0524
9.1345123718282331 0.0538
9.1373615094214848 0.0526
9.1389187938666225 0.0531
9.1423610941089244 0.051
9.1442681297532840 0.0527
9.1448663923655680 0.058
9.1454662271209060 0.0508
9.1482669903769374 0.0513
9.1509306778141859 0.0534
9.1527809818952086 0.0537
9.1549415316059157 0.0545
9.1573608745127437 0.0535
9.1591935935510289 0.0511
9.1615131371022436 0.0529
9.1652434601412889 0.0475
9.1669570028601690 0.0487
9.1690625759348698 0.0549
9.1707961169815135 0.05
9.1713551759164389 0.0517
9.1746533698570669 0.051
9.1773910535443743 0.0504
9.1782613951869099 0.0544
9.1790639719678992 0.0538
9.1812023178861271 0.0508
9.1846357987199525 0.0528
9.1849936617383818 0.0508
9.1873512522693144 0.0549
9.1892087211193214 0.0517
9.1921789143878065 0.056
9.1946016298968427 0.0508
9.1988255972497672 0.0522
9.2024352537554641 0.0504
9.2038751281843556 0.0521
9.2060630281908704 0.0511
9.2073433566723022 0.0561
9.2078657366310637 0.0528
9.2102616727000868 0.0538
9.2128382582168769 0.0484
9.2135236260570785 0.0531
9.2172843551246597 0.0506
9.2200936385921572 0.0541
9.2214970065650963 0.0528
9.2259410577416112 0.0561
9.2280437669792903 0.0513
9.2296257268245672 0.0497
9.2314759764095413 0.0551
9.2336967266637373 0.052
9.2341842212714056 0.0526
9.2357844686901185 0.0532
9.2413331883283547 0.0571
9.2441932510352380 0.0549
9.2471093603444263 0.0567
9.2500396258502438 0.0545
9.2527782666669331 0.0555
9.2540927341352877 0.0523
9.2547161387409993 0.0516
9.2578141484229821 0.0515
9.2605784481450470 0.0539
9.2612058704219624 0.0526
9.2626859048079471 0.0534
9.2662148975741818 0.0543
9.2692940048177324 0.0529
9.2704598410295329 0.0524
9.2727597384002944 0.0496
9.2758947591716367 0.0517
9.2800574721967788 0.0557
9.2815319606893549 0.0534
9.2827321174378135 0.0508
9.2843050138604220 0.0462
9.2864081587459975 0.0556
9.2879895829569179 0.0546
9.2885262462113030 0.051
9.2928712014449690 0.0539
9.2947566234292598 0.0528
9.2949800255473907 0.0536
9.2986158910350412 0.056
9.3020602791243761 0.0503
9.3026589688589425 0.0534
9.3052987590083998 0.0495
9.3061994207589454 0.0526
9.3074430372127903 0.0534
9.3102761380787875 0.051
9.3127630369340881 0.0536
9.3159151845972499 0.0508
9.3192050798253749 0.0528
9.3207788843192745 0.0538
9.3223959608506597 0.0496
9.3256857473030212 0.0523
9.3292308396097283 0.0534
9.3295575779956899 0.0539
9.3305256557715772 0.0548
9.3310963115828756 0.0536
9.3350741219857021 0.0512
9.3381396917593573 0.0512
9.3386845586363769 0.0529
9.3387980476525243 0.0501
9.3429660568669561 0.0525
9.3455233927299499 0.0502
9.3480361571281048 0.0539
9.3484267074292848 0.053
9.3502281538517664 0.0521
9.3520498305668838 0.0526
9.3531895108366374 0.0542
9.3589495426815610 0.054
9.3597831531250382 0.0532
9.3606281280224017 0.0517
9.3641053267284651 0.0586
9.3653850443576836 0.0519
9.3719052205238089 0.0542
9.3731315428654778 0.0553
9.3749227072341732 0.054
9.3763314789401804 0.0511
9.3798145662817340 0.0545
9.3811828022258439 0.0518
9.3825261644492297 0.0524
9.3836090842942976 0.0523
9.3849377844551594 0.0539
9.3856303282189781 0.0547
9.3895415544036958 0.0519
9.3918888135786407 0.0558
9.3939790713219953 0.0565
9.3966719604233688 0.0476
9.4008254983725177 0.0521
9.4030038905323927 0.0514
9.4045303343992863 0.0511
9.4055610669978567 0.0525
9.4085866814424097 0.0491
9.4098166060644086 0.0539
9.4122419457631334 0.0524
9.4142604236735785 0.0541
9.4157732616304735 0.0565
9.4183642562701788 0.0522
9.4203531371638469 0.0541
9.4211255291176865 0.0507
9.4248242230671551 0.0522
9.4278497928082707 0.0534
9.4285865444018100 0.0558
9.4305030367415714 0.055
9.4322838833268143 0.0533
9.4353991175666163 0.0562
9.4374504764838871 0.052
9.4394887706213471 0.0549
9.4417873803900711 0.053
9.4423271747807487 0.051
9.4441618608135940 0.0564
9.4458179035423573 0.0521
9.4515709819782234 0.0544
9.4521832892770039 0.0524
9.4536906034931611 0.0517
9.4594427926930678 0.0526
9.4601168724933054 0.0522
9.4642205067060363 0.0559
9.4649635636251066 0.0551
9.4664780887472411 0.0539
9.4700988641949451 0.0551
9.4710450682008123 0.0553
9.4736835957179117 0.0554
9.4751832371412679 0.0518
9.4764598049263871 0.0529
9.4810067015986625 0.0548
9.4811600293474410 0.0527
9.4838881686544987 0.0564
9.4853774022137340 0.0542
9.4862399640774271 0.0564
9.4871225798674121 0.0527
9.4900613250549597 0.0576
9.4935773817369302 0.0544
9.4973645060542786 0.0553
9.4991129919418373 0.0549
9.5004326046117811 0.0545
9.5042763545204352 0.0515
9.5083525834888540 0.0533
9.5086791920915950 0.0501
9.5102137751663243 0.0561
9.5109696516705924 0.0528
9.5158700592519558 0.0548
9.5177651565967896 0.0554
9.5187478488584105 0.0538
9.5225419225983696 0.0547
9.5226672063039928 0.0548
9.5266053326029407 0.0553
9.5292116674848657 0.0517
9.5304616362822632 0.055
9.5335368916961691 0.0571
9.5348112682885180 0.056
9.5363996587271860 0.0521
9.5371270062017537 0.0552
9.5391537648283418 0.0493
9.5414710443389552 0.0559
9.5433370910509776 0.0556
9.5469003710007314 0.0534
9.5473967396287609 0.0534
9.5484093799882963 0.05
9.5500186163959722 0.0562
9.5551951127689492 0.0554
9.5557441487807768 0.0554
9.5583483473031947 0.0509
9.5620776609747757 0.0536
9.5654329923865049 0.0524
9.5661978718616254 0.0536
9.5690938098738716 0.0531
9.5702572258875076 0.0563
9.5712119435119227 0.0521
9.5755949521939261 0.0502
9.5781078195433516 0.0492
9.5800268293407331 0.0546
9.5813743105921745 0.0518
9.5832832676059514 0.0576
9.5868509673220359 0.0571
9.5878215158768914 0.054
9.5887475536158373 0.0504
9.5924816872716043 0.0569
9.5938730631963018 0.0549
9.5961455599858940 0.0525
9.6013499263743523 0.0561
9.6028921706389134 0.0559
9.6043261384446641 0.053
9.6048675175328402 0.0498
9.6105687635972252 0.0569
9.6121619573269594 0.0501
9.6125303419462718 0.053
9.6136697499055845 0.0558
9.6159051298506100 0.0546
9.6176785011151651 0.0536
9.6186954880918503 0.0542
9.6229205747999291 0.0542
9.6257851100136467 0.0542
9.6267212632785739 0.052
9.6281845129671915 0.0528
9.6309694719992454 0.0548
9.6321071581533033 0.0504
9.6343565032186280 0.0509
9.6375170245486128 0.0538
9.6390028878918734 0.0511
9.6412978415242350 0.0523
9.6429038116289831 0.0546
9.6437072595825821 0.0549
9.6501647702415649 0.051
9.6523654856782670 0.0564
9.6534524707575038 0.0535
9.6557097996164476 0.0535
9.6570288207169988 0.0532
9.6601757108360573 0.0571
9.6617676432080195 0.0547
9.6633408114312402 0.0531
9.6641070317308753 0.0549
9.6670639179805633 0.0568
9.6692091658318251 0.0554
9.6722847699357910 0.0543
9.6734381238251395 0.0553
9.6755412040805702 0.0553
9.6781823575810293 0.0555
9.6791973619619451 0.0543
9.6844381234048562 0.0534
9.6863088695771715 0.0568
9.6869988135675005 0.0531
9.6875265046879022 0.0577
9.6899745095115826 0.0557
9.6956393220935162 0.0539
9.6976678126197182 0.0589
9.7008340653434217 0.0577
9.7035400309149455 0.0554
9.7052418667608400 0.0534
9.7082736077303995 0.0568
9.7088572184560800 0.0587
9.7118778655869686 0.0569
9.7121124681831628 0.0553
9.7138595146999460 0.0607
9.7177408667801739 0.0566
9.7188032297361495 0.0571
9.7223612977001306 0.0529
9.7253057983889946 0.0561
9.7259811778737006 0.058
9.7292137412642976 0.0555
9.7317027981147515 0.0579
9.7328142140473144 0.0559
9.7332013398499324 0.058
9.7367504727951371 0.0541
9.7385451920183197 0.054
9.7392769352194186 0.0526
9.7412458387650975 0.0526
9.7436052496158059 0.055
9.7465785447562769 0.0558
9.7490158396790161 0.0569
9.7514293898696263 0.0579
9.7530959107661683 0.0538
9.7559035932894957 0.0584
9.7595385553762117 0.0552
9.7599704203393109 0.0546
9.7629911296026926 0.0573
9.7652034320191952 0.0522
9.7668518689695620 0.0563
9.7694410104624207 0.0545
9.7717585302264958 0.0537
9.7723760550313301 0.0557
9.7746793465330164 0.0564
9.7764147046525913 0.055
9.7785798346870330 0.0531
9.7798801774849142 0.056
9.7804354155917910 0.0535
9.7818386022975190 0.0544
9.7847370809689771 0.0574
9.7859666361855666 0.0527
9.7902006320737947 0.0557
9.7919261945160532 0.053
9.7932026046492169 0.0529
9.7956890341668270 0.0555
9.7976325990925659 0.0545
9.8004701672131933 0.0532
9.8018104381670614 0.0543
9.8064001474075173 0.0547
9.8078127156464312 0.0538
9.8087086520402647 0.0551
9.8130793041688467 0.0555
9.8147724647604413 0.0537
9.8181671638486048 0.0565
9.8208743393163562 0.0549
9.8242647030520747 0.0558
9.8266536871709995 0.0558
9.8269536241415842 0.0518
9.8284759214374819 0.0573
9.8311435007440124 0.0543
9.8326010951573455 0.054
9.8351233323181262 0.0528
9.8372640049058457 0.0574
9.8390751528630354 0.0553
9.8403398682538192 0.0526
9.8418778053282505 0.0562
9.8440807317769163 0.0529
9.8444124002553650 0.057
9.8461416986133923 0.0549
9.8509710003087854 0.0534
9.8531754318558722 0.0595
9.8557745241119132 0.0509
9.8573972158529415 0.0551
9.8605857896318732 0.0557
9.8608735914412922 0.054
9.8629806419601724 0.0555
9.8649708736690034 0.0545
9.8677871026375925 0.0532
9.8692166237350829 0.0557
9.8709449991007148 0.0563
9.8767754111684365 0.0548
9.8778268958450379 0.0573
9.8808486603983194 0.0543
9.8810970479567501 0.0551
9.8835426180181614 0.0522
9.8838931797322136 0.056
9.8899807581888446 0.0563
9.8922638559284355 0.0551
9.8945728776066399 0.0552
9.8965495996434623 0.0559
9.8987870985526296 0.0563
9.9017600175341851 0.0541
9.9035381516235930 0.0566
9.9052809747490382 0.0522
9.9075273323743289 0.057
9.9086926804906934 0.0553
9.9124093855379272 0.0577
9.9144259095412188 0.0554
9.9162102849109708 0.0569
9.9193088709599611 0.0544
9.9199341907802108 0.0548
9.9216590285314155 0.056
9.9227905803911067 0.0559
9.9263880785779541 0.0563
9.9272310467228202 0.0562
9.9285731520707863 0.0553
9.9311607278872707 0.0592
9.9330351851693877 0.0554
9.9346633396618031 0.0545
9.9380193072111265 0.0559
9.9393877657334180 0.0575
9.9408996033737473 0.0521
9.9419584138110650 0.0585
9.9443205615198060 0.0585
9.9466529700793327 0.0545
9.9498682931615861 0.0552
9.9514549602231135 0.0577
9.9527228381003408 0.0525
9.9554837729727073 0.0567
9.9562099767416683 0.057
9.9573652199835170 0.0594
9.9595079082858593 0.0568
9.9610080757584054 0.0551
9.9662740560059824 0.0581
9.9695216552497730 0.0532
9.9704818989085027 0.0587
9.9718458030826369 0.0575
9.9740096311860267 0.0538
9.9758217088527115 0.0534
9.9778368014069034 0.0575
9.9800694661555855 0.0596
9.9810497612719544 0.0557
9.9850175041438085 0.0543
9.9856419858764056 0.056
9.9888145862236914 0.0581
9.9905320753762386 0.0571
9.9933798315336464 0.0565
9.9952030259782418 0.0554
9.9962326568000055 0.0585
10.000206315431042 0.052
10.001745627517893 0.0581
10.002079637766933 0.0571
10.004978429957713 0.0578
10.005972154122118 0.0557
10.009300904378378 0.058
10.011021510759237 0.0594
10.011706396166382 0.0577
10.014761456969666 0.0605
10.017707364407281 0.058
10.019469457204144 0.0561
10.023108895683935 0.057
10.024960025815121 0.0594
10.025064602076224 0.0568
10.028398582669697 0.0563
10.029183115635727 0.0541
10.030098315594474 0.0546
10.031081447056367 0.0596
10.033881020734110 0.0588
10.037101001540146 0.0588
10.037308523778664 0.0593
10.043568224922785 0.0598
10.043686704188532 0.0539
10.044239185818444 0.0546
10.046170276778815 0.0588
10.047325803510015 0.0592
10.050247282837582 0.0563
10.050970101987728 0.0614
10.054389331383780 0.0558
10.054972184783486 0.0579
10.058051497074581 0.0529
10.059774174317639 0.054
10.060337143251823 0.0577
10.062519285028269 0.0579
10.066602302869097 0.0583
10.070114860401466 0.06
10.071364974306036 0.0546
10.075338790835582 0.0592
10.075971951879778 0.0537
10.078362329605712 0.0527
10.080257324428997 0.0548
10.081192974111197 0.0611
10.083444588170304 0.0597
10.084356909467946 0.058
10.086575621808429 0.0546
10.087988940344047 0.055
10.088232172361682 0.0594
10.091160395487739 0.0571
10.094678047409243 0.0618
10.096008147529936 0.0566
10.097958464565568 0.057
10.099602824279504 0.0577
10.104469663302678 0.0543
10.105670373075164 0.0558
10.107662225533288 0.0543
10.110154396812762 0.0554
10.112365020697947 0.0564
10.113994114892888 0.057
10.115114696094833 0.0586
10.119895408624924 0.059
10.120680558949175 0.0539
10.122980355900353 0.0527
10.124257110057570 0.0546
10.127824741743998 0.0547
10.128527652558061 0.053
10.129455237090486 0.0548
10.130599993780114 0.0572
10.133685693817753 0.0568
10.135165349054764 0.0578
10.136974902841198 0.0568
10.138649105512542 0.0602
10.142331053540000 0.0564
10.144935139207588 0.0597
10.146947504065203 0.0594
10.148799834428972 0.0544
10.150071297326122 0.0577
10.151622370664892 0.0577
10.154380931460500 0.0574
10.157743029645712 0.0567
10.159062881919237 0.0582
10.159516720049751 0.06
10.160776814403874 0.0591
10.164650679511256 0.0563
10.166071799469583 0.0588
10.168851386007558 0.06
10.170065342440777 0.0561
10.170775508105066 0.0571
10.172042158034781 0.0546
10.176567353740891 0.0588
10.177259573219825 0.0584
10.178676783340656 0.0546
10.179579862596622 0.0578
10.185159022454352 0.0534
10.187168848669502 0.0568
10.188377864372535 0.0572
10.190005155733530 0.054
10.191928620992197 0.0621
10.193638385031857 0.0544
10.194939906693081 0.0564
10.197118540786093 0.0548
10.197819577021519 0.0544
10.199773600108440 0.0576
10.201060548526478 0.0577
10.203651046899134 0.0554
10.206448515279780 0.0586
10.207163587697091 0.0574
10.208040900010447 0.0552
10.212422798822265 0.0567
10.214922483556037 0.0579
10.215410913281103 0.0567
10.216443562181661 0.0591
10.218672662108188 0.0563
10.220957836550840 0.0566
10.222522410600357 0.0584
10.226151747750430 0.0564
10.228700318487567 0.0589
10.229795766112883 0.0571
10.230600650852482 0.0603
10.232385031584771 0.0565
10.237634523072947 0.0563
10.240213708203488 0.0591
10.241614184052549 0.0549
10.243144270761022 0.0539
10.245707214424140 0.057
10.247083412460826 0.0585
10.248619802461850 0.0568
10.252803687153435 0.0604
10.253855702777207 0.0578
10.255347514073652 0.0585
10.257273853164993 0.0584
10.259804590675188 0.0562
10.261527492925270 0.0564
10.264119007300335 0.0556
10.265053476340473 0.0527
10.267485251843572 0.0546
10.267924177728961 0.0602
10.271554499438071 0.0583
10.274298188571182 0.0575
10.275610285406422 0.0589
10.279043085468270 0.0584
10.280374225806126 0.0579
10.282047893974671 0.0566
10.284545418069893 0.055
10.286224090627266 0.0578
10.289112358727680 0.0576
10.291112426520112 0.0562
10.293895074743020 0.0559
10.294765735674392 0.0605
10.297816330578705 0.0581
10.299832317996952 0.0541
10.302023936770921 0.0592
10.303885461221080 0.0577
10.305816262517807 0.0585
10.308139768755131 0.0539
10.308939458093739 0.0555
10.312837075120511 0.058
10.314721975815162 0.0585
10.316091168659703 0.0581
10.318566115263151 0.0558
10.320047508092962 0.0559
10.321442263945084 0.0591
10.324206105233825 0.0577
10.325400996976613 0.0574
10.327005210497630 0.0561
10.329795460702353 0.057
10.332249083086294 0.0596
10.335619592299084 0.0571
10.336651869094347 0.0568
10.339825781831925 0.058
10.341843652660492 0.0569
10.343930472386852 0.0527
10.347148228301535 0.0553
10.347993953999826 0.0586
10.349086782777251 0.0547
10.350147675811314 0.0577
10.353458436836330 0.0572
10.356944256470605 0.0574
10.359802642546329 0.0584
10.360277475603016 0.054
10.361901093820153 0.057
10.366905711934642 0.0583
10.367504817434197 0.053
10.370684388583326 0.0564
10.371267796247563 0.0567
10.373269317133841 0.054
10.373789795189959 0.0571
10.374548501214997 0.0562
10.380857863158660 0.0565
10.382115054044203 0.058
10.384425583792762 0.057
10.387815145128249 0.0556
10.389262778453528 0.0562
10.391670172797381 0.0549
10.392633556859513 0.0558
10.394953599644998 0.0565
10.396759419232058 0.0574
10.400711391303830 0.0556
10.401535853844525 0.057
10.403781227545316 0.0559
10.406607737575682 0.0574
10.407479823589636 0.0536
10.410861375397097 0.0542
10.412907804235603 0.0556
10.413780795534436 0.0589
10.414087411467376 0.0561
10.417806807524499 0.0566
10.419585354745514 0.0534
10.420238803015803 0.0555
10.423468315280369 0.0579
10.427127476053188 0.0552
10.429373991269820 0.0567
10.431646800199047 0.0565
10.434699364377256 0.0569
10.437507167349173 0.0563
10.438277952088939 0.0568
10.440695385976632 0.055
10.442193869495677 0.0575
10.443665301582818 0.0571
10.446356993734421 0.0591
10.447564142414794 0.0581
10.450414013777745 0.0572
10.452330829399170 0.0581
10.453369738545785 0.0581
10.455407372047130 0.0548
10.456705686533757 0.0597
10.458962589632534 0.0628
10.460855679505126 0.0583
10.464343952609925 0.0572
10.466027175818301 0.0592
10.467880632467889 0.0588
10.468766529221947 0.0594
10.473499906129868 0.0597
10.474482091242534 0.0582
10.477980011794243 0.0596
10.480223933609903 0.0579
10.482921443564441 0.0558
10.483970312385271 0.0585
10.484695345160873 0.06
10.488252474432208 0.0586
10.490466885003904 0.0594
10.494187548041431 0.0573
10.495310322235332 0.0596
10.496058015549444 0.0559
10.499153859373445 0.0588
10.501699997689219 0.0578
10.503065567783956 0.0542
10.503831485167137 0.0563
10.505985400305487 0.0593
10.508469139596189 0.0619
10.508725595661193 0.0599
10.513810274967049 0.055
10.515687947054573 0.0582
10.516093725748087 0.0596
10.518657035681787 0.0563
10.519284286443456 0.0583
10.520340844343121 0.06
10.522385837446516 0.0581
10.523752378415795 0.0603
10.525556602661990 0.0568
10.529012954952320 0.0587
10.531409704144137 0.0567
10.533260268276459 0.0546
10.535140518665251 0.0569
10.537284554687631 0.0603
10.539332577376092 0.0591
10.540429221825550 0.0592
10.543088481658478 0.0591
10.545656485759881 0.0587
10.548219326962116 0.0577
10.550776576751081 0.0585
10.551906821460712 0.0593
10.553519701691013 0.0605
10.555249303255465 0.0586
10.557947198092901 0.0559
10.558537473992098 0.0619
10.562690330618235 0.0586
10.565524167196571 0.0592
10.568542888792251 0.0571
10.570206955015504 0.0564
10.573211681530378 0.0576
10.576420545020493 0.0588
10.577778553198204 0.0574
10.579117681783211 0.0556
10.580424168063221 0.0606
10.581992428022982 0.0565
10.585259327444343 0.0574
10.586224872905230 0.059
10.587911020849184 0.059
10.591170679958555 0.0575
10.592977106887993 0.056
10.593221425026318 0.0558
10.594866171245293 0.0555
10.596471288478938 0.0603
10.599607756854324 0.0606
10.600413791251972 0.0586
10.602956385582498 0.0571
10.608419441379572 0.0576
10.609291260640806 0.0571
10.610971550663425 0.0556
10.612441685652165 0.0575
10.614688318420166 0.0599
10.615908888865249 0.0609
10.617960279988758 0.0563
10.619672570492407 0.0557
10.624300920474415 0.0591
10.625194589400561 0.0591
10.627123677267683 0.058
10.628222182258636 0.0552
10.631286361707618 0.0625
10.632489015650842 0.0624
10.635708590427312 0.0601
10.636600330089326 0.0585
10.639688343679973 0.0566
10.640408346951798 0.0614
10.643352728639160 0.0593
10.644909078411972 0.0605
10.646752366981458 0.0566
10.649080402221781 0.058
10.651757731784500 0.0581
10.656101862581528 0.0584
10.656670458028664 0.0592
10.658309837870870 0.058
10.660918514123786 0.0577
10.661557291066138 0.0544
10.665529107358989 0.0583
10.666942533524017 0.0592
10.668014632426114 0.0575
10.669915973151310 0.0598
10.673417749668024 0.0587
10.673817632062885 0.058
10.676117661990240 0.0537
10.676914046338903 0.0604
10.679632815239122 0.0581
10.680806103084063 0.057
10.683914480542965 0.0584
10.688078841740477 0.0583
10.691147136377420 0.0618
10.693153247042142 0.0617
10.694334788741630 0.0583
10.695449858612829 0.0573
10.697714337636897 0.0583
10.698383366666118 0.0586
10.701361165560199 0.0589
10.704132127233647 0.0586
10.705781864159134 0.059
10.707815807966803 0.0576
10.708046532434974 0.0602
10.710762313902414 0.0626
10.711656222612183 0.062
10.714632096600035 0.0598
10.716618799075754 0.0582
10.718176074374746 0.0576
10.719682325251162 0.0587
10.723691139738513 0.058
10.724759445958387 0.0561
10.726118634629026 0.0585
10.728920959884443 0.061
10.729261151612613 0.0563
10.731961211877012 0.0588
10.735135925776939 0.06
10.735741182002890 0.0562
10.737959676482504 0.0623
10.740065450167465 0.0587
10.742552940051407 0.0578
10.744295246545553 0.0599
10.745805758394742 0.0588
10.746310749020155 0.0604
10.749178392860298 0.0603
10.749386311420920 0.06
10.751805799012798 0.0604
10.752764480029219 0.0585
10.754146089610392 0.0569
10.758509413395203 0.0567
10.761069685784753 0.0574
10.761632045710382 0.0625
10.763884606274353 0.0588
10.765710079999433 0.0585
10.767407796087916 0.0574
10.771014370724689 0.0607
10.772687245161247 0.0592
10.774013162136420 0.06
10.776763745880878 0.0627
10.777591610070630 0.0634
10.779633374428913 0.0582
10.781334719864027 0.0592
10.783338038884148 0.0607
10.785047943789955 0.0619
10.785796574164056 0.0578
10.789470249353959 0.058
10.791295271168128 0.0618
10.795328889938625 0.0597
10.796545277122746 0.058
10.797013151604546 0.0581
10.798114794477000 0.0625
10.801205233358976 0.0602
10.802070026567506 0.0568
10.804249088888410 0.06
10.807909191718492 0.0563
10.808147225729435 0.0578
10.809289877823511 0.0598
10.813401078069013 0.0588
10.814074751637451 0.0553
10.815416964159052 0.0603
10.818336105083814 0.061
10.820062716765614 0.0579
10.820742029028848 0.0612
10.822758906881903 0.0588
10.827142964752852 0.0599
10.827641484126817 0.0607
10.828398899321837 0.057
10.833241955990152 0.0605
10.834032724344427 0.061
10.835950440008757 0.0574
10.837006593938760 0.0569
10.839626671456083 0.0631
10.841993022594480 0.061
10.843670206016364 0.0579
10.845224532260740 0.0579
10.847161018928258 0.0574
10.848204280583360 0.059
10.851931049516056 0.0579
10.854085427345296 0.0559
10.856067594660125 0.0595
10.857617186926046 0.0559
10.860551872925896 0.0603
10.861689553249635 0.0609
10.863598778237897 0.0638
10.866681866667486 0.0614
10.868577672049536 0.0602
10.870161390841078 0.0591
10.871192693784957 0.0586
10.872985182756377 0.0623
10.875821331482280 0.0645
10.876907524303038 0.0607
10.879339818895449 0.0592
10.879705728717617 0.0606
10.880843154482145 0.0599
10.883095474310828 0.0607
10.883614844786734 0.058
10.885868127748815 0.0592
10.888554987320182 0.0563
10.890978166162228 0.0603
10.892518404072721 0.0576
10.893010633829979 0.0595
10.898886814722399 0.0575
10.899256028264070 0.0616
10.901010581206075 0.0603
10.903729244053247 0.0607
10.906299297287076 0.0601
10.908151397036031 0.0572
10.910065844027169 0.0576
10.910684432245271 0.0653
10.913192133939752 0.0613
10.917284664828950 0.0603
10.919735265696223 0.0572
10.922520676282733 0.0621
10.923521521231566 0.0611
10.926606330724468 0.0593
10.928840172581923 0.0591
10.928957381372205 0.0639
10.931033742132042 0.0609
10.933462562448897 0.061
10.935028247030610 0.0628
10.937016628822439 0.0611
10.937196284629833 0.0571
10.939926586085154 0.0651
10.942955947139271 0.0621
10.945102331804632 0.0625
10.947958530413269 0.0622
10.949120602723657 0.0601
10.951893145450944 0.0598
10.952775480948988 0.0603
10.954782068529331 0.0604
10.955704259989666 0.0608
10.958458911865028 0.0615
10.959207314006870 0.0636
10.960703777361008 0.0593
10.965911366062029 0.061
10.966986488583643 0.0628
10.967799397454625 0.0565
10.969261678192176 0.0606
10.971824513387254 0.0575
10.974584136497246 0.0604
10.975542419615946 0.0588
10.976506171502441 0.059
10.978015317643068 0.0596
10.982425819656264 0.0567
10.983713124656122 0.0627
10.984444912740535 0.0621
10.987156938833555 0.061
10.989266418455575 0.0572
10.989507624269825 0.0649
10.991057887230301 0.0602
10.995404615869163 0.0662
10.995895908653729 0.0642
10.998582994130114 0.0614
11.000766387563527 0.059
11.004011633396795 0.0629
11.007192270073920 0.0607
11.007509252479656 0.0617
11.009168387361903 0.0624
11.011750518004533 0.062
11.012661842887223 0.0608
11.015117649078276 0.0653
11.016173135952686 0.063
11.017175177299185 0.0609
11.018063342229549 0.0617
11.021078418419135 0.0622
11.022695842928780 0.0599
11.024385444004356 0.0627
11.026397796736884 0.0637
11.029921117291027 0.0596
11.031779034909505 0.0595
11.033332149873800 0.0595
11.033362393434494 0.0594
11.035806291374543 0.0612
11.041092808393641 0.0609
11.041899359124523 0.063
11.043007129591450 0.0583
11.044798147646878 0.061
11.045058837388888 0.0633
11.048103245579592 0.0622
11.050785540566384 0.061
11.053829423451401 0.0625
11.054235462162771 0.0575
11.057242943288186 0.06
11.059682987506802 0.0612
11.060511269559225 0.0563
11.062018211876122 0.0632
11.063593336941516 0.0629
11.065265267205900 0.0604
11.066046851763275 0.0618
11.070437296611452 0.0614
11.072155776743809 0.0596
11.074681306751321 0.0623
11.076997409872311 0.0584
11.078435845446613 0.0582
11.080475891435798 0.0622
11.083625359641202 0.0637
11.085950625220715 0.0603
11.087075005608449 0.0596
11.088147499421996 0.0609
11.089589367796368 0.0636
11.093976782159308 0.0592
11.094994907073456 0.0605
11.096971427899726 0.06
11.098685822478613 0.0596
11.102977599989256 0.0561
11.103912058744413 0.0607
11.104388455047214 0.0625
11.106148478748572 0.0623
11.108536671201115 0.0582
11.109557624359196 0.0619
11.111841041939407 0.0609
11.114875094903541 0.0581
11.115393551609698 0.063
11.119136840212299 0.0652
11.120268449428096 0.0607
11.122370230490052 0.0656
11.122680082454320 0.0588
11.125480001322682 0.0614
11.127243447062780 0.0582
11.128608389015795 0.0619
11.129100792280601 0.0627
11.133286516423659 0.0582
11.134206705492302 0.0601
11.134927994192598 0.0587
11.138518516804739 0.0604
11.139761970615522 0.0644
11.141264802106591 0.0607
11.143558694889396 0.0622
11.145094258106486 0.0582
11.146503965536489 0.0636
11.149363055780391 0.0672
11.153326096138203 0.0589
11.153907076910469 0.0588
11.154270467007544 0.0613
11.155709831812624 0.0617
11.157626689134549 0.0596
11.158444424599059 0.0613
11.161516288144796 0.0595
11.164570801842521 0.0592
11.166596442352331 0.0661
11.168694190057234 0.0601
11.168901342260101 0.0594
11.171029508108528 0.0622
11.172787072318524 0.0613
11.173273803461143 0.0604
11.175209427554968 0.0607
11.176339366381001 0.0638
11.180627617366317 0.0628
11.182540106618079 0.058
11.185215952333696 0.0601
11.185929600846791 0.0611
11.187942601039833 0.0612
11.189093638045289 0.0605
11.190595045364875 0.0626
11.193646238156397 0.0612
11.194433946498714 0.0606
11.196905941952780 0.064
11.198404496793781 0.0615
11.199764798824425 0.0611
11.201118108554633 0.0612
11.203692892564360 0.0605
11.206491945105478 0.0613
11.208611459931962 0.0591
11.209328075385155 0.062
11.211754687622248 0.0607
11.214610790052559 0.058
11.217812599903437 0.0663
11.218926824183608 0.0663
11.220216042348007 0.0599
11.222469642715804 0.0617
11.226543003217877 0.0625
11.227886191200028 0.0614
11.229354803277808 0.0618
11.231580777888380 0.0648
11.232549202348837 0.0657
11.234741360110732 0.063
11.236959221319802 0.0604
11.239316320167545 0.0598
11.239844414273938 0.0641
11.241219184431902 0.0634
11.242635087164198 0.0604
11.244512338146853 0.06
11.246107662144777 0.0599
11.247039302710091 0.0595
11.248998360206651 0.0628
11.250317689148796 0.0596
11.251505801982535 0.0618
11.252069852544350 0.0633
11.253942754667303 0.0658
11.256478619892256 0.0612
11.259398555325498 0.0561
11.259822555179801 0.062
11.262447618005011 0.0633
11.265087906280012 0.0622
11.265583276201095 0.0646
11.269096467839637 0.061
11.270163173654689 0.0628
11.273882456589833 0.0572
11.275909073487163 0.0577
11.278602816274299 0.0571
11.279761948721712 0.0595
11.280640594846460 0.0599
11.283878920054997 0.0641
11.284608829197513 0.0654
11.285369031961697 0.0608
11.289577718068697 0.06
11.291390067407511 0.0625
11.293312617188064 0.0554
11.295607389636094 0.0618
11.295862506839027 0.0621
11.297388114270646 0.0594
11.300781730870206 0.0591
11.302136332152166 0.0611
11.305269823541391 0.0619
11.306493940965829 0.0634
11.308962551081185 0.0653
11.309983239088576 0.0634
11.310484755785509 0.0612
11.313502528553775 0.0608
11.315182635119669 0.0639
11.318018829051326 0.0589
11.318986293960286 0.0626
11.322476176811033 0.0637
11.324157576580733 0.064
11.325034312775369 0.0611
11.326999904510446 0.0569
11.328212142874538 0.0584
11.331343914394424 0.058
11.334406725433439 0.0632
11.334710244683819 0.062
11.336161105849502 0.062
11.338282627384793 0.0616
11.340872921507660 0.0642
11.343072554346946 0.0597
11.345947849893289 0.0617
11.347881795373638 0.0615
11.349017493214438 0.063
11.350711476933887 0.0599
11.354205379088620 0.0615
11.355313023820125 0.0639
11.356063251095097 0.0632
11.358507888919979 0.0648
11.360589238992315 0.0616
11.360924396930466 0.0664
11.364483470801037 0.0602
11.364627854361157 0.062
11.365905636437853 0.0619
11.368038093231815 0.0593
11.369675519117918 0.0645
11.372358113619818 0.0622
11.373108167792742 0.0612
11.375712913362371 0.0586
11.378174656682964 0.0673
11.381245902318454 0.0649
11.381874485953604 0.0616
11.382747830408519 0.0621
11.385037278053487 0.0639
11.386993250390384 0.0644
11.388920389087597 0.0623
11.389663965682070 0.0633
11.392925398526089 0.0673
11.395856137810151 0.0655
11.396346524223889 0.0647
11.398618590173115 0.0613
11.399964772096828 0.0635
11.402278224800215 0.0637
11.403520073379738 0.0619
11.405085059635820 0.0666
11.406581708810542 0.0593
11.407776044189021 0.0602
11.410114020663249 0.0602
11.411435652197977 0.0636
11.412266260258161 0.0616
11.413893064728297 0.0583
11.415686863323462 0.0604
11.418264203323046 0.0624
11.421857429371775 0.0608
11.422638284014523 0.0596
11.424434111925189 0.0662
11.425875624368553 0.0639
11.428459812013239 0.062
11.429672338127228 0.0641
11.431656755406239 0.0637
11.434047776628519 0.0603
11.437350871600819 0.0609
11.438924720648671 0.0587
11.441331108272479 0.0597
11.442623797007693 0.0634
11.443760315191190 0.0599
11.445836332168783 0.0648
11.449902007806731 0.0595
11.450906148064703 0.0615
11.451761055421018 0.0668
11.453725932456768 0.0642
11.455501650438725 0.0615
11.459880160578683 0.0626
11.462218121637100 0.0605
11.463573348534634 0.0615
11.465315603274520 0.0609
11.467577295793662 0.0597
11.470377528249944 0.0597
11.471346862678512 0.0611
11.475554031190438 0.0597
11.476718284562054 0.0608
11.478708553880169 0.0603
11.480538725950595 0.0604
11.482037353809687 0.0609
11.483687381527560 0.0631
11.487804451864871 0.058
11.488244818052586 0.0652
11.490205125614599 0.0596
11.493084375334195 0.0654
11.493667854663782 0.0638
11.496170656541297 0.065
11.497332541603763 0.0639
11.497692374428906 0.063
11.500832230581706 0.0601
11.503151264839424 0.0603
11.504875331948327 0.0597
11.506730050863977 0.0618
11.509946894573464 0.0615
11.512235125626797 0.0627
11.513674596376328 0.0607
11.515056143174240 0.0649
11.517045124225975 0.0628
11.520275569328563 0.0623
11.521650673087382 0.0631
11.523247391707553 0.0635
11.524477737497987 0.0644
11.524963617648352 0.0642
11.529137452559020 0.0606
11.529765947369331 0.0638
11.531153642944865 0.0606
11.533360457327253 0.0608
11.534904518904131 0.0664
11.536292927126532 0.0615
11.539538383993628 0.059
11.540985245704229 0.0642
11.544545595143598 0.0614
11.546367391409060 0.0638
11.547255198336192 0.0633
11.550681234092039 0.0629
11.552581518808006 0.0612
11.553617392381074 0.062
11.556369515484763 0.0609
11.557948456988719 0.0622
11.558611525775376 0.0601
11.560942791418180 0.0629
11.563375772921860 0.0632
11.564484795101881 0.0612
11.566716285122908 0.0667
11.567417189507877 0.0646
11.568620566465343 0.0623
11.571451274940648 0.062
11.572319312749233 0.0604
11.574049476190398 0.0605
11.576569435979277 0.0626
11.579035783623487 0.063
11.580367928069007 0.0599
11.583957338111267 0.0648
11.585373921689850 0.0637
11.585809482361297 0.0617
11.587127695969912 0.0618
11.590492324300925 0.0621
11.591435568319621 0.0604
11.595863037708146 0.0591
11.597353651114078 0.0602
11.598965057706389 0.0614
11.599406703296381 0.0587
11.602142911893225 0.0621
11.602738251718723 0.0613
11.604993259612833 0.0617
11.608472374358959 0.061
11.610482550096396 0.0622
11.611544082916268 0.0607
11.613834829822968 0.0617
11.614014281089869 0.0572
11.617199719612307 0.0619
11.618786231488823 0.0602
11.619336429102022 0.0626
11.622406315047797 0.0628
11.623026558110171 0.0627
11.626198657302291 0.0613
11.626391060332486 0.0621
11.627507843875147 0.0613
11.630236622999025 0.0661
11.631075334831406 0.0619
11.633006369923155 0.0612
11.635017552716366 0.0622
11.637274018461902 0.0627
11.640451109404268 0.0625
11.640979264788022 0.0616
11.642168357994620 0.0655
11.644159050914523 0.0651
11.647074918616411 0.0648
11.647945663235252 0.0637
11.649586331892650 0.0623
11.651901184454942 0.0633
11.654668523529486 0.0593
11.656118965253953 0.0612
11.656729719242584 0.0656
11.660477462450247 0.0655
11.662267137313686 0.0609
11.665030318411462 0.0616
11.666204483217932 0.064
11.667464672010142 0.0613
11.667610789356782 0.0649
11.671434852807318 0.0638
11.673019335912121 0.0647
11.674087659207057 0.0636
11.674999248639590 0.0658
11.676731419903664 0.0589
11.678636921011272 0.0658
11.679758951761054 0.0577
11.681200294400403 0.0659
11.684089602617760 0.0653
11.685088709434021 0.0637
11.688165129487338 0.0612
11.688924908317659 0.0608
11.690995827511056 0.0646
11.693278584265689 0.0625
11.697026699361734 0.062
11.698719096589672 0.0662
11.700685139320585 0.0621
11.701282416771113 0.0619
11.704201221118245 0.0634
11.707190425221548 0.0619
11.708227350017371 0.0638
11.709323376304301 0.0612
11.710905337474905 0.0653
11.713263568601592 0.0638
11.714972048335438 0.0626
11.716050487691342 0.0607
11.718950696632195 0.0606
11.721205732227741 0.0645
11.722358256561597 0.0642
11.725623933012288 0.0605
11.727716964683770 0.0656
11.727866703298702 0.0627
11.729706863561139 0.0625
11.732400344319091 0.0625
11.732942449843963 0.0664
11.735655751599325 0.0662
11.737318085272639 0.0621
11.740871651418885 0.0633
11.742384281231251 0.0615
11.743510618339846 0.0628
11.744915530847427 0.0627
11.746494347464624 0.0657
11.748174710519052 0.0666
11.748428262570522 0.0646
11.752165929007516 0.0613
11.755381320912962 0.0667
11.755919553259902 0.0647
11.757177064434241 0.062
11.759319839544963 0.0607
11.761887679276132 0.0641
11.763108766066049 0.0602
11.765657251713106 0.0606
11.767218606857709 0.0623
11.767673912899385 0.0599
11.768597092466193 0.0616
11.771628056756574 0.0605
11.773135987873069 0.0633
11.774316400320249 0.0658
11.777257671163138 0.0653
11.780407465435699 0.062
11.782383993675758 0.0614
11.784139782616522 0.0639
11.785970378034479 0.0633
11.788094539876203 0.0643
11.788671382585299 0.0667
11.790576117997825 0.0639
11.794567712774727 0.0638
11.795493740123559 0.0663
11.797175838326980 0.0603
11.798764426369440 0.0682
11.802491848343887 0.062
11.804618469287863 0.0622
11.804871059584350 0.0624
11.805797573686061 0.0615
11.808336746660551 0.0626
11.811091461236693 0.0644
11.812476710058432 0.0602
11.814029813942280 0.0642
11.816251502381434 0.0637
11.816565583697342 0.0627
11.818929376327668 0.0673
11.819711509579854 0.0625
11.822486395460233 0.06
11.824457584721776 0.0644
11.825181447056268 0.0631
11.828258932940551 0.0609
11.829574292616325 0.0654
11.832306848823425 0.0655
11.835518827694973 0.0618
11.837088175365345 0.061
11.838910386327239 0.0635
11.840905196203302 0.0648
11.841702493672466 0.0655
11.842546034483982 0.0625
11.845750314674879 0.0626
11.848631597151259 0.063
11.850136015624638 0.0624
11.850739572448026 0.06
11.853370180461793 0.063
11.856004618302968 0.0633
11.856345250335421 0.0612
11.856855121419647 0.0627
11.859914564103704 0.0659
11.861483057681589 0.061
11.864067756489996 0.0638
11.865375021468173 0.0636
11.867111521409493 0.0642
11.870052628369100 0.0661
11.870798309285359 0.0626
11.872514424916220 0.0653
11.876847635681836 0.0635
11.879850597999710 0.0629
11.881412453210487 0.0609
11.882475344675900 0.0664
11.883098911588970 0.0677
11.884946706622021 0.0647
11.888616658306475 0.0655
11.890264085757014 0.0621
11.892102027628708 0.0632
11.894400635795140 0.0635
11.894562771880800 0.0628
11.898068761928842 0.0653
11.898659738550396 0.0647
11.901394735332650 0.0617
11.903536350734973 0.0643
11.904844381367749 0.0651
11.906556264599958 0.0635
11.908749447281034 0.0617
11.910614109399010 0.0624
11.914662102178239 0.0624
11.916697047062909 0.0665
11.917440749146017 0.0641
11.920640011266798 0.0612
11.921818026271541 0.0631
11.924055428115215 0.0616
11.926081161373190 0.0648
11.926711668607552 0.0646
11.929453333207379 0.0637
11.932350349291371 0.0599
11.933451281683379 0.0615
11.933736643648329 0.063
11.935125723544978 0.0616
11.938989236941175 0.0623
11.939932742134388 0.0627
11.942129407254011 0.0613
11.944468643391543 0.0642
11.947426730721052 0.0655
11.948233955963474 0.0639
11.952645230244963 0.0649
11.954237910755104 0.0675
11.956572388643705 0.0635
11.957882541306443 0.0637
11.958412244867121 0.0641
11.959744367074775 0.0612
11.962927607780706 0.0605
11.963503479509098 0.0619
11.967072972697803 0.0641
11.968886110231377 0.0678
11.970337567476843 0.0625
11.971558168074967 0.0639
11.974685016779073 0.0613
11.975265930047119 0.0654
11.976997348952226 0.064
11.977886426221476 0.0637
11.980313097917703 0.065
11.982663720678609 0.0649
11.983729102519661 0.0627
11.985728199600949 0.0679
11.987463636095953 0.0639
11.989681323286966 0.0664
11.992705490946962 0.0661
11.993591627757489 0.0622
11.993853022938401 0.0664
11.996778908498474 0.0633
11.997689071772481 0.0655
11.998558498277371 0.0669
12.002216945388591 0.0608
12.002594224311878 0.0655
12.005642717543287 0.0656
12.007950349398190 0.0657
12.008734332423668 0.064
12.010521916171074 0.065
12.012119334900149 0.0651
12.014315112890760 0.0651
12.017686548941514 0.0603
12.018608211867891 0.0637
12.019680002885494 0.0673
12.023289427186899 0.0668
12.024221919506198 0.0642
12.026507937913447 0.0678
12.028514576694054 0.0633
12.029575480610347 0.064
12.032056108581044 0.0655
12.033341941797007 0.0663
12.034604513232035 0.07
12.035322394628315 0.0662
12.036827355583423 0.0649
12.040392457524876 0.0669
12.042038657037635 0.0666
12.043339195615211 0.0661
12.047260302005311 0.0658
12.049601232235416 0.0683
12.051024115227026 0.0661
12.052752522302329 0.0667
12.054656166870869 0.0634
12.056067114058003 0.0697
12.056133493478107 0.0651
12.059333727508760 0.0662
12.060221717545726 0.0662
12.063119360548335 0.0668
12.064185950084848 0.0646
12.065668816539018 0.0643
12.068337742935887 0.0654
12.071287607409193 0.0695
12.071668441594593 0.0637
12.072674801442778 0.0656
12.075438742515196 0.0669
12.077597559509698 0.0663
12.080153015533993 0.0681
12.081806518342306 0.0682
12.082919986332264 0.0643
12.085704887269623 0.0677
12.086124396169255 0.0693
12.087571618155197 0.0662
12.091093626435464 0.0608
12.095031518240086 0.0683
12.096012989000872 0.0645
12.096159704332830 0.0655
12.097988937664361 0.0648
12.100663035753849 0.0664
12.102218303045804 0.0644
12.102824357384160 0.0669
12.105772225094361 0.0631
12.107412325206219 0.0657
12.110076377996894 0.0663
12.111248839637188 0.0666
12.112081712724304 0.0661
12.114855458377077 0.0661
12.115462399325176 0.0642
12.118385691582077 0.0623
12.118804940821287 0.0616
12.120433942943485 0.0662
12.123457091919111 0.0661
12.125495641746074 0.0645
12.126240878625044 0.0657
12.128126938628320 0.0646
12.130450734418655 0.0632
12.131118900855673 0.0688
12.134285412512217 0.0626
12.136587289528626 0.0666
12.139149238849070 0.0623
12.141776436066328 0.0668
12.142697286657935 0.0693
12.144303304357242 0.0628
12.145916488359900 0.0642
12.147303831794604 0.0638
12.149171141488337 0.0684
12.150330028416271 0.0633
12.151492019344838 0.0621
12.154045844904934 0.066
12.156377921379395 0.0642
12.156684685506155 0.0614
12.160345861217449 0.0689
12.163009199155276 0.0634
12.164635225395438 0.0674
12.165799626270159 0.0649
12.166464080807561 0.0681
12.169706144207252 0.0658
12.170590552685196 0.064
12.172089077609284 0.0607
12.173820055389303 0.0627
12.175958202913936 0.0662
12.176635685615823 0.0649
12.178247030648297 0.0641
12.179570212583441 0.0646
12.181686672785251 0.0654
12.182069690523692 0.0624
12.183046584042007 0.0634
12.185578855552182 0.065
12.186960245693255 0.0651
12.189253620870447 0.0647
12.191190741287455 0.0636
12.192075105916139 0.0649
12.193592768014920 0.0653
12.198506842532401 0.0657
12.200575903493560 0.0653
12.201305901060689 0.0678
12.202992844842226 0.0643
12.203702487194407 0.0648
12.207206011246337 0.0635
12.209997167770901 0.0651
12.210645521107674 0.0678
12.213372140040107 0.0618
12.215174031822777 0.0657
12.217504464036802 0.0628
12.220362838862231 0.0659
12.222184825583897 0.0655
12.225784471078807 0.0656
12.226893000868037 0.0674
12.228397406088215 0.0654
12.228997503213812 0.0652
12.233460106713363 0.0663
12.234970548571015 0.0639
12.235634603196532 0.0638
12.238276258198633 0.0656
12.239656071820079 0.0664
12.242490258886356 0.0658
12.245342507278609 0.0633
12.246381921053615 0.0673
12.247257658490195 0.0683
12.250114249747693 0.0644
12.251402172440095 0.0641
12.254693060243948 0.0645
12.255059272916762 0.0644
12.257280128990010 0.0673
12.257783049451863 0.0663
12.258027830317076 0.0636
12.261590211692186 0.0653
12.263191061256355 0.065
12.264552023450623 0.0666
12.266063766978302 0.0688
12.268904980572374 0.0679
12.269428574741008 0.0619
12.272441885683280 0.0677
12.272936284347692 0.063
12.275581374107210 0.0646
12.277138703682573 0.0669
12.279492403359273 0.0652
12.281593049130336 0.0643
12.284709065835569 0.0647
12.285623779622105 0.062
12.287271827807373 0.065
12.291579059310932 0.0643
12.292429009902378 0.0658
12.293554882132884 0.0662
12.294490031208056 0.064
12.296971293233584 0.0651
12.297617649155343 0.0656
12.299757208417937 0.0673
12.302901866685989 0.0659
12.303622531045441 0.0672
12.304959651067911 0.0651
12.306285558041765 0.0674
12.307372909383366 0.0669
12.309961361258278 0.0632
12.312094959190420 0.068
12.314842162313147 0.0681
12.316217541208552 0.0692
12.318634531942283 0.0693
12.321354490481092 0.0657
12.323733211443844 0.0641
12.325206853251483 0.0624
12.326832929246534 0.0632
12.328463580428418 0.0671
12.330209033800532 0.0649
12.331594882037143 0.066
12.332903730007731 0.0639
12.334835835606151 0.0675
12.336298698613934 0.0679
12.338326175506873 0.0634
12.340664502481838 0.0651
12.342185513728472 0.0641
12.342918828871033 0.0656
12.345532890074335 0.0636
12.346222858387362 0.0629
12.347188718701412 0.0653
12.349897798967751 0.0671
12.352262950505651 0.0647
12.353571627170856 0.0661
12.356647180739651 0.0639
12.357303067047290 0.066
12.358044433439542 0.064
12.361166257397331 0.0644
12.364131987927196 0.0627
12.365695000097068 0.0668
12.367321395560431 0.0666
12.368768119427100 0.066
12.371580788218845 0.0672
12.371975924959298 0.0684
12.373694834877735 0.066
12.375713354905727 0.0613
12.377097623499518 0.0657
12.378755817027097 0.0644
12.380615288547718 0.0668
12.382413861779684 0.0641
12.384671700691214 0.0632
12.385199790842414 0.0647
12.387634010407261 0.0645
12.389655418375142 0.065
12.392054285937437 0.0686
12.393640378927447 0.0703
12.395311760191662 0.0646
12.397081104394410 0.0626
12.398929157783570 0.0636
12.401314475452510 0.0686
12.405590440924398 0.0677
12.406559345436873 0.0632
12.406844395125484 0.063
12.410088727229681 0.0668
12.411677662645932 0.064
12.414874252361397 0.0649
12.417155083607739 0.0641
12.417978241349386 0.0674
12.420018121843787 0.0665
12.424210765336907 0.065
12.425306625616857 0.0639
12.426076754363741 0.0651
12.427196451756721 0.0671
12.428865309256690 0.0669
12.429633354272033 0.0659
12.431524266635478 0.0638
12.434278392479237 0.0652
12.435751054757308 0.068
12.437541251824259 0.0638
12.438883834765456 0.0638
12.439900890293620 0.065
12.443232753087432 0.0685
12.443750836859381 0.0685
12.444960029568792 0.064
12.447756072826794 0.068
12.448665983032434 0.0689
12.450149484009046 0.0684
12.452089397508329 0.0631
12.454401997126364 0.0649
12.458031981323371 0.0665
12.459002082992512 0.0667
12.462268619015020 0.0622
12.464927656201070 0.0675
12.465589833872192 0.068
12.466530519355601 0.067
12.468029040457781 0.0676
12.471725409394214 0.0631
12.472513039078441 0.0658
12.475157398515121 0.0676
12.475392555182191 0.0668
12.477190597763945 0.0681
12.478940092399835 0.0643
12.480452013901949 0.0657
12.482171312548594 0.0654
12.482522987594088 0.0677
12.485566057056195 0.0635
12.488258442528727 0.0657
12.490873668814803 0.0681
12.491707520265193 0.0653
12.494240865574584 0.0634
12.495155209442197 0.0679
12.496691533463553 0.0685
12.497946289296536 0.0625
12.500901992750768 0.0654
12.502325057449497 0.0619
12.504187286383047 0.0664
12.506445927149517 0.0644
12.508814864487920 0.0657
12.511454746905335 0.0685
12.515291244506299 0.0663
12.516269646782300 0.0672
12.518207946186747 0.0714
12.518992832652801 0.0692
12.520460191368290 0.0678
12.521572060993753 0.0663
12.523094763412267 0.0643
12.524254963697718 0.0642
12.525309236289152 0.0698
12.526643810199559 0.0651
12.527781368112052 0.067
12.532617228994441 0.0646
12.534246579952184 0.0628
12.536118599528514 0.0706
12.537747016780392 0.0652
12.538892614025077 0.0663
12.539522045538536 0.0707
12.541437372440118 0.0666
12.544406888437285 0.0623
12.545308826737823 0.0667
12.547286334819267 0.0671
12.548578912059348 0.0666
12.551046100862573 0.0644
12.551304988492781 0.0671
12.552954348354747 0.0697
12.553627199897145 0.0656
12.558499629441261 0.0667
12.559352862637798 0.0662
12.560629722947159 0.0721
12.562743415737442 0.0705
12.563813589956988 0.0687
12.565797913354301 0.0689
12.568264789795082 0.0702
12.569211439803544 0.0698
12.571185459999233 0.0673
12.572581448525877 0.0693
12.574099381680840 0.0654
12.576414053550280 0.0645
12.579197437952633 0.0672
12.579320117954598 0.0679
12.581634074659311 0.062
12.584311333834831 0.0677
12.585519301514736 0.0649
12.587714404663489 0.0688
12.589884849543683 0.0691
12.591208615171062 0.0643
12.593446089534753 0.0684
12.593765918947158 0.0638
12.594976232196661 0.0691
12.596140502861791 0.0648
12.598078334861233 0.0661
12.601757162901528 0.0684
12.603672067672788 0.0689
12.604917240148886 0.0646
12.605669784862798 0.0683
12.607569904552900 0.0716
12.608108574515171 0.0675
12.612071623620244 0.064
12.613745620182957 0.0674
12.614887467081127 0.0638
12.617230570726132 0.0685
12.619366670161467 0.0675
12.621722369175794 0.0692
12.623890384226140 0.0619
12.625278886252559 0.0688
12.626503265370953 0.0697
12.629290336354675 0.0671
12.630504199414220 0.0699
12.632927205848441 0.0684
12.633847064776367 0.0671
12.636208614632581 0.0691
12.637464989205546 0.0686
12.638924834498320 0.0665
12.640727632074986 0.0675
12.642443233113513 0.065
12.643613386480531 0.0673
12.643730048866153 0.0661
12.646222461378269 0.0685
12.649902866101352 0.0671
12.651510036176248 0.066
12.652181479497138 0.0667
12.654625740247091 0.0643
12.656403722165130 0.065
12.658688548957706 0.0655
12.661323450572919 0.0654
12.662000662432876 0.0657
12.662452517389376 0.0665
12.666805305615128 0.0676
12.668069102999805 0.0658
12.668906846429481 0.0651
12.670847066814598 0.065
12.672051436242404 0.0688
12.672312360518903 0.0669
12.673666564829738 0.0684
12.675423031419117 0.0688
12.678142871921395 0.064
12.679471711728221 0.0692
12.680141415296433 0.0714
12.682283636289137 0.0698
12.684513826673777 0.0674
12.685181128282506 0.0631
12.687767538958479 0.071
12.690518008837788 0.0689
12.691133727749472 0.0704
12.691965273606231 0.069
12.694156528877707 0.067
12.697365817954271 0.0699
12.699880251092553 0.0659
12.700853029695827 0.0641
12.703736188179086 0.0656
12.705874127884545 0.0676
12.706909012271439 0.0711
12.708803883239131 0.0678
12.709196507525215 0.0681
12.711252625012355 0.0687
12.714235549220417 0.0684
12.714324668755109 0.0642
12.716129798408009 0.0681
12.717825792551732 0.0691
12.720491928135999 0.0681
12.723215589288431 0.07
12.724248441663425 0.0686
12.724543844916372 0.0685
12.727119376314327 0.0657
12.729993010336859 0.0658
12.730305565429337 0.0674
12.733438368185761 0.0668
12.736312250305858 0.066
12.737240305709060 0.0686
12.738714583262215 0.0672
12.739872837909294 0.0678
12.741870185532534 0.0688
12.743684397264182 0.0707
12.744589857766215 0.0649
12.746011997856042 0.0695
12.746970652112305 0.0685
12.748946098309711 0.0683
12.749596645068991 0.0652
12.751582673979806 0.0694
12.752373479370172 0.0696
12.754701445210520 0.0697
12.758207534787607 0.068
12.758428478456636 0.068
12.759760306869980 0.0714
12.761129246923270 0.0691
12.763159147774045 0.0676
12.764057470776370 0.069
12.766215500839065 0.0695
12.768078422201636 0.0698
12.769621607346014 0.0647
12.771590645624523 0.0678
12.773436304033462 0.0688
12.774154872798569 0.067
12.775489250771997 0.0682
12.777772870751596 0.0676
12.778987579008787 0.0674
12.782079434276763 0.0695
12.782564564427270 0.0674
12.784037767194928 0.0646
12.788382963899839 0.0667
12.789213218124178 0.0683
12.790137944167126 0.0712
12.791856754195974 0.0675
12.793430542828029 0.0702
12.795058089929549 0.0707
12.796446346483181 0.0695
12.797709455395019 0.0723
12.800755933669461 0.0699
12.803460868549568 0.0696
12.805964321344279 0.0677
12.807647142302899 0.069
12.808072327843039 0.0678
12.811187806809459 0.0688
12.813197223912722 0.0701
12.814799212330799 0.0683
12.817322312094044 0.0706
12.818928134590394 0.0682
12.819604265499994 0.0694
12.823071040527747 0.0673
12.824344911006898 0.0691
12.824628166414936 0.0652
12.827641235937556 0.0701
12.829669687852444 0.0687
12.830835843269078 0.0687
12.835287086420799 0.0691
12.836226176327994 0.0677
12.836565541382875 0.0677
12.838157894517000 0.0715
12.839840522049290 0.0683
12.840832456552112 0.0691
12.844344246020929 0.0678
12.845349714115537 0.0687
12.846613038330611 0.0683
12.847284365874058 0.0699
12.847697759190254 0.0678
12.851057519927243 0.0668
12.852487759527412 0.0699
12.854532910920197 0.0689
12.856442292469898 0.0684
12.858545182570186 0.0692
12.859023182305526 0.07
12.862321183779953 0.0699
12.863926111241753 0.0709
12.864698760105387 0.0715
12.866128643835523 0.0653
12.868091245977435 0.0656
12.869177368527989 0.072
12.871249687463267 0.0664
12.872671417084355 0.0695
12.874385627497825 0.0677
12.875959481100351 0.0648
12.877951599334345 0.0713
12.878633197331050 0.0655
12.882865830880412 0.0707
12.883039701362220 0.0708
12.885359579414418 0.0677
12.886280102312648 0.0706
12.886435990206204 0.0671
12.887836736907923 0.068
12.889419933815997 0.0637
12.893008436110954 0.0681
12.895457989971122 0.0673
12.896438359165892 0.0697
12.899072629598081 0.0672
12.899210662365070 0.0702
12.903445714583942 0.0645
12.904419946808547 0.0693
12.906110108267081 0.0707
12.906352669691932 0.0665
12.907944907512510 0.0682
12.909694688701002 0.0645
12.910925958474612 0.0691
12.911117983080624 0.0702
12.914112322530302 0.0693
12.916472788082801 0.0653
12.917438859557315 0.0659
12.919593150300528 0.068
12.920887345310708 0.0683
12.923433106242094 0.0691
12.925556772290875 0.0679
12.927052387772276 0.0679
12.928482892062563 0.0679
12.929840835456524 0.0674
12.930721726799806 0.0647
12.933082296894337 0.0659
12.935164321908520 0.0707
12.937724678017252 0.0681
12.939038217845223 0.0678
12.939451551266558 0.0721
12.941606273316772 0.0658
12.942360897572504 0.0676
12.945573093992531 0.069
12.946507927351783 0.0691
12.949066195388641 0.069
12.950159297753467 0.0698
12.952024833301477 0.0688
12.952922245702238 0.0698
12.956438207652111 0.0709
12.958283810421056 0.0682
12.959141729627008 0.0669
12.960948193071179 0.0641
12.962182363301443 0.0673
12.963795974894072 0.0699
12.966054101261660 0.0698
12.967629105107585 0.0708
12.969450765446751 0.0677
12.971979973842581 0.0673
12.972916941194033 0.0708
12.974609896480045 0.068
12.977632005414048 0.0683
12.978508872507335 0.0679
12.980385854775884 0.0683
12.981639342283497 0.0678
12.983566036716496 0.074
12.984639701008504 0.0686
12.986131192178018 0.0691
12.987369826511591 0.0705
12.990306331387560 0.0701
12.990809335138430 0.0675
12.992216979644088 0.0691
12.993849255900797 0.0682
12.995924786910926 0.0723
12.997684339890379 0.0689
13.000256562642676 0.0671
13.001961556335162 0.0703
13.003939935484736 0.0694
13.006230102857126 0.0713
13.007645244281221 0.0702
13.009407469422374 0.0695
13.010392438792639 0.0689
13.011852381346939 0.0723
13.013867628065604 0.0702
13.014809775069807 0.0695
13.017113863603845 0.0713
13.020237203220500 0.0694
13.021177672046093 0.0704
13.022688284290663 0.0705
13.022809326273300 0.0718
13.025085541083341 0.0686
13.026404372051470 0.0691
13.027091960444723 0.072
13.028600563773114 0.0713
13.030220447309267 0.0693
13.033839003859812 0.0666
13.034491086066634 0.0698
13.038997746259868 0.0687
13.040854471449958 0.066
13.043045821059454 0.069
13.043418811337443 0.0705
13.045718342564564 0.0674
13.048325116035537 0.0697
13.049191597021265 0.0689
13.052087188900845 0.0678
13.054443493033355 0.0681
13.055891617053357 0.0697
13.057342064277980 0.0649
13.059247847338082 0.0647
13.062236096761588 0.0695
13.063201148118388 0.0676
13.064689613390202 0.0693
13.065604223229560 0.0702
13.067785424543267 0.0733
13.068710547619508 0.0681
13.070505245987208 0.0696
13.071177022689390 0.0688
13.074218944566201 0.0692
13.075915210854793 0.0688
13.078241721358960 0.0708
13.080097454125497 0.0726
13.081619825467582 0.0701
13.084348186657870 0.0703
13.087101426422196 0.0725
13.087496279681348 0.0686
13.089475924415263 0.0705
13.091000426795933 0.0701
13.091840523556872 0.0692
13.094508402214432 0.0684
13.097431352797184 0.0678
13.098428300128255 0.0674
13.100769891979699 0.0668
13.101247323841609 0.07
13.102026022789575 0.0719
13.103077064012913 0.0687
13.105006894345445 0.0681
13.106463369748770 0.0676
13.108774949989229 0.0638
13.111931185505535 0.0662
13.113369899291673 0.0701
13.114578025655726 0.0657
13.116270693934226 0.0711
13.118722703915481 0.067
13.120445032891926 0.0677
13.121990434213922 0.0698
13.123857976146200 0.0686
13.125211721084751 0.0703
13.127956457498946 0.0684
13.128294431980889 0.0679
13.130203598388626 0.0671
13.134071302471197 0.0714
13.135246765409525 0.0668
13.136284879998493 0.0684
13.137316335442380 0.0661
13.140380687175762 0.0706
13.140759447065017 0.0676
13.142279728602523 0.0672
13.142890646932980 0.0676
13.144710862887022 0.0684
13.147559648429455 0.0731
13.149030926420094 0.0701
13.152247899715935 0.069
13.153112422763039 0.0674
13.154458304773112 0.0689
13.156758217708941 0.0679
13.157876634583227 0.0688
13.159325922361317 0.0693
13.160131915768364 0.0707
13.162313104614441 0.07
13.163319283264240 0.0704
13.165739859294685 0.0668
13.167991633517980 0.0686
13.170083101452615 0.0712
13.170794543764842 0.0704
13.172420885135464 0.0719
13.174490939679707 0.0671
13.176914200404354 0.0661
13.178209051779511 0.0693
13.179102443285300 0.0716
13.181504756687195 0.0678
13.183026121296329 0.0686
13.183971192382337 0.0681
13.185462165616094 0.0687
13.186733933861015 0.0685
13.187303046868028 0.0675
13.189961480048392 0.0717
13.190717777162810 0.0704
13.192548268185035 0.0709
13.194454797583932 0.0725
13.196785192239721 0.0686
13.197475346497892 0.0702
13.200198553157225 0.072
13.201574503828162 0.0699
13.202794863761786 0.0703
13.203266921543110 0.0722
13.204687948006866 0.0721
13.205901252868236 0.0676
13.206822098560627 0.0661
13.211276711886139 0.0706
13.212267624653359 0.0702
13.214973551047539 0.0678
13.216547777394158 0.0713
13.217305461135336 0.0684
13.218954562262113 0.0704
13.220377951127411 0.0705
13.221503112244072 0.0716
13.221947413616856 0.0673
13.226274280998400 0.071
13.228589349813012 0.0705
13.229484445308678 0.0703
13.229922839305882 0.072
13.233122596581808 0.0732
13.233474180187969 0.0653
13.235465178096527 0.0701
13.238416794443443 0.0683
13.241705611963198 0.0694
13.242486703012139 0.0687
13.243999264028048 0.0656
13.245206953743304 0.0708
13.245878813470956 0.0667
13.249082072164924 0.0686
13.249846803565879 0.0694
13.250784620042120 0.0693
13.254579451308482 0.0655
13.256426731447597 0.0693
13.258164403203246 0.0665
13.260007761130334 0.0695
13.261415118283939 0.0709
13.264036874619634 0.071
13.265428733676782 0.0665
13.266712227337498 0.0697
13.267310700041403 0.0694
13.268836709209301 0.0682
13.271846637627583 0.0717
13.274701726277112 0.0707
13.275362061927790 0.0658
13.275982634435390 0.0703
13.277605388789862 0.0714
13.278784696237173 0.0706
13.281243988326267 0.0693
13.283144504943323 0.0722
13.285501120508588 0.0714
13.287997548954721 0.0692
13.289604934395625 0.0704
13.290573653545897 0.0687
13.291923964052021 0.0694
13.294111543692624 0.0692
13.294594994748778 0.0676
13.296869143337005 0.0689
13.298047933475340 0.0705
13.301034758463706 0.0721
13.304112157725035 0.07
13.305262259855942 0.069
13.305512505758191 0.0739
13.306609952884831 0.0714
13.309041912230215 0.0699
13.309932828247097 0.0699
13.311558786806152 0.068
13.312020071034407 0.0698
13.314342967376119 0.0695
13.315625966085152 0.0716
13.318202926604156 0.0681
13.320284512703045 0.0729
13.322377353138993 0.0691
13.324632500836223 0.0678
13.324871151028672 0.0692
13.327574393964118 0.0704
13.329169930140718 0.069
13.330606147551881 0.0708
13.333441515088277 0.0695
13.334420337778106 0.0719
13.335595528034450 0.0702
13.337793219384725 0.0708
13.338004372264603 0.0761
13.339629518969273 0.0684
13.340972326718306 0.0713
13.342537572369952 0.0701
13.344456495841730 0.0663
13.346843555324632 0.0688
13.347141773577849 0.07
13.349145954983875 0.0706
13.352315246933376 0.0702
13.353852165621534 0.0714
13.355756297517010 0.0707
13.356318669737288 0.0679
13.357301292290570 0.0723
13.360280590468486 0.0731
13.360700869400507 0.0725
13.363105224384823 0.0694
13.364586350349727 0.0696
13.364808115177107 0.073
13.367050477844348 0.0686
13.370766678132634 0.0706
13.372040864654295 0.071
13.372534309988753 0.0679
13.374947237561688 0.0697
13.377966222405378 0.0721
13.378565554036202 0.0664
13.382683519085420 0.0723
13.383424510329929 0.0706
13.385067036548298 0.0724
13.385617139499438 0.0696
13.386217452800636 0.0724
13.389041832114259 0.0715
13.391587120569694 0.07
13.393662954288551 0.0731
13.394634079320545 0.0716
13.397875897806312 0.0696
13.398545846467760 0.0717
13.399675337755264 0.07
13.403421179092735 0.0694
13.405371673463035 0.0719
13.405438027404063 0.0712
13.407435035715604 0.0673
13.408855487031065 0.0685
13.410568330483347 0.0692
13.412919202335093 0.0694
13.413650662309943 0.0705
13.415332783259601 0.0698
13.417859843127703 0.0695
13.419166348493018 0.0701
13.420626457892247 0.07
13.423392801039618 0.0714
13.425301171562765 0.0702
13.426663305151365 0.07
13.428817767239327 0.0683
13.429407108589208 0.0705
13.430986050124513 0.0684
13.432809357245146 0.0689
13.434860230999867 0.0719
13.437013218600363 0.069
13.438770873593258 0.0705
13.439965328749881 0.0705
13.441431471282600 0.07
13.442969091508896 0.071
13.443869935995432 0.0709
13.444743558963047 0.0692
13.445676798798047 0.0723
13.449046340330609 0.0699
13.450352808037911 0.0693
13.453017983501223 0.0673
13.453874359995210 0.0674
13.454682452299849 0.0698
13.455304310048554 0.0712
13.458750714192981 0.0702
13.459521297309344 0.07
13.462055391457678 0.0705
13.462831081284323 0.0716
13.463595299759378 0.0709
13.465435746204369 0.0689
13.467567647018987 0.0717
13.468983541808271 0.0722
13.470033491188923 0.0733
13.473801157057737 0.0651
13.474781171135517 0.07
13.478321808574105 0.0681
13.478502649250748 0.0704
13.480069813577716 0.0723
13.481430654706406 0.0677
13.482487497481245 0.0694
13.485365978900809 0.0697
13.486328677289938 0.0686
13.488457619674543 0.0697
13.489213024671736 0.0692
13.489648455287560 0.0746
13.492840684080877 0.0696
13.493240819984241 0.0741
13.495011296064227 0.0725
13.495375820032185 0.073
13.498509777628325 0.0726
13.500971785790588 0.0726
13.504361890755993 0.071
13.505880535522559 0.0703
13.508495743568732 0.0708
13.510372106237108 0.0702
13.511419624116641 0.0706
13.512404550950530 0.0683
13.514074018257679 0.0708
13.516220096902764 0.0745
13.518181257910749 0.0729
13.518500301060406 0.0699
13.521127678906844 0.0731
13.521937570846239 0.0705
13.524697723880664 0.0721
13.525210251108934 0.0715
13.528893534217806 0.0704
13.530716534731104 0.0708
13.531694025434224 0.0699
13.532808503735939 0.0727
13.534538949523164 0.0727
13.535342389248239 0.0725
13.538675550118073 0.0724
13.540166568920416 0.0701
13.540570540136189 0.0748
13.542432868206731 0.0731
13.543188883633791 0.0719
13.545621328230702 0.0706
13.546340201251505 0.071
13.546829823693042 0.0693
13.550834755890017 0.0751
13.550945493069353 0.0698
13.554913960521993 0.07
13.555635707165715 0.0756
13.557192074112901 0.0731
13.558074080435352 0.072
13.560415935852474 0.0701
13.562021167731581 0.0725
13.565291308839781 0.0675
13.567622747363517 0.0696
13.568215739691235 0.0678
13.569851861589614 0.0703
13.570033608388460 0.0713
13.573035810367195 0.0695
13.573683782122629 0.0706
13.578532510902397 0.0723
13.579704120407644 0.0726
13.581467838824359 0.0741
13.582380698460234 0.0699
13.584569785908869 0.0709
13.585711959251382 0.0754
13.588797282285038 0.0737
13.589505965804868 0.0704
13.591771989839838 0.0711
13.592950246408698 0.0718
13.595626062653533 0.0714
13.596969906656572 0.0723
13.599786474543063 0.0686
13.599807842971087 0.0704
13.602496428263450 0.067
13.603677714044865 0.0728
13.605329307932470 0.0714
13.605826092365195 0.071
13.607845428435885 0.0718
13.608599035064502 0.0708
13.610131977428527 0.0678
13.613193131132773 0.0722
13.613522660008675 0.0701
13.615794593790032 0.0688
13.617845106711561 0.0728
13.618489330701141 0.0695
13.621108828411318 0.0678
13.622397167267064 0.0748
13.624106111082774 0.0686
13.627125380206056 0.0716
13.628989253499876 0.0681
13.632109985353978 0.0726
13.632274580562568 0.0709
13.634167461414075 0.0708
13.634601263800551 0.0712
13.635802829960960 0.0706
13.638092864316159 0.069
13.639029338684846 0.0717
13.639330049749285 0.0773
13.644270418431377 0.0727
13.645822949278619 0.0738
13.646135997973429 0.0702
13.648769859112679 0.0708
13.649710806574367 0.0724
13.650778481770327 0.0697
13.653124751906141 0.0695
13.654577121315485 0.0735
13.655803258308801 0.0721
13.658051121500209 0.0714
13.660701360088730 0.0701
13.663091718210259 0.0699
13.664198065484412 0.0722
13.665429461610492 0.0739
13.666404939938719 0.0707
13.668325604577500 0.0743
13.669794374568196 0.0719
13.671366794079431 0.0706
13.676316604090305 0.0699
13.676890612472773 0.0725
13.678833383104209 0.0755
13.679057018915836 0.0699
13.680806551491891 0.0709
13.682593851414476 0.0695
13.683714829766897 0.0698
13.686216725676681 0.0651
13.687450965922421 0.073
13.689846528590142 0.0698
13.691266356159392 0.0731
13.692926178048957 0.074
13.694215249757612 0.0695
13.695404760590375 0.0687
13.696838417367635 0.0727
13.699509970268529 0.0687
13.700261466553281 0.074
13.700926206572550 0.0705
13.703333131546451 0.0715
13.704330151268564 0.075
13.707126193708804 0.0687
13.711315671350947 0.0705
13.711672520196895 0.0723
13.712668797521520 0.0717
13.715268985585261 0.0725
13.715887063690351 0.0707
13.717105025898547 0.0721
13.718212193385455 0.0713
13.719096993543697 0.0722
13.721271051969868 0.0756
13.722350730975020 0.0715
13.724856111586421 0.0712
13.726620386308447 0.0741
13.728531321476563 0.0726
13.729809609899915 0.0717
13.732514189119302 0.0725
13.733127847421917 0.0704
13.735567498903460 0.0736
13.738829613125642 0.0724
13.739599436164632 0.0727
13.740115133398398 0.0711
13.742607619731517 0.0705
13.743469065247343 0.0708
13.744176875481855 0.0744
13.747176246041761 0.0732
13.748269058602084 0.0717
13.751371174925634 0.0724
13.753569264405749 0.0711
13.755307474174021 0.0741
13.757860680727502 0.0726
13.759005889792840 0.0706
13.761049882615827 0.07
13.762205841151975 0.0742
13.763662061924281 0.0722
13.765721628465052 0.0713
13.766899117887833 0.0699
13.767402303648698 0.0749
13.770025011487837 0.0732
13.771299196683060 0.0724
13.772484860828991 0.0706
13.774008791808914 0.0707
13.776469476830417 0.0733
13.778779756854263 0.0745
13.780318314577878 0.072
13.781929176900285 0.0729
13.783247721183994 0.0692
13.785208014473188 0.0678
13.786202679908971 0.0732
13.787292529752751 0.0733
13.789565928771610 0.0677
13.791247106330470 0.071
13.793860304778857 0.0731
13.794908442379706 0.0765
13.795773294345398 0.072
13.798206763736392 0.0712
13.799979193076705 0.0699
13.802980168292946 0.0714
13.804972473556909 0.0745
13.805764381109718 0.0733
13.807042826663174 0.0711
13.808456118776661 0.0715
13.810759515766366 0.0736
13.812060055237245 0.072
13.814586104270864 0.0752
13.815231383955059 0.0733
13.818768667159377 0.0727
13.820543734022376 0.075
13.821254511704460 0.0701
13.823320409047190 0.0757
13.825446742741942 0.0717
13.828070732486335 0.0719
13.828289269526302 0.0717
13.831202526591579 0.0733
13.832520366466095 0.0723
13.835000218978527 0.0732
13.836641698815496 0.0723
13.837360347769630 0.0679
13.838540805988480 0.0711
13.839764310939655 0.0728
13.842111827816419 0.0711
13.844234278765585 0.0691
13.847124275158043 0.073
13.848298610873297 0.0707
13.850145364856640 0.0712
13.851083151898475 0.0739
13.854434926788025 0.0715
13.855744515499227 0.075
13.855983023656313 0.0707
13.857976170493194 0.074
13.859991092530850 0.0733
13.862103640035995 0.0728
13.864243133272373 0.0717
13.865297971716284 0.0736
13.866281908174283 0.074
13.869110840491095 0.074
13.870303474903110 0.0703
13.872094144906958 0.0711
13.872746696104413 0.0745
13.874136943847267 0.0722
13.876332507959892 0.0724
13.877904615232399 0.0729
13.878535651425679 0.0719
13.880850704104564 0.0717
13.883757044224032 0.0709
13.884295403384394 0.0725
13.884921642533550 0.071
13.887501238805608 0.0727
13.888446530459426 0.0708
13.893693226717316 0.0722
13.895461117381965 0.0708
13.897637594977130 0.0716
13.897778256448724 0.0715
13.898501815624446 0.0783
13.901879364069558 0.0749
13.902277129018049 0.0713
13.903894438969763 0.0683
13.905494378737831 0.0729
13.907911440226156 0.0746
13.908800914568955 0.0721
13.910779340921881 0.0707
13.912309333159850 0.0711
13.913956384253982 0.0681
13.915012594088951 0.07
13.916109240757168 0.0731
13.918643406153272 0.0762
13.919846051503923 0.0714
13.920404072484372 0.0715
13.924972340292712 0.0738
13.925721772781040 0.0715
13.927910077795174 0.0714
13.929975514855105 0.0714
13.931314232410827 0.0713
13.932698656686092 0.0718
13.934406346187693 0.073
13.935860539335247 0.067
13.937201542075188 0.0701
13.937776608044000 0.0728
13.941107018008402 0.0738
13.944540788796330 0.0755
13.945935115799172 0.069
13.946963228298648 0.0699
13.948840447179926 0.074
13.950016669183311 0.0704
13.951794791755017 0.0704
13.953635830354106 0.0709
13.954561956748380 0.0764
13.955821453076842 0.0706
13.957524060506859 0.0728
13.959929566609746 0.0693
13.960624036044683 0.0725
13.962876952689294 0.0717
13.964736571815454 0.0695
13.965469878524161 0.0693
13.967683801253239 0.0733
13.969887919008503 0.0718
13.971905283071214 0.072
13.972789284485952 0.0725
13.975932051636212 0.0717
13.976803021591254 0.072
13.977755706349951 0.074
13.979714291747108 0.0695
13.982086504891983 0.0683
13.983429713620801 0.0755
13.985549699029077 0.076
13.988789052011947 0.0732
13.989440682945512 0.0736
13.990540794259825 0.0727
13.993757918681643 0.0717
13.994627243299156 0.0726
13.995626145597098 0.0688
13.997619373269153 0.072
13.998862153145357 0.0728
14.001471229907352 0.0722
14.002482893278685 0.075
14.003870673034982 0.075
14.005298568068202 0.0734
14.007557878330358 0.0697
14.010237775340888 0.072
14.011530550177330 0.0682
14.012631620237611 0.0742
14.013298950175171 0.0711
14.014865770291809 0.072
14.017484406421387 0.0714
14.018998336646504 0.0728
14.020016809730242 0.0692
14.022340752281904 0.0743
14.023194873804453 0.076
14.025042999052738 0.0717
14.026423262193525 0.0704
14.027534236841467 0.0688
14.031529988578349 0.0765
14.033101362399147 0.0726
14.033866103239296 0.0754
14.035287006540173 0.0729
14.036754534517392 0.0689
14.038218668893899 0.0717
14.041377924776572 0.0698
14.043626915928227 0.0709
14.044344470956842 0.0756
14.045193342765060 0.0755
14.047797976630607 0.0734
14.050115601603672 0.0716
14.051687846826860 0.0696
14.052200707893631 0.0725
14.053337284398719 0.0711
14.054267880328016 0.0715
14.056415405536169 0.0753
14.057202140924220 0.0711
14.059828627722956 0.0728
14.062595760477318 0.0768
14.063360820949516 0.0717
14.063897318368957 0.0691
14.067447056157233 0.0721
14.068528428539533 0.0738
14.070078195017816 0.0732
14.071250799125812 0.0728
14.072659923821783 0.0688
14.074238945289261 0.0752
14.075785057550467 0.0763
14.076808740443010 0.0733
14.078361262108452 0.073
14.078776526826630 0.0704
14.082032585648612 0.0701
14.084957570989586 0.0756
14.086058555397955 0.0734
14.087070746873080 0.0729
14.090094158797857 0.0735
14.091527375196256 0.0763
14.093789429356328 0.074
14.095186002914318 0.0737
14.096673864428817 0.0742
14.098555804445787 0.0717
14.099821273610971 0.0708
14.102204821359795 0.0686
14.103248788723647 0.0738
14.104940057359835 0.0735
14.105901883592109 0.0712
14.107533879447185 0.071
14.108576884075466 0.0703
14.110015692133498 0.0729
14.112247761929623 0.072
14.113237685230240 0.0722
14.115186971170440 0.0743
14.116499256167325 0.075
14.118142058342436 0.0706
14.119477806325783 0.073
14.122097534159877 0.0727
14.123315956591480 0.0726
14.124730755022879 0.0712
14.125467788113564 0.0728
14.126560954736490 0.0732
14.128856583315164 0.0742
14.129689579033686 0.0713
14.134080531394147 0.0731
14.135199241309991 0.0706
14.136841834164743 0.0744
14.139271022823074 0.0722
14.140857229042451 0.0696
14.141896725805450 0.0748
14.144186638104618 0.0738
14.145910947615139 0.0746
14.146783678394074 0.0751
14.148317638607253 0.0744
14.151671316554467 0.0742
14.153820813280928 0.0737
14.154168164231653 0.0756
14.156126732795503 0.074
14.156495647222149 0.0753
14.158338136449695 0.0765
14.159515875816210 0.0712
14.160892911722007 0.0754
14.164316269333732 0.0753
14.165925749349395 0.0741
14.166337007529657 0.0727
14.167969431509293 0.0737
14.169510484978330 0.0708
14.172497784276839 0.0732
14.173422863044049 0.0721
14.174224169354986 0.0751
14.175862997484215 0.073
14.177996040178812 0.0758
14.178987016808827 0.0763
14.179604358425534 0.0739
14.181978094145729 0.0724
14.183940488640754 0.0726
14.184715121675239 0.0717
14.185559711498613 0.0736
14.187976821223021 0.07
14.189577223832014 0.0754
14.190175519602846 0.0714
14.191823994202519 0.0758
14.193488288696495 0.0741
14.194839530085625 0.0723
14.197418286337147 0.0728
14.198253291098551 0.0737
14.200633225256539 0.0765
14.204086602077655 0.0702
14.205015590408246 0.0743
14.205961897821355 0.0754
14.207695656056208 0.0714
14.209468523316360 0.0739
14.209995989124602 0.0714
14.211572333486657 0.0759
14.212880395205811 0.0743
14.213281593373956 0.0765
14.217346297119343 0.0752
14.218522035494969 0.0762
14.219666118876688 0.0746
14.222200939597631 0.0728
14.224660020802734 0.073
14.225884558728740 0.0782
14.226424436261231 0.0714
14.229087849768502 0.0711
14.230834889692735 0.0744
14.233170961944847 0.0743
14.233592385295854 0.0731
14.235319057273577 0.0746
14.238101647476869 0.0751
14.239146672908602 0.0765
14.240044170087392 0.0723
14.242632422442822 0.0742
14.243395367179792 0.0752
14.244397438477151 0.0715
14.247514443018568 0.0732
14.249159509207663 0.0751
14.250657040268417 0.0747
14.252353514644984 0.0742
14.254629792745423 0.0715
14.256484159575761 0.0753
14.256793742275084 0.0752
14.257407977009525 0.0756
14.260327392679724 0.0733
14.261893217991252 0.0706
14.263234206556746 0.0698
14.264682210486884 0.0768
14.265924245537224 0.0754
14.268014577051948 0.0713
14.269566191763067 0.0743
14.270707411002720 0.0745
14.271664051015000 0.075
14.272997206427481 0.0721
14.274931367549746 0.0757
14.277014364817440 0.0739
14.277783037732988 0.0724
14.279800830083362 0.0746
14.281159031926990 0.0741
14.282786645982233 0.073
14.283629106282133 0.0782
14.284496766110713 0.0764
14.286251976639841 0.0757
14.290001298303817 0.0743
14.290678842076851 0.0742
14.291628174932212 0.0723
14.292131193651743 0.0747
14.294446092018687 0.0746
14.298339266810050 0.0726
14.299694735879417 0.0773
14.300375822932260 0.0751
14.301281855185525 0.0764
14.303846610944925 0.0776
14.305033701983497 0.0743
14.305899409610172 0.072
14.307690859705877 0.0761
14.308134430403152 0.0738
14.310695340799599 0.075
14.311592428528936 0.0768
14.314798197717959 0.0737
14.315219542313139 0.0785
14.318231840551142 0.0758
14.319323264065494 0.0741
14.320920674022853 0.0753
14.323682139620640 0.0734
14.324069451230464 0.0754
14.325638552721065 0.0752
14.327833577339971 0.072
14.330132684709474 0.0742
14.331301566787051 0.073
14.333132381163281 0.0759
14.334514063577814 0.0772
14.335981619259481 0.0765
14.336154929162452 0.0764
14.339425487892346 0.0775
14.340672200573639 0.0735
14.341419086374989 0.0757
14.342007527227993 0.0755
14.344877538256076 0.0775
14.347175924821601 0.075
14.348206441743514 0.0713
14.349539482967906 0.0772
14.352357314153917 0.074
14.352854537650188 0.0762
14.354544081026198 0.0748
14.357290732501431 0.0724
14.357777517889330 0.0783
14.358990778127644 0.0753
14.359802772345965 0.0768
14.362452162770509 0.0762
14.362838092058551 0.0732
14.365775105335999 0.0779
14.366069992346777 0.0741
14.367494298946358 0.0758
14.370008834881483 0.0759
14.370570302732199 0.076
14.372556748861419 0.0759
14.374822720404683 0.0734
14.376012642509181 0.0739
14.378351873711118 0.0751
14.380220882733278 0.0778
14.380654115864049 0.0708
14.382009090941528 0.0711
14.384449435594956 0.0731
14.385004054661596 0.0722
14.385945426193091 0.0747
14.387497250107279 0.0742
14.390190681239840 0.0738
14.390266795307737 0.0738
14.391323095036201 0.0741
14.392159928520202 0.0724
14.396253974022548 0.0747
14.398359146432268 0.0749
14.399755177475273 0.0756
14.400619158169517 0.0738
14.403038123263100 0.0729
14.404184754082488 0.0768
14.406238301798384 0.0737
14.406938407649516 0.076
14.409339869557348 0.0733
14.412069138956834 0.0726
14.413373653744953 0.0731
14.415169461554214 0.0744
14.416884142838438 0.0764
14.417672863288372 0.0733
14.419744922752274 0.077
14.420956552369017 0.0744
14.421472687666624 0.0741
14.423518099035935 0.0748
14.425145650975702 0.0758
14.426755394952298 0.0738
14.429192245785385 0.0761
14.430257208261859 0.0731
14.432040643911206 0.0751
14.433538203107091 0.0736
14.434364875450726 0.0726
14.436799610850510 0.0736
14.438730826172369 0.0723
14.439996649718474 0.0723
14.441004217869979 0.0767
14.443301887786237 0.0771
14.444783182488415 0.074
14.446660537532978 0.0752
14.449702624094767 0.0752
14.451103671777487 0.0744
14.452970102629177 0.0749
14.455002640270283 0.0763
14.457766168444277 0.0682
14.459536513137147 0.0743
14.461469162984411 0.0748
14.462304931486385 0.0741
14.466081106182493 0.0763
14.469780384354932 0.0739
14.471326712539476 0.0753
14.472695996882438 0.0711
14.473058491232619 0.0721
14.475815352632543 0.0782
14.477304837162261 0.0749
14.477923686975275 0.076
14.481144537818475 0.0755
14.481994109885008 0.0726
14.482214555693650 0.0758
14.485308856581470 0.0769
14.487333396774673 0.0741
14.489444117128720 0.0744
14.490005058416600 0.0768
14.490551278567612 0.0774
14.492241239397707 0.0761
14.493478894679765 0.0771
14.493711242302020 0.0775
14.495105993822714 0.0777
14.498342973341058 0.0726
14.499085883046060 0.0753
14.500823534196368 0.0784
14.501986183643861 0.0748
14.504062391636211 0.0752
14.505272641473972 0.0803
14.506995207386089 0.0754
14.509198214636823 0.0763
14.509939523248269 0.0772
14.512596059198147 0.0761
14.513058309826105 0.0725
14.515428773885402 0.0768
14.516159632749657 0.0742
14.517208309419502 0.0758
14.519807555402304 0.0772
14.520648361466494 0.077
14.521947185445839 0.0751
14.524416126428404 0.0768
14.525983353062989 0.0794
14.527375054963860 0.0747
14.527620724782508 0.0777
14.531262683578943 0.0781
14.532672730822600 0.0772
14.534162334483598 0.0759
14.535254048152456 0.0757
14.536821260514280 0.0738
14.537716779769042 0.076
14.539568912874735 0.0749
14.540791374740479 0.0743
14.543516623856753 0.077
14.544256332699042 0.0742
14.545937614419111 0.0767
14.546771875743252 0.0755
14.548433742523596 0.0752
14.550111732620351 0.0767
14.551071727827818 0.0761
14.552801800080889 0.0735
14.554923403719439 0.0781
14.555579649346903 0.0739
14.558893771710350 0.076
14.561487633369259 0.0803
14.563604194292951 0.0774
14.564553896479199 0.0775
14.566486637201569 0.0773
14.567207943952182 0.0752
14.568971263977689 0.0762
14.571167748745729 0.0761
14.573305591813069 0.0763
14.574847860135119 0.0762
14.576745211548769 0.0739
14.577905116632097 0.0797
14.580852807055003 0.0779
14.580953578140788 0.0752
14.581576062793168 0.0725
14.583631340243418 0.0735
14.585775421910654 0.0764
14.587731667258760 0.0732
14.588402307978683 0.0758
14.589930275237217 0.0743
14.593637507330044 0.0749
14.594296382914807 0.0774
14.596528637253488 0.0763
14.598237500389848 0.0772
14.599838511279136 0.0755
14.600540451485850 0.0746
14.602578631567454 0.0768
14.603977936131594 0.0749
14.605172053595062 0.0743
14.607325045596266 0.0788
14.607666391450758 0.0776
14.609639892485363 0.0739
14.610942074822328 0.0785
14.614492426006786 0.0768
14.615526478996349 0.0764
14.616518606308706 0.0788
14.618654746114521 0.0756
14.621920012779144 0.0773
14.622212934673762 0.0758
14.625509830486816 0.0749
14.625986993417333 0.0752
14.627095534361803 0.0801
14.630446419679215 0.0778
14.632139920476597 0.077
14.632944441215217 0.0762
14.633954491419940 0.0748
14.635441645635522 0.0789
14.636333645050854 0.0774
14.638661550975542 0.0773
14.640252574636746 0.0754
14.641401386351101 0.0767
14.642180333060928 0.0738
14.645036779212910 0.0755
14.646536191365000 0.0772
14.648311070808786 0.0759
14.649332342135043 0.0768
14.650184683467112 0.0772
14.651815427196976 0.0778
14.652540475853103 0.0795
14.652724368355029 0.0765
14.654698395472947 0.078
14.655556658041409 0.073
14.657569437001101 0.0731
14.658604894028670 0.0751
14.659262646957504 0.0775
14.661952140995014 0.076
14.664355311705474 0.0763
14.665701708507790 0.0773
14.666843751485642 0.0776
14.669113656617947 0.0738
14.670861788112253 0.0758
14.671570003589304 0.079
14.673282781749991 0.079
14.673959738359507 0.0736
14.676033863696198 0.0737
14.677666909931654 0.0758
14.679110612660565 0.0743
14.679678186541214 0.0769
14.682297168483050 0.0741
14.684331072269124 0.0766
14.686145768443163 0.0768
14.687448055399015 0.0751
14.689796087091937 0.0761
14.690795859201099 0.0766
14.692546187967142 0.0784
14.695371437775139 0.0747
14.696394583722553 0.0751
14.697762544471166 0.0772
14.699221790069698 0.0753
14.702214953561842 0.0747
14.702941393506720 0.0753
14.703517005022471 0.0727
14.705182196073167 0.0774
14.706660043366551 0.0743
14.708823365390939 0.0758
14.709286505812804 0.0777
14.709691452569579 0.0746
14.712824160913804 0.0744
14.714169310786195 0.0733
14.714734620967912 0.0778
14.716758557016048 0.0758
14.717991664673368 0.0764
14.719509650411590 0.0785
14.721015610287013 0.0781
14.721382784746408 0.076
14.723649589762843 0.0774
14.726325264023169 0.0767
14.727595749949069 0.0785
14.728689014403486 0.0751
14.730865594659544 0.0745
14.731404608927205 0.0744
14.733860551414830 0.0772
14.735353213617181 0.0761
14.738078467721236 0.0758
14.739888982844533 0.0749
14.741724507728525 0.0767
14.742058091073913 0.0742
14.743136676661800 0.0763
14.746258977360112 0.0787
14.747530420103784 0.0761
14.749445634508604 0.0742
14.750887250777817 0.0788
14.751584229417727 0.0785
14.753473487044513 0.074
14.754482134503995 0.0735
14.755250043933371 0.0734
14.758577839577896 0.074
14.759809214573195 0.0774
14.761251795248079 0.0759
14.762049049268336 0.0736
14.763556066571024 0.0751
14.764970398255407 0.0747
14.768257200682497 0.0755
14.769593440836124 0.0746
14.771236623482851 0.0735
14.772638334198918 0.0724
14.772816560270931 0.0738
14.775618408693912 0.0743
14.776627755329022 0.0763
14.778926703045157 0.0774
14.779915016424377 0.0759
14.782123603561542 0.0769
14.782688311434148 0.0776
14.783406805470721 0.0755
14.785115337077549 0.0789
14.787414618066011 0.0785
14.788026037187214 0.0777
14.791695030873278 0.0794
14.793145210304878 0.0765
14.794651584949847 0.0757
14.795894501215505 0.0758
14.799256311358292 0.0772
14.800039149918542 0.0766
14.801732050186734 0.0754
14.802270085561096 0.0766
14.805533602311614 0.0739
14.806856689059446 0.0759
14.807702534157016 0.0753
14.809480874224036 0.0767
14.812825346664166 0.0744
14.813608916784030 0.0753
14.814460628528126 0.0753
14.817390742101662 0.0737
14.819787108586771 0.0764
14.819975488655860 0.0746
14.821821045421212 0.0749
14.825071338415295 0.0755
14.826025823934376 0.0758
14.826811929883656 0.0731
14.829026017422558 0.0742
14.829724693753782 0.0778
14.832577873841762 0.0754
14.833555826146528 0.0771
14.835429474366707 0.0768
14.836115489174071 0.076
14.837031684239918 0.0762
14.838221758155012 0.0792
14.839576119673257 0.0766
14.840832507626208 0.0773
14.842753671940699 0.0756
14.845886383964208 0.0764
14.847024050127041 0.0726
14.847137345605640 0.0723
14.849489763845805 0.071
14.850096397355054 0.0796
14.852578738057320 0.0787
14.855100632528956 0.075
14.855553376487650 0.0741
14.857737279996989 0.074
14.858937263561220 0.0759
14.860476264710311 0.0749
14.860946188845634 0.0744
14.864998556492701 0.0753
14.865491244640657 0.0782
14.868172619168385 0.0767
14.868943175648948 0.0768
14.871411002710545 0.074
14.872558603174589 0.0768
14.874089823185335 0.0781
14.875197155125534 0.0735
14.876943236821470 0.0769
14.879485107599530 0.0757
14.881673335895387 0.0752
14.881825382949982 0.077
14.883764006404359 0.0721
14.885894463064249 0.0738
14.886153472865317 0.0759
14.888136882161319 0.0738
14.890356312227263 0.074
14.891074276062161 0.0736
14.892145061113640 0.0813
14.893611749661053 0.074
14.896944758303833 0.0749
14.897668920247636 0.0767
14.900044167667613 0.077
14.901229624762697 0.0772
14.902239213288157 0.0759
14.903775063414722 0.0767
14.905484553852414 0.0743
14.907113994261080 0.0773
14.907782976450420 0.0751
14.909421300162199 0.0743
14.911533853599090 0.08
14.913694242842311 0.0738
14.914116532175870 0.0775
14.915253137469467 0.0753
14.917577138508468 0.0749
14.920424031164352 0.0719
14.921846380668146 0.0762
14.923863027616848 0.0755
14.924367827758337 0.0753
14.925903830703122 0.0752
14.926840981830159 0.0749
14.926985678656171 0.0747
14.928534985044166 0.0733
14.930186340837729 0.0736
14.932236087087164 0.0766
14.934400890573134 0.077
14.935480755584317 0.0754
14.937762986671842 0.0751
14.939185014991489 0.0755
14.940430922303934 0.0736
14.942051525228120 0.0763
14.943479559091708 0.0763
14.944241994993126 0.0793
14.948091650247020 0.0762
14.949246252259830 0.0765
14.950788068840570 0.0788
14.952340965656772 0.079
14.953811530535503 0.0762
14.955743338721513 0.0746
14.957434309143890 0.0804
14.957953912472172 0.0765
14.960591463591566 0.0774
14.962235000163707 0.0767
14.963096984822558 0.076
14.963917287342079 0.0774
14.966142960826883 0.078
14.967227624036822 0.0738
14.968217064411407 0.0759
14.970617690634146 0.077
14.972506256309433 0.0767
14.973515638074511 0.0769
14.975896651016431 0.0772
14.978077821182332 0.0754
14.980174453243325 0.0775
14.981122577653942 0.0753
14.984142636784481 0.0754
14.985189427146560 0.078
14.986765188395491 0.0758
14.988779388617161 0.0756
14.990611987176466 0.0764
14.992264573204924 0.0773
14.993432629117564 0.0776
14.996112527997832 0.0791
14.996528720620672 0.0768
14.997161016612806 0.0748
15.000730754067437 0.0771
15.001209912917858 0.0752
15.003027597982971 0.0738
15.004297568428740 0.0782
15.004812053008537 0.0798
15.008965348776691 0.0773
15.009134102814999 0.0749
15.009866078741702 0.0788
15.012265428845538 0.0784
15.013666590712033 0.0759
15.016292713371675 0.0777
15.017547782761374 0.0754
15.018729990589881 0.0738
15.020699909237216 0.0798
15.022323793602391 0.0765
15.022618288339261 0.0776
15.024260462130984 0.0751
15.026691053389012 0.0768
15.028448904175816 0.0757
15.030019422021583 0.0755
15.030699319735792 0.0729
15.032806324914764 0.0773
15.034679471496741 0.0759
15.037393360798912 0.0751
15.040558565279133 0.0798
15.041471801784848 0.079
15.042421077261286 0.0753
15.044134268151529 0.0754
15.045820054511742 0.0759
15.047686753935508 0.0808
15.049631987007954 0.0783
15.051534542952572 0.0769
15.052594014825564 0.0764
15.055626038750319 0.0785
15.057065972801366 0.0783
15.057481083394485 0.0804
15.058292389201819 0.0763
15.059930997755298 0.0779
15.062794157736736 0.0762
15.063907176713441 0.0778
15.064955302430462 0.0771
15.067070014768214 0.0746
15.069684407229294 0.0763
15.070783621635998 0.076
15.072466502817480 0.0786
15.073472725911060 0.0766
15.074877594138092 0.0768
15.077743933362807 0.0748
15.078166385940953 0.0766
15.079970860093301 0.0769
15.080787545373770 0.0761
15.081563008544483 0.0772
15.083981303246789 0.0747
15.085758176914061 0.0754
15.086475340544766 0.0769
15.087599643765685 0.0772
15.089522438889675 0.0769
15.091911266866513 0.078
15.093192787273031 0.0751
15.094379619567315 0.0771
15.096626398240899 0.079
15.098554786820955 0.0757
15.098771549013582 0.076
15.100864246653527 0.0773
15.102212169895566 0.0778
15.102696267225797 0.0772
15.106185078937386 0.0774
15.107544052892237 0.0763
15.108469135125974 0.0788
15.109999597980430 0.0755
15.111439583231462 0.0763
15.112501924280490 0.0783
15.113419415943694 0.0778
15.115692629991976 0.0778
15.118843426827802 0.0765
15.121229289894750 0.078
15.121953661793640 0.0786
15.123886594983352 0.0792
15.126820945054757 0.0772
15.127706304815906 0.0767
15.129966525454495 0.0757
15.130794061851114 0.0772
15.133420267179416 0.0796
15.133624408720376 0.0768
15.134445641576312 0.0788
15.136601634297454 0.0764
15.138546886132229 0.0797
15.141655015735839 0.0783
15.143103123335093 0.0786
15.144287332621907 0.0781
15.145650102543918 0.0769
15.148069837378628 0.0792
15.148973217544377 0.0774
15.150792369495917 0.0807
15.151466510312957 0.0787
15.153701089766821 0.0777
15.155514135099889 0.0771
15.157165724835041 0.0775
15.158442253709390 0.0775
15.161124782518449 0.0763
15.161801423333241 0.0756
15.162485344865633 0.0809
15.164628032479449 0.0776
15.165762767825164 0.0795
15.168273961757041 0.0783
15.170099270045680 0.0775
15.171616068436181 0.0783
15.172124774528434 0.0785
15.174037864744191 0.0765
15.175930011931531 0.0778
15.177106633891418 0.0767
15.178903902280224 0.076
15.181435944862070 0.077
15.181798666654988 0.0795
15.183814070902347 0.0749
15.184063987419078 0.0776
15.185298879366085 0.0761
15.187025119102135 0.0784
15.188678334323907 0.0753
15.190828848417283 0.0769
15.193233331766548 0.0771
15.195287167887273 0.0793
15.196963013572454 0.0744
15.199015975687788 0.0753
15.200993757824349 0.0807
15.202038409582814 0.0776
15.203303029913755 0.076
15.206779337876037 0.077
15.208414776041391 0.0784
15.209630782806626 0.0757
15.210559127662211 0.0743
15.212558501363972 0.0802
15.213564962161993 0.0764
15.216625233128225 0.075
15.217535109816550 0.0763
15.218824118250440 0.0776
15.221236398628632 0.0753
15.222158708736929 0.0812
15.223515156778534 0.0787
15.224546872436195 0.0755
15.226541164110911 0.0764
15.228824778031807 0.077
15.229990415910864 0.0765
15.230337142470802 0.0768
15.233660541145390 0.0785
15.236699785371714 0.0757
15.237391890757086 0.0755
15.238255547029157 0.0774
15.240210273431488 0.0762
15.241808046403589 0.0755
15.242248446783352 0.0778
15.245165714595370 0.0763
15.246445356560184 0.0757
15.249787814719131 0.0827
15.250393569543558 0.08
15.253213558325031 0.0741
15.253721010815090 0.0744
15.255734326906998 0.0757
15.257068430384551 0.0788
15.258340587214862 0.0759
15.258681614138585 0.0794
15.261714451700540 0.0763
15.263094130645442 0.0777
15.264722773332279 0.0756
15.264842343780069 0.0786
15.265044050592877 0.0767
15.268526948411575 0.0785
15.269569726959524 0.0727
15.271758923451685 0.077
15.272262020526513 0.083
15.274533332021216 0.0776
15.275422436243471 0.0762
15.277194470501181 0.0792
15.279524973429329 0.0802
15.280747196266276 0.0783
15.281817297427089 0.0775
15.283203617250040 0.0761
15.284207982065743 0.0733
15.285799322297645 0.0763
15.286272610028085 0.0787
15.287652509403909 0.0788
15.290472623512114 0.0782
15.291068195932523 0.0748
15.291882728106946 0.0789
15.296569968689210 0.0788
15.297213246986523 0.0776
15.298479847860461 0.0782
15.299880709916641 0.0765
15.301343571180345 0.0768
15.303443938050334 0.0766
15.304035107710598 0.0794
15.306377086888627 0.0771
15.307318306339470 0.0788
15.309141995513340 0.079
15.312307783513559 0.0763
15.313308704800647 0.0762
15.314557204015880 0.0778
15.315421899367308 0.0778
15.317547169888153 0.0787
15.320176737199031 0.078
15.321510074455539 0.0757
15.322717023080038 0.0765
15.325022122871138 0.0798
15.325519445876861 0.0754
15.328732353617493 0.0788
15.329373584608534 0.0796
15.331784704100986 0.0783
15.333765084403856 0.0789
15.336531471499850 0.0767
15.337893762315158 0.0806
15.339137954110651 0.0783
15.342762790441785 0.0764
15.343720861900110 0.0786
15.344262048361418 0.0791
15.345464507336557 0.0784
15.347728493135225 0.0763
15.348500348748624 0.0782
15.350416462580634 0.0764
15.351993150099151 0.0753
15.355054556486424 0.0756
15.355916321646339 0.0731
15.357113415816903 0.0805
15.359609094030686 0.0767
15.360753899794014 0.0791
15.363935917958164 0.0765
15.365138653887628 0.0737
15.368092720403064 0.0762
15.369429247603906 0.0793
15.371778648269654 0.0751
15.372653554818980 0.08
15.376319207053646 0.0815
15.377556665207321 0.0789
15.377992991013079 0.0773
15.380494062803566 0.08
15.380696085401368 0.0766
15.381336454618886 0.0782
15.383393053608184 0.078
15.385101587997349 0.0785
15.387004783717183 0.0779
15.388317424581562 0.0781
15.389943119655976 0.0774
15.391546823646818 0.0778
15.392370040300127 0.0789
15.393283153506292 0.0788
15.394555038049202 0.0802
15.398070525177856 0.0791
15.399002472238346 0.0788
15.400265756868059 0.0798
15.400767011345952 0.0778
15.402895884670283 0.0786
15.403408613009814 0.078
15.406005313211418 0.0773
15.407033438341125 0.077
15.409524519449167 0.0788
15.411492412118493 0.0749
15.412268413417598 0.0773
15.413807520997878 0.0789
15.414543307303148 0.075
15.415709105133963 0.0777
15.416709201065675 0.0798
15.420301457412581 0.0762
15.421648103659026 0.0767
15.423576648340795 0.078
15.424556527664910 0.0809
15.424743040123033 0.0765
15.428410725368630 0.0807
15.430510839493868 0.0779
15.430668707019477 0.0782
15.433585960586820 0.0784
15.434539394847263 0.0804
15.436515714551993 0.08
15.437565338352352 0.0789
15.439040128631110 0.0814
15.439960573289547 0.0756
15.440591228440288 0.0788
15.441016788478972 0.0792
15.442681888019347 0.079
15.444468015010006 0.0778
15.445059982654090 0.0798
15.446639221686489 0.081
15.448469598732421 0.0798
15.449387883184459 0.079
15.452811659263533 0.0793
15.454895081594639 0.0782
15.455944405930763 0.0782
15.457440474323716 0.0785
15.459947626024279 0.0767
15.460966817610901 0.0787
15.463183748577965 0.0802
15.463655627304195 0.0787
15.464945334117862 0.08
15.467096595213784 0.0795
15.467560663821368 0.077
15.467751247457993 0.0787
15.468282554014447 0.0798
15.471882508945505 0.0785
15.472232453883743 0.0804
15.475011499538201 0.0777
15.478061399451313 0.0776
15.480426115996009 0.079
15.480940783472500 0.0813
15.482378869346801 0.0778
15.483915745922957 0.0795
15.484962353261642 0.0805
15.485908681084091 0.0801
15.487596494956778 0.0819
15.488328496587560 0.0806
15.491323861980375 0.0787
15.491500842000812 0.078
15.494266401514423 0.0801
15.494821622587679 0.0769
15.495540783846927 0.08
15.496680406864444 0.0774
15.500402943478637 0.0756
15.501962857072904 0.0814
15.503717230590736 0.0815
15.504254591406681 0.0791
15.507142657534130 0.08
15.508097998204791 0.0821
15.508309400665347 0.0763
15.509616740011603 0.0777
15.511038882387856 0.0795
15.512682730653994 0.0825
15.514868704736649 0.0798
15.516991037252097 0.0794
15.518119130741550 0.0805
15.519094198539266 0.0806
15.520597527650812 0.0792
15.522441165481071 0.0768
15.524354329755113 0.0796
15.525629946871772 0.0779
15.526755071455677 0.0791
15.527197011522903 0.0834
15.529154475567880 0.0782
15.530804648037222 0.0767
15.533050065099317 0.0783
15.535638916241945 0.0807
15.536104658557349 0.0806
15.538218174629103 0.079
15.540798834018240 0.0807
15.542393686738235 0.0811
15.543130162435189 0.0808
15.544074269494924 0.0816
15.546556726986385 0.078
15.547881520261544 0.0816
15.548978484683101 0.0769
15.550446214403991 0.0782
15.552583813586114 0.0814
15.553763995787273 0.0803
15.556348514018113 0.0773
15.557702713028377 0.0781
15.558893820363100 0.0787
15.561139163090280 0.0774
15.562720240764627 0.0814
15.564453220463248 0.078
15.565720537338233 0.0811
15.566151968548143 0.0792
15.567633259555844 0.0793
15.568436457880161 0.0799
15.570239486135302 0.0801
15.573370344647680 0.081
15.574297140124784 0.0763
15.575494624355693 0.0778
15.579152797886714 0.0756
15.579680448231185 0.0772
15.580895597848288 0.0768
15.582971447888186 0.079
15.584034513621081 0.0784
15.585185661276576 0.0802
15.586608616759619 0.0822
15.586765223913622 0.0778
15.587311835294832 0.0798
15.590342698047252 0.0797
15.592187699578377 0.0808
15.593988168839951 0.0793
15.594620678096996 0.0799
15.596800229507007 0.0782
15.599820829650501 0.08
15.600087048868632 0.0818
15.602305339645554 0.0792
15.603382619236374 0.08
15.604598618123692 0.0824
15.605735054283858 0.0773
15.608058357721580 0.081
15.609682960644426 0.0808
15.610307807696300 0.0795
15.611271292462348 0.0805
15.613638437756117 0.0804
15.614626471015825 0.0789
15.615276159808921 0.0774
15.616531364857142 0.0779
15.618931943153370 0.0786
15.621057145942789 0.0775
15.622269743210575 0.0766
15.624674853890209 0.0774
15.624982500129505 0.0823
15.626525911370733 0.0819
15.628242753273570 0.0794
15.629755875383799 0.0806
15.631405155244845 0.0784
15.632976312196911 0.0789
15.633817350286185 0.078
15.635367303551259 0.0785
15.636158769164769 0.08
15.638425639710809 0.0791
15.640466095485964 0.0774
15.641817433080501 0.0818
15.644210932899213 0.0812
15.644485487901388 0.0798
15.647263736838243 0.082
15.649989589076739 0.0799
15.650677841836139 0.0788
15.652339179007825 0.0804
15.654040727534593 0.081
15.656214449517266 0.0851
15.657060216080598 0.0795
15.658046979081142 0.0809
15.659576055735327 0.0813
15.660134176491194 0.0809
15.663227818986721 0.0786
15.665325125115283 0.0832
15.668117904734777 0.0783
15.671088073647727 0.0788
15.671532783752651 0.0781
15.673234234225088 0.0773
15.674782917515508 0.0842
15.675716785492646 0.0786
15.677889157802118 0.0812
15.678319243530181 0.0775
15.678913517913463 0.0771
15.680482221864077 0.0814
15.681013945821732 0.0808
15.683631411873186 0.0811
15.685909276713295 0.079
15.688505813683923 0.0801
15.690081818460364 0.0805
15.692260041643602 0.0801
15.694668616979540 0.0775
15.694781041712252 0.0808
15.695577486626151 0.079
15.696960706296002 0.0746
15.698931049658801 0.0781
15.700967143524416 0.0796
15.702304447099941 0.0798
15.705121430637995 0.0817
15.706688286341246 0.0776
15.707800290973385 0.0793
15.709653081301196 0.0792
15.711534488274491 0.082
15.711838511090578 0.0766
15.713516676275093 0.0781
15.714734467985197 0.0781
15.717653689088257 0.0796
15.718411872318949 0.0806
15.719595350900786 0.0821
15.720738912785812 0.0783
15.722853735034228 0.0805
15.724540918818127 0.0811
15.726639850627359 0.0796
15.727655150858096 0.0806
15.730049395238925 0.0829
15.730869819020306 0.0791
15.732927619593410 0.0811
15.735053888777733 0.0792
15.735456041525962 0.0796
15.737335455672868 0.0779
15.739442790254971 0.0789
15.739965746855292 0.0815
15.742300945288138 0.0774
15.744275534798934 0.0812
15.744386446574364 0.079
15.746712510918643 0.079
15.748001475441013 0.0792
15.750538193707149 0.0792
15.751233318315800 0.0803
15.753539434463335 0.076
15.754328487839388 0.0785
15.755080916282479 0.0814
15.755882958686957 0.0817
15.758615124877691 0.0832
15.759718190262953 0.0789
15.760980583821762 0.0794
15.763531549532548 0.077
15.765011946893310 0.0792
15.766314104401291 0.0814
15.766844768801192 0.0806
15.767304406459820 0.0808
15.770225230780655 0.0823
15.770837149789353 0.0796
15.772455566826709 0.082
15.773684070960185 0.0833
15.776971474572326 0.079
15.779091010451683 0.0809
15.779482896010201 0.0818
15.781184085891114 0.08
15.783656463503750 0.0795
15.784832745064049 0.0804
15.786961275611167 0.0783
15.788686221916974 0.0825
15.790604446798783 0.0804
15.791455204576879 0.0843
15.792906616392891 0.0804
15.794783275379896 0.0803
15.795797257269893 0.0799
15.796503435750207 0.082
15.797853574588121 0.0802
15.799669030789682 0.0809
15.802709573134930 0.0812
15.803165546966756 0.0841
15.804771223223545 0.0818
15.805583149040924 0.0803
15.806620820081237 0.0783
15.807301487630076 0.08
15.809266479189233 0.0782
15.810606096757505 0.0788
15.813604504910924 0.0831
15.816682792903606 0.0792
15.817635803054998 0.0824
15.818181793241356 0.0788
15.820918631546158 0.0791
15.821231667763616 0.08
15.823792881911354 0.0826
15.825889378366540 0.0817
15.826562446166674 0.082
15.828428981836257 0.0798
15.829179544805024 0.0834
15.830624636534118 0.0799
15.832952106831776 0.081
15.834319253558242 0.0813
15.837105302490841 0.0819
15.838053261371115 0.0813
15.839220073470155 0.0819
15.840648532307904 0.0811
15.843007911584580 0.08
15.844326628682282 0.08
15.845540383342131 0.0809
15.846894231309021 0.08
15.847475745189049 0.0784
15.849749912202176 0.0806
15.851486475436747 0.0796
15.852707575266011 0.0804
15.854915220395890 0.0808
15.856617269477095 0.082
15.858593140386544 0.0839
15.859994554367315 0.0835
15.861594479084824 0.0817
15.862088842652463 0.0811
15.865277626241772 0.0799
15.867693324938967 0.0812
15.868171313868201 0.0794
15.870936436281754 0.0802
15.872854237506425 0.0775
15.873331571114036 0.0773
15.875618622577937 0.08
15.876767890761725 0.0809
15.878274705566884 0.082
15.879145351400416 0.0792
15.881028652397102 0.0808
15.881302898994932 0.0811
15.883691003831695 0.0775
15.884580575565698 0.0828
15.886735162759134 0.0773
15.890116193545708 0.0812
15.890678323258024 0.0845
15.891908600812998 0.0799
15.894178000027010 0.0794
15.894460682871014 0.0819
15.896203443415949 0.0796
15.896751292321897 0.0829
15.900647697033296 0.0828
15.901303137146687 0.082
15.903175024877605 0.0821
15.905246657639472 0.079
15.908202957159542 0.0799
15.909365123247872 0.0816
15.910348338125672 0.0809
15.912212083870612 0.0837
15.915662984587277 0.0835
15.916700274488402 0.0833
15.918057821982487 0.0822
15.918388711330538 0.079
15.921866543605924 0.0783
15.922517968368266 0.0809
15.924251147078293 0.0795
15.925082961933642 0.0809
15.927026929198982 0.0791
15.929121858757854 0.0809
15.929882049709390 0.0798
15.930101149275615 0.0789
15.931981798430662 0.0801
15.934893178453914 0.0826
15.936906657858241 0.0797
15.938980453548526 0.0784
15.941483532205778 0.0803
15.942017991834865 0.081
15.944586207085969 0.0824
15.944863612956562 0.0823
15.947060456275638 0.0822
15.949749165613500 0.083
15.949958507159090 0.0797
15.952119239204420 0.0805
15.954026028108430 0.081
15.954929575797971 0.0816
15.957836295759780 0.0819
15.959099617117133 0.0846
15.960238540244333 0.0803
15.961747770078677 0.0799
15.962200904271238 0.0799
15.965660441853348 0.0796
15.966444801438074 0.0789
15.968039796773713 0.0795
15.969082213811012 0.0785
15.969873684758463 0.0813
15.971754317624889 0.0797
15.973287295413360 0.0812
15.974749309726791 0.0822
15.976992345735885 0.0814
15.978048319439997 0.0791
15.979079564848073 0.0808
15.981506859783003 0.0806
15.983623212755953 0.0802
15.984056678683114 0.0807
15.987508281011907 0.0852
15.987983052354510 0.0826
15.988368577615981 0.083
15.991739253933995 0.0805
15.993060489759989 0.0817
15.994838528513126 0.0812
15.995869715256100 0.0829
15.998481595487956 0.0796
15.999441062425833 0.0824
16.001029895079167 0.0808
16.002176384958819 0.0852
16.003628240597969 0.0812
16.005001323160990 0.0827
16.005621287940119 0.0811
16.008295279799292 0.0825
16.009696699535308 0.0817
16.011014756564570 0.0811
16.012964064184693 0.0794
16.014297500514434 0.0801
16.015342173603017 0.0831
16.016310588186421 0.0812
16.017976387416244 0.0801
16.019328580944030 0.0817
16.021087673537192 0.0814
16.023149544045182 0.0785
16.023620682370808 0.0824
16.024512227675803 0.0821
16.026623014743539 0.0801
16.028713272987876 0.0803
16.030502996423550 0.0829
16.032255418269465 0.0794
16.032438246272385 0.0816
16.037386345620565 0.0788
16.038423119186106 0.0832
16.039110341347847 0.0787
16.041699510778663 0.0775
16.042178855334594 0.0808
16.044122056603406 0.084
16.045306406914776 0.0811
16.046792898861234 0.0805
16.048270750088928 0.0817
16.048580261366244 0.0804
16.052640310327323 0.0815
16.053558376030608 0.0823
16.056641556446813 0.0797
16.057107170225503 0.0793
16.057934693851511 0.0789
16.059614684621511 0.0843
16.060358722222382 0.0795
16.062718914003110 0.0831
16.063227106261387 0.0828
16.063971687604610 0.0813
16.065914500053847 0.081
16.067528554112876 0.0799
16.071578320293117 0.0833
16.072369272808380 0.0814
16.074442394060014 0.0816
16.075561067540754 0.0788
16.077706154531828 0.0819
16.079272044033672 0.0796
16.079722436465193 0.0804
16.082873225124104 0.0819
16.083548598969578 0.0803
16.085164061009483 0.0828
16.087270654275862 0.077
16.088142150025984 0.0801
16.089090966975235 0.0863
16.091814900468176 0.0788
16.093565355482017 0.0787
16.094818094931242 0.085
16.096142610656681 0.0797
16.096848436805036 0.0823
16.099605756147952 0.0826
16.100380265324045 0.0826
16.102686015644888 0.0822
16.104569581552376 0.0792
16.106868940469894 0.0813
16.108900900612319 0.0808
16.109890967234534 0.0826
16.110593863248802 0.0841
16.110649339074982 0.081
16.111654755112639 0.0826
16.113411619993993 0.0807
16.116228686541326 0.0805
16.116456731056363 0.0791
16.118336593960592 0.0828
16.121642740621070 0.0824
16.122765802058279 0.082
16.124720215038373 0.0815
16.126045471252663 0.0843
16.126838018372890 0.0817
16.129081351811575 0.0816
16.130058704468468 0.0833
16.132521975127208 0.0845
16.133105185889676 0.08
16.135223563696542 0.0804
16.137318495386808 0.0833
16.137969632142525 0.083
16.138690014012727 0.081
16.139962063283164 0.0816
16.143284986345076 0.0809
16.143756235368166 0.0826
16.144628283252235 0.0799
16.146921059328552 0.0816
16.148919780489056 0.082
16.151181184167058 0.0828
16.152618719023938 0.0819
16.153463460803483 0.0798
16.155411360351533 0.0828
16.156539071766812 0.0843
16.157826584896814 0.0793
16.161764674841177 0.0845
16.163514320340994 0.0834
16.164454914150898 0.0832
16.165348707261220 0.0842
16.166101634195588 0.0796
16.169146308464608 0.0807
16.169955506675436 0.0811
16.172122523096480 0.0844
16.174021248274602 0.0822
16.175454827319626 0.0821
16.177837291306464 0.0799
16.178179870943712 0.0811
16.179730678466225 0.0832
16.181511371535859 0.0799
16.184630598210997 0.0834
16.185153760944658 0.0797
16.186348651924312 0.0816
16.188507262727665 0.0808
16.190902964860026 0.0827
16.191848993400381 0.0796
16.192860000413340 0.0834
16.193853972951029 0.0831
16.195913313146900 0.0837
16.196776105990097 0.0798
16.198755743765123 0.0782
16.199335022936289 0.0841
16.201623014904719 0.0794
16.202607196420423 0.0799
16.204614130446252 0.0815
16.205148112049837 0.0828
16.205667815079373 0.0833
16.208219499889218 0.081
16.210011297971821 0.0822
16.211118091291564 0.0827
16.211934394064460 0.0842
16.214921961180835 0.0805
16.218304184723852 0.0819
16.220491749894727 0.0824
16.221779721446744 0.0792
16.222725187441785 0.0812
16.224030594638869 0.0834
16.225831908305086 0.0814
16.227954716703042 0.0819
16.228925511252044 0.0809
16.229658252457657 0.0845
16.231285255451972 0.0835
16.232042284895989 0.082
16.233514872195471 0.0854
16.235158446690740 0.0802
16.236401874485420 0.0823
16.238843003931454 0.0806
16.241134550804137 0.0788
16.241650472108187 0.0849
16.242813054484557 0.0847
16.244524403785114 0.0783
16.245079172815529 0.0795
16.247294382952987 0.0813
16.247887177581688 0.0853
16.248770106785994 0.0801
16.250156695176241 0.0801
16.251703256199868 0.0833
16.253146816052585 0.0847
16.253672045091264 0.0858
16.257940037665367 0.0807
16.259529477902603 0.0839
16.260043713519867 0.0831
16.261415820985608 0.0788
16.263003137789035 0.0832
16.264274396184302 0.0839
16.265697069274225 0.0827
16.267301791002808 0.0786
16.269270671721593 0.0816
16.271070200493522 0.0806
16.272282986169110 0.0817
16.273655979156455 0.0845
16.276010087318102 0.0848
16.278583083873496 0.0815
16.278958016195812 0.0846
16.279361604022448 0.0822
16.282194920326297 0.0823
16.282832812918649 0.0823
16.284266418435344 0.0826
16.285351066931355 0.0814
16.287719831833876 0.0836
16.289462233480759 0.0851
16.290051664471189 0.0838
16.291805619685963 0.0828
16.294120687693098 0.0836
16.295667251439422 0.0827
16.296176466691360 0.0821
16.299196870196258 0.0828
16.300354762087775 0.0804
16.303067254744647 0.0817
16.305323331435744 0.0794
16.306019775404195 0.0824
16.307921260564438 0.0828
16.309623403854921 0.0811
16.309934872873349 0.0822
16.311492378259214 0.085
16.313299852090186 0.0857
16.315149882509580 0.0825
16.315330721868424 0.0838
16.316374541343375 0.0816
16.318654723424007 0.0811
16.321550024366537 0.0846
16.321887960379460 0.0813
16.323165908800068 0.084
16.325909863293699 0.0852
16.326390389929870 0.0845
16.328505889965122 0.087
16.328543896406885 0.0803
16.331046766487894 0.0797
16.331536992423537 0.0844
16.333925008923643 0.0845
16.336110053914719 0.0815
16.336345582043521 0.0828
16.337919915305747 0.0807
16.340111688503907 0.0822
16.340409364679591 0.0803
16.342241768367131 0.0816
16.343433822578820 0.0825
16.345554573292809 0.0837
16.347064072258036 0.0833
16.348586532911295 0.0844
16.350973733017984 0.0835
16.353265765816033 0.083
16.354991147106382 0.08
16.355658661332324 0.0829
16.358537694023426 0.0833
16.358741146858087 0.0817
16.361258661590067 0.081
16.362179411761826 0.0821
16.363903540832933 0.0813
16.365471028139677 0.0835
16.366251096320475 0.0802
16.370720451049088 0.0812
16.372021223533686 0.0787
16.373111009100661 0.0859
16.375471247960732 0.0838
16.377136110359896 0.0806
16.377704527254920 0.0822
16.378453635773134 0.0842
16.380995740823078 0.0833
16.382396511443012 0.0827
16.383476782092547 0.0823
16.386748901769099 0.0817
16.387388126888030 0.081
16.389215153580238 0.0844
16.390812261622738 0.0821
16.391980551568253 0.0801
16.393241752945755 0.0851
16.393882984856219 0.0824
16.394270040728966 0.0811
16.396702019148965 0.085
16.397271820715435 0.0812
16.399812424947051 0.0807
16.401939706152096 0.085
16.402979287893533 0.082
16.405201356334626 0.0821
16.405750668936989 0.08
16.408591197409496 0.081
16.409367178363258 0.0831
16.411227149450720 0.0824
16.411829047929544 0.083
16.414406354502326 0.0859
16.416698542367588 0.0828
16.417481617722490 0.0815
16.420204894899239 0.0833
16.420648651618688 0.0847
16.424974014376033 0.0822
16.426031462947012 0.0824
16.427110182806981 0.0815
16.428047346300968 0.0825
16.430421730183284 0.0803
16.430542727774629 0.0816
16.432778029911486 0.0844
16.433194761330274 0.0839
16.436230194900862 0.0816
16.436741966782677 0.0822
16.437056684782210 0.0821
16.440170673603312 0.0831
16.441142001159363 0.0829
16.444683734422501 0.0821
16.445063496898328 0.0832
16.447661395313002 0.0836
16.448402661724476 0.0836
16.451210783276974 0.083
16.451535480530143 0.0829
16.454421211196930 0.0826
16.456967565437299 0.0822
16.457657185535734 0.0816
16.458730910912507 0.0807
16.461194392641520 0.084
16.463722284487144 0.0834
16.464297321937867 0.0821
16.465384140342380 0.0824
16.466253091755490 0.0833
16.468206353487869 0.0816
16.469559354527505 0.0812
16.470462748984719 0.0831
16.471156867357276 0.0849
16.473959635152042 0.0827
16.475126716416614 0.0825
16.476880626418193 0.0838
16.477842085449669 0.0821
16.478778993173393 0.0798
16.480818004620119 0.0865
16.484094160684215 0.0822
16.484436019410609 0.0822
16.485433163166974 0.0811
16.486621100879425 0.0856
16.488059956948288 0.082
16.489828201950591 0.0838
16.490663469386003 0.082
16.491330465653210 0.0826
16.492693738361282 0.0831
16.497037945007499 0.0831
16.498193074951679 0.0839
16.498646100375403 0.0834
16.499563609738161 0.081
16.502560556103546 0.0846
16.503328369896987 0.0807
16.505696126294769 0.0843
16.508778582329867 0.0847
16.509368972679535 0.0828
16.510849415123367 0.0859
16.511975321242303 0.0849
16.512231131706571 0.0836
16.513994603671353 0.0827
16.515075426353324 0.0812
16.516303969860402 0.0831
16.516854041378480 0.084
16.518697219676216 0.0825
16.519595862949981 0.0817
16.523344228419631 0.081
16.523656777804455 0.0806
16.525398013169465 0.0837
16.526618472370831 0.0815
16.528245102847958 0.0819
16.529529303517226 0.0855
16.532370859994451 0.0813
16.533060400875609 0.0848
16.534903727354124 0.0807
16.538824670276714 0.085
16.540479740706065 0.0853
16.541286812487172 0.082
16.542433071948949 0.084
16.543411428833650 0.0833
16.544651621683101 0.0812
16.545489522189609 0.0835
16.547085632141112 0.0801
16.548614519596498 0.0856
16.552499584518049 0.0817
16.552780344987969 0.0782
16.553956914375387 0.0827
16.554912155514351 0.0848
16.556429211573640 0.0829
16.559376799551753 0.0843
16.559968827208550 0.0857
16.562243425312506 0.083
16.562800746716807 0.086
16.563959364030357 0.0815
16.566289961272041 0.0854
16.566782946412122 0.0831
16.568596380040820 0.0831
16.569140028338591 0.0852
16.571114297197862 0.0841
16.573137994658492 0.0852
16.574428606119376 0.0818
16.574999955102413 0.0843
16.576720123628345 0.0845
16.578620877591447 0.0819
16.580057053244140 0.0812
16.581739917482821 0.0838
16.583056597153703 0.0819
16.585480333596731 0.0829
16.585954762733763 0.0829
16.587467424420769 0.0821
16.588569286014405 0.0843
16.589138361319709 0.0815
16.592882245492465 0.0822
16.593989483949663 0.0855
16.596495235122351 0.0827
16.598397454859427 0.0814
16.599113086705771 0.0827
16.599515841305202 0.0825
16.602814586257775 0.0839
16.605124060383538 0.0848
16.606422040748942 0.0835
16.607398299351040 0.0834
16.608870908474902 0.0807
16.610244154549605 0.0842
16.611239291359887 0.0844
16.613081414249748 0.0828
16.614563881274972 0.0823
16.616158650640212 0.0839
16.617394001841966 0.0832
16.617763345829665 0.0823
16.620172290678784 0.0866
16.621549120239429 0.0858
16.623555935919676 0.0818
16.626375886680904 0.0851
16.627008570461079 0.0819
16.628378517011470 0.0865
16.630943384416991 0.0852
16.631667567432437 0.085
16.633610250131717 0.086
16.633879564904177 0.0831
16.635609066569899 0.0838
16.637321147763153 0.0817
16.640453442650792 0.0864
16.641301620032834 0.0848
16.643408265621108 0.0828
16.643678087818255 0.0853
16.644693626235949 0.086
16.644924096566246 0.0831
16.647314088874111 0.0811
16.649351576136159 0.0842
16.650829962926633 0.0855
16.653795315145981 0.0838
16.655975194734022 0.0849
16.657439886401573 0.0831
16.658157658669815 0.0837
16.661099345734485 0.0842
16.662110166423599 0.0865
16.663067267998400 0.0828
16.664110926785913 0.0839
16.667068116146638 0.0853
16.668201253132626 0.0848
16.671792767303749 0.0855
16.671887412097206 0.0829
16.673949028308808 0.0854
16.674347697687740 0.0857
16.676535455238586 0.0824
16.677745425197340 0.0824
16.678857842582325 0.0826
16.679251337312291 0.083
16.682422016526122 0.0833
16.682542637487558 0.082
16.683840701002033 0.0851
16.685054811269350 0.0847
16.686899664064622 0.0855
16.687738342116816 0.0837
16.688965766234777 0.0822
16.691861831055842 0.0843
16.692246364871171 0.0824
16.693895208666980 0.0844
16.695637661327677 0.0839
16.698638077011520 0.084
16.698654828397128 0.0837
16.700465140129026 0.0856
16.701665054172626 0.0851
16.704740416094513 0.0825
16.705055167971047 0.082
16.708458129605894 0.0867
16.709301665676396 0.0846
16.710234169973649 0.0829
16.712720281393540 0.0848
16.713150552647871 0.082
16.715872378317410 0.0816
16.718576499645636 0.0833
16.718891616056180 0.0823
16.721721962377799 0.0842
16.722373592928840 0.087
16.723082060830894 0.0858
16.725051491399334 0.0847
16.727465954712226 0.085
16.727913434126858 0.0853
16.729562798114475 0.0828
16.730795422912660 0.085
16.733010035851763 0.0847
16.733516687727864 0.0858
16.735338627438793 0.0866
16.736639360403768 0.0864
16.737052017269114 0.0869
16.738641300380149 0.0842
16.740564259697113 0.0832
16.744228198887036 0.0839
16.744968107433944 0.0834
16.745486373678460 0.0871
16.746969431413998 0.0864
16.748096646022645 0.0821
16.749861789580066 0.0854
16.751604903326474 0.0831
16.752177399880370 0.0832
16.754364804041234 0.0839
16.755780820203441 0.0834
16.757340214091279 0.0836
16.758729933257190 0.0844
16.760352279742865 0.0825
16.762161024753581 0.0835
16.763784763613447 0.0819
16.765846148110626 0.083
16.766369734698035 0.0857
16.769495663999848 0.0829
16.769926665693742 0.0871
16.772110960405108 0.0827
16.773451000924979 0.0878
16.774821850531712 0.0836
16.776643145846268 0.0881
16.778354504298076 0.0855
16.779548191679325 0.0839
16.781058457309339 0.0832
16.781909161071720 0.0819
16.783701027719882 0.0859
16.786432495709686 0.0848
16.787967183373521 0.0856
16.789639601203071 0.0834
16.790553956936545 0.0819
16.791942964227786 0.0842
16.793552397473590 0.0847
16.796707407180019 0.0853
16.798578751518217 0.0831
16.798835743154079 0.0866
16.801888428173548 0.085
16.803891858803340 0.0848
16.804175683922754 0.0857
16.804609775393203 0.0854
16.805776014647897 0.082
16.807755100895321 0.0865
16.809926617719366 0.0853
16.810870432990662 0.084
16.811380451057040 0.0821
16.813129086612427 0.0872
16.814878196567825 0.0838
16.816188561925475 0.0837
16.816811612221173 0.0865
16.819696496869511 0.0832
16.821928244294376 0.0824
16.822820288993423 0.0842
16.823562720899691 0.0844
16.823972666249418 0.0856
16.825953320878501 0.0861
16.829089024677916 0.0846
16.829361923015068 0.0837
16.830275372516020 0.083
16.831625939688294 0.0869
16.833630462535119 0.0836
16.835587235262619 0.0852
16.837254897396260 0.0868
16.838292215670709 0.0837
16.840935462120083 0.0823
16.841577967839768 0.0878
16.843016622996757 0.0883
16.843751628135045 0.0834
16.844126618153066 0.0857
16.846685698763348 0.0858
16.847901528061321 0.0828
16.849626479728755 0.0853
16.850626327598864 0.0867
16.852180739750658 0.0851
16.853842253508287 0.0853
16.855895026900388 0.0823
16.857792775332634 0.0857
16.859120321582832 0.0852
16.860000377229866 0.0845
16.861361443752468 0.0845
16.863349552666286 0.0832
16.865149212540238 0.0863
16.865498860672179 0.0847
16.869271308836872 0.086
16.870064542432608 0.0847
16.872983790520916 0.0845
16.873550567205434 0.0861
16.875069245728017 0.0858
16.876522960593846 0.0843
16.878098260866896 0.0852
16.879712440847509 0.0879
16.880792540604940 0.081
16.883586335406630 0.0854
16.884192211068367 0.0843
16.886716589131613 0.0852
16.887912608603031 0.0856
16.889334959456740 0.0857
16.889583783479360 0.083
16.892480757746061 0.0879
16.894529178207360 0.0827
16.896011031467101 0.0838
16.898115269712797 0.0859
16.899896451868727 0.0829
16.902361707277255 0.0882
16.903328535377227 0.0832
16.904712628359444 0.0861
16.906024013795225 0.0857
16.906747027169672 0.0859
16.908061855238810 0.0859
16.909205291698132 0.0847
16.910088914996958 0.087
16.910658320632372 0.0876
16.912416303291732 0.0886
16.914801950619665 0.0854
16.916386543963593 0.0867
16.918099729765277 0.0841
16.918761376343074 0.0851
16.921043540545629 0.0851
16.923214994636592 0.0843
16.924658230205829 0.0865
16.926201341739020 0.0856
16.926960200896918 0.085
16.930849452828333 0.087
16.932511555250517 0.0874
16.932901042151450 0.0852
16.935004890487008 0.0846
16.936996489785496 0.087
16.937741572706528 0.0862
16.938992443776343 0.0844
16.941158133051104 0.0868
16.941814654358947 0.0868
16.942860613766847 0.0865
16.946016701417392 0.0859
16.946603488024078 0.0838
16.947607527285506 0.086
16.949503146702281 0.0857
16.949913326918089 0.0843
16.950559491853085 0.0849
16.951386688136321 0.0868
16.953455287490144 0.0868
16.956275579037047 0.0831
16.957493334627326 0.0855
16.958799878300283 0.0886
16.961101629449463 0.083
16.962830424970491 0.0861
16.964788808105403 0.0852
16.968889767572552 0.0838
16.969111886877567 0.0855
16.969965995153000 0.0829
16.970425607839296 0.0885
16.972855597929822 0.086
16.974228554084718 0.0853
16.974904255767882 0.0841
16.976739010864481 0.0872
16.977921649802720 0.0873
16.979788526999862 0.0862
16.980524189245251 0.0859
16.984218892170905 0.0864
16.985227923037343 0.0852
16.985729189672139 0.0861
16.987124672960171 0.0859
16.987881537648107 0.0851
16.988837278488482 0.0856
16.990509980302825 0.0858
16.992102193745989 0.0877
16.992973532356235 0.0839
16.993475075459006 0.0825
16.995977186784685 0.0875
16.998419909364685 0.0842
16.999057674905810 0.0845
17.001943627745916 0.0829
17.003388389321039 0.0854
17.003867056551911 0.084
17.006150291354775 0.0872
17.006798319974827 0.0874
17.007575642971258 0.0847
17.008599438022710 0.0861
17.010318369180084 0.0843
17.012653991618883 0.0848
17.014254260034541 0.0845
17.015594869302898 0.0837
17.017024623314189 0.0841
17.020248779814512 0.0842
17.021471616711963 0.0892
17.021945029406542 0.0881
17.023239640085482 0.0864
17.025963164306951 0.0849
17.026485267530205 0.0847
17.027573113701827 0.0846
17.028855865928229 0.0831
17.030733181271842 0.0843
17.032568734238389 0.0834
17.033596219706915 0.0849
17.036198252141521 0.0839
17.036700573919148 0.0848
17.038681236344676 0.084
17.040041570332068 0.0857
17.041494459223944 0.0841
17.044472080359817 0.083
17.045521559217793 0.0871
17.045849886740953 0.0852
17.048070376174913 0.0813
17.050436300380266 0.0861
17.051085573760602 0.0837
17.052159332524489 0.0869
17.053779566306488 0.0875
17.056420088380033 0.0854
17.057746318699106 0.0856
17.059946159867945 0.0851
17.060239962172655 0.0833
17.062585933646801 0.0881
17.063596446426132 0.0831
17.066341978380425 0.0859
17.067412415801694 0.0869
17.069995490913747 0.0857
17.070363691841170 0.0849
17.071921765727495 0.0828
17.073136228563577 0.0896
17.076298125784632 0.0872
17.077898090816397 0.0864
17.078965784608762 0.0852
17.080641147510377 0.0867
17.081609349710551 0.0842
17.083289385131113 0.0871
17.083859339422752 0.0842
17.084844388429183 0.086
17.087193653272916 0.0857
17.089431325783881 0.0877
17.091071728536075 0.0859
17.091688055916372 0.0845
17.093550361220714 0.0873
17.096579366138887 0.089
17.096769042688297 0.0839
17.097740655008185 0.0851
17.098518700503906 0.0819
17.101248385685512 0.0828
17.103353534365567 0.0827
17.104064683547271 0.0848
17.106209527441315 0.0827
17.106910056374304 0.0844
17.108209882101860 0.0871
17.110278208492502 0.0847
17.110653692060751 0.0884
17.112514939408886 0.0843
17.113435810897936 0.0853
17.114929420714915 0.0868
17.117307310131711 0.0861
17.117576303329908 0.085
17.120184795188873 0.0837
17.120924769839593 0.0888
17.123301661559935 0.087
17.124542388533914 0.0839
17.125347276034312 0.0871
17.128286074202297 0.0848
17.129245338398231 0.0878
17.130445791332090 0.086
17.132260956106158 0.0841
17.133513826839280 0.0861
17.135679757597391 0.0856
17.136800457412523 0.0849
17.138098558616477 0.0842
17.138739905105076 0.0824
17.142249451683661 0.0857
17.143705448290390 0.0885
17.145493551153670 0.0871
17.147609215004451 0.085
17.150349721121518 0.0852
17.150672358402321 0.0852
17.153863745399903 0.088
17.153984604721405 0.0824
17.156201367115834 0.085
17.157768366378285 0.0863
17.159567783214811 0.0868
17.161691284151356 0.0845
17.163279968637827 0.0843
17.164681987520893 0.0866
17.166459023236449 0.0877
17.168982624939488 0.0863
17.170861165029997 0.082
17.171689925065145 0.0868
17.172950577277948 0.0834
17.174139463255667 0.0886
17.177085517222416 0.0873
17.178441882456973 0.0868
17.180306862372383 0.0864
17.182534148476165 0.0847
17.184734588968329 0.0859
17.186252798355568 0.0857
17.187684826058902 0.0866
17.188522907008505 0.0833
17.189827794080529 0.0862
17.190937799608765 0.087
17.193553609397753 0.0897
17.195466921555226 0.0867
17.195884598140914 0.0883
17.198138429699281 0.0847
17.198548039847221 0.0846
17.200577986380370 0.0861
17.202191908415561 0.0862
17.203074684533270 0.0887
17.204587941413241 0.0858
17.206578739815598 0.0862
17.207789354466794 0.0877
17.211943468348139 0.0867
17.213060208173491 0.0847
17.215131763607921 0.0879
17.215490025141623 0.0865
17.217148677668991 0.085
17.219586824953087 0.0839
17.221168631536891 0.0834
17.221478778538760 0.0855
17.223082573401271 0.0867
17.224226415936482 0.087
17.226040666148457 0.0864
17.227558392695730 0.087
17.229284575964073 0.0824
17.231946951057019 0.0843
17.232906856128348 0.0856
17.234754136233722 0.0846
17.235696305499520 0.0867
17.236402388857126 0.0842
17.239302597857122 0.0824
17.240977470820159 0.0871
17.241986049160811 0.0808
17.242919783994800 0.0865
17.244558991608809 0.0846
17.246293111691514 0.088
17.248953579216643 0.0869
17.249767752041990 0.0836
17.250979790481360 0.0868
17.252153689806537 0.0886
17.252878177788414 0.0851
17.255891109039499 0.0861
17.258430055184341 0.0862
17.258915085286660 0.0841
17.261736109065925 0.0877
17.262283853401534 0.0848
17.263900678845705 0.0882
17.264498099314050 0.0845
17.265495427444332 0.0867
17.267592370480902 0.0865
17.268965240408164 0.0859
17.270822638616476 0.0872
17.272462764777160 0.0883
17.274606473967197 0.0834
17.276217696920611 0.0834
17.277827289502241 0.0844
17.279584360632292 0.086
17.281009169218784 0.0868
17.282388035022706 0.0854
17.283439293453341 0.0862
17.286018993307763 0.0859
17.287642870660612 0.0861
17.288798135684502 0.0857
17.289967033580588 0.0858
17.290870148469004 0.085
17.293011252831551 0.0859
17.294836396715869 0.0855
17.296147994430623 0.0846
17.296753215855489 0.0855
17.299637721569518 0.0846
17.300445275748856 0.0867
17.301543729808728 0.0842
17.302749455324573 0.0843
17.307011881942611 0.085
17.308251867916038 0.0827
17.310368385505395 0.0866
17.311949789128210 0.0864
17.312364233194302 0.0845
17.315519612605733 0.0839
17.316076817242184 0.0883
17.316651192964990 0.0839
17.319478023829767 0.0855
17.321071652504756 0.0841
17.322823072051257 0.0873
17.324251550440778 0.0855
17.325593095112691 0.0872
17.325888677454497 0.0861
17.327999902940043 0.0876
17.328591909124004 0.0874
17.331614137450767 0.0871
17.332144279079767 0.0836
17.333529818611240 0.0845
17.334931169847806 0.0864
17.336697646043792 0.0842
17.337909845640908 0.0876
17.340350960143844 0.0882
17.341466862403042 0.0865
17.341726973979181 0.0858
17.344566422630823 0.0878
17.346656949052065 0.0881
17.347528222835447 0.086
17.349783802913397 0.0849
17.352638711478189 0.0859
17.355307899977184 0.0851
17.356479490407331 0.087
17.357190881931345 0.0863
17.361030040829519 0.0865
17.362189080330612 0.0867
17.363871442202345 0.0869
17.364997825749761 0.0864
17.367292105711755 0.0842
17.369713663010696 0.0858
17.371023364620832 0.0872
17.373056037134813 0.0849
17.374328831356369 0.0849
17.374867984495395 0.087
17.378204420290203 0.0853
17.379375950515922 0.0887
17.381024507335280 0.086
17.382835404840197 0.0848
17.383795964146639 0.0854
17.385017208058375 0.0855
17.386414178294110 0.0863
17.388272179103581 0.0892
17.390684067479228 0.0875
17.391433627141982 0.0857
17.392730352913635 0.0866
17.393669062463086 0.0839
17.395094361162347 0.0855
17.396461165723824 0.0864
17.396941653486859 0.0844
17.399850952123018 0.0873
17.402200194342281 0.0833
17.402691146255979 0.0839
17.405263339743946 0.0853
17.406750266334420 0.0863
17.407160241217770 0.0861
17.408656908655594 0.085
17.410887065448399 0.0864
17.411283954238446 0.0874
17.414063978138014 0.0876
17.415405898197548 0.084
17.417095397242992 0.0883
17.418796042099483 0.0868
17.420955230833712 0.087
17.421964400563880 0.0867
17.423506311105502 0.085
17.424103026037926 0.0855
17.427047567128646 0.0883
17.427696634480515 0.0855
17.428906684245383 0.0863
17.431148072933357 0.0898
17.433184380566704 0.086
17.433855231826488 0.0871
17.436278201220315 0.0884
17.438738751847424 0.0855
17.439916085191417 0.0874
17.440818102422803 0.0851
17.442926022248770 0.0878
17.445594061121270 0.0834
17.446637101153286 0.0859
17.448332125483049 0.0884
17.450423437968198 0.0863
17.453596562523888 0.0841
17.455431955120183 0.0875
17.456478865820340 0.0874
17.459102886609305 0.0882
17.460801649387967 0.0864
17.462691554488980 0.088
17.464262582176641 0.0852
17.465879244366718 0.0887
17.467512078632677 0.0897
17.468441425980814 0.0892
17.470008117113267 0.0883
17.471572520627550 0.0885
17.472971165344333 0.0878
17.474233867635199 0.0874
17.477160685023303 0.0879
17.479349206494021 0.0873
17.480052275898672 0.0896
17.481652542243744 0.0872
17.482262037220892 0.0855
17.482980715689308 0.0891
17.485516954831965 0.0888
17.487017877589771 0.088
17.488572691378192 0.0876
17.490486157929613 0.0847
17.490844754983904 0.0872
17.492868837386840 0.0862
17.493533589661141 0.0867
17.496481609175671 0.0863
17.497004113281676 0.0865
17.499894031443404 0.0884
17.502060505594098 0.0882
17.502707503755616 0.0873
17.504137966335016 0.0866
17.506107502580278 0.088
17.507705973932346 0.0865
17.508018728171937 0.0862
17.509602916746228 0.0846
17.511008380780098 0.0876
17.512160850940610 0.0912
17.512732543964944 0.0883
17.514728696231792 0.0876
17.515916042482477 0.0897
17.516741981198113 0.0871
17.516901468716391 0.0856
17.520437623615599 0.0887
17.521181226977507 0.087
17.522926095286181 0.0858
17.523189986370397 0.0875
17.525591690624093 0.0856
17.527029638395661 0.0897
17.528806774379337 0.086
17.529333580864321 0.0856
17.532858496164156 0.087
17.533503447792583 0.0876
17.534656211113610 0.0867
17.536677005341254 0.0868
17.539556763082039 0.0882
17.540737546332096 0.0899
17.541713257231791 0.0864
17.542587736230022 0.0875
17.544155473286093 0.0853
17.546357411763598 0.0874
17.546990554086797 0.0858
17.548780518916963 0.0865
17.550331996712899 0.0883
17.555270500375705 0.0885
17.556403281257968 0.0863
17.557495949575234 0.0855
17.557983935091389 0.0876
17.560016904730855 0.0855
17.561007517961755 0.0872
17.561518126061149 0.0881
17.564027500370877 0.0867
17.565394015684706 0.0906
17.568503980331457 0.091
17.570088763711880 0.0896
17.570785430840662 0.0869
17.571830220191980 0.0887
17.573227370062899 0.0901
17.574354348369635 0.0879
17.574738787216674 0.0888
17.576169288501511 0.0919
17.578348055178161 0.0901
17.580626396069796 0.0883
17.581758321567332 0.0853
17.585126689562365 0.089
17.585558695199666 0.0858
17.587359010792994 0.0895
17.588749259186510 0.0875
17.590124993955719 0.083
17.591858978047583 0.091
17.594986055754980 0.087
17.596594661269805 0.0897
17.596764460017045 0.0866
17.599481871715870 0.089
17.601414161843998 0.0894
17.602943735959570 0.0897
17.604258987908128 0.0898
17.606561223076756 0.0879
17.608116326104728 0.0904
17.609584004358069 0.0916
17.611218709378001 0.0884
17.611461485212327 0.0881
17.612806015029275 0.0889
17.614054674541315 0.0879
17.615814137924659 0.0883
17.619011749482375 0.0886
17.619591342467977 0.0857
17.621474222458009 0.0891
17.622678207741156 0.0907
17.625034954779551 0.0897
17.625149291581927 0.0882
17.627145558857944 0.0896
17.628866239738372 0.0872
17.629186349349194 0.0893
17.631624177956319 0.0892
17.633012501793068 0.0883
17.633857405310557 0.09
17.634676926166915 0.0888
17.637890761505975 0.09
17.639345741547189 0.0907
17.641393981712998 0.0859
17.641758488856443 0.0875
17.644221645424704 0.0915
17.644798100681211 0.0904
17.646554408038110 0.0875
17.648057459855440 0.0906
17.649303145188188 0.0886
17.652066274130917 0.0859
17.653918749038777 0.0896
17.654966091236282 0.092
17.655858173540157 0.0875
17.657393043379361 0.0923
17.658545456968241 0.0867
17.658706343190225 0.0884
17.660887645705557 0.0887
17.662443397314380 0.0871
17.663868631270667 0.0909
17.665520575610294 0.0903
17.665954194669652 0.0905
17.667493564947645 0.0873
17.669880994494797 0.0903
17.671156978945351 0.0894
17.673157449921241 0.088
17.674636529161731 0.0916
17.675590826394991 0.0893
17.676045629650496 0.0912
17.678171975584199 0.0876
17.678456771102539 0.0904
17.680100246644219 0.0882
17.680915467005651 0.089
17.682927957712529 0.0909
17.685709377720038 0.0903
17.686685921651915 0.0862
17.688653967027005 0.0919
17.691484490575821 0.0878
17.692428410625507 0.0886
17.693988861917749 0.0893
17.695451649316830 0.0907
17.697103606835142 0.0875
17.698077118388639 0.0912
17.699556792186645 0.0904
17.701190010406950 0.0885
17.701848988664924 0.0886
17.702332330523486 0.0884
17.704865994495531 0.0891
17.706096973250446 0.089
17.707112049882426 0.09
17.709615639785060 0.0906
17.712147571738523 0.0911
17.713061893995661 0.0895
17.715663102643529 0.0884
17.716033327447100 0.088
17.718336178839913 0.0858
17.719460237761609 0.09
17.720706774050896 0.0895
17.720933270049983 0.0873
17.723668139174418 0.0877
17.724613632928083 0.0884
17.726378192137016 0.09
17.728109388617337 0.0883
17.728822944362012 0.0889
17.730556433229751 0.0897
17.732339443774489 0.0881
17.733424104112828 0.0866
17.736232378062557 0.0895
17.737184802302806 0.0886
17.738670246275692 0.0891
17.740087543091434 0.0912
17.742224400078712 0.0888
17.743407236666840 0.0896
17.744868946018176 0.0879
17.746273818285367 0.0857
17.746578260864418 0.0898
17.747470065266889 0.0917
17.748881666068005 0.0862
17.750309296663744 0.0887
17.752458430272128 0.088
17.754339752716696 0.0887
17.755532218628989 0.0874
17.756423987351710 0.0872
17.759293241804222 0.0887
17.759782916391742 0.0903
17.760718884665604 0.0901
17.762427699205912 0.089
17.764905435418797 0.0898
17.765295481668030 0.0892
17.766169385499641 0.087
17.770790403545600 0.0895
17.772279891312738 0.0895
17.773066851030265 0.0899
17.774082348454776 0.0858
17.775549316944435 0.0929
17.777003854376296 0.0875
17.778177040136917 0.0899
17.779668992577850 0.089
17.781050291338023 0.089
17.782956227015703 0.0926
17.784082789140676 0.0876
17.787003811470672 0.0912
17.787535583539487 0.0889
17.790297857479082 0.0898
17.791967771990645 0.0889
17.792938547554431 0.093
17.794883679595259 0.0886
17.796375006649995 0.0886
17.796753309145458 0.0895
17.798814158885527 0.0891
17.800164838238910 0.0862
17.801389242434382 0.0866
17.801834216219472 0.0881
17.803450882560330 0.0907
17.806818687834863 0.0892
17.807208853152215 0.0863
17.808382662540208 0.0894
17.810108208639530 0.0873
17.811955233701052 0.0904
17.813640246969715 0.0897
17.815508865110122 0.0884
17.816074842927137 0.0897
17.817864055614841 0.0872
17.819298556696378 0.0879
17.821315105531344 0.0936
17.825320348564841 0.0878
17.825951206163971 0.0885
17.826347578212328 0.0881
17.827247949645507 0.091
17.828950045774246 0.09
17.829609905832868 0.0887
17.830838042109900 0.0891
17.834239767745871 0.0911
17.834767872068159 0.0883
17.836146565518700 0.0862
17.839274217149669 0.0918
17.839745359390875 0.0897
17.841107939862592 0.0898
17.842964914806927 0.0883
17.844295612002437 0.0886
17.844883898767659 0.0912
17.846917744050749 0.0884
17.848087377381439 0.0897
17.850787369673121 0.0906
17.851846972264198 0.0906
17.853740690910964 0.0878
17.856092132041546 0.0918
17.857508558094342 0.0873
17.858396790854190 0.0911
17.860575613023080 0.0888
17.863891120406006 0.0886
17.865437746314665 0.0881
17.866337715569497 0.0875
17.868452527630701 0.0889
17.868779790728809 0.0884
17.870705958473774 0.0916
17.872671955077017 0.0908
17.873706050540672 0.0892
17.876224055319813 0.0891
17.878703892332499 0.0884
17.880028210379688 0.0897
17.881028044932233 0.0896
17.881834501191335 0.0908
17.883487474223998 0.0901
17.885354310783306 0.0929
17.886682967796979 0.0863
17.889581378550627 0.0863
17.890366497192399 0.0883
17.892200115083934 0.0882
17.892457635155321 0.0894
17.894870166814218 0.0891
17.896041077058612 0.088
17.896384514281106 0.088
17.896994977110985 0.0895
17.899907493444989 0.0918
17.903503392624444 0.0924
17.905072681049059 0.0926
17.906128743109690 0.0895
17.906946838894324 0.0902
17.909063983966213 0.0885
17.911791646503030 0.0904
17.912327348552218 0.0905
17.913325638490633 0.0893
17.915789582239860 0.0927
17.916881386198352 0.0892
17.918230328623377 0.0907
17.919898110067805 0.0889
17.920033502003829 0.0879
17.922166383439251 0.0924
17.923032371541112 0.0879
17.926109713092078 0.0915
17.927372496806925 0.0892
17.928109935487537 0.0912
17.929866329029025 0.0891
17.930721879360551 0.0875
17.932050635705146 0.0884
17.934315028568314 0.0911
17.936610623761609 0.0913
17.937544790291074 0.0895
17.938485608719862 0.0893
17.940358934354212 0.0887
17.942381242377209 0.0868
17.944253466032659 0.0889
17.944378647729472 0.0891
17.946511016981553 0.092
17.947817585690615 0.0892
17.950471251611187 0.0902
17.951059243857991 0.0913
17.951812647127479 0.0902
17.954425279804287 0.0875
17.955923645451175 0.0916
17.956839790273374 0.0901
17.959239840942743 0.0887
17.960991906393826 0.0911
17.961912899076140 0.0908
17.963164407056219 0.0902
17.966106166968117 0.0884
17.967919346383869 0.0864
17.969316487792494 0.0897
17.970767872576641 0.0908
17.971148892941684 0.0929
17.971756233620386 0.0886
17.974385811536859 0.0905
17.975390839493638 0.0854
17.978175849152894 0.0907
17.978825881416849 0.0885
17.980482478725190 0.0918
17.982196593857061 0.0904
17.984994820317400 0.089
17.985451008564318 0.0937
17.986247125101237 0.0876
17.988036329609443 0.0908
17.989066250948788 0.0899
17.992261477824659 0.0893
17.992891474591950 0.0893
17.994144904262626 0.0888
17.996502139235908 0.0892
17.997639903533400 0.0913
17.998091538146131 0.0885
18.001112457936777 0.0907
18.001856117276848 0.0896
18.002580335693814 0.0907
18.005300037914601 0.0894
18.007445025333404 0.0882
18.008762788491449 0.0905
18.009235622602404 0.0898
18.010806486719517 0.0897
18.011690775875564 0.092
18.014313069687585 0.0901
18.014360528125536 0.0885
18.018554652019386 0.092
18.019714600238782 0.0923
18.020315413560610 0.0906
18.021890245904206 0.087
18.022940816242652 0.0878
18.024205998065540 0.0903
18.027006121126604 0.0909
18.027410956734848 0.0912
18.029366164260981 0.0868
18.031669934440540 0.0919
18.031812503590011 0.0912
18.035027134667967 0.0911
18.035607274475169 0.0932
18.037323103145798 0.0896
18.039509619983331 0.0893
18.040747910092939 0.0895
18.041833008197806 0.091
18.043192320922508 0.0908
18.045074590915032 0.0902
18.047622227859812 0.0892
18.049503252365735 0.0927
18.052572696374895 0.0904
18.053657391733225 0.0916
18.053969687590975 0.0893
18.056017268469606 0.0916
18.057178163894456 0.0911
18.059614979353469 0.0913
18.061190508612622 0.0918
18.062040584896220 0.0905
18.062374946045519 0.0938
18.064121562810183 0.0923
18.064622852837431 0.0904
18.066750719620241 0.0912
18.068181766839807 0.0911
18.068891532450959 0.0888
18.070088211180291 0.0901
18.072338876129763 0.0914
18.074986928949183 0.0874
18.078398449941005 0.0907
18.080394383024466 0.0883
18.081586686327128 0.0903
18.082525498161637 0.0877
18.084137946873646 0.0936
18.087754692904181 0.0891
18.089191191813665 0.09
18.089884726317830 0.0902
18.091673154685626 0.0938
18.093091640717155 0.0952
18.094655088442927 0.0908
18.096710686863855 0.0891
18.098387209563025 0.0897
18.100741110677657 0.09
18.101614377199326 0.0902
18.102340063766569 0.0888
18.103194950130607 0.0874
18.104528436192108 0.0904
18.106899490756298 0.0891
18.107932928752383 0.0905
18.110178720841038 0.0896
18.110898293737918 0.0911
18.111753436324783 0.0915
18.114662094909018 0.0899
18.115336910088335 0.0907
18.116785558067843 0.0937
18.119766908422452 0.0885
18.121102865878115 0.0902
18.122619298947704 0.092
18.123951335373270 0.0893
18.125560785385289 0.0913
18.126550411738496 0.09
18.128978841349344 0.0877
18.130132624049342 0.0902
18.132565625395234 0.0925
18.133339298649595 0.0913
18.135244909835812 0.0874
18.137396156381577 0.0929
18.138549095589358 0.09
18.140683177201886 0.0927
18.141077837741722 0.0918
18.142384202385507 0.0895
18.144586269611377 0.0918
18.145750014394714 0.0911
18.146980987276486 0.089
18.149113250982165 0.0886
18.151737377088097 0.09
18.153215227696009 0.0913
18.153660967313584 0.0926
18.154884546289992 0.0897
18.155832143520449 0.0927
18.157442244369403 0.0904
18.158649131483152 0.0924
18.158941315925439 0.0898
18.161209081076301 0.0889
18.162114880995635 0.0896
18.164443989659400 0.0918
18.166683365578276 0.0897
18.169016921669307 0.0888
18.170315995919545 0.0916
18.172227182867751 0.0911
18.173925477017818 0.09
18.174462686631855 0.0938
18.175997078416110 0.0915
18.178081372200204 0.0925
18.179411357531070 0.0926
18.180383499158552 0.091
18.181114940793591 0.0924
18.182031609396748 0.091
18.185275134938802 0.0941
18.186174666179642 0.0906
18.188113405401648 0.0907
18.190177818977062 0.0946
18.192186245427344 0.0921
18.193240580521355 0.0889
18.194887208414968 0.0911
18.196021433159803 0.0926
18.197146034924568 0.0902
18.199092748789983 0.0912
18.201193704658227 0.0909
18.202414956740867 0.0896
18.204504233730781 0.0896
18.205158257711009 0.091
18.206033362065650 0.0917
18.207829232985855 0.0868
18.210321642828696 0.0924
18.211629239149350 0.0892
18.212965616529342 0.0894
18.213923455400671 0.0903
18.214264498254003 0.0926
18.217142549855371 0.0909
18.218374474954654 0.0913
18.220665139433702 0.0913
18.221360450685353 0.0904
18.222843691059634 0.0909
18.225459264062998 0.0914
18.226756970563457 0.091
18.228391027529582 0.0935
18.229222897610352 0.087
18.231459645181936 0.0937
18.232061316666510 0.0907
18.233235386575227 0.093
18.234584216977908 0.0911
18.236171300256068 0.0922
18.236990939838915 0.0903
18.241512698744661 0.0896
18.242828024317369 0.095
18.244027689083669 0.0914
18.245561574367493 0.0906
18.246503352587027 0.0905
18.246943629727109 0.0912
18.248887438559347 0.0893
18.251159359479381 0.0912
18.252751708409662 0.0916
18.253176469016616 0.0881
18.254748631023276 0.0888
18.257264659985882 0.0945
18.259763552608558 0.0907
18.260015179379252 0.093
18.260706063300280 0.0909
18.265057720819346 0.0893
18.266269476858024 0.091
18.268755819593061 0.0909
18.269395740914977 0.0899
18.270905669974219 0.0925
18.273678967227138 0.0922
18.275337592394862 0.0904
18.276689194066726 0.0941
18.278146977199917 0.089
18.279192267408035 0.0927
18.281864794684431 0.0891
18.282312220958776 0.0921
18.284643516660850 0.0906
18.285512151551266 0.0899
18.288572817307799 0.0917
18.289240938599406 0.0916
18.291718320726634 0.0935
18.293194569911659 0.0911
18.293527331894516 0.0928
18.296033087028349 0.0919
18.297674036515115 0.0917
18.299412554483737 0.0909
18.301133688958750 0.0912
18.302114307122277 0.0894
18.304436482476294 0.0914
18.305385730947268 0.0922
18.306787545060846 0.0897
18.308337835347036 0.0923
18.309379884331097 0.0949
18.310714277360105 0.0907
18.313073952288146 0.0907
18.315028241529824 0.0892
18.318306929816245 0.0888
18.318549451110481 0.0897
18.319909213673842 0.0904
18.321366586989129 0.0895
18.322114048897745 0.0907
18.324948068599280 0.0889
18.326887307463771 0.0907
18.327311080239937 0.09
18.328846490840640 0.0907
18.331477592639473 0.0919
18.332803207585435 0.0929
18.334661656163814 0.093
18.335496455287583 0.0919
18.337809180429044 0.0881
18.339540557571731 0.0914
18.340790848153127 0.0907
18.342572873004769 0.0916
18.342927443325237 0.0916
18.344157570815192 0.0925
18.346943005254854 0.0893
18.347815000512711 0.0908
18.349396986609687 0.0917
18.352231502408682 0.0898
18.353616120577257 0.0895
18.354678591162088 0.0923
18.356009973012149 0.0928
18.358580543046578 0.0912
18.360349062519116 0.0915
18.362202896624851 0.0909
18.363511981431699 0.0896
18.365002904809462 0.0916
18.366939376485465 0.089
18.368163719838133 0.0909
18.369474025435736 0.0892
18.371223528579549 0.0922
18.372522678197690 0.0935
18.373147331185585 0.0892
18.375772232943696 0.0913
18.376422576589583 0.092
18.377657419227599 0.0913
18.381102757806755 0.0909
18.382308751000906 0.0907
18.384129790031313 0.093
18.385147166204611 0.0905
18.385991664471785 0.0915
18.387701189478054 0.0905
18.390064336397074 0.0938
18.392738023338726 0.0905
18.393655887932745 0.0908
18.394274560624318 0.0893
18.396255415925800 0.0904
18.398059313348156 0.0918
18.400045251236111 0.0913
18.401342676332824 0.0913
18.402227992937377 0.0941
18.403397684441828 0.0935
18.405877013514523 0.0924
18.406957353425426 0.0903
18.407675385898436 0.0936
18.409277238230228 0.0894
18.412356218240326 0.0923
18.414861487299838 0.091
18.416423451399513 0.0913
18.417970507968988 0.0906
18.419401094120918 0.0908
18.421484196874950 0.0903
18.422235816894148 0.0904
18.425190988328158 0.0925
18.425461435958997 0.0891
18.427648298694496 0.0898
18.428955462740721 0.0909
18.429551747863677 0.0935
18.432581653731749 0.093
18.434234274081799 0.0909
18.435487409838498 0.0924
18.437705350036939 0.0952
18.438348940330286 0.0939
18.441853771816866 0.0946
18.442367799067959 0.0923
18.444569532288323 0.091
18.446402124603647 0.0912
18.447818039537001 0.0917
18.449282046874792 0.0945
18.451051039882174 0.0914
18.453061043171409 0.0915
18.453565902989915 0.0892
18.455187132167698 0.0914
18.455666540839761 0.0911
18.457778993578213 0.0923
18.458682481518743 0.0918
18.459816373240496 0.0919
18.461252292148586 0.0918
18.463251458254579 0.0928
18.464503191564535 0.0914
18.467356062988358 0.0897
18.468244395491986 0.0914
18.469105318211696 0.0922
18.471529596491877 0.094
18.473385012385815 0.0886
18.475246894516125 0.0917
18.476174853628702 0.0939
18.478973880141211 0.0897
18.479367116581045 0.0913
18.481471058483372 0.0913
18.483579736366416 0.0944
18.484260154274768 0.0935
18.485447010167324 0.0922
18.486462680973009 0.0923
18.487050675287794 0.0925
18.489785063849183 0.091
18.490664585174425 0.0921
18.493706930053090 0.0938
18.494489647140796 0.0899
18.497142186328023 0.0905
18.497707842927493 0.0943
18.500776596713344 0.0933
18.502371201152734 0.0935
18.503712995016595 0.0946
18.503976063089596 0.0946
18.504854202464575 0.0935
18.505940018453629 0.092
18.507806072972592 0.0936
18.510250246567967 0.0914
18.510894026122703 0.0939
18.512927834657344 0.0924
18.513967294000317 0.0918
18.514937133315929 0.0938
18.515627800728705 0.0946
18.519061737943549 0.0942
18.520981539769192 0.0916
18.522492126476315 0.0907
18.523802576966379 0.0905
18.525230104410877 0.0943
18.526414740054417 0.0929
18.528442718697466 0.0929
18.528980011459950 0.0912
18.530213723451016 0.091
18.532152929872336 0.0907
18.532421019643206 0.093
18.535158734617585 0.0908
18.537143910927352 0.0919
18.539636061886839 0.091
18.540275810005905 0.0921
18.541955919672656 0.0924
18.542439064146855 0.0937
18.544555641426651 0.0932
18.545380671041595 0.091
18.546768647247724 0.091
18.547158312026429 0.0923
18.549522302306730 0.0923
18.551422763129580 0.0925
18.551738356868771 0.0933
18.553407916272093 0.0912
18.555875942799901 0.0926
18.556876678781965 0.0913
18.558246311248801 0.0923
18.560039508218903 0.0928
18.560719515936544 0.0926
18.563552006558325 0.0936
18.565213716649218 0.0924
18.566390044229113 0.0916
18.568084288564801 0.0946
18.570362859362529 0.0939
18.572275589223111 0.0906
18.574572045805002 0.094
18.575545632263822 0.0938
18.575790651185386 0.0936
18.577803675295876 0.0956
18.580356948738757 0.0922
18.582034375105508 0.0932
18.583518987652255 0.092
18.584623698382050 0.0942
18.586893067409161 0.0913
18.588844961450164 0.0948
18.589662361998720 0.0898
18.592683461667647 0.0928
18.594597815904617 0.0907
18.594944774724048 0.0948
18.596024822730072 0.0941
18.597477288139121 0.0936
18.600137806285570 0.0956
18.600960696172503 0.0936
18.601626698698844 0.0935
18.602884254025383 0.0946
18.606917982453936 0.0961
18.607643751684158 0.0937
18.609636789282035 0.0928
18.609780583285318 0.0918
18.612214521552726 0.0943
18.612945667553603 0.0927
18.614889569118628 0.0936
18.616508628606077 0.0941
18.619494611170524 0.0903
18.619705259186656 0.0924
18.620856874438413 0.0939
18.622525786645028 0.0908
18.625477205056811 0.0942
18.627625029181850 0.093
18.629471447238366 0.093
18.629702630402935 0.0911
18.630825663961865 0.0926
18.633751389713233 0.0938
18.634358446985829 0.0936
18.638230700582568 0.0957
18.638720386386680 0.0918
18.639648999194975 0.0942
18.640969242202466 0.0947
18.643238266892904 0.0935
18.644865453834679 0.0931
18.645920909478985 0.0905
18.646918111213065 0.0923
18.649188586077603 0.0936
18.649903201981068 0.0937
18.650496204773983 0.0956
18.652282985022332 0.0928
18.655166399033828 0.093
18.656487757319532 0.0909
18.657505084050733 0.094
18.660054809245686 0.0953
18.660838191129056 0.0943
18.662851160422580 0.0935
18.664068164704510 0.0911
18.666291435439085 0.0913
18.668956152177980 0.0921
18.670349047652948 0.0916
18.671198838838855 0.0943
18.673242309412785 0.0948
18.676059594739371 0.0943
18.677309470555425 0.0917
18.677592765188294 0.0958
18.679540992999360 0.0938
18.681747570256832 0.0922
18.683243406831760 0.0908
18.683722080320386 0.0945
18.685570001621709 0.0945
18.686801341145120 0.0908
18.688042987992386 0.0934
18.689938206293213 0.0944
18.692092211285754 0.0903
18.692680349855344 0.0907
18.694153646406317 0.0944
18.695763864314099 0.0958
18.697134089124162 0.0921
18.699192494487356 0.0946
18.700664459739546 0.093
18.701387826996918 0.0948
18.703410057767822 0.0933
18.704222967961222 0.0931
18.708896713868700 0.0925
18.710742065273774 0.0936
18.711516169518642 0.0937
18.712874832042594 0.0935
18.713668613435804 0.0935
18.716337386283321 0.0952
18.717228534505555 0.0945
18.718452911029292 0.093
18.719712748448419 0.0903
18.721203091601563 0.0943
18.723437113081619 0.0928
18.725008517373954 0.095
18.726108450155387 0.0953
18.728283750763342 0.095
18.731377913709512 0.0923
18.732299571898945 0.0916
18.733306482440138 0.0941
18.734766586510837 0.0948
18.735090805347969 0.0949
18.735896756674997 0.0944
18.737858855066733 0.0934
18.739891563557713 0.0934
18.741773394885040 0.0924
18.743166370116462 0.0935
18.744469701595257 0.0948
18.744664541245037 0.0939
18.746197625640789 0.0938
18.749024645042045 0.0934
18.750321563933145 0.0942
18.750506578162174 0.093
18.752003258736238 0.0954
18.753136782662619 0.0964
18.755018835819769 0.0961
18.757633779547231 0.0935
18.757795719678821 0.0933
18.759475642009100 0.0932
18.761711361315733 0.0931
18.762509528443509 0.0947
18.763895874082461 0.094
18.766625122507296 0.092
18.767798865162227 0.0929
18.768943754424868 0.094
18.770410378375551 0.0947
18.771231505860332 0.0935
18.772441118750731 0.0908
18.775144291806232 0.094
18.776327581905427 0.0958
18.777917062407933 0.0936
18.780579805508395 0.0947
18.781165471460209 0.0934
18.783955433014324 0.0942
18.784843407250641 0.0931
18.786044900302237 0.0925
18.787408051880245 0.0951
18.788744275223184 0.0944
18.790972878571971 0.0962
18.792668733915114 0.0946
18.794054133059429 0.0948
18.796090178668901 0.0951
18.797865801819050 0.0928
18.799006826129947 0.0951
18.800415511244239 0.0954
18.801216608396782 0.0937
18.802946502948416 0.0962
18.805420979038246 0.0941
18.806029673862870 0.092
18.807473473276040 0.093
18.809400223333267 0.0948
18.811723533752133 0.0955
18.812835385708411 0.0976
18.813908852679457 0.0958
18.815020967513941 0.0912
18.817194525103972 0.096
18.818763033253525 0.094
18.819962765419810 0.0935
18.821151077586407 0.0943
18.822196638509961 0.093
18.823717785362405 0.0941
18.825206731140394 0.095
18.825707554789474 0.0939
18.828443037348968 0.094
18.830322441124796 0.0942
18.830512505876154 0.0962
18.831683260945486 0.0958
18.832186841997633 0.0929
18.835950420054889 0.0969
18.837936450994047 0.0953
18.839622730361658 0.0967
18.840179361844289 0.0932
18.841161613335053 0.0958
18.841786904805542 0.0956
18.844934634148625 0.0963
18.846686188726341 0.094
18.849050154224667 0.0956
18.850448086977060 0.0928
18.851210467344572 0.0944
18.852966199333526 0.0951
18.853189900718540 0.0946
18.855258826591040 0.0945
18.855894172611578 0.0962
18.857190657970090 0.094
18.858149749022779 0.0946
18.859375663020661 0.0943
18.861262354304959 0.0956
18.863115677427654 0.0957
18.865732497400508 0.0942
18.867818854905778 0.0948
18.868509285596346 0.0951
18.870935341109845 0.0963
18.871878613062663 0.093
18.873013529115699 0.0952
18.875864499628534 0.0935
18.876183837090000 0.0931
18.878377535842603 0.0949
18.879085733653568 0.0969
18.880222223582226 0.0937
18.883259806858408 0.0976
18.883560223700620 0.0962
18.885045191182297 0.0974
18.886968144916430 0.098
18.887375017257163 0.0946
18.888540971155464 0.0947
18.890071690311061 0.0979
18.891076006800848 0.0964
18.894610187853417 0.0937
18.896052145765978 0.0945
18.897228922912362 0.0929
18.899172724107249 0.0941
18.901331911184059 0.0948
18.903424323664940 0.0967
18.903898080692809 0.095
18.905609672346678 0.0968
18.907021077875807 0.0937
18.908486555707164 0.0961
18.910600131753302 0.0966
18.911594764836611 0.0946
18.913943724074041 0.0946
18.914786340564586 0.0933
18.915735607776430 0.0945
18.917684430340771 0.0946
18.918399411147686 0.094
18.920165651530009 0.0955
18.922228702243309 0.0939
18.922873149627023 0.0938
18.925688038647053 0.0972
18.928210397710632 0.094
18.928832026809289 0.0944
18.929813996993843 0.0949
18.931270993847004 0.0946
18.933233920417859 0.093
18.933810703678922 0.0938
18.936887160477017 0.0978
18.939368468874601 0.0952
18.940322587613217 0.0937
18.941094653609756 0.0974
18.942131733114767 0.0955
18.944894837290779 0.0941
18.946070122293001 0.0972
18.946434015834221 0.0926
18.949164987580140 0.0947
18.951886214881931 0.0973
18.952288995353438 0.095
18.952874711558248 0.0947
18.954182120430069 0.0955
18.956984541067182 0.0946
18.958252783863252 0.0951
18.959965417443804 0.0951
18.961103241132363 0.0932
18.962547514320097 0.0951
18.963719195510638 0.0943
18.964531189313483 0.0938
18.966885104969258 0.095
18.967709674398108 0.094
18.970822932632068 0.096
18.971840632614906 0.0929
18.972372170465594 0.096
18.974267759667509 0.0959
18.977980361292218 0.0969
18.978700813602412 0.094
18.980684294903476 0.0947
18.981369821898035 0.0947
18.981768705722555 0.0959
18.983319167143005 0.0963
18.984517974023930 0.0976
18.985384002436515 0.0939
18.988036535494892 0.0941
18.990367623311403 0.0953
18.991589933089010 0.0944
18.993505465820224 0.0954
18.995235880649023 0.0938
18.997483780864435 0.094
18.997896122893941 0.0928
18.999076153554082 0.097
19.000994635644787 0.0942
19.001801220122672 0.0966
19.003091729310167 0.0946
19.006170564740778 0.0953
19.006732934235853 0.0954
19.007494351898437 0.0957
19.009282964398942 0.0955
19.010459182671195 0.0947
19.011940001728654 0.0966
19.014213203459526 0.0942
19.015360994281689 0.0936
19.016786943897536 0.0934
19.019213748626260 0.0958
19.020999187556779 0.098
19.022899489337945 0.0955
19.023731071848218 0.0948
19.026570987781060 0.0948
19.027408646160925 0.0963
19.029127680572529 0.0957
19.030495813132472 0.0947
19.031093333326076 0.0978
19.032955284899284 0.0953
19.035966533623686 0.095
19.037066638655457 0.0952
19.038917942119742 0.0971
19.041472179877676 0.0942
19.043189759330744 0.0957
19.043966050325125 0.0941
19.046665729240267 0.0968
19.047354240543619 0.0939
19.049240263472846 0.0964
19.051877863932081 0.0959
19.052875605340521 0.0929
19.052953084736238 0.0937
19.055144426415776 0.0967
19.056322263092969 0.094
19.059550252403792 0.0952
19.060177820094520 0.0952
19.060525009987526 0.0948
19.062106749481121 0.0981
19.063574408768531 0.0979
19.064740299877666 0.0958
19.065888794489180 0.0968
19.067945191415173 0.0965
19.069255984610276 0.0957
19.070739444700205 0.0941
19.072971866408277 0.0965
19.074116224217285 0.0955
19.074483305234907 0.0961
19.077139591241089 0.097
19.079132615053759 0.0964
19.081098700125004 0.0971
19.081792657216095 0.0944
19.083096446688607 0.0939
19.085671121510686 0.094
19.086756534205179 0.0963
19.089296188711565 0.0976
19.089724936087343 0.0972
19.091032520663706 0.0949
19.092497694162383 0.0962
19.094783510744019 0.0954
19.095570648959086 0.0947
19.099420560509646 0.0971
19.100555053066486 0.0946
19.100896727567626 0.0974
19.104765184323853 0.0948
19.105609255826703 0.0955
19.106285065883004 0.0981
19.108323062878839 0.0973
19.109251401161057 0.097
19.110600444717541 0.097
19.112092162280909 0.0942
19.113050371546827 0.0991
19.115721660813939 0.0964
19.116638696155789 0.0966
19.117608910217957 0.096
19.119998950290807 0.0991
19.121074810334090 0.0995
19.122095287907236 0.0957
19.123098188163453 0.0933
19.124112086360352 0.0951
19.126110108487534 0.0961
19.128542495600204 0.0973
19.131303651461458 0.0987
19.132239426965082 0.0985
19.135521591366590 0.0982
19.136539629659541 0.0986
19.137256148636684 0.0989
19.138891106513544 0.0963
19.140867460490071 0.0979
19.141547732932150 0.0947
19.142644971527719 0.0957
19.143867635055429 0.0946
19.146178938387141 0.0948
19.147447399017103 0.0962
19.148808877666529 0.0978
19.151134832605948 0.0982
19.152829299733426 0.0972
19.153881706164189 0.0938
19.154956561248763 0.0984
19.155903685001061 0.0974
19.157902093621360 0.0971
19.158599901948435 0.0972
19.161996468296110 0.0956
19.162735667182314 0.0963
19.164228217989269 0.0963
19.164744098506159 0.096
19.168882604906500 0.0969
19.169482599020881 0.0961
19.170350682096682 0.0962
19.171058408019821 0.097
19.173261365198496 0.0941
19.174173358127110 0.0939
19.174616230052905 0.0966
19.176751157190314 0.0941
19.178668958962170 0.0972
19.180087676353711 0.0987
19.180325577348942 0.0971
19.181832986927230 0.0978
19.185112969501894 0.0962
19.186517233768665 0.0963
19.187056362941089 0.0977
19.189362281352832 0.0969
19.191058666521599 0.096
19.193596636714386 0.0964
19.194245825793026 0.0959
19.195524465824484 0.0964
19.197478300872124 0.098
19.200007565680682 0.0949
19.200325434776079 0.0981
19.202021224788609 0.0965
19.204051188379484 0.097
19.206329968789795 0.0983
19.206733151724169 0.0948
19.207580536152051 0.0969
19.210485098896545 0.0973
19.212119569201310 0.0938
19.213906376409980 0.0947
19.215243114928800 0.0973
19.216701052274992 0.0957
19.218777327944245 0.0967
19.219168002625661 0.0982
19.220623580974145 0.0962
19.224027479707402 0.0962
19.224963670506572 0.0986
19.227602373568651 0.0962
19.229622184247869 0.0961
19.230461459137672 0.0966
19.232049104350335 0.097
19.233480144561714 0.0962
19.235097038736122 0.096
19.236419859806237 0.0972
19.238468124700802 0.0953
19.239694341194575 0.0964
19.241234574267281 0.0966
19.243925936971657 0.098
19.245783337433647 0.0977
19.248549772730364 0.0958
19.249152598023500 0.0972
19.251229640335769 0.098
19.252858424966082 0.0961
19.255977465098344 0.0974
19.256547214481213 0.0977
19.258628671129905 0.0983
19.259657506936744 0.0977
19.260000816251974 0.0969
19.262540317179351 0.0996
19.265246649948285 0.098
19.266849840011549 0.0974
19.267488381325126 0.0985
19.267994041813186 0.0978
19.269762393369430 0.0988
19.270894584537576 0.0965
19.272318665025697 0.0968
19.276593159185257 0.1002
19.277691701868413 0.0948
19.279545405656549 0.0958
19.282132957411058 0.0975
19.282900734672832 0.096
19.283837327514355 0.0978
19.285696757736151 0.0994
19.287811606421524 0.1
19.289000988883171 0.0972
19.289520218251411 0.0961
19.292566459486210 0.096
19.295389295931251 0.0976
19.295856087177103 0.0992
19.296433170334751 0.0959
19.299335017282804 0.0981
19.300480460853880 0.0967
19.301946608872413 0.0959
19.305033486371460 0.0986
19.306861064092953 0.0987
19.309581650327036 0.0974
19.310736492442896 0.1016
19.310893693667349 0.0973
19.313935525421631 0.0965
19.316000812045871 0.0973
19.318513849235334 0.0975
19.319622828074106 0.0974
19.321359062243111 0.0973
19.321762976094295 0.0965
19.324839196682529 0.0961
19.325773923187281 0.0974
19.328316908442194 0.0981
19.329468722283419 0.0972
19.330291927792750 0.0976
19.331322864912615 0.0986
19.333147532315849 0.0981
19.333734914003685 0.0983
19.335532085509115 0.0992
19.339637900762998 0.0961
19.340864315790171 0.0969
19.341574491944943 0.0985
19.343436102867564 0.0971
19.345111015526193 0.0984
19.346393412966599 0.0973
19.348569457935099 0.098
19.349772012038635 0.0992
19.351466544517308 0.0991
19.353207112800213 0.0949
19.354566137939447 0.0987
19.356211204944650 0.0965
19.357646823750709 0.0982
19.357787398334054 0.0978
19.360019517454095 0.0997
19.361372597936565 0.097
19.362089025121396 0.0991
19.363935187173858 0.095
19.364488374383942 0.0962
19.366553765320074 0.0972
19.368923202882655 0.0976
19.370191855513081 0.0979
19.373227706763291 0.0978
19.374965701717255 0.0958
19.376735416988957 0.0981
19.378775174526574 0.0985
19.380197684524823 0.0976
19.381862349393518 0.0965
19.382114415353428 0.101
19.384914898816181 0.0979
19.385516339768021 0.0981
19.386824208594895 0.0966
19.387064577998466 0.0996
19.391230361574987 0.0981
19.395010664418919 0.0977
19.397126808944609 0.0983
19.397750566145287 0.0987
19.398579092912154 0.0959
19.399019350852068 0.094
19.401733912211295 0.1001
19.402591182563043 0.097
19.404138260526651 0.0969
19.405611023001963 0.0988
19.407371469139044 0.0987
19.407918701745501 0.0988
19.409243222991432 0.0986
19.411705948606759 0.1002
19.412648799272308 0.0986
19.415483436669724 0.0964
19.418270880309617 0.0983
19.418400687091331 0.099
19.419720187852203 0.0994
19.421078276768252 0.0985
19.422447528889862 0.098
19.423888688315113 0.0996
19.425117198831746 0.1026
19.427158097270020 0.0964
19.429061004374589 0.0987
19.430500542649487 0.0973
19.432287459516655 0.1
19.433125110536519 0.0985
19.434342906017495 0.0985
19.436134813880503 0.0965
19.438665744365913 0.0973
19.439824332785591 0.1003
19.441118467936288 0.1002
19.443845197992776 0.0986
19.444773049265823 0.098
19.447822184312585 0.0978
19.448289233433883 0.0996
19.450271972555186 0.0977
19.451953213525766 0.0947
19.454791942757748 0.0984
19.455154785953777 0.0981
19.458124746765410 0.1008
19.458570382002087 0.1007
19.460085264145611 0.0961
19.461460438028620 0.0982
19.464532480044198 0.0989
19.466233448090630 0.0978
19.467961776228979 0.1001
19.469118756425718 0.098
19.470404538548305 0.1015
19.472796234509048 0.099
19.473917134197738 0.0945
19.474335628521860 0.0983
19.476008626637650 0.0968
19.477037813969112 0.1001
19.480007243708496 0.0994
19.481789958860372 0.0972
19.484954442740143 0.0979
19.486726656096611 0.0979
19.487562966066392 0.098
19.490125001524110 0.0979
19.491750007805205 0.0974
19.492020977806735 0.0983
19.494099963236017 0.0996
19.494785991986628 0.0989
19.498195195581676 0.0976
19.499775223427719 0.0961
19.500772212547975 0.0972
19.503402027476973 0.0971
19.505767304785579 0.0968
19.506446700328667 0.0967
19.508414936670786 0.0987
19.510614568571935 0.1
19.511733738659665 0.0987
19.513876174131155 0.0976
19.516402523620055 0.1001
19.518641797756935 0.0972
19.520038573702024 0.0984
19.520689992516175 0.0981
19.522331285137973 0.0967
19.524787516309388 0.0994
19.525317418859508 0.0973
19.527311765068308 0.0969
19.527871984899804 0.0967
19.529075634204133 0.0981
19.531495681898935 0.0982
19.534377234493320 0.0959
19.536194553133946 0.0983
19.536695659623753 0.1004
19.540860994482184 0.0975
19.541634404007954 0.0985
19.542958288188622 0.0982
19.545452285625093 0.1012
19.546679839905067 0.1014
19.548391117385354 0.0978
19.548627253453240 0.1
19.553702383215121 0.0966
19.554970356755671 0.0981
19.556254966169593 0.1001
19.558475359526398 0.0972
19.560432507923487 0.0966
19.561732338072858 0.0963
19.563502820507608 0.0969
19.564250556906277 0.0999
19.566027305395480 0.0964
19.567695374197704 0.098
19.569555904070466 0.1
19.571184217727453 0.0988
19.572600156202416 0.1016
19.573704864522547 0.0984
19.576335684515907 0.0998
19.576460737147137 0.0977
19.578047328540165 0.0999
19.580480706856594 0.0992
19.583552227639103 0.0965
19.585526991974003 0.0997
19.587386735952940 0.0991
19.588088267499636 0.1001
19.589217982965796 0.0986
19.590249421807933 0.0975
19.592362704655041 0.1011
19.593817292109094 0.0987
19.595045175318319 0.0986
19.597057329626370 0.0997
19.599023381460398 0.0978
19.600332156050957 0.0996
19.604220223852220 0.1014
19.604598400104013 0.0981
19.606176593631922 0.0988
19.609356427865961 0.1001
19.610858377408274 0.0987
19.611526773451921 0.0989
19.612970532339556 0.1008
19.614576130510230 0.0995
19.615352121292389 0.0992
19.617999655770248 0.0983
19.619241839895881 0.0998
19.620378175550076 0.0999
19.621666816871357 0.0986
19.622290782207237 0.0987
19.624018607874607 0.1017
19.626194349733474 0.0975
19.627166839542586 0.0987
19.629716660524995 0.0981
19.631198418470081 0.1004
19.633050463129887 0.0998
19.634287690098759 0.0993
19.634858845937963 0.0978
19.638223241889186 0.0991
19.640514684393317 0.1008
19.642309765658489 0.099
19.643965980035873 0.0997
19.644996297418519 0.0996
19.648010846753941 0.0975
19.649232756052488 0.0986
19.651227207707315 0.0988
19.653027029726758 0.0997
19.656326582304526 0.0979
19.656863035049469 0.0989
19.657688438994516 0.0999
19.660212391558321 0.1004
19.662177263103111 0.1004
19.662695214417820 0.1024
19.664412292817712 0.0978
19.665003384339801 0.0985
19.667485629344231 0.1003
19.669060965612672 0.0976
19.671250492576096 0.0986
19.672351968815704 0.0983
19.673337083448857 0.1011
19.674912778948677 0.1011
19.677036643195972 0.1013
19.678660647076800 0.0993
19.680254001444194 0.0999
19.681498045428508 0.1011
19.683254021312099 0.1004
19.684778003807828 0.0964
19.687560208847678 0.1002
19.689083824347456 0.1005
19.691221124962524 0.0974
19.693208545180422 0.0975
19.693742863545335 0.1008
19.694587516033380 0.097
19.695678280334434 0.0996
19.697393268026879 0.0998
19.699308534040842 0.0987
19.699706821515775 0.0992
19.703129524352089 0.1015
19.704808726835161 0.0996
19.707784092614745 0.0989
19.709144554696863 0.1001
19.711237329194635 0.0974
19.712243834272062 0.0973
19.712672855205970 0.099
19.713444174887890 0.0993
19.715303477980761 0.0983
19.717826634575314 0.0992
19.719482088989519 0.0981
19.720642770370354 0.0989
19.720893648969561 0.1001
19.723265729954964 0.0978
19.726521631571693 0.1014
19.726956546945775 0.0997
19.728139890017005 0.0997
19.731011211144942 0.098
19.732082813563004 0.0998
19.733704486125259 0.099
19.735111757766010 0.1004
19.737746843119275 0.0985
19.738674176937614 0.098
19.739592268052334 0.0996
19.742379669573925 0.1005
19.743230548956848 0.1002
19.744390357705679 0.0985
19.745175944425956 0.1016
19.747470323387208 0.1
19.748697769149345 0.1011
19.751600827500639 0.1014
19.752620638866674 0.0989
19.754306195194747 0.0996
19.756038999647306 0.1027
19.758348997316872 0.0979
19.759463195008959 0.1003
19.760391717686481 0.1001
19.763284342351163 0.1018
19.765294466285635 0.104
19.765835159355621 0.1008
19.766453242986479 0.0991
19.768440357297223 0.097
19.768726453181781 0.1007
19.771495815221122 0.1003
19.772476968832748 0.099
19.774906465818130 0.1018
19.776244736807314 0.0992
19.777096310096734 0.1016
19.778772383614548 0.1009
19.781041421160701 0.1017
19.785038660100696 0.1018
19.786692908087726 0.0979
19.787340382795477 0.0985
19.788533695745713 0.1009
19.789246072210677 0.1017
19.791197320704839 0.101
19.792279417522977 0.1027
19.794844857054311 0.1003
19.795610213247155 0.1005
19.798872669651470 0.1009
19.799947293411659 0.1015
19.803314746112946 0.1008
19.804875816108272 0.1
19.805430160488665 0.0986
19.808591190349023 0.1
19.809624858506059 0.1014
19.811513262942725 0.1015
19.813082071098034 0.1007
19.814703325149782 0.1008
19.817068184293252 0.1012
19.817576581445532 0.102
19.818287261341929 0.0998
19.819239841344920 0.1028
19.820572887913173 0.0978
19.822989952404541 0.0982
19.823447471700142 0.1002
19.824164437139448 0.0984
19.825115044725361 0.1005
19.827228897034594 0.1004
19.827961224562806 0.1043
19.830220961670445 0.1016
19.831647265391034 0.1011
19.832936727226514 0.1016
19.835294324237189 0.1014
19.836826714477962 0.1013
19.838253445497998 0.0988
19.839358407037025 0.1008
19.840821800916025 0.1023
19.841981022386857 0.1024
19.844383012283700 0.1044
19.847333145991282 0.1011
19.847656608132418 0.0995
19.849443196410039 0.102
19.851456892495868 0.1015
19.853774650278350 0.0983
19.854175839844171 0.1015
19.855015942817786 0.1021
19.855782687182444 0.1009
19.857351453276831 0.102
19.858174898798289 0.1019
19.860453327279391 0.1017
19.862818043334247 0.1021
19.864221195593935 0.0994
19.866193098114021 0.1008
19.867098719816269 0.1012
19.868522098087670 0.1022
19.869551722890481 0.1023
19.870015565120951 0.1008
19.872212124146831 0.1006
19.873400061657083 0.1026
19.877137629199833 0.1016
19.877695503821943 0.1003
19.878943909596771 0.1005
19.880369417968332 0.1007
19.883105658388249 0.0995
19.885077286378316 0.1013
19.886256353610889 0.1023
19.888663870356389 0.1009
19.890051951486278 0.1013
19.892164881221248 0.1018
19.894030838426492 0.0993
19.895952798326199 0.1041
19.898212564437816 0.1006
19.899423008746655 0.1014
19.900548378870219 0.0997
19.902341017701936 0.1013
19.902490705106977 0.1006
19.904658126409917 0.1014
19.907132138556719 0.0999
19.908773384741515 0.1028
19.910151293974028 0.1014
19.911964463282761 0.0994
19.912605343472126 0.1027
19.914350414510036 0.102
19.916826426447905 0.1024
19.917607311743716 0.1018
19.919233123711830 0.1001
19.920403541650021 0.1025
19.922287742878410 0.1015
19.923043829088648 0.0987
19.924921389077092 0.0997
19.926778227789701 0.0993
19.927661816406033 0.1013
19.929538161794497 0.1014
19.930361207368794 0.1024
19.931741658027310 0.0999
19.934791414881911 0.1038
19.935518124416934 0.1026
19.937229256428331 0.1024
19.937822213227165 0.1039
19.940162850557368 0.1011
19.941802843671002 0.1034
19.942532286998084 0.1036
19.944326375612242 0.1031
19.946588103981721 0.1013
19.947459725338600 0.0999
19.949009246504623 0.1003
19.949326179885464 0.1002
19.952198022959767 0.0994
19.954168614735075 0.1003
19.955968477952712 0.1032
19.958265105716301 0.1021
19.960221292664393 0.1007
19.961299399742668 0.1032
19.961914862860638 0.1005
19.963296858941849 0.1017
19.964988683156044 0.1016
19.966459496792854 0.1008
19.967499978878482 0.1022
19.970427683375945 0.0999
19.972369526533143 0.1031
19.972515407281438 0.1005
19.973530869355013 0.1023
19.975498163910434 0.1031
19.977308726810094 0.1025
19.977628189209039 0.1044
19.980581812307666 0.1019
19.982434610430051 0.1007
19.984164306881119 0.1035
19.986354643902434 0.1031
19.988659733459766 0.1042
19.990479751101411 0.1001
19.990911680879030 0.1035
19.992372401689178 0.1018
19.993600153227781 0.104
19.996267158151806 0.1026
19.997406181826573 0.1033
19.997906117088348 0.1006
19.999089411323713 0.1022
20.000469051037690 0.1023
20.002995558020135 0.1016
20.004081006995509 0.1032
20.005170721578054 0.1034
20.007106713655354 0.1029
20.007914334463614 0.1028
20.009222398818590 0.1009
20.013195517163613 0.1035
20.015872851078854 0.1018
20.016403912983684 0.1006
20.018285623700656 0.1025
20.019522841194952 0.1029
20.020985772649940 0.1029
20.023371103220516 0.0995
20.025190156826024 0.104
20.026573675093218 0.1021
20.026764969337133 0.1002
20.029225507161776 0.1031
20.031599220280505 0.1036
20.033769395077773 0.1022
20.035387176610097 0.1042
20.036929427271673 0.1037
20.037184658719902 0.0994
20.038897779901440 0.1042
20.041981737569454 0.1028
20.043498635322837 0.103
20.045740645194211 0.1014
20.048663092520801 0.1018
20.049360760200063 0.1026
20.053212126613062 0.1037
20.054826199674455 0.1015
20.055553372688262 0.1011
20.057044874257265 0.1033
20.059523900159817 0.103
20.062490772754337 0.1032
20.062681993828999 0.1026
20.064169955211284 0.1028
20.065529284855749 0.1022
20.065617373570589 0.1025
20.069102483108246 0.1012
20.070021970611823 0.1006
20.072167232256280 0.1026
20.073813211318768 0.1034
20.075982309747534 0.0994
20.076851418555517 0.1039
20.078052444456457 0.1029
20.079793792302489 0.1004
20.082166299516924 0.1018
20.082738357247372 0.0993
20.084182310971876 0.1027
20.085339064715455 0.102
20.086938460064669 0.1025
20.088682525338989 0.1014
20.090819256323755 0.1016
20.091590609851053 0.1011
20.095340230629784 0.1017
20.096051545415843 0.1036
20.096929191583513 0.1055
20.098529846718755 0.1011
20.100107458273342 0.1011
20.101388000517769 0.1003
20.103322372227485 0.1025
20.106071146205032 0.101
20.106369909371537 0.1021
20.110810836491982 0.1018
20.112438737186235 0.1031
20.113312853438615 0.1029
20.115631432699519 0.1041
20.118521458230784 0.1027
20.119093307954511 0.1022
20.119645333250546 0.1041
20.120849065032768 0.102
20.122168190236437 0.1025
20.124662307254354 0.1052
20.125967477436131 0.105
20.126977203961054 0.1025
20.128457010308242 0.1013
20.130108329051453 0.1024
20.133592839554140 0.1042
20.133990349049341 0.1033
20.135774422376034 0.1037
20.137468172769069 0.103
20.138382801576110 0.1019
20.140501376238479 0.1041
20.141999519034322 0.1036
20.142735016041375 0.1026
20.144310643019089 0.1021
20.146912533209925 0.104
20.146932739561329 0.1017
20.149109286607178 0.1013
20.149594209946180 0.1019
20.150128788884430 0.1024
20.153031391232997 0.1042
20.156698655175333 0.1002
20.156867083144622 0.1033
20.160439129159737 0.1021
20.161673854975273 0.1037
20.163354336361113 0.1018
20.165435742019739 0.1019
20.166433990839433 0.102
20.168111506865944 0.1018
20.169087572590861 0.1045
20.170763536843968 0.1027
20.172934175315589 0.1039
20.174030612275249 0.1059
20.175840591442700 0.1026
20.177591390713250 0.1033
20.179919613909462 0.1027
20.180305325574505 0.1068
20.181767559925326 0.1025
20.183157677409074 0.106
20.185154788262214 0.1036
20.185990721581415 0.103
20.188240409847932 0.1049
20.189457787415297 0.1049
20.189696903383737 0.1028
20.191706212822691 0.102
20.195104775153869 0.1019
20.197595070555550 0.1036
20.198407357867069 0.1019
20.199127750398670 0.1049
20.201114834327690 0.1011
20.201722690784099 0.1012
20.206733464649162 0.103
20.207722544728068 0.1041
20.207965553570183 0.1018
20.210681895442939 0.1025
20.212710485131328 0.1027
20.213337479027764 0.1027
20.214148163676828 0.1034
20.217788175030460 0.1048
20.220316939501675 0.1032
20.221066510335483 0.1034
20.221837072393047 0.1024
20.222246984294333 0.1029
20.224816225844474 0.1041
20.226806560419377 0.1054
20.229003484811379 0.104
20.230820099940757 0.1021
20.231486149456096 0.1016
20.233829743485611 0.1033
20.235759235937987 0.1047
20.236231190200602 0.1021
20.238166090827477 0.1012
20.240782005902965 0.1024
20.241417469218678 0.1022
20.242810664636671 0.1037
20.245217756788097 0.102
20.245804132487869 0.1077
20.246769881695769 0.1037
20.248184828361470 0.1043
20.250057044583176 0.1023
20.251336161449554 0.1019
20.253495836386090 0.1017
20.254188175504385 0.1032
20.256177213775054 0.1041
20.257713004649609 0.1041
20.260134900159674 0.1052
20.261860406332136 0.1031
20.262762424455602 0.102
20.264684436835779 0.1037
20.267346621806542 0.1039
20.267718143947004 0.1048
20.269226371181617 0.1039
20.273547634538843 0.1035
20.274702417561429 0.1033
20.275685391585224 0.1036
20.278356436994713 0.1043
20.279375598101051 0.1039
20.280866056744728 0.1038
20.283170655824435 0.1043
20.284736458380344 0.1038
20.286290801685286 0.1055
20.286892847728478 0.1039
20.288577582853115 0.1027
20.290636049614015 0.1007
20.293325309840267 0.1055
20.294946006731173 0.1019
20.296838752710318 0.1027
20.297585396841910 0.1069
20.299412517234323 0.1032
20.301006707062069 0.1026
20.302666922871083 0.1035
20.304068818900475 0.1039
20.306931337300743 0.1046
20.307590813839958 0.1035
20.308153719311079 0.1055
20.310964916737291 0.1022
20.312397459763584 0.1023
20.313960399433913 0.1051
20.316099782371715 0.1064
20.317475457985694 0.1045
20.319490734378000 0.1054
20.321747272419252 0.1042
20.322537264751737 0.1056
20.323372816118123 0.1039
20.325060143911482 0.1054
20.327544139743942 0.1057
20.328682024161548 0.1037
20.329688547123084 0.1051
20.330096453349867 0.1048
20.333944656651028 0.1028
20.336407876939017 0.1068
20.337408250295738 0.1042
20.338465913885265 0.1034
20.340262978914488 0.1032
20.341094003549362 0.1067
20.343071418801816 0.1017
20.344352531649559 0.1034
20.344909789585280 0.1054
20.345811085896745 0.1053
20.350516056805269 0.1072
20.351587512293513 0.1029
20.353345003232292 0.1073
20.354077363327274 0.1036
20.355266466292640 0.1071
20.358430895779232 0.105
20.359553161002204 0.1052
20.360747781205422 0.1061
20.363455842142891 0.1028
20.364071469891613 0.1041
20.365086467673873 0.1051
20.365928983148539 0.1032
20.369868928872211 0.1048
20.371513600663935 0.1047
20.372642393896179 0.102
20.374554556720408 0.1056
20.375491647565642 0.1042
20.378423694120787 0.105
20.380645172280715 0.1054
20.381115281140104 0.1068
20.382036194484552 0.1019
20.385364847375243 0.105
20.386879609008851 0.1056
20.389903601550806 0.103
20.390783565544645 0.1046
20.391185805768242 0.1046
20.393049544541370 0.1048
20.394531251117503 0.1028
20.396050657662979 0.107
20.397279968737362 0.1051
20.400657000414508 0.105
20.401859075489540 0.1045
20.403787279036642 0.1047
20.405715562336823 0.1036
20.408565640677622 0.1034
20.412299626490427 0.1021
20.412714769738301 0.1057
20.413876085181808 0.1039
20.415121853256839 0.1068
20.416623921916582 0.1037
20.419638569439556 0.1029
20.420621061876830 0.1044
20.422349802701188 0.1051
20.423887725922693 0.1034
20.426867693474435 0.1083
20.427093287255108 0.1036
20.428724060785676 0.1043
20.430368252696667 0.1051
20.431379729571489 0.1054
20.434530203010855 0.1055
20.434731518239079 0.1052
20.436897238890150 0.1029
20.438180839812606 0.1046
20.440331601330193 0.1055
20.441810738450336 0.1049
20.443696576139995 0.1054
20.445397219867480 0.1036
20.448420764232548 0.1029
20.449567979401124 0.1053
20.450152431280149 0.1035
20.451830522015996 0.1076
20.453396200699281 0.1041
20.456796016808624 0.1039
20.459607433691726 0.1066
20.462167495552045 0.1024
20.463541733050288 0.1057
20.463703316769358 0.1031
20.464169441517146 0.1061
20.466925943189604 0.1047
20.468298332543238 0.1043
20.471968746186739 0.1038
20.474236579796298 0.1047
20.476966502740371 0.1051
20.478287769826181 0.1062
20.479691807665379 0.1058
20.481821411635448 0.1056
20.484153543066189 0.1025
20.484550746744212 0.1038
20.486098784749672 0.1062
20.488324283097281 0.1038
20.489323602262441 0.1039
20.492130941836148 0.1018
20.493246029162087 0.1041
20.494618784367329 0.1054
20.494923122732100 0.1053
20.497387627659478 0.1044
20.499224564788616 0.1041
20.500717760717393 0.1044
20.502501804064565 0.1047
20.502844442807849 0.1052
20.503987026924975 0.1045
20.507992461580461 0.1056
20.509624590417317 0.1058
20.510417933599999 0.1043
20.511635178487705 0.1049
20.512420196069375 0.1078
20.513673919334913 0.105
20.519500585388389 0.1034
20.520869525103365 0.1061
20.521285844974667 0.107
20.523485076536559 0.1046
20.524648201399270 0.105
20.527058484219449 0.1063
20.529180380485293 0.1063
20.532142373290345 0.1063
20.533127042835417 0.1074
20.534409102902245 0.1047
20.536363955663255 0.1021
20.536414772151907 0.1058
20.537292176610990 0.1064
20.540717393610802 0.1046
20.541541855320055 0.1034
20.544231710421446 0.1061
20.544603479896754 0.1052
20.545439923387448 0.1049
20.547841454523923 0.1072
20.550186639348869 0.1055
20.551101700076714 0.1064
20.552571005119528 0.1054
20.555903319393526 0.1052
20.558177445679544 0.1061
20.559251069710886 0.1049
20.560163281337399 0.1062
20.562318255265442 0.1039
20.562808139473187 0.106
20.567357624224623 0.1029
20.568584606905709 0.1053
20.570642209205765 0.1048
20.571405781143902 0.1056
20.573146870395643 0.1072
20.573997765156687 0.1059
20.576417585618422 0.1071
20.579433560268466 0.1078
20.579939758904256 0.1052
20.581957836883497 0.1056
20.584626256703523 0.1047
20.585293976516926 0.1062
20.589105745840570 0.1072
20.590038473818538 0.1074
20.591258313963447 0.1062
20.593117104570307 0.1061
20.594494872762027 0.1066
20.595101730446611 0.1058
20.597673104361856 0.1049
20.599354880654545 0.1067
20.601305858239886 0.1067
20.602795285443971 0.1044
20.603454407302262 0.1061
20.606266956904527 0.1061
20.607399433196846 0.1053
20.608477356729818 0.1034
20.610368163240345 0.1045
20.612919811421829 0.1067
20.614855874311647 0.1064
20.617046182142925 0.1054
20.618337577836481 0.1068
20.620076955912101 0.1059
20.620200507059877 0.106
20.622248144269616 0.1074
20.624188519900024 0.1058
20.625867726955789 0.1049
20.627703641801251 0.1098
20.631093533547340 0.1085
20.632053531461164 0.1061
20.633285397033205 0.1044
20.636310344074175 0.1064
20.636923257670816 0.1054
20.637072198369051 0.1055
20.640190589122806 0.1066
20.641164483342624 0.1068
20.642213374855665 0.109
20.642792802924916 0.1059
20.644698344217474 0.1078
20.646655506086006 0.1037
20.649478886602783 0.1046
20.651636930830858 0.1056
20.653868955144741 0.1064
20.655147999319290 0.108
20.656585871469318 0.1066
20.658005869923912 0.1071
20.659918516208482 0.1075
20.661565789963923 0.1059
20.663258670339680 0.1074
20.664630151824017 0.1078
20.665582330926238 0.1077
20.666196838497900 0.1056
20.667327302451842 0.1069
20.669353730028547 0.1028
20.670772255193079 0.106
20.673633399796216 0.1078
20.674901159289824 0.109
20.677452801178514 0.1073
20.679080974078694 0.1067
20.681109866366164 0.1057
20.681814510513640 0.1054
20.683357247871424 0.1039
20.684833050935367 0.1053
20.688948466937678 0.1075
20.690410578691427 0.1062
20.691447275239451 0.1091
20.692702762386489 0.1052
20.695084781703361 0.1064
20.696459771300475 0.1064
20.697009599385460 0.1077
20.700146641850267 0.1066
20.701608304398906 0.1055
20.703854146157870 0.1052
20.705526221405776 0.1081
20.706092381747474 0.1077
20.708087020502742 0.1084
20.710457172323341 0.1053
20.712020117330407 0.107
20.713768766967547 0.1073
20.715286366454709 0.1065
20.716311681471804 0.1073
20.720555192430691 0.1084
20.721746711382341 0.108
20.723895824984069 0.1047
20.725235055197050 0.1062
20.726104094722061 0.1062
20.728110198612551 0.1067
20.728649935647670 0.1061
20.729092175483515 0.1086
20.733423539121933 0.1053
20.733780208745852 0.1078
20.734870144782661 0.1047
20.737261021234222 0.1073
20.738757711120961 0.1061
20.741390420822608 0.1074
20.742900397701970 0.1104
20.744411619100820 0.108
20.746215047292562 0.1084
20.748716006758173 0.1074
20.749163643768853 0.1057
20.752379401205484 0.108
20.752736205266402 0.1075
20.755911106852956 0.108
20.757493683625579 0.1087
20.757744511610102 0.106
20.758634204758039 0.1077
20.762063575967751 0.1098
20.763983747536393 0.1072
20.765129058166831 0.1057
20.766798612343930 0.1038
20.767910871996673 0.109
20.769661662716906 0.1083
20.771220734342894 0.1082
20.773700623015905 0.1058
20.775201527736005 0.1071
20.777187337513968 0.1102
20.779217771591579 0.1081
20.781720033155697 0.1051
20.782561898434160 0.1062
20.783930017465671 0.1071
20.784513983905594 0.1061
20.785955629321027 0.1073
20.790377075937855 0.1061
20.791879834110237 0.1092
20.795547201244638 0.1091
20.797449727009777 0.1089
20.798212163353220 0.1074
20.798760170553145 0.1066
20.800333689437625 0.1061
20.802517026001937 0.1102
20.804855648279254 0.1077
20.806746432724630 0.1076
20.807920432094420 0.1105
20.809516118890379 0.1065
20.811322496002749 0.1053
20.812627467689417 0.1057
20.815276116454488 0.1083
20.816934139052165 0.1083
20.817581339356931 0.1066
20.821788402511437 0.1066
20.823156495930007 0.1074
20.824057983106030 0.108
20.825566000526916 0.1067
20.826531930307098 0.1095
20.829430067609859 0.1089
20.832002968434630 0.1082
20.833330936778594 0.1084
20.833639653832186 0.1068
20.834634814471027 0.1078
20.835701952844676 0.1075
20.838143472300409 0.1063
20.840970677567423 0.1072
20.842401338286898 0.109
20.843811133847762 0.1077
20.846350188491311 0.1081
20.847441056078946 0.1046
20.847974913756794 0.1071
20.851191951492499 0.1093
20.852697779949008 0.1091
20.855808094284338 0.1085
20.856711868028157 0.1114
20.857440759066574 0.1077
20.859465171316277 0.106
20.861687237188889 0.1085
20.862774491936587 0.1077
20.863776728168556 0.1098
20.865096303637991 0.1091
20.867541093411099 0.1073
20.868691579571021 0.1089
20.869060646648336 0.1088
20.870475548034978 0.1089
20.872680328474139 0.1066
20.875648395366433 0.1078
20.877643030321114 0.1091
20.879300117291997 0.1112
20.881113182628525 0.1106
20.882178417196855 0.1069
20.884690178691539 0.108
20.885687807444050 0.1082
20.887857732243294 0.1064
20.888725848408082 0.1096
20.889028929644656 0.1064
20.891562462414800 0.1088
20.892011293485137 0.1081
20.895103829350507 0.1107
20.898739145053955 0.1081
20.899690658491377 0.1099
20.900938337662460 0.11
20.901892315630796 0.1095
20.905601833409040 0.1082
20.905866476334587 0.1074
20.907540856012030 0.1077
20.909536621719898 0.1078
20.910815178465288 0.1051
20.912199879979124 0.1103
20.913602790654405 0.1101
20.915760479720802 0.1104
20.916815655867207 0.109
20.917494489774501 0.1091
20.920541311989410 0.1084
20.922622251131205 0.1094
20.923417014426857 0.1058
20.926174204080255 0.1094
20.927866488146073 0.1081
20.929003079695995 0.1093
20.932236710654553 0.1065
20.933336437930929 0.1093
20.935695817706488 0.1102
20.938177798207786 0.1073
20.939306485806874 0.108
20.939467217436846 0.1106
20.943755998430539 0.1081
20.944148142505181 0.1097
20.946461091019710 0.1099
20.947030575270947 0.1091
20.948923340071598 0.1116
20.951223352361627 0.1106
20.951734166727718 0.1075
20.952594993901091 0.1097
20.956713079892047 0.1089
20.958283713743917 0.1121
20.960735907417146 0.1089
20.962372629444566 0.1083
20.964125347325094 0.1078
20.966099145540301 0.1078
20.968140947241810 0.108
20.968977369049927 0.1098
20.970047942073592 0.1094
20.972119890727143 0.1075
20.974092825637243 0.1107
20.976694107376876 0.1114
20.977982317940803 0.1104
20.979248490689631 0.1095
20.982782656410357 0.1089
20.985665423340471 0.1101
20.986303692189285 0.1091
20.987289613139687 0.1082
20.988084217834345 0.1093
20.990984664492689 0.1089
20.993285204639651 0.1087
20.995522216025623 0.1112
20.996540444662426 0.1072
20.996895669312281 0.111
20.997750452727640 0.1085
21.001879636313479 0.1091
21.005473095627391 0.1091
21.007754475740771 0.1105
21.008106540927535 0.1094
21.009923484131740 0.1078
21.011249936404280 0.1111
21.012503059096911 0.1109
21.013845213891479 0.1078
21.015299026563540 0.11
21.017603252423218 0.1112
21.018503268250040 0.1097
21.019693221744131 0.109
21.023241260817382 0.1119
21.023761647461217 0.1089
21.024851259902494 0.1082
21.027755431394972 0.1112
21.029823563477535 0.1057
21.030727979219002 0.1081
21.032607801775708 0.1099
21.033731828362050 0.1099
21.039034522633372 0.1085
21.039444104882527 0.1083
21.041074019503462 0.1106
21.042085581684052 0.1092
21.043697608738729 0.107
21.044587138262038 0.1099
21.047401368230108 0.1087
21.047716995890607 0.1076
21.048921193218877 0.1104
21.050439976103387 0.1087
21.053603861951927 0.1087
21.054511221479945 0.1127
21.056849498597465 0.1082
21.058368920422232 0.1094
21.060274465573805 0.1092
21.061569539267417 0.1063
21.063221055889375 0.1079
21.065366839023490 0.1081
21.066147785237174 0.1074
21.066760737264659 0.1092
21.070464362544136 0.1096
21.072547591270489 0.1077
21.073618089665207 0.1105
21.075988959490598 0.1104
21.077297398144854 0.1108
21.078255495241663 0.1095
21.081018796559036 0.1133
21.083396084456670 0.1095
21.086287972901406 0.1098
21.088065872309613 0.1105
21.089433114125431 0.1101
21.090733992695089 0.1081
21.093779803356632 0.1104
21.096699709267860 0.1088
21.097305312021913 0.1079
21.099262871124949 0.1108
21.100302044300236 0.1115
21.102127392753360 0.1084
21.103371281710693 0.1093
21.105858156239329 0.1105
21.106899304860708 0.1094
21.108704924293946 0.1091
21.109328775669574 0.1082
21.110528656705480 0.1101
21.111301343094333 0.1111
21.112819441792798 0.1104
21.114681069240572 0.1086
21.117596837659313 0.1104
21.118324508260017 0.1074
21.119918432287644 0.1066
21.122310090770753 0.1109
21.122856763586643 0.1094
21.125067381007646 0.1112
21.126184557444393 0.1085
21.128717496165088 0.1079
21.130460925262554 0.1115
21.131493784899263 0.1105
21.132674478055826 0.1115
21.135221827149955 0.1084
21.138480195154706 0.1087
21.139604934623815 0.1104
21.140791228862451 0.1099
21.142743641126668 0.1074
21.145267664135059 0.1094
21.145598623893001 0.1102
21.147130832010653 0.1107
21.151343653507830 0.1074
21.152274902181457 0.1103
21.153509414985848 0.1059
21.153938931426438 0.1115
21.156520414273785 0.1105
21.157123887203053 0.1118
21.158882634001969 0.1119
21.161910945706286 0.1098
21.162922444542364 0.1116
21.164088240347290 0.1103
21.166360566196257 0.1109
21.167516585237699 0.1117
21.168924836015233 0.11
21.170305475342257 0.1102
21.172075254128305 0.1116
21.173344155505948 0.1094
21.175320162691140 0.111
21.177420839287219 0.1109
21.178393772620840 0.1109
21.179820614832597 0.1105
21.181726390356548 0.109
21.185569366706286 0.1086
21.186475140603971 0.1096
21.188529854851293 0.1101
21.189529739859701 0.1135
21.190781794764820 0.1116
21.193358913440559 0.1114
21.195614791977139 0.1112
21.196861807873738 0.109
21.199556969018218 0.1084
21.199926437495801 0.1126
21.201701302274813 0.1113
21.203871467525204 0.115
21.208759644060777 0.1131
21.210068477889955 0.1112
21.211652223385972 0.1093
21.214791996258171 0.1105
21.215434039069454 0.1125
21.215900279072546 0.1111
21.218793384658913 0.113
21.220909180985668 0.1107
21.221840638274106 0.1086
21.223546134044692 0.11
21.225394797822570 0.1089
21.226953640839252 0.1107
21.228426937584342 0.1118
21.230750045151801 0.1101
21.231494446718678 0.1113
21.233784192601732 0.1094
21.235245553159629 0.1122
21.237801420961841 0.1123
21.238470402332140 0.1117
21.239331617332677 0.111
21.242936815342667 0.1105
21.244587995305988 0.1126
21.245997069284424 0.1122
21.247599877978342 0.11
21.250506630466202 0.1086
21.251738452585368 0.1106
21.252736087491463 0.1117
21.254855680122951 0.1108
21.255468455999114 0.11
21.257703207015723 0.1099
21.259122618731300 0.1079
21.260206868701673 0.1086
21.262659052019462 0.1124
21.265156957494948 0.112
21.266375483797475 0.1107
21.266704456185508 0.1104
21.269420221675475 0.1088
21.269915299683063 0.1103
21.271819311697804 0.1113
21.276120108935952 0.1135
21.277019094976460 0.1133
21.278468859690623 0.1118
21.281205189876257 0.1121
21.281646558485591 0.1117
21.284661973514957 0.111
21.285408082909392 0.108
21.287734110238649 0.1102
21.287853098702477 0.1109
21.288798047402565 0.1113
21.291146106437932 0.1104
21.292882264825153 0.1105
21.294529398246112 0.1138
21.296788706584994 0.1112
21.297069227245682 0.1124
21.298918363791024 0.1101
21.301267460471266 0.1134
21.303129198718189 0.1131
21.305585334500869 0.1145
21.306636079164143 0.1108
21.308924822453768 0.1126
21.310189439871102 0.1131
21.310583996336184 0.1133
21.313679133235500 0.1134
21.314394448823489 0.1107
21.315610496681987 0.1118
21.317242266253977 0.1125
21.319541851966438 0.1128
21.321613969988835 0.1123
21.323748662412513 0.1104
21.324772464849708 0.1096
21.326401033492598 0.1141
21.327543591681348 0.1127
21.328980021927698 0.1129
21.331241932528847 0.1114
21.332733983544774 0.1143
21.335279144964577 0.1101
21.336149844581335 0.1116
21.338326600085811 0.1118
21.339752733703403 0.1119
21.341621611138109 0.1135
21.344991823944415 0.1151
21.346193005021661 0.1094
21.348254363432389 0.1125
21.349133643491946 0.1157
21.350610755520130 0.1147
21.353632845921922 0.111
21.355050071048623 0.1122
21.355754834053755 0.1128
21.358601717998301 0.1146
21.359745975921783 0.1146
21.363857257111253 0.1145
21.365704971671803 0.1125
21.365964300424892 0.1126
21.367472713101126 0.1121
21.369252544642642 0.1148
21.371554528367739 0.1107
21.372209025506098 0.114
21.374859984665171 0.1136
21.377813989227256 0.1122
21.379015542272356 0.1132
21.381166398246560 0.1145
21.382729231781877 0.115
21.383769822569629 0.1123
21.385635346426437 0.1131
21.387317745153457 0.1139
21.389025486375314 0.1121
21.391110319831128 0.1163
21.394354103916495 0.1118
21.395030914515516 0.1143
21.396849234193851 0.1143
21.399064265122437 0.1133
21.401228667856614 0.1121
21.401727095926507 0.113
21.402448983506023 0.1127
21.403793866772300 0.1122
21.405303714368156 0.1133
21.408800424952865 0.1127
21.410886999774146 0.1136
21.412723344387835 0.1125
21.413735764734611 0.1144
21.414731008809046 0.1139
21.415936414156725 0.1117
21.417561334610081 0.1131
21.419857973790741 0.112
21.421434072242263 0.1109
21.423763019810458 0.1133
21.426094645022726 0.1112
21.427761012990835 0.1143
21.429611762774961 0.1127
21.430682058458391 0.1115
21.432801397022544 0.1113
21.433532519256801 0.1155
21.435463837471893 0.1112
21.436820119196092 0.1119
21.439484972498683 0.1096
21.441417757746613 0.1155
21.443221681923582 0.1135
21.444652412669463 0.1134
21.447705005741071 0.1114
21.448574303110657 0.1124
21.450429675052668 0.1102
21.451764218515848 0.1131
21.452898010094263 0.1136
21.454997918185747 0.1136
21.456596076971199 0.1131
21.457941980308682 0.1155
21.460001686306274 0.1104
21.462753059543690 0.1151
21.463481150277495 0.1123
21.465309619877335 0.1131
21.467478669465216 0.115
21.470997642857125 0.1142
21.472585931487810 0.1117
21.474340615317203 0.1138
21.477338463199555 0.1133
21.478577255684499 0.1153
21.480366293893638 0.1119
21.481386435871716 0.1132
21.484035418528588 0.1128
21.485503437857194 0.1126
21.487347661280122 0.114
21.489443910941844 0.1122
21.491095486644536 0.1135
21.492351443244409 0.1153
21.494881378335243 0.1133
21.495983769901677 0.1126
21.498004232361808 0.1128
21.499946158214421 0.115
21.502312641636248 0.1122
21.502464182156380 0.1139
21.503266818043052 0.111
21.506346564478736 0.1123
21.508387488409369 0.1135
21.509926903305928 0.1168
21.510224851820318 0.1121
21.513948330248372 0.1125
21.514472044590903 0.1113
21.515498675269985 0.1146
21.516696728950290 0.1138
21.518942939744583 0.1121
21.520565302291555 0.1114
21.520856008706026 0.115
21.524573045620961 0.1115
21.526483950549679 0.1119
21.528074058615211 0.117
21.531892726270620 0.1126
21.532289437653876 0.1157
21.532929536351837 0.1145
21.535643354871979 0.1122
21.536716597343247 0.1103
21.538293450559337 0.1138
21.540944061688897 0.1144
21.542685256680773 0.1153
21.544154935907567 0.1133
21.545507821338020 0.1154
21.547233910176129 0.1112
21.548122173919193 0.1123
21.549799428425498 0.1143
21.552760838913130 0.1138
21.553228994689029 0.1123
21.556060619142482 0.1112
21.557121827725542 0.1137
21.558924199589299 0.1152
21.560756160104511 0.1148
21.562715296766960 0.1111
21.564196486463207 0.114
21.567372369510675 0.1134
21.568731278351933 0.1116
21.570434213647822 0.1126
21.573057640157362 0.1142
21.575200294034360 0.1156
21.575692994886900 0.1121
21.577749289984823 0.1133
21.579830082190103 0.1135
21.580968644313650 0.1117
21.580999973742195 0.113
21.583605512244546 0.1137
21.584718060309299 0.1149
21.586344127800629 0.1149
21.588183330685325 0.113
21.589404643771992 0.1124
21.590925533505956 0.1121
21.592787121387239 0.1134
21.593178494180929 0.1139
21.595074391015739 0.1138
21.596699914128479 0.1143
21.599614878253789 0.1131
21.599974282812308 0.1149
21.602058024966411 0.1142
21.602641886455483 0.1158
21.606706845456340 0.1135
21.607918375170200 0.1132
21.609769446712907 0.1146
21.612143735474710 0.1154
21.613458613271831 0.1157
21.613919381740665 0.1131
21.617236251399170 0.1141
21.618355409110240 0.1133
21.620623462071688 0.1145
21.623314450429834 0.1122
21.624752906036150 0.1138
21.627918576356073 0.1142
21.628938378987097 0.1144
21.629390382026045 0.113
21.631870181359265 0.1167
21.632174953665093 0.1135
21.633138836573007 0.1135
21.635489202808866 0.1148
21.637807550421712 0.1137
21.639582483448830 0.1154
21.640377896396945 0.1153
21.641248379235716 0.1144
21.642937795489555 0.1151
21.645696070061895 0.1148
21.646674241839627 0.1176
21.648170277912474 0.1138
21.649065681007571 0.1155
21.651906464325389 0.1142
21.652375968378248 0.1143
21.654089342507099 0.1157
21.654174062550151 0.1164
21.657292052168341 0.1128
21.658994010648129 0.1157
21.659712482558842 0.1147
21.661058034994777 0.1159
21.664233088179099 0.1143
21.667081681839864 0.1141
21.668552617775397 0.115
21.668890892621153 0.1131
21.672688713853521 0.1153
21.673080875850605 0.1156
21.675232323041371 0.1153
21.676870963845811 0.1153
21.677641407956333 0.1146
21.681059129464057 0.115
21.683016598380469 0.116
21.685654904158447 0.1147
21.687243138011965 0.1158
21.688010089485537 0.1175
21.690091229643794 0.1174
21.691614959120823 0.1152
21.693802808802769 0.114
21.696442450836699 0.1133
21.697449505394975 0.1154
21.700637255474835 0.1159
21.703072613942869 0.115
21.703872388304941 0.1166
21.705209605830426 0.1123
21.708471041558198 0.1172
21.711215552632389 0.1164
21.711834654242999 0.1161
21.712756712192693 0.1149
21.714101848314115 0.1171
21.715504408295988 0.117
21.718273847235803 0.1142
21.720189176274594 0.1167
21.721899423826994 0.1163
21.722490964320585 0.1174
21.726213826021954 0.1136
21.726789569300863 0.1163
21.729374091030273 0.1167
21.730472554025294 0.1135
21.730722745256273 0.1159
21.734652020634773 0.1166
21.735415832367742 0.1139
21.739169477190327 0.1175
21.740375590002071 0.1184
21.742089824622923 0.1161
21.743754718004528 0.1164
21.746808881171397 0.1143
21.747638403610374 0.1165
21.749173952366576 0.1158
21.751653449597644 0.1154
21.753536044389584 0.1148
21.755850610912070 0.1156
21.756809754008380 0.1176
21.757288304036482 0.1157
21.758252784672496 0.1136
21.760335864956403 0.1179
21.762380108038666 0.1151
21.764047795900826 0.1183
21.765566219511207 0.1157
21.767361881453859 0.1144
21.769579171711364 0.1177
21.770298106879153 0.1157
21.773337367613976 0.118
21.774272349504766 0.1159
21.776889866575509 0.114
21.777830724527639 0.115
21.779431897169623 0.1177
21.781976743074051 0.1154
21.782983689269802 0.1163
21.784756176386303 0.1147
21.785847803806494 0.1164
21.787245923271765 0.1175
21.788118816289540 0.1149
21.789669212761538 0.1147
21.791193645219870 0.1152
21.793562302262735 0.1146
21.795034242902112 0.1161
21.795522027488069 0.1143
21.797503725399139 0.1161
21.799035524518612 0.1166
21.801588093151885 0.116
21.803382496268700 0.1157
21.807228423719796 0.1159
21.810169159728005 0.1155
21.811404892764081 0.117
21.813168044745620 0.1174
21.814959043322638 0.1137
21.816530782781506 0.116
21.818776983383451 0.1144
21.820260094450237 0.1171
21.822179749881808 0.1161
21.823387873933971 0.1139
21.824932726913989 0.1168
21.827183167085828 0.1129
21.827470472126407 0.1157
21.831184057494617 0.1156
21.833063631015708 0.1171
21.834938872984278 0.1175
21.835802835316237 0.1173
21.838573527953219 0.116
21.841235602329448 0.1163
21.842944968867478 0.1137
21.844961103161282 0.1137
21.845993087292612 0.1178
21.846313907563527 0.1181
21.849487254536612 0.1167
21.850944661072511 0.1162
21.852863461044336 0.1173
21.854215676525463 0.1164
21.855489602422384 0.1154
21.857320787495521 0.1149
21.859955114811157 0.1157
21.861546430192995 0.1162
21.862165342163077 0.1154
21.863455606370366 0.1202
21.865799274728577 0.1186
21.868078503283005 0.1164
21.870015870231434 0.1192
21.873251915653970 0.1175
21.874362937828060 0.1157
21.876481898654159 0.1183
21.877457451385958 0.1153
21.879517852722870 0.1158
21.881160662781241 0.1173
21.883945088661456 0.116
21.884470780949865 0.1179
21.886618908181752 0.1168
21.889627593751133 0.1188
21.890142271527399 0.1165
21.894426319976123 0.1151
21.895349000627384 0.117
21.897016169629037 0.1163
21.900440653757911 0.1184
21.901436041765482 0.1165
21.904197823721503 0.1208
21.905316595826182 0.1165
21.907324826993690 0.1172
21.909521423244350 0.1174
21.910180760380594 0.1159
21.911663250119567 0.1156
21.912301670728855 0.1167
21.914546063049489 0.117
21.916162249337415 0.1162
21.917680682775071 0.1158
21.920728430233837 0.1145
21.921880396064566 0.1204
21.922719942470170 0.1189
21.924515546622775 0.1169
21.926974531601761 0.1155
21.928144059617004 0.1148
21.930453235967413 0.1172
21.932630716727864 0.1167
21.933379897916971 0.1183
21.934184489024524 0.1165
21.936591760770767 0.1188
21.938208283269294 0.1176
21.940039853561377 0.1194
21.941933728218498 0.1167
21.945325567534066 0.118
21.945827040769235 0.1195
21.948117748581137 0.1189
21.949512129759395 0.1197
21.951547554093789 0.1155
21.953850226526743 0.1193
21.954708427299121 0.1177
21.956977217310037 0.1166
21.958327387378315 0.1201
21.960696541135057 0.1147
21.962467266736677 0.114
21.962967866456598 0.1177
21.964139606074294 0.1181
21.964826359487418 0.1181
21.967613602149886 0.1167
21.969208369879400 0.1181
21.969612733329694 0.1163
21.971117258297934 0.1157
21.974451042152911 0.1169
21.974831752479478 0.1193
21.976704538439570 0.1187
21.977678745064743 0.1196
21.978329713675741 0.1187
21.980746207812583 0.1195
21.982088603971274 0.12
21.983684790716701 0.1181
21.987157533578173 0.1181
21.987540639999345 0.1213
21.989270287705367 0.1183
21.992162420922863 0.1174
21.992976893654610 0.1203
21.998236896940476 0.1181
21.998542881895649 0.1203
22.002613699431148 0.1166
22.002903995114576 0.1167
22.003531879436235 0.1204
22.005320749781255 0.1183
22.006234764674911 0.1207
22.006956989329428 0.1164
22.009637302884254 0.1189
22.010920867499070 0.1198
22.011841501811919 0.1155
22.012659323322218 0.1161
22.014015799375940 0.1167
22.016086921722561 0.1223
22.018042697113739 0.1174
22.021017325511259 0.1178
22.022505450129191 0.1207
22.023029622718809 0.1166
22.024486280280133 0.1189
22.026199880116348 0.117
22.027805428444569 0.1179
22.030186189193898 0.1207
22.031071273059485 0.1175
22.033031964483762 0.1191
22.035119092586942 0.1185
22.036449765122434 0.1189
22.038677666276023 0.1175
22.040175967001073 0.119
22.041392759757542 0.1181
22.042479414503983 0.1178
22.044684573162804 0.1153
22.045935182114743 0.1167
22.047615332560618 0.1163
22.048483678262532 0.1204
22.049856360378406 0.1178
22.051236081490448 0.1152
22.054766595807259 0.1188
22.056765868576505 0.1172
22.057184168808046 0.1184
22.059391284274675 0.1213
22.060385572161120 0.1183
22.062662799299556 0.1207
22.063779384256982 0.121
22.066376378992565 0.1195
22.067551583287315 0.1194
22.070485998988541 0.1182
22.072545042669216 0.1187
22.075074298918231 0.1169
22.076090408156571 0.1167
22.076404458330881 0.1217
22.078698392157140 0.1213
22.083037191615237 0.117
22.084025308405614 0.1187
22.085559858979416 0.1177
22.087260177325483 0.1184
22.089922316079001 0.1192
22.092070069457570 0.1183
22.093086987127780 0.1193
22.094667887817710 0.1159
22.096270326136970 0.1186
22.097123825391655 0.1185
22.099912057597120 0.1202
22.101048844128933 0.119
22.102493877378805 0.1221
22.103718016821816 0.1197
22.104788340140921 0.1195
22.107075295092379 0.1199
22.108294177364662 0.1169
22.111172935597246 0.1176
22.112136979775528 0.1203
22.114145085587953 0.1198
22.117219009457614 0.1181
22.119935779992609 0.1208
22.122906835338060 0.1196
22.123817990301269 0.1204
22.124512867891067 0.1199
22.128449140684616 0.1169
22.129307374809486 0.1167
22.132242710688423 0.1192
22.133160859492264 0.1215
22.134075530139032 0.1202
22.135267321210296 0.1187
22.136808253176596 0.1193
22.139547575607168 0.1201
22.140085328388778 0.1198
22.142449746940457 0.1218
22.143498097554737 0.1188
22.143952211066015 0.119
22.148766255828672 0.1209
22.149365182256819 0.1192
22.151976220641686 0.1197
22.153518412042068 0.1185
22.156291798595916 0.119
22.158093724136769 0.1195
22.159661662315653 0.1175
22.162104731524391 0.1185
22.164455494543560 0.1209
22.166236438362294 0.119
22.169281464788845 0.1253
22.169648111312409 0.1182
22.171690886802462 0.1207
22.172634822963477 0.1189
22.175017627214334 0.1226
22.178238123856723 0.1182
22.180194403356580 0.1212
22.180615458510552 0.1203
22.182125764452262 0.1219
22.183528389346503 0.1211
22.184800181869871 0.1215
22.185704731078872 0.1178
22.187820886561113 0.1197
22.191303407183778 0.1207
22.191748829970116 0.1196
22.194425873749196 0.1185
22.196362593824269 0.1202
22.197405724491244 0.1186
22.200021738334875 0.1207
22.202008545893015 0.1199
22.203765301119660 0.1193
22.204683975967633 0.1205
22.207841630795354 0.1215
22.208879537161174 0.1225
22.209751087332045 0.121
22.213092105877603 0.1204
22.214830486899093 0.1196
22.216046026112490 0.1179
22.217556912589714 0.1206
22.219343434856427 0.1214
22.220532572239087 0.1216
22.223170544246532 0.1203
22.224257687588132 0.1177
22.228749969063855 0.1194
22.229124845829265 0.1208
22.230545119015616 0.1203
22.232076272674579 0.1192
22.232603742024992 0.1197
22.234909595299349 0.1205
22.237186795084575 0.1184
22.238921340026852 0.1231
22.241580961639123 0.121
22.244429080525009 0.1185
22.245138394307780 0.1217
22.248460522356623 0.1196
22.250088190644107 0.1173
22.251071088580396 0.1193
22.253190695918025 0.1187
22.255839692265500 0.1192
22.256531401288829 0.1183
22.257666117599125 0.1191
22.260270994119065 0.1199
22.260996981473383 0.1187
22.261775930350144 0.1203
22.264663852516570 0.1189
22.266592730632414 0.1215
22.267619028773218 0.1175
22.269296904082989 0.1187
22.271522874660327 0.1232
22.273998280971309 0.12
22.275727373263905 0.1219
22.275949047914089 0.1193
22.277454541897246 0.1188
22.277800850749362 0.1204
22.279639246065955 0.12
22.282174889754973 0.1216
22.284642947905546 0.122
22.285775951668562 0.1187
22.286984792169388 0.1203
22.287913861478842 0.1223
22.290233375547757 0.1205
22.291797781447606 0.1214
22.293274284693240 0.1209
22.295286006156278 0.1238
22.296788141290509 0.1216
22.297394405484127 0.1191
22.298796274512757 0.1218
22.299872162331749 0.123
22.301634962273006 0.1218
22.302550007775075 0.1207
22.305206293749773 0.1223
22.307390221840098 0.1209
22.307860106128384 0.1203
22.309879243704348 0.1201
22.310937212605101 0.1227
22.314538815584346 0.1215
22.318266143787802 0.1213
22.319386125534194 0.1209
22.320835528668191 0.1199
22.321863378276486 0.1198
22.323364831671864 0.1199
22.325366248251886 0.1217
22.326561346680759 0.1228
22.330611458720259 0.1207
22.334062135066176 0.1229
22.334682655644336 0.1193
22.336025362353229 0.1212
22.338271355807862 0.1201
22.338561620498648 0.1196
22.341249842660361 0.1212
22.341896404431530 0.1214
22.344114871825916 0.1217
22.346397748792239 0.1207
22.348346239289320 0.1224
22.348781385250458 0.12
22.350192493569391 0.1243
22.351495820381338 0.1215
22.354020825054729 0.1231
22.355257236602437 0.1213
22.356180080202567 0.1211
22.358124679870148 0.123
22.359775477508570 0.1218
22.360814188783401 0.1209
22.363439579419406 0.1202
22.364200300232476 0.1183
22.366327371213021 0.1197
22.368252648318300 0.1247
22.370622104348463 0.1213
22.371909224730238 0.1246
22.372802888303109 0.122
22.375903908199991 0.1206
22.377371238174273 0.1198
22.379149222352030 0.1208
22.379806589311247 0.1209
22.381755246574787 0.1212
22.383373580731980 0.1248
22.384047112057132 0.1221
22.385976692971692 0.1214
22.387343568562706 0.121
22.388549161585406 0.1211
22.389998533503615 0.1218
22.392257918884287 0.1226
22.394970368649673 0.1185
22.396117984693571 0.1222
22.399062843297489 0.1206
22.401255063508913 0.1209
22.402297794683900 0.1216
22.404148894853499 0.1196
22.405950024230965 0.119
22.407440257264739 0.1211
22.408364616430120 0.1201
22.410003839682449 0.1238
22.412933813358116 0.1216
22.413836296789693 0.1227
22.418708164561902 0.1209
22.419708583912733 0.1222
22.420966724544130 0.1227
22.422444743419785 0.1192
22.424651638864276 0.1202
22.426990361843650 0.1205
22.428820060362000 0.1224
22.429795037139904 0.1221
22.430938754188684 0.1221
22.433734829909003 0.1196
22.435102408600549 0.1206
22.440623495697139 0.1199
22.441277146180006 0.1239
22.442126023858290 0.1223
22.444493369749747 0.1204
22.446618706139201 0.1217
22.450990117668301 0.1212
22.452708425967849 0.1202
22.453357908525870 0.1211
22.454559261363613 0.1217
22.457936925549824 0.1229
22.461016934969685 0.1226
22.462023200745680 0.1229
22.464191469889101 0.1221
22.466716767432150 0.1219
22.467558191917647 0.1206
22.468093814619163 0.1221
22.470360121526824 0.1211
22.472017477018682 0.1193
22.475030435294386 0.1221
22.475188104879557 0.121
22.478044084086449 0.1214
22.479759224575602 0.1214
22.480617398833534 0.1197
22.481824162430609 0.1209
22.483369621178994 0.1214
22.484882939099379 0.1207
22.487074766500530 0.1226
22.489015896228430 0.1223
22.490621455413752 0.1215
22.492283225956847 0.1196
22.492438107386874 0.1226
22.496764073040030 0.1209
22.498550339878165 0.1215
22.499064426127081 0.1204
22.501207906212699 0.1214
22.501390966358883 0.1209
22.502407666002934 0.1215
22.507959704169295 0.1222
22.508764251625223 0.1216
22.510148960811470 0.1219
22.511162044397810 0.1219
22.513923098786314 0.1214
22.515464130731182 0.1215
22.517182900158627 0.1247
22.519274529758047 0.1218
22.520647522414023 0.1218
22.522304969003027 0.1214
22.523755965613852 0.1206
22.526309228997921 0.1218
22.526884539576397 0.1228
22.527981429110941 0.1225
22.530339885517765 0.1215
22.532855563998421 0.1245
22.534622966688865 0.1231
22.536062928349100 0.1221
22.536360776010866 0.1228
22.538548079343077 0.1208
22.540060151586403 0.121
22.542305000664026 0.1225
22.543581417577073 0.1226
22.545292268733643 0.1238
22.546043200665284 0.1209
22.547556339357698 0.1221
22.550273063014203 0.1229
22.550765627282455 0.1212
22.551933059453798 0.1216
22.553134735086481 0.1242
22.556141206232319 0.1222
22.557763811484950 0.1192
22.559774846650484 0.1202
22.561784403617708 0.123
22.562516292632331 0.1215
22.564544964021568 0.1208
22.565444907470244 0.1217
22.568981792646571 0.1244
22.569749035974436 0.1226
22.570683567866755 0.1245
22.573622711118169 0.1234
22.573973797706802 0.1234
22.576506160957123 0.1246
22.577999288518189 0.1219
22.579752199912065 0.1248
22.582288697334928 0.124
22.584312203563041 0.1233
22.584704895738358 0.1222
22.586671244570514 0.124
22.587725951389540 0.1242
22.589825017310087 0.1231
22.590281444019688 0.1233
22.591558563943583 0.1221
22.594716646636421 0.1227
22.597240324501261 0.1219
22.598194000178061 0.1232
22.600424069911856 0.1222
22.601710390443003 0.1228
22.603375717623660 0.1225
22.603613156389667 0.1241
22.605936109536234 0.1199
22.607780287799049 0.1218
22.608354654830567 0.1246
22.610741696628196 0.1254
22.613461153381532 0.1228
22.614219663526317 0.1237
22.617635857180606 0.123
22.618710985824340 0.1231
22.621486426476480 0.1232
22.621983945788468 0.1205
22.625204871615757 0.1238
22.626948682181780 0.1233
22.627820492747951 0.1245
22.630401907276106 0.1229
22.633915313267821 0.1248
22.635781842023935 0.1244
22.636769556862255 0.1225
22.638015884494649 0.1242
22.638780383862006 0.1235
22.641468706239426 0.1253
22.641643948520255 0.1222
22.644093655182644 0.1247
22.646029125187887 0.1235
22.647824184182898 0.124
22.650282277484539 0.1225
22.650399730288456 0.1237
22.653554894031792 0.1252
22.655712788660484 0.122
22.655877651544472 0.1233
22.658906082682496 0.1215
22.660428749561746 0.1217
22.660905304833662 0.1268
22.664158214472664 0.1226
22.665595980770529 0.1238
22.667418347845814 0.1232
22.669271862612597 0.1226
22.670447479522306 0.1217
22.672752892670825 0.1222
22.674215087212851 0.1243
22.677784696424045 0.1249
22.678602530999704 0.1226
22.679958118854874 0.1212
22.683272011381479 0.1235
22.684263229336974 0.1241
22.685635097555792 0.1233
22.688572314799746 0.1224
22.689169816462041 0.1251
22.691584227150877 0.1232
22.692663211294555 0.1242
22.693924562507217 0.1252
22.694669129177861 0.1245
22.697737817284960 0.1255
22.697800316359153 0.1258
22.699401599337765 0.1257
22.701259797987834 0.1222
22.705204798381484 0.1252
22.707178498364637 0.1215
22.707531100325863 0.125
22.711356697936392 0.1245
22.712399870508619 0.1234
22.713064294485338 0.1224
22.716211718811735 0.126
22.717927585068697 0.1254
22.721562414505179 0.1254
22.722965792455788 0.1241
22.724217185556910 0.1255
22.725439511853494 0.1248
22.727733897129841 0.1231
22.730119813751294 0.1221
22.730650110074855 0.1235
22.733195848852347 0.1241
22.734571756319227 0.125
22.737884468339470 0.125
22.741614327080342 0.1247
22.742685897655946 0.125
22.743798973314174 0.1271
22.744890655779930 0.1258
22.745623270413606 0.1248
22.747591483687049 0.1249
22.749090699056801 0.1235
22.749897013852717 0.1237
22.750618285499229 0.1218
22.751955134231331 0.1263
22.754951890523120 0.1239
22.755423617823876 0.1239
22.759002850148558 0.1261
22.759833176307755 0.1247
22.760862398782685 0.1245
22.762954350556143 0.1261
22.766683011226206 0.1219
22.766761671344415 0.1237
22.769992604044376 0.1251
22.771293523387026 0.1235
22.774173379759883 0.125
22.775437019805253 0.1244
22.776543274398637 0.121
22.777388080918957 0.1244
22.781724679664407 0.127
22.781830720835966 0.1281
22.785145017887167 0.1252
22.788145816293273 0.1217
22.789615296813558 0.1253
22.789882475081342 0.1222
22.791552448413675 0.1245
22.792952979177088 0.1262
22.797404396665563 0.1235
22.797841602675820 0.1243
22.798532745117409 0.1253
22.800287773463189 0.1269
22.801144229294273 0.1242
22.802883259300408 0.1226
22.804181101895328 0.1245
22.805234214332163 0.1227
22.806704388286054 0.1248
22.808934543192287 0.124
22.811143893835194 0.1251
22.813003836184340 0.1255
22.814284062162443 0.1218
22.816078454536669 0.1236
22.817466056917787 0.1249
22.820060936012325 0.1246
22.822468916650966 0.1236
22.822967848287263 0.1231
22.823829365094262 0.1249
22.825776904492585 0.1245
22.828144529998355 0.1255
22.828315498402873 0.1249
22.830958007733770 0.1258
22.832333167446663 0.1229
22.834750278480950 0.1247
22.835649669956211 0.1244
22.836110874197249 0.1228
22.840458389977151 0.1235
22.841317255241194 0.1232
22.842825452583206 0.1245
22.845993067335478 0.1253
22.848039540732206 0.1253
22.849031420102190 0.1247
22.850264291968593 0.1246
22.851181054922389 0.1257
22.854799503533840 0.1259
22.855343073315137 0.1258
22.856779251700338 0.1263
22.857786685136443 0.1222
22.859400118676572 0.1251
22.862255535123928 0.1252
22.863254894585261 0.1244
22.864493663024572 0.1245
22.864959342992599 0.1225
22.867658024221679 0.124
22.868776974381277 0.1244
22.871676086596000 0.1244
22.875889323521491 0.127
22.876358669654433 0.1243
22.877207361136062 0.1247
22.880461500141504 0.1247
22.881448411808261 0.1247
22.883668036110528 0.1244
22.884568230690011 0.1251
22.885822223755465 0.1224
22.888899056377831 0.1258
22.890997006571212 0.1259
22.892032299697224 0.1241
22.896159382239887 0.1234
22.896921489403496 0.1245
22.898282899482894 0.1238
22.899548229953659 0.1259
22.900742141099542 0.1267
22.902133451320466 0.1238
22.905055313833639 0.1264
22.906129276124123 0.1246
22.906723451646517 0.1249
22.909301627626917 0.1251
22.909944137163457 0.1247
22.911963351206431 0.1234
22.914498246445426 0.1244
22.915302854861999 0.1234
22.917499846106733 0.1268
22.919930729342926 0.1248
22.920886946650100 0.1254
22.923267865362774 0.1268
22.923364680541162 0.1239
22.927107526448026 0.1266
22.928463051344806 0.1262
22.932034627745480 0.1273
22.932674341179993 0.1264
22.935526582958438 0.1253
22.936111333219799 0.1275
22.938493945856752 0.1262
22.938732279011365 0.1257
22.940336983920751 0.1259
22.942888764748350 0.1242
22.944343616470228 0.1258
22.945032048625759 0.1274
22.947163672245146 0.127
22.947927225756644 0.1277
22.948823010390807 0.1243
22.952979935946580 0.1232
22.953133699806902 0.1271
22.954802696504384 0.1244
22.958322774757274 0.1262
22.959129336734943 0.1298
22.962933176807365 0.1269
22.963158621626771 0.1262
22.963882593728517 0.1263
22.965651154856779 0.1284
22.967555080194231 0.1267
22.968894282981452 0.1213
22.970324564720862 0.129
22.970873139945699 0.1252
22.973310467175612 0.1266
22.977266185645696 0.1272
22.979019021383454 0.127
22.980173057237927 0.1251
22.982161314825717 0.1255
22.983174879871520 0.1237
22.984772694853735 0.1273
22.987051253662599 0.1262
22.988363070608550 0.1268
22.989722659326045 0.1264
22.990594461026387 0.1265
22.993329665056955 0.1283
22.995854286304233 0.1246
22.999040686979448 0.1274
22.999906704916011 0.1259
23.001847490657504 0.1246
23.002337822198065 0.1262
23.004483137931189 0.1267
23.005699125988741 0.1278
23.008158130165139 0.13
23.010739009159249 0.1267
23.011489047599945 0.1278
23.011700658122319 0.1253
23.015197664219222 0.1254
23.015786611182858 0.1249
23.018100260500162 0.1248
23.019599316506469 0.1277
23.020859622868752 0.128
23.023598115739276 0.1276
23.025945560614705 0.1257
23.026736252068591 0.1261
23.027618920474058 0.1263
23.028647311657824 0.1261
23.033696360290502 0.1267
23.035864447871852 0.1259
23.036659643803805 0.1267
23.037259082061137 0.1264
23.040344151740427 0.1295
23.042993550717519 0.1244
23.046646246655705 0.1273
23.047149418844590 0.1259
23.049146635104087 0.1276
23.050117402673163 0.13
23.050673026146033 0.1279
23.052235950645823 0.1273
23.053266040619508 0.1272
23.053916854597951 0.1277
23.057786750535307 0.125
23.059736672732754 0.1288
23.061085689688326 0.1292
23.061939088417986 0.1272
23.063753150493440 0.1277
23.065204198372125 0.126
23.067398162651678 0.1257
23.068350828905889 0.1262
23.068561133521793 0.127
23.070963298621070 0.1267
23.072620865875777 0.1257
23.074658622902430 0.1291
23.076819211524821 0.1295
23.077374362383576 0.1283
23.079287297301573 0.128
23.082309192962221 0.1271
23.083149913577802 0.1259
23.085038916147194 0.1287
23.086147304171018 0.1275
23.087988060809110 0.1266
23.089293238230077 0.1274
23.091014829102704 0.1271
23.093686145131347 0.1273
23.096649632019268 0.1276
23.098920674580668 0.1287
23.099794798605654 0.1273
23.101244617089506 0.1304
23.102236707810921 0.1284
23.104531032277201 0.1251
23.106014768853552 0.1292
23.106685125768326 0.126
23.108913542729912 0.129
23.111123033994510 0.1292
23.113388481446943 0.1265
23.116227810092024 0.1275
23.117106408178191 0.126
23.118269526417549 0.1268
23.120030194071742 0.1291
23.121213114805979 0.128
23.122506636353297 0.1291
23.124333105147965 0.1291
23.126131119157161 0.1266
23.128359205277409 0.1278
23.130219593282551 0.1286
23.133977315832418 0.1296
23.134597865704134 0.1245
23.136329599115005 0.1291
23.136792210589995 0.1286
23.138733694830449 0.128
23.139579463799052 0.1276
23.145202076862322 0.1283
23.146454396535944 0.1282
23.147164846717637 0.1295
23.148475892167525 0.1281
23.152817164860547 0.1273
23.153774739082653 0.1293
23.154792229475440 0.1258
23.156457898216679 0.1278
23.158787111200141 0.124
23.160570274079852 0.1248
23.161612435515767 0.1289
23.165194693763784 0.1277
23.166095000307941 0.1242
23.167260420098355 0.1257
23.168917009322929 0.1255
23.170995898152018 0.1278
23.172382123775698 0.1282
23.172527374235763 0.1257
23.173182892213987 0.1281
23.176743353676557 0.128
23.178496720090362 0.1307
23.179633052552653 0.1263
23.182685618262546 0.1283
23.185381564666130 0.1284
23.186690787857895 0.1307
23.188389930624151 0.1271
23.189500109150757 0.1316
23.189653410313550 0.1254
23.192261933340912 0.1256
23.192704416598723 0.1279
23.194003050070162 0.1276
23.197632141351470 0.1279
23.200110261745110 0.1289
23.201649694006036 0.1279
23.202155776327128 0.13
23.205102973931826 0.13
23.207284713924331 0.128
23.208418410863775 0.1264
23.209599441078694 0.1272
23.210879132983635 0.1274
23.212959148392642 0.1262
23.213591894452701 0.1265
23.214967623847151 0.127
23.217535832743589 0.1284
23.218584811120561 0.1295
23.220901380884307 0.1278
23.223374926564862 0.1284
23.226045418878449 0.1274
23.227815263836760 0.1263
23.230047877449650 0.1287
23.231399385925616 0.1282
23.232428577081073 0.1306
23.235382318536644 0.1262
23.236566382314109 0.1294
23.237771304823461 0.1277
23.241698920631318 0.1299
23.242266268539257 0.1287
23.244354640378319 0.1296
23.246244383799620 0.1267
23.250368442124209 0.1273
23.252372039847977 0.1298
23.253160802449074 0.1289
23.254846192199341 0.13
23.257104686246294 0.129
23.258259239744557 0.1301
23.259705749491928 0.1293
23.261597675215281 0.1292
23.264592505930555 0.1285
23.267940024650578 0.1298
23.268199247058345 0.1301
23.269490245910511 0.1289
23.272415704924054 0.1281
23.274154961140798 0.1295
23.275896642537784 0.129
23.277539562159934 0.1275
23.279085056866677 0.127
23.281007580422035 0.1279
23.282083092340375 0.1302
23.284126352663044 0.1301
23.286272107039959 0.1287
23.286768309030737 0.1292
23.287328435346858 0.1297
23.290844758955078 0.1286
23.292627436575149 0.1324
23.293767117425336 0.1297
23.295373003764873 0.1282
23.297570808266521 0.132
23.299907952370763 0.1272
23.302393516457879 0.1315
23.305056314358303 0.1285
23.305611005184986 0.1303
23.306147150927451 0.132
23.308550021279395 0.1284
23.310632213501666 0.128
23.311162305643620 0.129
23.313148937080385 0.1324
23.316041975448687 0.1306
23.317264997927396 0.1296
23.318942246157121 0.1298
23.322608551965821 0.1279
23.324612707189466 0.1296
23.326636351474487 0.1284
23.329432696334191 0.1295
23.330908615149085 0.1303
23.331557556179515 0.1295
23.332820411578872 0.1281
23.334485401778863 0.1283
23.336006572609762 0.1319
23.337247856541332 0.1296
23.339527191107805 0.1284
23.341078530162935 0.1291
23.345487161657577 0.1312
23.346342113609200 0.1294
23.348360723159939 0.1303
23.349829458362912 0.1328
23.352014444921807 0.129
23.353004384040801 0.1308
23.355498710009719 0.1286
23.356742731134929 0.1295
23.357707207221221 0.1297
23.360144436448518 0.1331
23.363796488260778 0.1301
23.364096629565800 0.1301
23.365555426627775 0.1312
23.367511483634370 0.1313
23.368880277085406 0.131
23.370585029278651 0.1292
23.371587146261579 0.1324
23.374661177261107 0.1277
23.376704318465279 0.1307
23.379243933416113 0.1292
23.381130956107583 0.1289
23.382200533790588 0.1328
23.383523687735821 0.1306
23.385273359022680 0.1307
23.386984798130683 0.1298
23.389365452811180 0.1287
23.391524593910667 0.1326
23.394001937852767 0.1299
23.396937746961569 0.1293
23.397386280353967 0.1318
23.399212882368403 0.129
23.400867147675115 0.131
23.402704304423622 0.133
23.403616240314822 0.1308
23.406513411084827 0.1304
23.407847282756400 0.1312
23.409495691063420 0.1303
23.410367726951417 0.1305
23.411322140296274 0.1308
23.411830139178040 0.1311
23.414941844168570 0.129
23.415982960409707 0.1312
23.418975508899340 0.1335
23.419245901595424 0.1304
23.421823716254245 0.133
23.422795177466949 0.1304
23.424008928583742 0.1307
23.425617608004579 0.128
23.426113767360089 0.1282
23.430569620610111 0.1312
23.431676623869713 0.131
23.434025716752878 0.1304
23.434872219956439 0.1295
23.436993355015172 0.1323
23.437495281725372 0.1312
23.438442764692791 0.1324
23.440038497080003 0.1295
23.442300304742052 0.1344
23.444453010937551 0.1322
23.444729765203444 0.1323
23.445919489400243 0.1284
23.446897294803339 0.1288
23.449400115153175 0.1333
23.450548688367224 0.1307
23.454131462847180 0.1307
23.456072972001785 0.1323
23.456717042920399 0.1288
23.458744498875550 0.1337
23.459700796390859 0.1305
23.460950964769403 0.1315
23.462320474317991 0.1305
23.463039042843516 0.1313
23.464729865437590 0.134
23.465748017357864 0.1341
23.469969371541904 0.132
23.472037547536885 0.1321
23.472967601099064 0.1325
23.473644890064627 0.1327
23.475525493722888 0.13
23.477217442543566 0.1331
23.478105161841970 0.1336
23.480332521951684 0.131
23.482150023688611 0.1307
23.484249065739121 0.1319
23.485778982959900 0.1298
23.487424257933306 0.1336
23.491889548108876 0.1305
23.493585423523808 0.1347
23.494249675829941 0.1338
23.496579286466641 0.1339
23.497501352785058 0.1323
23.500263287372771 0.133
23.502931897264123 0.1301
23.504489164702171 0.1305
23.506065239036943 0.1334
23.510904230715518 0.1312
23.513255139904757 0.1321
23.513474491595147 0.1293
23.515055561306529 0.1342
23.516201100700265 0.1321
23.519266180716375 0.1299
23.520954351128154 0.1295
23.521132855670043 0.1309
23.523925212829496 0.1294
23.524734619278934 0.1322
23.528708610871615 0.1335
23.530152893334140 0.1318
23.531954773802415 0.1317
23.533943889994600 0.1322
23.534937393667075 0.1333
23.537276329770300 0.132
23.538995597294367 0.1334
23.539694033718639 0.1309
23.541540311395721 0.133
23.544240437041825 0.1316
23.544996582756468 0.1331
23.546577001290810 0.1299
23.548491300723683 0.1326
23.549392142494860 0.1279
23.551658918681035 0.1302
23.552905001544527 0.133
23.554898607252799 0.1338
23.555712689956856 0.1324
23.559017907890055 0.1322
23.560781812861642 0.132
23.561403027276082 0.1308
23.562573382477602 0.1323
23.566509973494743 0.1305
23.567353903686936 0.1318
23.568460233093241 0.1317
23.569520564813029 0.1321
23.570534399110830 0.1316
23.572663432041566 0.1297
23.575501908588805 0.1323
23.576764721965962 0.1315
23.578321519253265 0.1319
23.580896065440744 0.1315
23.581860193842701 0.1342
23.584376442632674 0.1317
23.585453715812232 0.1315
23.587368208545282 0.1307
23.590148027566791 0.1327
23.591312969208250 0.1354
23.593563849261425 0.1323
23.594512487721918 0.1312
23.597258528898148 0.1315
23.599530646934713 0.1331
23.599979715492577 0.1353
23.602682394422992 0.1313
23.606416306574250 0.1306
23.607369953230080 0.1301
23.608538567654350 0.1306
23.609357907950002 0.1322
23.610976386085280 0.1335
23.611807393455599 0.1332
23.613385473998960 0.1324
23.615798191898737 0.1344
23.618495188358100 0.1333
23.619261847104710 0.1308
23.621623222228539 0.134
23.623467637949780 0.1341
23.625100252833903 0.1306
23.626805453409521 0.1327
23.628643895868819 0.1291
23.629868478427849 0.1327
23.632506714875305 0.1358
23.634516414496563 0.1317
23.636370237029560 0.1361
23.638850828338374 0.1348
23.640654995957270 0.1352
23.643712279950950 0.1325
23.645403437341773 0.1345
23.647835008936621 0.1334
23.649209741436792 0.1342
23.651654042631780 0.1314
23.653945991961116 0.1363
23.654888113228274 0.1339
23.655718578201579 0.1328
23.658234243868151 0.1335
23.659955454038986 0.1336
23.661804186781545 0.1335
23.663343089965462 0.1333
23.664415288176528 0.1341
23.666388821814774 0.1344
23.667761664152877 0.1333
23.669719493577023 0.1345
23.673026592185835 0.1346
23.674366948576413 0.1332
23.676062144732672 0.136
23.678129732709763 0.1321
23.678645302231594 0.1308
23.680311247203139 0.1313
23.681741877267353 0.1314
23.682243207503099 0.1323
23.683022535780196 0.1311
23.685307950640155 0.1345
23.689086108313852 0.1328
23.691223411725499 0.1321
23.694768003253120 0.1325
23.694994065688334 0.1326
23.697154627508212 0.1357
23.698590652235428 0.1317
23.701385825588680 0.1327
23.702865825709207 0.1358
23.702925267071908 0.1332
23.706275712584045 0.1335
23.709562248765167 0.1341
23.710674420583775 0.1311
23.711660934520019 0.1341
23.713949350236213 0.1383
23.714712364676995 0.132
23.718073385555190 0.1331
23.719130145775580 0.135
23.720371843005104 0.1337
23.722137421441726 0.1374
23.723642588677397 0.1336
23.725006238515654 0.1321
23.727310476064552 0.1333
23.728187132198997 0.1336
23.730102703312742 0.1333
23.730954634062950 0.1321
23.732559389701400 0.1344
23.734285728752262 0.1312
23.735930125591029 0.1327
23.737964607655758 0.1341
23.742502215555064 0.1313
23.743429585067979 0.1329
23.744430325181398 0.1356
23.747138958514704 0.133
23.749191876321550 0.1314
23.750050655780413 0.1309
23.752106159952465 0.1341
23.753585165294634 0.135
23.754100445138192 0.1327
23.757174047493301 0.1383
23.758797754730065 0.136
23.759950807276603 0.1324
23.762752222436291 0.1346
23.763555927579969 0.1325
23.764454628678433 0.1323
23.766945447483348 0.1339
23.768653239399448 0.1341
23.770315974576192 0.1352
23.772114782476724 0.1337
23.774792791583280 0.1337
23.775490517930645 0.136
23.776976254837212 0.1334
23.778363645768970 0.1345
23.780495993401402 0.1336
23.781341993264988 0.1333
23.784655227604080 0.1311
23.785769769653569 0.134
23.789154617989084 0.1331
23.789766612551013 0.1345
23.791523533630606 0.1351
23.793452296274459 0.1357
23.796284671390065 0.1335
23.796871909450999 0.1353
23.799368899767170 0.1359
23.800797045693123 0.1344
23.801045353376466 0.1362
23.803107609128901 0.1332
23.804318985773946 0.1349
23.806669800333513 0.134
23.807590802755456 0.1347
23.809305336588803 0.1352
23.811331538275745 0.132
23.813907979599406 0.1346
23.815309684790584 0.134
23.817883808099605 0.135
23.818287156276597 0.1361
23.821825594346464 0.1322
23.824843557525242 0.1339
23.826849028321796 0.1376
23.830114356337390 0.1341
23.831678058261421 0.133
23.833267097055060 0.1334
23.834542725305173 0.1347
23.836109510929365 0.1354
23.838863154887019 0.1341
23.840076532918474 0.1367
23.842033917248632 0.1318
23.843820018968181 0.1355
23.844820298022483 0.1357
23.846749668309915 0.1362
23.846992837167797 0.1325
23.849593103853110 0.1325
23.852842679691033 0.1351
23.853191745032252 0.1342
23.855262759922336 0.1344
23.857177927825013 0.1356
23.858307759239459 0.1348
23.858619861467830 0.1331
23.861370200295205 0.1353
23.861602409235584 0.1347
23.864413397615568 0.1362
23.867357488972029 0.1337
23.870471938188512 0.135
23.871468399747823 0.1354
23.873059011656686 0.1349
23.874490600046695 0.1355
23.876460382258166 0.1352
23.879124428002100 0.1339
23.882788553487412 0.135
23.883848171593602 0.1362
23.885185966072413 0.1338
23.885252557403934 0.1336
23.887570128191982 0.1356
23.888935052194523 0.1369
23.890571631350522 0.137
23.891947581661064 0.1354
23.894538370853976 0.1327
23.896250676439465 0.1354
23.897391095753377 0.133
23.900839337610574 0.1365
23.901779592521340 0.1362
23.905367316620495 0.1369
23.906110177325591 0.1362
23.910343993803146 0.135
23.910854071610682 0.1313
23.911704965284976 0.1364
23.912891549510324 0.1351
23.917528168688087 0.1351
23.917866925039515 0.1336
23.918569013810323 0.1341
23.920318444339852 0.1352
23.922449578749330 0.1357
23.923930799459562 0.1334
23.924738491773592 0.1345
23.925964492716922 0.1372
23.928716908840514 0.1362
23.931584973663437 0.1361
23.932352625823174 0.1355
23.933932027054144 0.1344
23.934795879552347 0.1352
23.938132807059894 0.1343
23.939250451080113 0.1364
23.941070611555944 0.1343
23.942947134796583 0.1334
23.944367571743829 0.1341
23.946605382994552 0.1351
23.947692952749083 0.1349
23.949675644515626 0.1351
23.950258067532914 0.1345
23.954168501335047 0.1309
23.956305046512021 0.1378
23.959789318764162 0.1328
23.960769262503263 0.1341
23.961874134147131 0.1363
23.965418822716366 0.1366
23.966812447346236 0.1333
23.968877534061594 0.1346
23.969256680173796 0.1353
23.969977756869870 0.1348
23.972477573958653 0.1337
23.973249345425362 0.1352
23.974601493518676 0.1365
23.978056528508091 0.135
23.978830900358179 0.1348
23.980087477974781 0.1344
23.981030300816684 0.1355
23.984230947655607 0.1375
23.985009433874694 0.1353
23.985864172686487 0.1327
23.990773787014476 0.1325
23.991956067893966 0.1343
23.993619019114877 0.1366
23.995511578477299 0.1362
23.997721914552727 0.1358
24.000627779551021 0.138
24.001162214812403 0.1362
24.003004956055282 0.1379
24.006867468710276 0.1378
24.008170557003144 0.1359
24.009188969090953 0.1374
24.010750419578322 0.1355
24.013285334887552 0.1329
24.014374365135410 0.1377
24.016171383833040 0.1344
24.016357682085015 0.1353
24.019224316840329 0.138
24.019923202268053 0.1348
24.020727224151127 0.1383
24.023336101728614 0.1336
24.025664039507941 0.1347
24.026272549525654 0.1325
24.028641799650352 0.1347
24.029914358242351 0.1382
24.032100254898641 0.1374
24.033728359263367 0.1353
24.034645504517659 0.1347
24.034850705231193 0.1356
24.037923222538200 0.1372
24.039371097166260 0.1373
24.041194574911607 0.1392
24.042237571871745 0.1358
24.046108264622458 0.1371
24.046721745492970 0.1363
24.049572893659779 0.1365
24.051143491226785 0.1347
24.051796317370268 0.1369
24.052611823232684 0.1377
24.056488157565916 0.1383
24.057423064046649 0.136
24.058507042053915 0.1356
24.058749336621570 0.1376
24.060442045409136 0.1351
24.061266384372381 0.1352
24.064577515941842 0.1375
24.064886171726769 0.1382
24.069738651532706 0.1373
24.072978161289015 0.1352
24.074610692547161 0.1373
24.075254849515719 0.1328
24.078837151360588 0.1353
24.080411164988433 0.1374
24.082547701028890 0.1369
24.083911055437831 0.1376
24.084727711840536 0.136
24.087584378430982 0.135
24.088948010321733 0.137
24.090739912519972 0.1349
24.091834448429893 0.1368
24.093818528427086 0.1363
24.097193206394262 0.1353
24.097519088905521 0.1376
24.100386568789681 0.1356
24.103133501835860 0.1369
24.104375474690624 0.137
24.105614935493040 0.1373
24.106672880279064 0.136
24.108625812023213 0.1384
24.110879132911965 0.1354
24.113022006022216 0.1394
24.113777055826823 0.1386
24.115324650447700 0.1361
24.117497399022710 0.1379
24.119019148369542 0.1368
24.121535630741725 0.1389
24.122247028640711 0.1358
24.124574650865178 0.1389
24.126511946992302 0.1388
24.127993960322634 0.1365
24.128681751583017 0.1359
24.129147387408246 0.1371
24.130531952503190 0.1379
24.131537920710954 0.1372
24.136098606322445 0.1357
24.136319652130105 0.1354
24.137470665635455 0.1341
24.140196626128194 0.1378
24.143278499342841 0.1356
24.144046271563738 0.1386
24.145932199951346 0.136
24.147631146049815 0.1363
24.148510467071031 0.1373
24.150186677473169 0.14
24.152711839604052 0.1376
24.153259713091465 0.1368
24.155604007834231 0.1396
24.156045074889299 0.1342
24.158265563662109 0.1382
24.161407622981933 0.1368
24.161848944628684 0.1371
24.164592713633070 0.1395
24.167279949761244 0.1378
24.169529959694501 0.1376
24.170860834293293 0.1355
24.172527144212015 0.1367
24.174119041647298 0.1358
24.174782996263719 0.139
24.176529983229187 0.1376
24.178121518351155 0.138
24.181327689725105 0.1351
24.182777840520632 0.1378
24.185363523172242 0.1359
24.186366713389759 0.1344
24.187111108558916 0.1379
24.188689676122983 0.1387
24.192711407452670 0.1371
24.195161707117840 0.1361
24.196295205452358 0.1405
24.198499706890697 0.1349
24.198956505566006 0.1354
24.200097252464850 0.1387
24.203971050215856 0.1373
24.204194225541038 0.1366
24.205236351551854 0.1386
24.208218639175985 0.1379
24.209725417594655 0.1381
24.210996874439321 0.1355
24.213629568282052 0.138
24.214673360597825 0.1368
24.217256208222050 0.1385
24.218884563374672 0.1354
24.221116618279378 0.1373
24.221613310729111 0.1359
24.224519827609054 0.1365
24.225153307203154 0.1378
24.226581520829008 0.1364
24.229688200696298 0.1369
24.231832553585651 0.1371
24.236101522727868 0.1385
24.237421865297147 0.139
24.237584035529416 0.1376
24.239948695069319 0.1398
24.242114714398280 0.1406
24.243448060708321 0.1388
24.244795668406304 0.1402
24.246602747716164 0.1387
24.248698419933834 0.1412
24.249904187594982 0.1379
24.250811450066582 0.1379
24.253272782608743 0.1366
24.255800035975003 0.1382
24.256696534370555 0.137
24.260623259716603 0.1391
24.262120780622567 0.1379
24.262581714704471 0.1373
24.265140647673562 0.1398
24.266843994896544 0.1381
24.270056217996437 0.1368
24.270909669312900 0.1389
24.271795388480719 0.1372
24.272367969181044 0.1371
24.276100125817958 0.1374
24.276679530295347 0.1376
24.278415218001431 0.1353
24.279065632802723 0.1372
24.282953605358855 0.1371
24.284745942526367 0.1372
24.285383333324997 0.1391
24.288990466692354 0.1362
24.289862032929062 0.1371
24.293947742930293 0.1371
24.295150214287652 0.1372
24.297088154185769 0.1398
24.299164250218070 0.1366
24.301085146457680 0.138
24.301604939522274 0.1399
24.304943766432860 0.1374
24.305814515609775 0.136
24.307835702607314 0.1364
24.309471579857984 0.1369
24.312085046168008 0.1367
24.312486037501976 0.1373
24.313918020916351 0.1375
24.315795882875189 0.1364
24.318284213231426 0.138
24.318996859106047 0.1391
24.322048847982330 0.1383
24.322496914725946 0.1363
24.325377698804523 0.136
24.325660592954954 0.1349
24.326613991889282 0.1393
24.330333483284488 0.1388
24.330811080815547 0.1362
24.334783513448532 0.1368
24.336791046606177 0.1391
24.338147364264621 0.1377
24.340971442288044 0.1395
24.341748026779669 0.1387
24.343990668423626 0.1397
24.344554719659580 0.1391
24.347949760315142 0.1404
24.349978062815591 0.1393
24.350847098495780 0.1388
24.353899419924939 0.1391
24.355440844812559 0.1384
24.357276780609912 0.1402
24.357952783194065 0.1374
24.360118664030054 0.1404
24.361869400249319 0.1386
24.363632375886784 0.1379
24.366178419083766 0.1369
24.367869296929420 0.1375
24.370010879426641 0.1395
24.370815134352704 0.1406
24.372069522435769 0.1403
24.372936369740692 0.1377
24.375577893320145 0.1381
24.377028980114503 0.1398
24.378743276855438 0.139
24.380134853421087 0.1382
24.382840272622570 0.1383
24.383423762392901 0.1394
24.387495123087156 0.1384
24.388646942872416 0.1367
24.390368069347559 0.1387
24.393362663091491 0.1358
24.395953106295803 0.1396
24.398611243154946 0.1414
24.399067470424082 0.1386
24.400600306851722 0.1423
24.402595970357879 0.1371
24.405463673233537 0.138
24.407591352170297 0.1382
24.408174701289095 0.1405
24.410000661644951 0.1401
24.413348129004511 0.1405
24.415168904756332 0.1387
24.416305911820032 0.1406
24.419227979178402 0.1419
24.421271702309671 0.1367
24.423001103109709 0.1418
24.424171786442919 0.1405
24.425780009571778 0.1386
24.429398633252255 0.14
24.431361194281948 0.1402
24.431566599277289 0.142
24.434478412450183 0.1381
24.434589333442727 0.1406
24.437365225029456 0.1403
24.439664200209055 0.1373
24.441047978401983 0.1387
24.443210346095892 0.14
24.445455870764402 0.1385
24.446827665522058 0.1414
24.448107551978833 0.1387
24.449234938366629 0.1396
24.450075092599405 0.1429
24.450474362211530 0.1388
24.453569191617174 0.1383
24.457107859990732 0.1386
24.457515270595433 0.1422
24.460130063345677 0.1411
24.462041830338126 0.1425
24.463375752533253 0.1405
24.465385366973656 0.1424
24.466208643285942 0.1391
24.467178507454008 0.1414
24.469242381807216 0.1427
24.469964897239642 0.1429
24.471498809791008 0.1421
24.471859267254604 0.1418
24.474382958902538 0.1412
24.477303186561361 0.14
24.479097786351364 0.1399
24.481657548334596 0.1395
24.483543802688303 0.1382
24.486954473656748 0.1412
24.488133245342631 0.1411
24.488973294658180 0.1393
24.489887756490116 0.1397
24.492736410374000 0.1407
24.495858098655678 0.14
24.496508625090705 0.1425
24.497203163682986 0.1408
24.498128429393073 0.1397
24.500957285383244 0.1402
24.502588690504073 0.1416
24.507207062045758 0.1436
24.509694609906067 0.1381
24.510194444972150 0.14
24.512604701070952 0.1381
24.515882062910336 0.1432
24.516399682131489 0.1417
24.518885680631826 0.1435
24.520308441249760 0.142
24.521938584424404 0.1433
24.523032682329394 0.1437
24.525348071802778 0.1418
24.526797729349262 0.141
24.528835909385030 0.1395
24.529834817839433 0.1398
24.533414200471100 0.1404
24.534261048021296 0.1414
24.535421913696759 0.1376
24.539324567267453 0.1393
24.540683480397632 0.1408
24.541603482679417 0.1443
24.543225261402064 0.1384
24.544971832727839 0.1429
24.547345387800643 0.1414
24.549843658522040 0.1383
24.550349914212738 0.1422
24.552530556950323 0.138
24.553836330261483 0.1422
24.554377284166922 0.1411
24.556823623439698 0.1433
24.561215259097665 0.1391
24.561505289319456 0.1413
24.564284711984850 0.1395
24.565186046424181 0.1406
24.566237403512012 0.1395
24.568213770253600 0.1409
24.569618417622575 0.1382
24.571467225178484 0.1411
24.574434691064450 0.1381
24.576050620345363 0.1409
24.577238953036105 0.1398
24.579171980346459 0.1418
24.581026974848143 0.1413
24.582960647620293 0.1414
24.584670242657957 0.1405
24.586700921982686 0.1407
24.587587365109314 0.1412
24.589010739485847 0.1406
24.590650387624109 0.1402
24.591295302830648 0.1381
24.596146273853503 0.1408
24.597367943666661 0.1391
24.599375551252944 0.1404
24.599900342190139 0.1422
24.604772520275237 0.1409
24.605089682183245 0.1398
24.606957101434585 0.141
24.608842330741638 0.1415
24.609523247616224 0.1421
24.611152645818979 0.1404
24.612875221972878 0.1423
24.614687241193298 0.1389
24.617760697125728 0.1414
24.619557584481424 0.1436
24.622597019175441 0.1421
24.623974297169532 0.1418
24.624251238379415 0.1395
24.625139323874453 0.1401
24.627386125522690 0.1398
24.629340654372204 0.142
24.630056747283085 0.1404
24.633285273277895 0.1412
24.635058833004702 0.1417
24.636959122723123 0.1377
24.639413715775337 0.139
24.640178493393481 0.1414
24.644664398023409 0.1411
24.645274871013999 0.1409
24.646937552867982 0.1378
24.647713619350949 0.1433
24.648909192674658 0.1402
24.652289188030657 0.1422
24.652692155833378 0.142
24.654614350918514 0.1444
24.656310698645679 0.1374
24.656897592292118 0.1391
24.659960859927956 0.1423
24.661210257195975 0.1416
24.662656582020769 0.1454
24.665016787753679 0.1431
24.666804743937451 0.1402
24.667844590664942 0.141
24.670512231666180 0.1401
24.671900471071893 0.1431
24.672282644884014 0.1412
24.673958510171090 0.1427
24.675831107609902 0.1436
24.677395342606321 0.141
24.679915332915801 0.1413
24.680903122128264 0.1384
24.681759803625873 0.1456
24.684322132812518 0.1432
24.686719608506557 0.1411
24.688100676167902 0.1405
24.689223695767858 0.1393
24.690329905795654 0.1417
24.690889145361925 0.1414
24.692324987051155 0.1394
24.693259091767349 0.1432
24.694294121064765 0.1443
24.698337407755798 0.1417
24.699706548875213 0.142
24.702910561187696 0.1387
24.704222801967266 0.1398
24.705018816198482 0.1423
24.705911820449707 0.1436
24.706647526041490 0.1424
24.710305117094919 0.1434
24.713630959051596 0.1437
24.714617707158400 0.1428
24.716724495920609 0.1433
24.716986452601208 0.1409
24.719892721966708 0.143
24.720631272107290 0.1437
24.723297364478544 0.1445
24.724622141574081 0.1381
24.726863799466482 0.139
24.727571250805699 0.1416
24.729181993027439 0.1413
24.730754482828392 0.141
24.733419868916144 0.1401
24.735334724354882 0.1438
24.737174726864932 0.1402
24.738032411374956 0.1451
24.740581592532976 0.1429
24.741517065180819 0.1434
24.745280932692669 0.1428
24.746421997173833 0.1413
24.748018724187475 0.1434
24.749238185747185 0.1429
24.750612481305893 0.1411
24.754111159989982 0.1428
24.756363841234418 0.1445
24.757696730654565 0.1418
24.759057422155255 0.1423
24.761394536385694 0.1464
24.762427357528384 0.1425
24.764893660635437 0.1423
24.766535265516538 0.1429
24.767993136331356 0.1427
24.769840906516915 0.1421
24.770991893685903 0.1429
24.772305317477379 0.141
24.773101767066070 0.1413
24.776489522300327 0.143
24.778334506137973 0.1424
24.778885634679817 0.1426
24.782272192355201 0.1429
24.783670062760184 0.141
24.784500368828830 0.1429
24.785781198154094 0.1437
24.788201400164930 0.1428
24.789339208291086 0.1416
24.792504979988493 0.1452
24.792709286911428 0.1422
24.795287203448183 0.1398
24.796603247533305 0.1451
24.798635548302713 0.1397
24.800861230855187 0.1434
24.801296892427157 0.1446
24.804721331199552 0.1429
24.805286854230996 0.1447
24.807560211465226 0.1418
24.808989863345012 0.1413
24.810348382101587 0.1437
24.812231271501211 0.1426
24.813910259788386 0.1446
24.814007913446495 0.1407
24.815186183621190 0.1418
24.815536861432392 0.1433
24.818078826832625 0.1422
24.819210908884685 0.1432
24.819678697827602 0.1438
24.822718719609654 0.1412
24.822964801243948 0.1434
24.824463520543350 0.144
24.826278107728122 0.1405
24.826622831105091 0.1413
24.827887685368040 0.1432
24.829819113258917 0.1441
24.832967984805762 0.1435
24.833640368649419 0.144
24.835654374115773 0.1447
24.836986305664755 0.1422
24.838265503883189 0.1443
24.842211374461908 0.1434
24.843017202050877 0.1441
24.844271650852374 0.1415
24.847837363145736 0.1419
24.849564018985014 0.1431
24.851646523931304 0.1448
24.853310234431909 0.1432
24.854939496214264 0.1469
24.856623558097837 0.1429
24.857365300955898 0.1433
24.860002035223008 0.1407
24.862665500828065 0.1446
24.863876233150169 0.1443
24.867921643867636 0.1432
24.869203076026789 0.1445
24.870544278926321 0.1414
24.872233197519567 0.1424
24.874072517517913 0.1439
24.875610943827930 0.1451
24.876019173714219 0.1423
24.877558739995845 0.1432
24.879300218293338 0.1429
24.881361489985323 0.1422
24.882319133097550 0.1446
24.883967943510477 0.1435
24.885896409067922 0.1442
24.889509382897653 0.1421
24.891139657214847 0.1469
24.892074583999101 0.1439
24.893621491598680 0.1434
24.895014716700924 0.1442
24.895810377935153 0.1429
24.897464120291261 0.1433
24.898627468045717 0.142
24.903072736463262 0.1455
24.904570796004368 0.1447
24.905418181368844 0.1443
24.906750704699409 0.1424
24.908335094054678 0.1421
24.910029925712571 0.1439
24.911763413266193 0.1423
24.912410454923375 0.1449
24.914461635558048 0.1418
24.917213478656421 0.1449
24.920405155935260 0.1442
24.922926352489522 0.1436
24.924015441293665 0.1449
24.925171361179000 0.1437
24.928621163010163 0.1428
24.929543928995844 0.1436
24.931293985224535 0.1411
24.934007346345521 0.1414
24.934588661936708 0.1442
24.936663333601231 0.1458
24.938001898486444 0.1425
24.939521505706075 0.1425
24.941748774410911 0.1462
24.943704285483335 0.1448
24.944599454098679 0.1443
24.946631480057093 0.147
24.947419027657904 0.144
24.950038116686990 0.1431
24.953330121117155 0.1417
24.954123852598151 0.1433
24.954603144947075 0.1409
24.957659836455779 0.1447
24.959037608642891 0.1436
24.960990033164727 0.1451
24.961933546164712 0.1427
24.963408296729128 0.1426
24.964240654262042 0.1443
24.967066428961065 0.146
24.969961292195112 0.1437
24.971987788732815 0.1456
24.973622895006041 0.1454
24.974623671481854 0.1444
24.976466863981905 0.1434
24.977894526508358 0.1426
24.979706453854664 0.1448
24.981630454188242 0.1434
24.983729153851190 0.1429
24.985648082661939 0.1448
24.986250654914247 0.1438
24.986724073340124 0.1475
24.989123635272318 0.1453
24.990818364388929 0.1458
24.992892280258541 0.1453
24.994159626198726 0.1445
24.994796963118027 0.1451
24.996151348364464 0.1449
24.998515363463646 0.1463
25.001446411932839 0.1449
25.002427808337401 0.1459
25.003435832839678 0.1465
25.007063003762656 0.143
25.010501367982471 0.1462
25.011388802643211 0.145
25.014117095882476 0.1431
25.016523368793745 0.1466
25.016782107939544 0.1476
25.018766472519058 0.1429
25.019143337473796 0.144
25.023959684035436 0.1442
25.026039100813239 0.145
25.028817388412254 0.1507
25.031163513819646 0.1474
25.031769950280218 0.1423
25.033473492633469 0.1444
25.035118095603728 0.1463
25.036644977304839 0.147
25.038996804376783 0.1457
25.043106601095086 0.1418
25.043666784542101 0.1442
25.046158408058528 0.145
25.046748623896796 0.1466
25.048551448166641 0.144
25.049328734522131 0.1486
25.051079866136373 0.1455
25.052311527839304 0.1459
25.055700258116900 0.1448
25.058025788869696 0.1449
25.060756665582176 0.1476
25.061986508448236 0.146
25.064354324189754 0.147
25.067220578706564 0.1457
25.067769776719494 0.1469
25.069776781356847 0.1464
25.072269251165114 0.1461
25.073533023868158 0.1464
25.076347597110647 0.1459
25.077855658078516 0.1443
25.078583738378267 0.144
25.081937532237625 0.1475
25.084890020986492 0.1441
25.086997250554074 0.1438
25.087633000063366 0.1474
25.091331167857764 0.1447
25.091743059021734 0.1493
25.092544850094228 0.144
25.095438783484699 0.1463
25.097403839733964 0.1472
25.099884100668046 0.1454
25.100457445918334 0.1452
25.102229903240868 0.1445
25.103679911228539 0.146
25.104224265090711 0.1481
25.106590328886870 0.1458
25.109271734190834 0.1456
25.110971091750844 0.1466
25.112413570415598 0.1469
25.113001720986279 0.1478
25.116184233498181 0.1457
25.118576598867183 0.1474
25.120104635187278 0.1437
25.122168164808020 0.1455
25.122557110193259 0.1467
25.125468301603803 0.1478
25.126750912083850 0.1461
25.127986170151082 0.1455
25.128672581678192 0.1478
25.130477519371862 0.145
25.132968462712540 0.1447
25.133853356663003 0.145
25.136531966796490 0.1457
25.137434011283574 0.1465
25.137873628705055 0.1444
25.142072679146526 0.1464
25.143252722987061 0.148
25.144346132098434 0.1439
25.146066442911572 0.1464
25.147587184389018 0.1482
25.148433408191458 0.1462
25.150078555032167 0.1473
25.151060663492323 0.149
25.152587772994465 0.1448
25.156261561326744 0.1481
25.157828960409805 0.1468
25.160996922452195 0.1454
25.161217467192280 0.1457
25.163898673459286 0.146
25.164085701292716 0.1462
25.166548636635742 0.146
25.168720355797941 0.1478
25.169943336426662 0.1456
25.172603959294566 0.1462
25.172839844406361 0.1455
25.175737736343134 0.1486
25.177277212735433 0.1446
25.178685880114809 0.148
25.180705409645459 0.1466
25.183794251491747 0.1467
25.185701850746948 0.1465
25.188237903482388 0.145
25.189649604554223 0.1462
25.190926846398447 0.1469
25.192669782126998 0.1463
25.193498885795965 0.1464
25.194711799585569 0.1484
25.196491843677958 0.1439
25.197252974813100 0.1493
25.198474324884852 0.1489
25.201681040161606 0.1463
25.202683096091167 0.1453
25.204346971129006 0.1471
25.206869678553783 0.1471
25.207384324517122 0.1474
25.207969543308263 0.1456
25.209343685780617 0.1498
25.212313926345466 0.1449
25.213387356233802 0.1471
25.216200875693616 0.1464
25.216903041074957 0.1472
25.217068388300042 0.1461
25.221675460850577 0.1475
25.221826320132728 0.1463
25.222627438929667 0.1509
25.224931971760395 0.1473
25.226360553984485 0.1445
25.227838181601118 0.1485
25.229985704769927 0.1476
25.231319033975364 0.1485
25.232660011190934 0.1453
25.234791242996014 0.146
25.237820609134822 0.1472
25.240017516139989 0.1457
25.241431685217936 0.1486
25.242185230415220 0.1445
25.245742215576644 0.1487
25.246492664432932 0.1468
25.248301186243371 0.1486
25.250178294795759 0.1473
25.252164981664709 0.1457
25.252345967526878 0.1461
25.255674185066958 0.1458
25.256142173543299 0.1477
25.256619666225120 0.1447
25.258251499119552 0.1462
25.258982386830581 0.1455
25.262302527680408 0.1494
25.263014277542414 0.1468
25.263553717386518 0.1446
25.266230039649695 0.1435
25.268409870171045 0.1451
25.272402611027218 0.1458
25.273850134079790 0.1487
25.275849780042847 0.1461
25.279051212671185 0.1442
25.279688073573087 0.1467
25.282243162895281 0.145
25.282715043047457 0.146
25.285437535469601 0.147
25.286385350951885 0.144
25.289644597001768 0.1464
25.290744130408314 0.1496
25.292752833374376 0.145
25.294095223867803 0.1477
25.294445435986894 0.1446
25.295857483531201 0.1449
25.297603544988629 0.1483
25.300605740433465 0.1473
25.302189697930466 0.1501
25.303080174404425 0.1488
25.304089304009761 0.1452
25.306328799022950 0.1439
25.307636375685028 0.1483
25.309878560201973 0.1463
25.310467959817721 0.1473
25.313066528708017 0.1483
25.315791677378726 0.1466
25.317039514029151 0.1486
25.317542651026468 0.1448
25.318629607686525 0.1491
25.319802997600576 0.1466
25.322359440175823 0.1495
25.323041354371913 0.1468
25.324397132545378 0.149
25.327652852461146 0.1492
25.330020944057015 0.1492
25.331499276830240 0.1493
25.333496741561049 0.1469
25.336497889548539 0.1482
25.340104828650574 0.1477
25.341805616093271 0.1475
25.343287583963999 0.1479
25.344999160403855 0.1438
25.346244867957889 0.1463
25.347195070972948 0.148
25.349974102460134 0.1483
25.351062825095852 0.1474
25.352053563177535 0.1482
25.354318517868428 0.1443
25.356167741624855 0.1478
25.357272284115741 0.1447
25.359001800133292 0.1485
25.361511869876107 0.1473
25.363016087346960 0.1485
25.364793614798259 0.1454
25.366438347632819 0.1476
25.367216021534162 0.1473
25.371836584747633 0.1461
25.373142511885522 0.148
25.376330631584196 0.1477
25.377485712412966 0.1489
25.378638459738255 0.1487
25.380344205004700 0.1474
25.382943125606541 0.1473
25.384403335945652 0.1495
25.385265689067559 0.144
25.386247880572355 0.147
25.386745953581983 0.1487
25.388870357297961 0.149
25.392173299571429 0.1465
25.397633564159317 0.1476
25.398957669991809 0.1493
25.400355018519811 0.1474
25.400692821857799 0.1477
25.401334877700421 0.1487
25.404374286719435 0.1495
25.407563485338326 0.1478
25.411303046643422 0.1473
25.413610962259156 0.1458
25.416055608982891 0.1481
25.416751520932994 0.1482
25.418547019472751 0.1486
25.419467197102009 0.149
25.422492524272233 0.1479
25.422921893667489 0.1482
25.426371607224677 0.1477
25.427556814391661 0.1481
25.429004967225776 0.1507
25.429239011918170 0.1503
25.432170788442015 0.1515
25.434234935921801 0.1476
25.436312417106794 0.1493
25.437833284322551 0.1487
25.438935714849034 0.1489
25.440712396529424 0.1493
25.443340977301844 0.1461
25.444766211331306 0.1498
25.445996182676861 0.1475
25.448649361370627 0.1475
25.450465441671096 0.151
25.453207720010923 0.1495
25.454162242367172 0.1506
25.455527372256999 0.1505
25.459233716537959 0.1473
25.459790995366600 0.1504
25.463720506034516 0.1514
25.464586893427956 0.1499
25.467720269569096 0.1509
25.469298688980984 0.1498
25.471004482253736 0.1524
25.471589961653521 0.1479
25.472611398577676 0.1457
25.474444746448238 0.1506
25.475038509173242 0.1524
25.480322112069427 0.147
25.482525227116035 0.1516
25.482934005527881 0.1482
25.484766737530386 0.1487
25.486727228203776 0.1498
25.488885184399738 0.1509
25.489326599724624 0.1485
25.491266056077421 0.1479
25.495612778981069 0.148
25.496325131792375 0.1484
25.498855615184215 0.1499
25.499440257851237 0.1492
25.501564100661628 0.152
25.503962926420790 0.1488
25.504595789956134 0.1495
25.508450821912682 0.1482
25.510116957335846 0.1516
25.512528314987740 0.1517
25.513712669734105 0.1508
25.515091870208256 0.1488
25.517131362716462 0.1484
25.519913136537632 0.1521
25.521060661842391 0.1516
25.523674593457603 0.1492
25.524387610204752 0.1495
25.525719478417869 0.151
25.529025584203183 0.1509
25.530333934724283 0.1488
25.531757163307407 0.1488
25.532925235777771 0.152
25.536601860445881 0.1505
25.537760292524339 0.1501
25.540155772918528 0.149
25.541041147055473 0.1506
25.542644375227464 0.1502
25.543197654093881 0.1474
25.544152325142548 0.1485
25.546187299752848 0.1475
25.546955138874829 0.1492
25.550707794773505 0.1503
25.551169431739378 0.1482
25.552808281247270 0.1482
25.553314743051981 0.1483
25.554667358633925 0.1482
25.557472964702210 0.1495
25.558433991196928 0.1476
25.560405257614558 0.1486
25.564797404471911 0.149
25.565541495127906 0.1497
25.566546191103850 0.1501
25.568670239834070 0.1485
25.571319133099490 0.1488
25.572028902676486 0.1462
25.573890213063741 0.1516
25.575793432783243 0.153
25.577453860248223 0.1487
25.579252470348607 0.1487
25.580220648709506 0.152
25.581414801472388 0.1513
25.582489682556034 0.1485
25.585347535073957 0.1496
25.586612444335806 0.1493
25.589197418379751 0.1531
25.589803771435854 0.1514
25.592010514866420 0.1508
25.594268007222080 0.1514
25.595623059454645 0.1507
25.598398504114186 0.1482
25.599434593926169 0.1526
25.600131345639642 0.1479
25.604372911897610 0.149
25.605107919670864 0.1537
25.606545727530694 0.1507
25.608049450779117 0.1521
25.609070832377331 0.1513
25.611057478015969 0.1505
25.613142301160202 0.1498
25.614071801375921 0.1501
25.615945350655757 0.1509
25.616663678792431 0.1474
25.619313585288442 0.1501
25.620746873529242 0.1535
25.622679028601862 0.1494
25.624832015377823 0.15
25.625969287122260 0.1509
25.628061320218713 0.149
25.629570473238179 0.1478
25.631080598123603 0.1495
25.633468515383615 0.1527
25.635665716872527 0.1507
25.638387306903482 0.1489
25.640360954109916 0.151
25.641098626035379 0.1528
25.642929274770431 0.1511
25.646003965030111 0.151
25.649517492364907 0.1529
25.650465109313991 0.1501
25.651208656028491 0.1504
25.655384895954686 0.1477
25.658039798963873 0.1492
25.658938851425557 0.1501
25.660653076121978 0.1539
25.662694810583158 0.1511
25.664380931276426 0.1509
25.665624293748817 0.1523
25.667549847273850 0.1473
25.673367880736681 0.1498
25.674061934183715 0.1488
25.675752688745909 0.1482
25.676836403770047 0.1511
25.679446912216317 0.151
25.680122873537279 0.1519
25.682030008629919 0.1519
25.684071229234160 0.1494
25.686405648143698 0.1497
25.688367483379817 0.1524
25.690471457919941 0.1504
25.692014058345624 0.1511
25.693225776515643 0.1503
25.694651378638415 0.1515
25.696170173328806 0.1514
25.700673825142957 0.1516
25.701406955279609 0.151
25.703083946806274 0.15
25.705031137272726 0.1486
25.708508229042458 0.1516
25.710016612830476 0.1515
25.710863482927870 0.1492
25.713780779404445 0.1497
25.716077987501158 0.1529
25.717968072342909 0.1488
25.719548203193625 0.1505
25.720656845913744 0.1499
25.722889305474887 0.1487
25.725341181481021 0.1494
25.725697191173072 0.1511
25.728068103062782 0.1479
25.729068829533340 0.1514
25.730961547936968 0.1497
25.731282463734658 0.1497
25.734955729510247 0.1498
25.737029128283574 0.1492
25.738955985769696 0.1507
25.739614781653763 0.1483
25.740963494381113 0.1496
25.742471990374749 0.15
25.742968629166217 0.1524
25.746988936582270 0.1505
25.748218037100369 0.1502
25.751528154924255 0.1492
25.753036770339438 0.148
25.755342750062468 0.147
25.755880056182832 0.15
25.758216440487256 0.1481
25.761365552149506 0.1487
25.763554410803913 0.1513
25.764672250096574 0.1522
25.766019901990710 0.1477
25.767289880730083 0.1489
25.768283420114489 0.1496
25.771077902373673 0.1525
25.772009623600834 0.151
25.773739429478884 0.1502
25.775085001446751 0.1508
25.776031424747213 0.1515
25.777708422255841 0.1514
25.779314401262564 0.1515
25.780480599463885 0.1499
25.781157068669302 0.1507
25.783022669135484 0.151
25.786648835381602 0.1514
25.789015101581963 0.1524
25.789656173238640 0.148
25.791351032155148 0.1543
25.793313951273561 0.1507
25.795100397440340 0.1496
25.795885359221455 0.1528
25.799281901132613 0.1514
25.800458389909213 0.1529
25.800755907592439 0.1529
25.803366221677518 0.1515
25.804801322467593 0.1493
25.807239359291863 0.15
25.808029361133897 0.1526
25.809434717201608 0.1517
25.810191979164340 0.1529
25.810440347808871 0.1523
25.815107441104793 0.1501
25.815601128160061 0.1498
25.817720915426303 0.152
25.819053604857782 0.1516
25.821390060414355 0.1526
25.821753865920179 0.1527
25.824842993902543 0.1508
25.826254278175018 0.1535
25.828199697581869 0.1514
25.830840802549620 0.1524
25.832438779249713 0.151
25.833670316563627 0.1503
25.833772957830895 0.1504
25.836612519087794 0.1481
25.839155774765864 0.1494
25.841312775725491 0.1512
25.842820381455745 0.1525
25.843290896504804 0.1511
25.844876141231207 0.1495
25.847745350635645 0.151
25.851277707035152 0.1499
25.851985802229517 0.1495
25.852274544254907 0.1519
25.853487314808810 0.1536
25.856054117068709 0.1529
25.858205774929839 0.1506
25.859724330432751 0.1527
25.861306260940125 0.1499
25.863692310766059 0.1481
25.864609873372128 0.1513
25.866523971288562 0.1515
25.867198546326620 0.152
25.868996623859712 0.1525
25.871844666978678 0.1544
25.872341743225405 0.151
25.873443922043894 0.1513
25.874052931937420 0.1516
25.875811144552578 0.1508
25.878492663362834 0.1531
25.880827162849990 0.1522
25.882310593091802 0.1523
25.884819671751298 0.1526
25.885985590432835 0.1533
25.887815696956594 0.151
25.890884853390421 0.1525
25.892027491118501 0.1515
25.892842099321431 0.1526
25.895083569769380 0.154
25.896535486252784 0.1525
25.898559919316114 0.1495
25.899375783760995 0.1505
25.903382425991900 0.153
25.904725868574051 0.15
25.906583008766965 0.1501
25.907529644074227 0.1556
25.909462416163905 0.152
25.911812307224142 0.1531
25.912632440528832 0.1523
25.915125375883768 0.1513
25.917036582361142 0.1523
25.917592071719849 0.1532
25.919121008317394 0.1515
25.921824060298263 0.1514
25.922977186456134 0.154
25.924830604871087 0.1516
25.926786417150367 0.1527
25.928521004172058 0.151
25.930249509279417 0.1542
25.931636723012357 0.1532
25.931750069195974 0.1495
25.935227605746064 0.1489
25.937500825236729 0.1506
25.939087553063981 0.1542
25.940243457963124 0.1534
25.941765423767048 0.153
25.944023605409139 0.1529
25.944828540457863 0.1509
25.945193990756596 0.1528
25.947308550545092 0.153
25.951474206773806 0.1514
25.952048918561442 0.1514
25.954662080439146 0.1513
25.956463698237396 0.1522
25.957161450779264 0.1522
25.959828156316092 0.1558
25.960920303251861 0.1542
25.963066901260518 0.151
25.964432766088770 0.1529
25.965695164255123 0.1517
25.967957599682450 0.1493
25.969294119871812 0.1546
25.970294762997980 0.151
25.972414124466340 0.1533
25.975600573106295 0.1522
25.978289197233266 0.1523
25.979463640386207 0.1525
25.979850611542318 0.1513
25.982822743077293 0.1516
25.983460154547767 0.1516
25.985085756600569 0.1506
25.987335392241867 0.151
25.989568745477584 0.1532
25.990812385040972 0.1534
25.992114903504053 0.1505
25.993757226562284 0.1526
25.994090616355873 0.1534
25.997290301765101 0.1515
25.997769694908925 0.1511
25.998965053136178 0.1535
26.001052182563939 0.1531
26.004134747085224 0.1529
26.006166547156241 0.1483
26.007749515943992 0.1544
26.008521663322934 0.1566
26.010964280227775 0.1519
26.011606511120203 0.1515
26.014414377785915 0.1535
26.016187583221935 0.1525
26.018419287405933 0.1541
26.019447204430961 0.1564
26.020614558721093 0.1528
26.021897573343320 0.1515
26.023466951151978 0.1543
26.025955986621064 0.1528
26.026967750943427 0.1523
26.029974027445444 0.1511
26.034004314503214 0.1536
26.035136664598685 0.1528
26.035666777127247 0.1545
26.036804115001310 0.1531
26.040030961437839 0.1523
26.040691694351462 0.1553
26.043602249466460 0.1513
26.044833914015044 0.1515
26.045960263168947 0.1537
26.050876125905361 0.1541
26.052277816644857 0.1523
26.054009220811313 0.152
26.056270096725392 0.1513
26.057548390421392 0.1521
26.058137222472691 0.154
26.060501510258025 0.152
26.062417965521959 0.1497
26.064779427991379 0.1524
26.065490753054963 0.1556
26.066899926667173 0.1537
26.068069882411027 0.1508
26.071681531922316 0.1497
26.073566976030939 0.1536
26.075433508212885 0.1551
26.076394834606354 0.1521
26.080706638809882 0.1534
26.081956878150237 0.152
26.083945887583187 0.1551
26.085161254523477 0.1562
26.086421418357698 0.1531
26.087230303906228 0.1552
26.091041323645801 0.1518
26.093276711057484 0.1527
26.095362605483448 0.1511
26.097955406583694 0.1503
26.100477686694983 0.1544
26.102086598387292 0.1516
26.104561453423692 0.1546
26.106314337951126 0.153
26.108047300397512 0.1551
26.109599090346858 0.1542
26.111186084776406 0.1546
26.112589685883488 0.1524
26.113567277986697 0.1518
26.116239227250567 0.1541
26.117671648935460 0.1514
26.118326323366219 0.1527
26.121045410709304 0.1526
26.122749711481834 0.1557
26.123924135645314 0.1549
26.128502524690017 0.1528
26.133527895892851 0.1518
26.134411523085017 0.1537
26.135475634875796 0.1539
26.137764694524289 0.1521
26.140051455601171 0.152
26.140519546774772 0.1533
26.142013646962226 0.1548
26.144890399951322 0.153
26.146256155140534 0.1549
26.147647313938695 0.1506
26.150379697937804 0.1522
26.152373568537712 0.1549
26.154921305483626 0.1525
26.157149843588680 0.1514
26.157562625822056 0.1518
26.158906683106522 0.1516
26.160359495176269 0.1513
26.162001509735578 0.1531
26.164326712445899 0.152
26.166355051533049 0.156
26.167394988989109 0.1522
26.169071027592004 0.1522
26.170393187646706 0.1538
26.171723057949663 0.1549
26.173820163675817 0.1524
26.176587987525995 0.1509
26.179193005848127 0.1525
26.180632608674145 0.1514
26.181463668196578 0.1536
26.184583131236117 0.1494
26.184935884398776 0.1534
26.185512633360968 0.1521
26.187786276084861 0.1532
26.189336570249850 0.1513
26.190741767663742 0.1532
26.191729601044369 0.1564
26.196465936942438 0.1585
26.197074210886161 0.1585
26.198195484365677 0.1538
26.198699472797763 0.1555
26.201122118615711 0.1506
26.203365174951667 0.1532
26.208055836042607 0.153
26.209255897225102 0.1539
26.210651046639889 0.1538
26.211700545741571 0.152
26.214512282565924 0.1529
26.215324444149502 0.1515
26.216063970025218 0.1539
26.217595845939957 0.1556
26.218878682275882 0.1543
26.221048053591566 0.1528
26.224607428092135 0.1558
26.225362770336073 0.156
26.227164256161778 0.1554
26.229507143533901 0.1551
26.231239199190298 0.1571
26.232377865763773 0.1525
26.234467547149332 0.1556
26.236267836870216 0.1541
26.238407322261533 0.155
26.239461706773604 0.1549
26.240949745327200 0.1535
26.243789422747724 0.1569
26.246129634604792 0.1553
26.248722123472362 0.1555
26.249163029058831 0.158
26.250466395165084 0.1536
26.250728892531406 0.1602
26.254216943795761 0.1524
26.254991408629596 0.1525
26.259629440091459 0.1515
26.260327746706992 0.1515
26.262559300062630 0.1538
26.263496212700872 0.154
26.265692002618309 0.1549
26.266845252462691 0.1534
26.267788977419290 0.1556
26.268620075963753 0.1547
26.269571068521046 0.1529
26.270680270929610 0.1533
26.274102573368435 0.1543
26.277015436147742 0.153
26.277495967325198 0.1544
26.278328582143651 0.1525
26.280117043660656 0.1535
26.281064836286244 0.1543
26.282685675795488 0.1556
26.284199623111395 0.1537
26.286027566890528 0.1556
26.287190457684275 0.1579
26.289926369293958 0.1568
26.290725586942312 0.1574
26.293875406799131 0.153
26.294812199531336 0.1555
26.295651497491502 0.1564
26.297919030265373 0.1567
26.298477982688482 0.1558
26.300883073796022 0.1526
26.302610464430298 0.1535
26.303450691376732 0.1567
26.305271631002455 0.1546
26.307333134579522 0.1534
26.310110423383275 0.1545
26.311368811472306 0.1559
26.313572211381956 0.1551
26.315777815854343 0.1524
26.316030885028049 0.1551
26.318684412470198 0.1549
26.319883523684158 0.1553
26.320927560192800 0.1542
26.322473755851149 0.1551
26.325971609385466 0.1521
26.327556160782404 0.1554
26.328612347921155 0.1539
26.330249761125529 0.1556
26.331917257265292 0.1541
26.332740171229545 0.1514
26.335041627798763 0.1539
26.336094789163546 0.1583
26.336526019806357 0.1558
26.338315591584585 0.1557
26.340195934396984 0.1548
26.341491941071933 0.1542
26.343822028060458 0.1542
26.345460164651946 0.1549
26.347131716567901 0.1533
26.349845570524771 0.1532
26.351940585791500 0.157
26.353074527406040 0.1532
26.355204857049095 0.1522
26.356067733912056 0.1508
26.358473388895128 0.1543
26.359501035875670 0.1553
26.361317173208892 0.1561
26.363229964561000 0.1582
26.363699532365942 0.1559
26.365670390072818 0.1541
26.368326900594333 0.1559
26.370817986472556 0.1537
26.372896819810418 0.1535
26.373417064422092 0.1551
26.373833900537239 0.1551
26.376536020983327 0.1562
26.380933816982413 0.1584
26.383575583350925 0.1558
26.384706254187030 0.1578
26.386205935329812 0.1566
26.388755651436743 0.1568
26.389763048424896 0.154
26.392766063855152 0.1578
26.393610951705281 0.1561
26.395970459159209 0.1534
26.399324456127420 0.1543
26.400729472549404 0.1538
26.402594276730198 0.1565
26.403651985267299 0.1554
26.404862325868869 0.1549
26.407382740238265 0.1576
26.408402271954181 0.1587
26.408927926384035 0.1592
26.410980638816429 0.1559
26.412762593212246 0.1565
26.414280663124899 0.1565
26.417292805696068 0.1565
26.418888878249927 0.1536
26.421065443655948 0.1574
26.422299346679527 0.1544
26.423587286289649 0.1557
26.425377641755208 0.1551
26.428365317043060 0.156
26.430445429844394 0.1574
26.431651755811863 0.1547
26.432986877843632 0.1509
26.435668654000196 0.1578
26.437680878239647 0.1554
26.439813783876858 0.1573
26.442329377661896 0.1592
26.443177705204349 0.1546
26.445338276409487 0.156
26.448388155145331 0.1541
26.449241756801719 0.1574
26.451663827156999 0.1574
26.452992727650003 0.1522
26.455505552827269 0.1527
26.456758630256701 0.1549
26.458924026269870 0.1538
26.459351242848996 0.1532
26.459978958798718 0.1588
26.462332263694091 0.1556
26.463345731531188 0.1569
26.465981845330230 0.1528
26.469196609742486 0.1567
26.469758398419689 0.1543
26.470320617511859 0.155
26.471791108592175 0.1577
26.473241984435329 0.1519
26.474872025067267 0.1522
26.475979169273440 0.1548
26.476752544189537 0.1544
26.478960710569559 0.1549
26.480457749839744 0.1544
26.480957466987380 0.1542
26.482314279544877 0.1554
26.484656740828644 0.1541
26.485029857887639 0.1565
26.491469226141866 0.1555
26.493797687620404 0.1543
26.494431114535981 0.1544
26.497566787042633 0.1567
26.498762954387416 0.156
26.501495768069130 0.1547
26.502619497318900 0.1579
26.503754186441146 0.1551
26.505187856494551 0.1561
26.506863202917877 0.1562
26.509341296811112 0.1567
26.511857030985226 0.1565
26.514663845738610 0.1537
26.516768588536856 0.1542
26.517616646734883 0.1578
26.519321550346888 0.1548
26.520419766502037 0.1577
26.522276268852210 0.1551
26.523433222446698 0.157
26.525680195317374 0.1565
26.525917530795436 0.154
26.527586908533753 0.1538
26.529856233193055 0.1549
26.531281535255072 0.1529
26.533640554309471 0.1583
26.533730222406653 0.1574
26.535908990817180 0.1562
26.537542922607205 0.1569
26.539769888880144 0.1555
26.540385823451938 0.1561
26.543880827881189 0.1555
26.545452113521332 0.1552
26.547476914299207 0.1578
26.551311529930711 0.1573
26.553092296922582 0.1535
26.554439806433653 0.1572
26.555890515232708 0.1535
26.558215180388054 0.1565
26.559697721024261 0.156
26.560889419257954 0.1574
26.562567546482004 0.1558
26.566958409336262 0.1554
26.569639493003109 0.1554
26.572080669797696 0.1587
26.574063295437167 0.1535
26.575508343072890 0.158
26.577387834701899 0.1545
26.580089088922144 0.1564
26.582304225219890 0.159
26.585095611721652 0.1568
26.586347938863682 0.1543
26.587328831139899 0.1561
26.590170700087079 0.1574
26.592205833753081 0.1559
26.593930379946972 0.1554
26.594536903786768 0.1532
26.596339625696562 0.1537
26.598780103796297 0.1587
26.600192392642128 0.1574
26.603999834690310 0.1567
26.606474816082027 0.1561
26.608320142642693 0.1575
26.609271115811485 0.156
26.610092373715272 0.1574
26.612372161727261 0.1568
26.613382481558748 0.1571
26.617318910677383 0.154
26.620288489885020 0.1533
26.622741109044224 0.1552
26.624143287588534 0.1551
26.624517103094117 0.1566
26.626458695872998 0.1558
26.628980851672139 0.1583
26.630184300188834 0.1577
26.630527527288951 0.1582
26.633684607319442 0.1549
26.634293526119627 0.1571
26.637057096204753 0.1578
26.639284403538454 0.158
26.640090765857217 0.155
26.640936891534420 0.154
26.644213614217605 0.1563
26.644660627057366 0.1553
26.646533609548058 0.1591
26.648587265685986 0.1588
26.651476930865048 0.1601
26.652636306126336 0.1601
26.654588035782155 0.1572
26.655688410990528 0.1581
26.657001196064698 0.1575
26.657140654818523 0.1605
26.658721406355760 0.1567
26.660498208923872 0.1585
26.662664234281408 0.1534
26.665111930104139 0.1569
26.669808566739437 0.1576
26.670233700003525 0.1572
26.673269727970201 0.1566
26.675093697670004 0.1565
26.676825464102205 0.1574
26.677311669752587 0.1593
26.679051257816539 0.158
26.681941735621361 0.1571
26.682692866683627 0.1558
26.685687329293206 0.1579
26.686972967376793 0.1567
26.688415090345732 0.1568
26.689901335288511 0.1559
26.690880995582944 0.1589
26.693171717291374 0.1552
26.694324155156185 0.1569
26.697008700209700 0.1579
26.699279581080518 0.157
26.700267587049204 0.1571
26.701955791338143 0.1569
26.703260772017249 0.1589
26.703609685313882 0.1599
26.705027805089120 0.161
26.709171440347117 0.1581
26.712927684710380 0.1552
26.713458058996011 0.1561
26.717931984821409 0.1574
26.718588470044416 0.1553
26.719223386469878 0.157
26.721233632553513 0.1599
26.721496563147291 0.1562
26.723517419133874 0.1592
26.725924519639328 0.1583
26.730143013249851 0.1594
26.733822443604037 0.1569
26.734747859817681 0.1572
26.739089270957393 0.1571
26.740390496107583 0.1599
26.743135816115611 0.1574
26.744762330324843 0.1591
26.745978551254133 0.1585
26.747837284249677 0.1584
26.748613068419598 0.1587
26.752776062907103 0.1562
26.753742383666914 0.1594
26.755308699860265 0.1566
26.756448947685694 0.1599
26.758051067543388 0.1579
26.760948212587618 0.1578
26.762813275389561 0.157
26.762913852567156 0.156
26.764872204940755 0.1606
26.766451692733227 0.1609
26.769896251461535 0.158
26.772699710280889 0.1562
26.774281286454293 0.1548
26.776008020343710 0.1574
26.777316467500647 0.1594
26.777721821052271 0.1627
26.779153431331594 0.156
26.781011819760774 0.1581
26.782107064991724 0.1593
26.784040535904158 0.1586
26.784635606943432 0.1581
26.787618720141229 0.1582
26.789041241327403 0.1568
26.790136399599799 0.1584
26.794113955644729 0.1596
26.794492190759435 0.1579
26.795442103163591 0.1592
26.798543922075726 0.1588
26.800253386556264 0.1567
26.802652355324202 0.1573
26.803323254895663 0.1574
26.804787890223686 0.1564
26.805865814365486 0.1584
26.809125586330186 0.1572
26.809844668734829 0.1562
26.811893491139465 0.1593
26.814540231410021 0.1585
26.816048015129262 0.1572
26.816981635316544 0.1589
26.819242844877980 0.1579
26.819567240261954 0.1565
26.820660331522379 0.16
26.822529902043012 0.16
26.824054439556509 0.1584
26.826888971707401 0.1559
26.827861249319636 0.1588
26.829088081879050 0.1562
26.834626432427253 0.1608
26.835818544425035 0.1557
26.836494825052839 0.1582
26.838361651060868 0.1558
26.840559748269971 0.1602
26.844165981840160 0.1611
26.844687786825176 0.1569
26.847423319920541 0.1568
26.849829424864136 0.1577
26.851000382159977 0.1569
26.852801288538377 0.1582
26.855673500117629 0.1564
26.856468972069116 0.1564
26.858001149863146 0.1609
26.860977883108216 0.1594
26.861733107780680 0.1603
26.865336377039867 0.1561
26.866151889527270 0.158
26.866930036289414 0.158
26.869598407015836 0.1597
26.873490181894397 0.1573
26.876284870447584 0.1601
26.877252489608395 0.1561
26.880448130484524 0.1617
26.882096033386762 0.159
26.884202472787084 0.1567
26.886159025748896 0.1543
26.888037526972102 0.1585
26.890452827670128 0.1596
26.891476773783136 0.1611
26.892151427666999 0.1593
26.895457115827273 0.159
26.896296275546771 0.1598
26.898823531757564 0.1596
26.899977690618766 0.1612
26.902439350572017 0.1611
26.904165862423870 0.1589
26.905467520372763 0.1548
26.906981245990771 0.1547
26.910611655290090 0.1587
26.910990921831740 0.1572
26.912558459134889 0.1579
26.914510748919575 0.156
26.916127344325751 0.158
26.918445924121286 0.1568
26.919749142979160 0.1574
26.921244168109485 0.1591
26.924040070893479 0.16
26.924670409491011 0.1542
26.924984959347857 0.1605
26.927793657040176 0.1576
26.928552358508046 0.1568
26.929471937607971 0.1602
26.932123694136802 0.158
26.935112624737194 0.1577
26.938825523357529 0.1566
26.942217259524671 0.1582
26.942896896495270 0.1555
26.945176764523261 0.1576
26.946883577422984 0.159
26.947720949628614 0.1589
26.949146321786582 0.1562
26.950798210650643 0.157
26.952465965213829 0.1579
26.955947410180201 0.1597
26.957773708683398 0.1555
26.958345338002111 0.1565
26.959218254437488 0.1592
26.960244850189209 0.158
26.961667067082647 0.1582
26.964117050253453 0.1567
26.965817026092516 0.1599
26.967769283325207 0.1565
26.969853164792674 0.1558
26.970582454727044 0.1587
26.971418528381964 0.1578
26.974055780422624 0.1535
26.975564182946929 0.1601
26.977381298815672 0.1595
26.978068230691978 0.1569
26.981501131090774 0.1574
26.983277724835961 0.1594
26.984870549349676 0.1581
26.986427849616273 0.156
26.988576989578146 0.1575
26.990365173375249 0.1589
26.991363320656482 0.158
26.993805926120590 0.1579
26.995574193729144 0.1592
26.997984293734724 0.161
26.998633710302308 0.1627
26.999655282483666 0.1579
27.002013360718621 0.1603
27.003683551221140 0.1567
27.005744068691733 0.1585
27.007493507229498 0.1584
27.010355274525807 0.1586
27.011923634920517 0.1586
27.012772578189391 0.1594
27.013713294458579 0.162
27.014519135279446 0.1602
27.016178323946242 0.1608
27.019095663236488 0.1581
27.020005938167600 0.1604
27.023066004612382 0.1606
27.025084479141448 0.1576
27.026189246901836 0.1616
27.026566665686797 0.1609
27.029358945719650 0.1602
27.032397719335766 0.1559
27.034091271416656 0.1586
27.038281747455105 0.16
27.039001550559334 0.1617
27.040201118272694 0.1608
27.041556490315344 0.159
27.043465025686736 0.1571
27.043604775249502 0.1622
27.045514172077770 0.1584
27.048461591132696 0.1606
27.050375540874565 0.1598
27.053460779427407 0.157
27.053857201396657 0.1603
27.054429795379331 0.1581
27.057446886651292 0.1605
27.058399537083460 0.1601
27.060615433576068 0.1579
27.062276125594590 0.1553
27.063765629421404 0.158
27.064750527172812 0.1602
27.066324420463886 0.1587
27.067611418320979 0.1605
27.070633479819524 0.1593
27.071923198541665 0.161
27.072893054117788 0.1598
27.075956363101575 0.158
27.076926518619874 0.1591
27.078446106922399 0.1604
27.079861933462624 0.1616
27.082328931538243 0.1572
27.083619838857590 0.1599
27.084013412943474 0.1572
27.086090195205379 0.1589
27.087849262627099 0.1569
27.090576348229639 0.1578
27.091446487609595 0.1593
27.093387497270847 0.1589
27.095165579921684 0.1573
27.098104961184013 0.1567
27.100230555422137 0.1605
27.101230134343805 0.1613
27.103169771235681 0.1599
27.104414040604315 0.1578
27.106334113412803 0.1598
27.111411313697729 0.16
27.114532707563690 0.1594
27.116332744242904 0.1581
27.117660574654899 0.1597
27.119461020232134 0.1612
27.120636080637549 0.1614
27.123723212773168 0.1617
27.124563562702647 0.1582
27.126664168701030 0.1604
27.128057356701628 0.1588
27.128663372871305 0.1602
27.132006765257337 0.1623
27.133049354743761 0.1595
27.134903665349285 0.1575
27.135685299037956 0.1605
27.137712668832695 0.1568
27.139798211303088 0.1603
27.140766716825816 0.1598
27.143977625441700 0.1598
27.144638132331075 0.1582
27.147387059571919 0.1598
27.149948415827499 0.1593
27.150954736177859 0.1567
27.152891363463365 0.1602
27.154869137377251 0.1567
27.157167351540952 0.1584
27.158316705036501 0.1613
27.160194071015610 0.1609
27.160719208104151 0.1641
27.161622969949374 0.1603
27.163478392091932 0.1608
27.164644653722615 0.1602
27.166662016992383 0.1594
27.168334735050550 0.1594
27.169958786044877 0.1593
27.171224258472339 0.1589
27.171459814565349 0.1595
27.174830470367937 0.1615
27.175297422309548 0.1602
27.178324720486451 0.1611
27.180512494799842 0.162
27.182707772871822 0.1593
27.183101298211380 0.1558
27.186336272816845 0.1585
27.186742658841812 0.1615
27.188376519128020 0.1597
27.190065445340093 0.1616
27.190493164742275 0.1574
27.193193888100961 0.1614
27.196176699117885 0.1593
27.198185138913914 0.1605
27.200950158357575 0.1612
27.204267142800973 0.1556
27.204744230541714 0.1554
27.207933299207365 0.161
27.210939956531508 0.158
27.214187271867612 0.1576
27.214878815937286 0.1617
27.216011137616125 0.1619
27.216358835738102 0.1591
27.218780050268748 0.1594
27.219243535854101 0.1605
27.221928290969831 0.1641
27.223614570941844 0.1599
27.225370645807200 0.1603
27.227332223635958 0.1602
27.228157635816430 0.1597
27.229585975968387 0.1625
27.230731958155449 0.1618
27.232780634713851 0.1596
27.235126132375829 0.1614
27.236672194194579 0.1596
27.238392818890699 0.1619
27.239805206348240 0.1603
27.242793330203703 0.161
27.243653880837062 0.16
27.245104631372445 0.1624
27.246493456524465 0.1613
27.248908565691782 0.1585
27.249293836150542 0.1606
27.250864161305316 0.165
27.251953647167781 0.1653
27.254505181455666 0.1629
27.255879338227817 0.1605
27.257965860128440 0.1611
27.261741701291442 0.1583
27.263750618283510 0.1628
27.264109906133495 0.1616
27.266693469436181 0.1609
27.267700177274321 0.1618
27.269690396416745 0.1632
27.270564892683783 0.1602
27.273835141593796 0.1633
27.277813421850883 0.1613
27.279516697868416 0.1627
27.282093540129893 0.1623
27.284647792688627 0.162
27.287160546073792 0.1622
27.287709929053030 0.1643
27.291023016372371 0.1605
27.293865143629567 0.1628
27.294985802913370 0.1624
27.296923153877035 0.1594
27.297246666193136 0.1567
27.300427198187087 0.1608
27.300585967026592 0.1619
27.304275187365391 0.1608
27.305086977627820 0.1585
27.306141608424586 0.1604
27.308134976880584 0.1624
27.312228229841150 0.1601
27.314876191833424 0.164
27.315332642053878 0.1613
27.316016987655498 0.1635
27.319014173479818 0.1604
27.320761823683593 0.1637
27.321471032105290 0.1608
27.322824157964753 0.1642
27.325673780233302 0.1593
27.326691008788210 0.1593
27.329104967540481 0.1628
27.330259012989000 0.1604
27.331591467753679 0.1629
27.332836531357252 0.1629
27.335036942641583 0.1632
27.337255985621947 0.1615
27.338534808906612 0.1632
27.338869445021217 0.1627
27.341439722241091 0.1613
27.342810550004902 0.1652
27.343828062943036 0.1598
27.344470009691701 0.1619
27.347918207145309 0.1606
27.350318095411772 0.1616
27.351928775982945 0.1628
27.352535860986389 0.1609
27.354773017983817 0.1607
27.355853072981546 0.1625
27.356973322558787 0.1596
27.358939438649827 0.1627
27.360793689652635 0.1599
27.361729254456883 0.1597
27.363182485540651 0.1608
27.365010505211924 0.1604
27.366478047519827 0.1588
27.368017090245605 0.164
27.369410868758766 0.1628
27.371510394233265 0.1609
27.373779424363125 0.1598
27.375082267707445 0.1627
27.376539915417055 0.1622
27.377784772654259 0.1599
27.379907257198639 0.1574
27.383670956143927 0.1608
27.385097763824056 0.1633
27.386214219550936 0.1619
27.387358024349744 0.1629
27.390408038421835 0.1616
27.391538478130535 0.1587
27.393891870639624 0.1632
27.395210338325569 0.1589
27.395899247135077 0.163
27.397880368793832 0.1609
27.398866143584517 0.1611
27.400578469993899 0.1604
27.402898461858772 0.1586
27.404552585284314 0.1601
27.409193090393469 0.1636
27.410232398482265 0.1614
27.411437850866943 0.1614
27.413539505686273 0.1583
27.414763143026736 0.1586
27.416094743287541 0.1609
27.417043096864621 0.1577
27.421216763112231 0.1608
27.422877716441374 0.1624
27.423745237134067 0.1585
27.424839908193189 0.1594
27.426072131624416 0.1618
27.427861575127704 0.1626
27.428856829310206 0.1632
27.431918717191042 0.1617
27.433915659257689 0.1622
27.437160097801275 0.1639
27.439234256371943 0.1625
27.440476316019165 0.1623
27.441465492281296 0.1631
27.444859804645162 0.161
27.447649641190690 0.163
27.449644743397986 0.1631
27.450216246303530 0.1607
27.451977769542083 0.1648
27.452805530554027 0.163
27.455557835861953 0.1607
27.459253523644534 0.1663
27.461434487908900 0.1618
27.462201282213414 0.1645
27.462372567099045 0.1638
27.465845169767878 0.1624
27.466892162980077 0.164
27.468673168505099 0.1635
27.469015128583592 0.1614
27.470070877903861 0.1613
27.470927057734738 0.1625
27.473332949730469 0.1592
27.474975270265606 0.159
27.478207162049024 0.1645
27.479293456866223 0.1599
27.482167067986815 0.1602
27.484010007309266 0.159
27.486879730290354 0.1607
27.487469427162083 0.1619
27.489774567434200 0.1624
27.490690934094907 0.1608
27.491744343390661 0.1629
27.492864054382860 0.1596
27.493466895838868 0.1606
27.496248291336013 0.162
27.496920956460531 0.1624
27.499090446680427 0.1631
27.500337914418299 0.1627
27.502341525748722 0.1596
27.503405998798254 0.1603
27.505374089454769 0.1611
27.506326711657675 0.1632
27.509159125361847 0.1637
27.510310943953407 0.163
27.512309062292523 0.1642
27.513634011669399 0.1644
27.514583207554573 0.1645
27.515969478608600 0.1607
27.516254494229237 0.1594
27.520713890499742 0.1633
27.521268636744722 0.1608
27.524628297931354 0.1609
27.527296852254697 0.1621
27.527872195234902 0.1618
27.530932464985590 0.1621
27.532347911050863 0.1639
27.535836049475890 0.1642
27.538299681702817 0.1638
27.540113160517965 0.1597
27.541223280279105 0.1595
27.542397154877467 0.1624
27.546366675943165 0.1603
27.547156828793405 0.1623
27.549001933334825 0.1603
27.551598764933516 0.1632
27.553359218593826 0.1608
27.556328614839238 0.1643
27.558527562563093 0.1616
27.560613873675067 0.1609
27.561141295189962 0.1594
27.562604148925058 0.1637
27.564737899308835 0.1621
27.565957167488722 0.1634
27.567388828751486 0.1618
27.569246090910326 0.1585
27.570993283600860 0.1627
27.572206975635901 0.1617
27.574643452976979 0.1599
27.575310958653404 0.1631
27.576887409941914 0.1635
27.578436339313253 0.1647
27.579174655644543 0.1603
27.583216094568062 0.1613
27.584680509291225 0.1634
27.585518527761383 0.1599
27.587372038383052 0.1608
27.587979301232970 0.1632
27.590572279990937 0.1637
27.592980555152970 0.1626
27.595361217255700 0.164
27.596642560853837 0.1596
27.599695940083102 0.1621
27.602097386754355 0.1638
27.605795042226347 0.1633
27.606576151422971 0.161
27.608741528593193 0.1618
27.611791242460928 0.1605
27.613969258188753 0.1633
27.615061736754210 0.164
27.617882196276366 0.1618
27.619243724889799 0.1597
27.620025600519575 0.1635
27.621657047956734 0.1636
27.624790559565813 0.1598
27.626703407514597 0.1622
27.627063174375504 0.1601
27.628541211878957 0.1602
27.629239566850199 0.1604
27.632911483520438 0.159
27.634943958233400 0.1616
27.635950386818912 0.1665
27.637000067497361 0.1614
27.637731901054988 0.163
27.641765631795522 0.1652
27.644587211951716 0.1645
27.645812727861333 0.1616
27.646892644330578 0.1635
27.647705173704619 0.1592
27.650290302524848 0.1649
27.650774918149892 0.1636
27.653511152655991 0.164
27.656313632161467 0.1631
27.657072874345594 0.1614
27.659441551830380 0.1629
27.662123621015237 0.1643
27.662775698884921 0.1638
27.664910668066604 0.166
27.665581149880325 0.1635
27.668415629301716 0.1636
27.673208831798028 0.1626
27.673967545644018 0.1632
27.676728282429728 0.1605
27.678024475821903 0.1604
27.680231822032383 0.1634
27.682226621496572 0.1659
27.685522594210063 0.1644
27.686174617603733 0.1618
27.690013026839672 0.1622
27.691233202568693 0.1625
27.692336972725151 0.1611
27.693629448902922 0.1616
27.696565745661953 0.1619
27.698782253941246 0.1611
27.699950027242448 0.1637
27.700199941211643 0.1595
27.703601534456926 0.1616
27.704462477058559 0.1613
27.706778658158864 0.1618
27.707471741092025 0.1626
27.709773488545508 0.1636
27.711616766032293 0.162
27.713274703702989 0.1628
27.714532065109335 0.162
27.716159810377988 0.1619
27.716823210461321 0.1622
27.718930742069986 0.161
27.720024279440103 0.1631
27.720590177666395 0.1617
27.721896391376021 0.161
27.722910072726251 0.1619
27.724113416011750 0.1586
27.725263087538856 0.1617
27.725617748275727 0.1611
27.728929545404192 0.1608
27.730379225291365 0.1623
27.732582235303035 0.1616
27.733469261216062 0.163
27.735247018553228 0.1606
27.741114385628148 0.162
27.742290843360699 0.1614
27.743896132542783 0.1644
27.745320454925565 0.1631
27.746885155797532 0.1656
27.747758979194227 0.1627
27.751448749447540 0.1649
27.753745887809952 0.1643
27.755184848348556 0.1628
27.757911726473068 0.1654
27.758792355794697 0.1658
27.759231799689449 0.163
27.761974544122417 0.1634
27.762655057714287 0.1634
27.765261404970520 0.1657
27.767382619057202 0.1631
27.769301290287796 0.1632
27.771517067393823 0.1641
27.773290505551191 0.1636
27.775597541104073 0.1611
27.776386297718940 0.1638
27.778673386632619 0.1619
27.781828445649033 0.1629
27.783943551403787 0.163
27.785855603576028 0.1639
27.786210184254571 0.164
27.788271456503935 0.1623
27.790306576941315 0.1622
27.792114815380607 0.1625
27.793403314469241 0.1638
27.794278220233245 0.1597
27.795739629130299 0.1644
27.796953554270157 0.1651
27.800440417406541 0.1636
27.801155970775632 0.1633
27.802997456511790 0.1598
27.806748674101062 0.1615
27.808015091590860 0.1647
27.809373198325375 0.1596
27.812977942581401 0.1621
27.814100207766636 0.1637
27.818186937555218 0.1651
27.819476518276876 0.1641
27.821429019138815 0.1634
27.822467797104924 0.1616
27.826073121098233 0.162
27.828441929749065 0.1595
27.831697346751689 0.1633
27.832450469170890 0.1619
27.836204105053991 0.1614
27.836911661631710 0.1635
27.839624693236907 0.1614
27.842275904578592 0.1603
27.842966444082030 0.1585
27.846426349263385 0.1633
27.848265267654277 0.1628
27.851160018881409 0.1644
27.857040105841108 0.1622
27.857382264487555 0.1655
27.858264075760019 0.1635
27.859602005574086 0.1648
27.860522160201047 0.1636
27.861089984370324 0.1629
27.863927813094193 0.1633
27.866547400434644 0.1582
27.867353270740235 0.164
27.870791229320549 0.1636
27.871619440643336 0.1632
27.873660968263380 0.1649
27.873940784682947 0.1672
27.878016850823293 0.1608
27.879292865912529 0.1626
27.880732729981887 0.1646
27.880811687989208 0.1645
27.881671328069334 0.1649
27.882590815981867 0.1622
27.883162988643452 0.163
27.887499855620685 0.1631
27.888942806760046 0.1622
27.890425364772582 0.1607
27.891127893509097 0.1603
27.894065550955492 0.1634
27.894581263526490 0.1619
27.896735335551671 0.1643
27.899060140121861 0.163
27.902380805186088 0.1633
27.905270586150387 0.1593
27.906336719969275 0.1641
27.907026603930966 0.1652
27.908187461723283 0.1642
27.910942077711077 0.1634
27.912728480843089 0.1614
27.915347637365663 0.1667
27.917062208108536 0.1625
27.917947473305997 0.1677
27.920060799714822 0.1625
27.920659329383774 0.1649
27.922773886834683 0.1628
27.924243803035683 0.1642
27.927151587125213 0.1618
27.927829497922374 0.1631
27.930047134250959 0.1665
27.930940496274996 0.1632
27.933379157228313 0.163
27.933643693051906 0.1665
27.935037155066308 0.1659
27.935595192755844 0.1654
27.938332824459263 0.1626
27.939696294508124 0.1624
27.941772131053881 0.1634
27.942953282093335 0.1645
27.944862664924262 0.1627
27.945363466761513 0.1655
27.948444739065827 0.1658
27.950380992088373 0.1631
27.952573254822454 0.1628
27.954287371779905 0.1663
27.954750848846128 0.1667
27.957050133684628 0.1626
27.958442307010792 0.1628
27.959766696637935 0.1635
27.961210460535000 0.1619
27.963299438912600 0.1627
27.964909244777179 0.1629
27.965628188843890 0.1631
27.969484246292353 0.1676
27.971464668877832 0.167
27.973192644447522 0.1623
27.974319531111895 0.1638
27.976834811542052 0.1671
27.979679118882721 0.167
27.981921907504695 0.1653
27.985249932367708 0.1638
27.986527548675333 0.1648
27.987814506845687 0.1661
27.990272971847237 0.1641
27.990827385139550 0.1631
27.992354581969842 0.1659
27.993703475691902 0.1643
27.996176795383814 0.1674
27.999126233558339 0.1658
28.000131017462206 0.1635
28.001184537059778 0.1656
28.003905003873893 0.1613
28.005212471578361 0.1655
28.008072473552048 0.1624
28.008661857174712 0.167
28.011545149437644 0.166
28.015295756432721 0.1675
28.016984790988960 0.1677
28.018418345157290 0.1656
28.020760948700183 0.1631
28.021454265974572 0.1653
28.024838938905507 0.1655
28.025698997290053 0.1626
28.026536674556350 0.1638
28.031401897640063 0.1634
28.033197911906811 0.1649
28.034830936052760 0.163
28.035564455075132 0.165
28.038395816330851 0.1659
28.040768289117366 0.1681
28.042654609832280 0.1658
28.043892470681481 0.1641
28.044716244452275 0.1632
28.046603482620093 0.1646
28.047098783401715 0.1652
28.048026951904397 0.1672
28.049647874326290 0.1643
28.051125734604327 0.1635
28.051861950462488 0.1623
28.052662476642098 0.1649
28.054591989599373 0.1639
28.055830080274646 0.1669
28.057815504369653 0.1667
28.059844598105524 0.1684
28.060254510088750 0.1664
28.062236004749231 0.1635
28.065390097563537 0.1645
28.068388796238317 0.1641
28.069494474314116 0.1661
28.073620885092318 0.1643
28.077455364298302 0.1659
28.079970445458457 0.1641
28.082449350859175 0.1665
28.086289291583313 0.1644
28.087116883172556 0.1634
28.089746641359099 0.1633
28.090939754717049 0.1609
28.094834876780610 0.1638
28.097419080698604 0.1661
28.098228108063079 0.1623
28.099281623976200 0.1662
28.099734222717391 0.1657
28.103781973458091 0.1639
28.104390567009400 0.1664
28.106218724975310 0.1634
28.107223578000575 0.1644
28.108382394109274 0.1649
28.110892272636193 0.1644
28.113918291089302 0.1634
28.115190452531198 0.1691
28.117199943631423 0.1653
28.118746909559537 0.1649
28.120930274257869 0.1659
28.122271936689963 0.1643
28.122419171194611 0.1665
28.131077801031498 0.1674
28.133187616787339 0.1662
28.135874658104818 0.167
28.138956046856322 0.1647
28.140192368921763 0.1672
28.141221018930082 0.1649
28.142484899204632 0.1653
28.143350737126649 0.1679
28.145114064426487 0.1604
28.147049627383414 0.1679
28.148684927536308 0.1669
28.150290226715686 0.1649
28.151745652695478 0.1629
28.153611779164471 0.1634
28.154018478728702 0.1635
28.155526580710919 0.1669
28.157284781723583 0.1639
28.159177500425699 0.1646
28.159856565538014 0.166
28.163384509782087 0.1681
28.164105130798703 0.1667
28.166513558325306 0.1632
28.168600214759721 0.1647
28.170574592155546 0.1657
28.172240313138044 0.1629
28.176635364799328 0.1667
28.177916280720616 0.1655
28.178603440559147 0.1653
28.182692023210599 0.165
28.182722192575891 0.1667
28.183574647830163 0.1644
28.186314025477550 0.1675
28.188334837522522 0.1628
28.190009281075532 0.165
28.192205564771271 0.1641
28.194794593526659 0.1597
28.195349886722784 0.1649
28.197476905080713 0.1654
28.198603486034923 0.1664
28.198953160992819 0.1635
28.201856548539464 0.1659
28.202629709376627 0.1672
28.204761967212814 0.1691
28.205479282988065 0.1684
28.206983848568509 0.166
28.209643400659182 0.1648
28.210387409558287 0.1667
28.214928673178033 0.1661
28.216710757082062 0.1659
28.218869488692789 0.1634
28.219819952382409 0.1668
28.221564103586289 0.1656
28.222661659761805 0.1646
28.225318044023197 0.1659
28.228060449147325 0.1639
28.229834557376936 0.1634
28.231543538238441 0.1648
28.232191759817457 0.1673
28.235167701759668 0.1661
28.238040933302617 0.1671
28.239197271024395 0.1653
28.241142803287676 0.1628
28.242430003088089 0.1663
28.243170153928233 0.1686
28.244408943187594 0.1657
28.246934449440687 0.165
28.249572655545808 0.1655
28.251277558746725 0.1621
28.253863114759792 0.1637
28.255589285392183 0.1626
28.257933529310669 0.1635
28.259193343590059 0.1649
28.259883300137894 0.1626
28.261457392859519 0.1644
28.264716227734855 0.1667
28.266793007350017 0.164
28.269060056443319 0.163
28.269483842392731 0.1638
28.270767888029276 0.1654
28.271273039290353 0.1645
28.272400287475616 0.1672
28.274727046265468 0.1648
28.275194755017690 0.1679
28.276003253841459 0.1679
28.277280388009942 0.1657
28.281697133148981 0.165
28.283725441939460 0.1665
28.286715329431740 0.1677
28.287733795076743 0.1669
28.289259911002116 0.1686
28.291347256357081 0.1714
28.292126019805693 0.1655
28.292607219865413 0.1652
28.295360691370263 0.1659
28.295715818996939 0.1696
28.297964881124546 0.168
28.298830725635280 0.1654
28.300565416036928 0.168
28.301100779409605 0.1662
28.302585270827699 0.1628
28.304859569535815 0.1643
28.305301652466120 0.168
28.307689493886425 0.1685
28.309425114443155 0.1657
28.310748072586406 0.1657
28.313580830494821 0.1667
28.314511300994162 0.161
28.315193561021054 0.1642
28.319074494579500 0.1653
28.321620781596685 0.1626
28.321874254801138 0.1664
28.323762185305842 0.166
28.327512876015525 0.1639
28.328273632186569 0.1654
28.331330792565453 0.1654
28.332963746022223 0.1631
28.333948328997995 0.1672
28.335617914911342 0.1653
28.336518429719252 0.1654
28.339325478111263 0.1666
28.340206243258134 0.1652
28.341827918646239 0.1654
28.343618919133458 0.1651
28.343952867868822 0.1625
28.347505105694701 0.1638
28.349053964231036 0.1651
28.349886674323830 0.1647
28.352761257710554 0.1625
28.354918110237133 0.1647
28.356595043651144 0.1647
28.358000336221114 0.1637
28.359144233634023 0.166
28.361756323346860 0.1636
28.364838742873783 0.1674
28.365076066740425 0.1629
28.367102972045569 0.166
28.369660798249626 0.1662
28.372367252766203 0.1634
28.374353357831115 0.1641
28.376011807159053 0.1669
28.377515923870636 0.1672
28.378049430214588 0.1671
28.380348316760251 0.165
28.382982617094410 0.164
28.384671634518686 0.1618
28.385830024991360 0.1648
28.390869190016936 0.1667
28.391259885286576 0.1645
28.392659152290260 0.1642
28.395987855714459 0.1669
28.397873786062977 0.1653
28.398827743117305 0.16
28.399596882512181 0.1654
28.400748350054364 0.1637
28.401839625980163 0.1613
28.403650473714205 0.1667
28.406198658919635 0.1652
28.407209617995896 0.1634
28.409317690791873 0.1633
28.411276931336321 0.1615
28.411903198593748 0.1623
28.415357998836249 0.1634
28.416440220832339 0.1659
28.416650653794644 0.1637
28.417835472531024 0.1661
28.421726256064201 0.1639
28.422832428958952 0.165
28.423184388936761 0.1639
28.425098407850776 0.1639
28.426648442239486 0.1688
28.428832242109092 0.1668
28.430943560603332 0.1663
28.431941591886844 0.1665
28.433644402674638 0.1663
28.436243031846832 0.1668
28.439934171382166 0.1657
28.441746636980614 0.1648
28.442466036838166 0.1678
28.443165215998587 0.1652
28.444671311511001 0.1654
28.446531614525639 0.1658
28.448022884073424 0.1647
28.449692875412364 0.1679
28.451959368914405 0.1662
28.453523099087555 0.1637
28.454689717393819 0.1635
28.455774493804835 0.165
28.459227406690687 0.1655
28.461255863678961 0.1674
28.463355497775552 0.1677
28.463573917578021 0.1652
28.466396341702769 0.1661
28.467461143460543 0.1662
28.469428402541357 0.1654
28.472517353521326 0.166
28.473820024168301 0.1671
28.475458313383747 0.1645
28.476361013292976 0.1679
28.477489704482807 0.1642
28.477596695528337 0.1652
28.479184286343443 0.1642
28.481124940624721 0.1652
28.481216894982001 0.1655
28.483027581017708 0.167
28.487933414561358 0.1671
28.490124512512672 0.1657
28.492481024110113 0.1646
28.493960219773008 0.1639
28.495794623387884 0.1634
28.500193660485149 0.1632
28.501790203758905 0.1644
28.502388141608233 0.1642
28.503735433869213 0.1667
28.504737734685079 0.1662
28.507087991049829 0.1683
28.508493751718394 0.1656
28.510390747029223 0.1633
28.511023821522532 0.1644
28.513683024343582 0.1669
28.514910410931392 0.1644
28.515554502770780 0.168
28.516427106360158 0.1676
28.518762056210694 0.1655
28.522269206125955 0.1646
28.525296467477546 0.1674
28.525729400767343 0.167
28.528579689125987 0.1664
28.528835387993404 0.1669
28.530895731860923 0.1658
28.530929482149109 0.1658
28.533111996312073 0.1609
28.533849926216000 0.1651
28.535497007816570 0.1622
28.536960597430181 0.1626
28.540560543383691 0.1629
28.542169548125901 0.1656
28.543626917012418 0.1627
28.545880968157295 0.1624
28.547787825486552 0.1659
28.548330640773177 0.1634
28.549321827348702 0.1652
28.551868198383701 0.1653
28.554293548786958 0.1653
28.555494558227235 0.1652
28.557455895248392 0.1643
28.559334475531436 0.1644
28.561847880269553 0.1685
28.562776188517379 0.1684
28.563076751143313 0.1656
28.566034253561277 0.1661
28.569231651082731 0.1662
28.570485254586487 0.1678
28.571588230058925 0.1637
28.573796119779018 0.164
28.576227324109059 0.1661
28.578995246313919 0.1664
28.581176634148456 0.1667
28.582441208041075 0.167
28.583147664775513 0.1661
28.584333906011505 0.1681
28.585385763124389 0.1677
28.588703196090410 0.1654
28.590850260542979 0.1686
28.592350455402489 0.1615
28.593780615652985 0.1636
28.597012353818016 0.1657
28.599009581573831 0.1627
28.599148376577688 0.1667
28.599465794855469 0.165
28.601481658069133 0.1651
28.602891002100236 0.1643
28.603723302179485 0.1631
28.604129519616187 0.1645
28.607053682638760 0.1645
28.609930126816696 0.1651
28.611405758427669 0.1648
28.613775518047021 0.1663
28.617010442411775 0.1602
28.619130648603971 0.1665
28.620106645454324 0.1655
28.622696194515548 0.167
28.623543250075890 0.1668
28.624485055768503 0.1669
28.624907783282644 0.1648
28.626996141843325 0.167
28.628148459064818 0.1667
28.629062525927434 0.1677
28.634072074941628 0.1662
28.636301953558885 0.1649
28.639069767744278 0.1671
28.640410377286972 0.1631
28.642636480690474 0.1672
28.648130305045761 0.1688
28.648643990468685 0.1682
28.649935582121508 0.167
28.651812079130682 0.1678
28.653094544803505 0.1652
28.653990666575353 0.1663
28.655946440646645 0.1679
28.658414030039108 0.1711
28.660402717773476 0.1671
28.664044152170298 0.165
28.666008960299589 0.1662
28.667511807359009 0.1654
28.669820192748304 0.1661
28.671110152907445 0.1693
28.673116210130477 0.1651
28.675042687601042 0.1672
28.678889568353213 0.1662
28.679987273631976 0.1661
28.681730417786476 0.1665
28.682416764389309 0.163
28.683134794494663 0.1635
28.685680323065668 0.1651
28.686171617966838 0.1672
28.688419307177199 0.1629
28.689802306319535 0.1658
28.692539485840438 0.1638
28.694480211316598 0.1671
28.696397675400604 0.166
28.697878193055324 0.1688
28.698973625302429 0.1646
28.700292781805928 0.1665
28.703305918882734 0.1668
28.704795011042886 0.1668
28.708696316709595 0.1672
28.711028776533308 0.1667
28.713150412748337 0.1657
28.715672007201242 0.1677
28.716787996899111 0.1641
28.718416993644698 0.1637
28.720071534526177 0.1647
28.720790518695477 0.1665
28.724042355417264 0.1652
28.724754497069203 0.1666
28.725924283616479 0.167
28.728239212898359 0.1643
28.730297602500624 0.1632
28.732188187468566 0.1666
28.733497693081990 0.165
28.733832759639078 0.1654
28.736133481514578 0.1675
28.736595533672485 0.1685
28.738792469831179 0.1643
28.742055628355168 0.1662
28.743513573330592 0.1673
28.748310311979218 0.1629
28.750047952009972 0.1694
28.754003395271290 0.167
28.755163051181896 0.1674
28.756401106518005 0.1684
28.756949003700463 0.1714
28.758927326770742 0.1676
28.759566397840629 0.1672
28.763097068908252 0.1676
28.763884162231978 0.1696
28.765448947568800 0.1676
28.767522295479822 0.1667
28.768591301523532 0.1694
28.769790619332092 0.1649
28.773367399525249 0.1664
28.775704022478070 0.1652
28.779651487654839 0.1684
28.780785735832865 0.1654
28.782395168716533 0.1663
28.783599647641104 0.1678
28.785580618309073 0.1654
28.787566588275460 0.1677
28.788101228900384 0.1679
28.788827083631571 0.1696
28.791219090476204 0.1671
28.792017693822956 0.1675
28.794631324320569 0.1657
28.798091594313718 0.1663
28.798980569074125 0.1681
28.799602684214822 0.1672
28.800059111363876 0.1673
28.802414536974553 0.168
28.806370634378592 0.167
28.807107656656044 0.1676
28.808156633572008 0.1669
28.809775133850671 0.1705
28.811761860983378 0.1683
28.812864811563237 0.1664
28.815253172278954 0.1647
28.818087415825435 0.1689
28.820097591023348 0.1669
28.821635458126366 0.1665
28.822985942801861 0.1678
28.825026646289988 0.1634
28.826040988386577 0.1651
28.827299199913352 0.1657
28.832096296371599 0.1637
28.832925902067647 0.1669
28.834137880149520 0.1662
28.835041918411090 0.1678
28.836730924976500 0.1655
28.840313528955971 0.1677
28.841478565936487 0.1662
28.843199198219970 0.1686
28.844710998267647 0.1661
28.845906923707549 0.1661
28.847405310517789 0.1657
28.848855725565446 0.1639
28.850238055154716 0.1656
28.850892934419207 0.1659
28.852304652836906 0.1681
28.854598365151812 0.1645
28.857628461561291 0.1657
28.859337923987141 0.1655
28.860031065950935 0.1636
28.861574312259933 0.1647
28.863222686711641 0.1648
28.864801098010371 0.1633
28.868034011301493 0.1625
28.868726484317229 0.1644
28.869999107084432 0.166
28.871009433718115 0.1659
28.872514663353233 0.1638
28.875503935374415 0.1651
28.876194773491818 0.1623
28.878179053790717 0.1645
28.879131348524567 0.1652
28.880549827166320 0.1671
28.882125544236864 0.1654
28.883529826764939 0.163
28.886900030213791 0.1642
28.890220177273786 0.1682
28.890807904699322 0.1677
28.891827334496575 0.166
28.893093842331254 0.1699
28.896715563860514 0.167
28.897964417921926 0.1659
28.899588069888722 0.1691
28.901099068210669 0.167
28.903384643835945 0.1648
28.905475907236983 0.164
28.909171210981032 0.1698
28.911201810957881 0.1675
28.911877178619505 0.1671
28.915934569203372 0.1683
28.916412971691983 0.169
28.916772618355083 0.1663
28.918007381694565 0.1667
28.920987202907845 0.1686
28.921098779053203 0.1648
28.922108799942443 0.1629
28.925193956063890 0.1665
28.928806211635848 0.1666
28.930066633265820 0.1675
28.931603921869321 0.1665
28.933682792500569 0.1655
28.936823178962911 0.1648
28.939209888000914 0.1655
28.939394704094834 0.1658
28.941304707636579 0.1685
28.945310899252128 0.168
28.946508127883593 0.1664
28.947170912939495 0.1671
28.948440705590016 0.1667
28.951820279309949 0.1679
28.952167908189761 0.1659
28.953441651311962 0.1651
28.954760128219355 0.1663
28.956789065630904 0.1663
28.959388862212162 0.1674
28.962351966633562 0.1654
28.963057316918292 0.1658
28.964678967527220 0.1691
28.967983764905274 0.1663
28.969471777690394 0.1667
28.971515291297980 0.1658
28.972855339730607 0.1678
28.974515760131123 0.1695
28.977533985627630 0.1645
28.978247938744119 0.1656
28.982589113300449 0.1681
28.983732553255745 0.1701
28.985705720294881 0.1681
28.986577681393136 0.1641
28.988567830674096 0.1684
28.990302309662550 0.1699
28.991638147820755 0.1652
28.993360878554093 0.1709
28.993425484651837 0.1673
28.996023887352344 0.1685
28.998724992137870 0.1686
29.002386570759739 0.1687
29.003487230844762 0.1715
29.006262264040547 0.1634
29.009041983008473 0.1698
29.010485320857519 0.1668
29.013680101262196 0.1696
29.014932451079297 0.1689
29.017619223258666 0.1709
29.020727121766662 0.1674
29.021534604316873 0.1722
29.021922893095084 0.168
29.023487041968544 0.1655
29.025862427100876 0.1664
29.026184223644755 0.1665
29.028147049915599 0.1688
29.030750401125889 0.168
29.032951792867756 0.1684
29.034749008169669 0.169
29.034975100264170 0.1675
29.036494480836254 0.1649
29.039019291356418 0.167
29.040067166257153 0.1663
29.042395394841328 0.1666
29.042852971383759 0.1688
29.043989279977417 0.1661
29.044574010240840 0.169
29.047444646406081 0.168
29.050925761261965 0.1667
29.052403490147171 0.1686
29.054491014143942 0.1714
29.055345081874631 0.1685
29.058454595646538 0.1673
29.059612107147565 0.1681
29.060651682948116 0.1694
29.063548925595374 0.1686
29.064927694397689 0.1665
29.065319307329588 0.168
29.067467417271796 0.1673
29.069412634182559 0.1656
29.070277157531315 0.1691
29.074206457183024 0.1691
29.077758771529698 0.1719
29.083323994538620 0.1672
29.084186953653472 0.1691
29.087877938553092 0.1686
29.089332285858788 0.1649
29.092130123799670 0.1705
29.094029419109507 0.1696
29.095359385442233 0.1682
29.096846534446968 0.1651
29.098855903090360 0.1656
29.099313727113714 0.1657
29.100708437309045 0.1669
29.104278866451271 0.1679
29.104862187468438 0.1676
29.106357525578826 0.1681
29.108900351908400 0.1683
29.110581029370170 0.1696
29.112273771772674 0.1675
29.115175175279447 0.1684
29.115218608835701 0.1695
29.118265319913725 0.1699
29.119005705468986 0.1695
29.120697716651172 0.1662
29.121786416692920 0.169
29.122447791774579 0.1689
29.123647005017080 0.1672
29.126419362141849 0.1685
29.128581553382258 0.1698
29.129407893061952 0.1695
29.131911506010795 0.1663
29.135370485647261 0.1661
29.136233073691574 0.1654
29.137501841236961 0.1699
29.142459456444129 0.1717
29.142983406326866 0.1673
29.147639111143139 0.1678
29.149608468879205 0.1706
29.151158648911952 0.1705
29.152008468972500 0.1721
29.153274589982384 0.1709
29.154351628984891 0.1697
29.156361169182880 0.1707
29.158890370625091 0.1708
29.160635656919894 0.1675
29.162798491320974 0.1696
29.164309490621118 0.1705
29.165243356904334 0.1716
29.166186245510890 0.1739
29.167069544737394 0.1678
29.173083203019200 0.1703
29.173657927360146 0.1678
29.174707994540377 0.1738
29.175350038974162 0.1687
29.177386224370224 0.1704
29.177790576886551 0.1703
29.178227648795794 0.1678
29.182765941832173 0.171
29.186937367779574 0.1707
29.189005970793449 0.1699
29.189852103903231 0.1664
29.192132006909901 0.1701
29.193053245832747 0.1693
29.198297412477860 0.1688
29.198637050947493 0.1694
29.202050856024655 0.1703
29.205403152736686 0.1701
29.206935351735506 0.17
29.209959049659020 0.171
29.210911314745296 0.168
29.213244918996395 0.1672
29.215944857040913 0.1697
29.217156667420532 0.1691
29.218404316079784 0.1683
29.219278862862584 0.164
29.225582659095647 0.167
29.226027967256286 0.168
29.228936513083912 0.1665
29.230719525760023 0.1663
29.231548790957802 0.1682
29.232856376629460 0.1653
29.233175858023660 0.1666
29.235532866297905 0.1673
29.236066396538344 0.1699
29.238533591076916 0.1688
29.240090659757279 0.1702
29.241120136143817 0.1709
29.243646106981220 0.1689
29.244421889233045 0.1722
29.247019273274844 0.1676
29.249480454462507 0.1682
29.253978221076942 0.1661
29.255423656245046 0.1679
29.256751483430730 0.1684
29.257968041072910 0.1656
29.260419407361351 0.166
29.264143284365090 0.1696
29.265867063037579 0.1714
29.268281956810856 0.1719
29.270016995390431 0.1718
29.272962654021853 0.169
29.273671470155740 0.1703
29.276652429513820 0.1693
29.277405326761478 0.1678
29.279262033110314 0.1678
29.281272928610750 0.1699
29.282886628916149 0.1688
29.284513247643254 0.1688
29.287016148598234 0.1685
29.288704765283274 0.1678
29.289872494717955 0.1686
29.291792154006590 0.1679
29.295202840619524 0.1688
29.300608234725797 0.1684
29.302225935723520 0.1669
29.303691325511615 0.1653
29.306025769460099 0.1659
29.307451234025240 0.1712
29.308724016594191 0.1699
29.311118404898192 0.1718
29.314291217769000 0.1695
29.314950107233706 0.169
29.319073644795139 0.1715
29.320717446976140 0.1693
29.320731718736209 0.1668
29.325626152514975 0.1681
29.326532706254863 0.1663
29.327338538648991 0.1689
29.329253010683960 0.1675
29.330966732932374 0.1649
29.332148908632533 0.169
29.335275140006026 0.1679
29.337202575559282 0.1718
29.337884994127744 0.1667
29.339420091601450 0.1723
29.341911071646138 0.1674
29.343055005335501 0.1665
29.344991520477620 0.1676
29.345457525599013 0.1677
29.346254539191481 0.1698
29.348668264033432 0.17
29.349551326334723 0.17
29.350804531181502 0.1698
29.352346390878555 0.1693
29.356188964161319 0.167
29.357947777936815 0.1659
29.358334391313743 0.1645
29.358730927339618 0.1681
29.359244982908887 0.1676
29.361356287719584 0.1704
29.364714447486705 0.1673
29.366625010508944 0.1685
29.367804482889266 0.1704
29.369613649190203 0.1694
29.372403669658603 0.1689
29.372881296120504 0.1705
29.373887677356915 0.1657
29.377650632333047 0.1688
29.384464963038379 0.1678
29.384990402588990 0.1661
29.386213948981755 0.1704
29.387618899240874 0.1671
29.388496555850189 0.1686
29.390512182379275 0.1669
29.391350473845826 0.1691
29.393225247407873 0.1672
29.395646031390783 0.166
29.398314427260765 0.1656
29.400259771085093 0.1678
29.401207467291613 0.1685
29.402550669165535 0.1678
29.403912310464296 0.1702
29.405630177354226 0.1631
29.407050755518014 0.1653
29.408265707648322 0.1691
29.409929653759306 0.1656
29.410259831812333 0.1661
29.412283949062164 0.1701
29.414120181986611 0.1685
29.414838374650085 0.1694
29.415894487163246 0.1677
29.417805169526666 0.1658
29.418464259613089 0.1679
29.419248799922524 0.163
29.420743217293815 0.1663
29.423760336539473 0.1712
29.425371994222985 0.1719
29.428631042116010 0.1704
29.429888216312253 0.1702
29.433299282417867 0.1666
29.437728850119875 0.169
29.438286546433126 0.1701
29.442636154658540 0.1665
29.443226568128750 0.169
29.444723687184048 0.169
29.446620085208966 0.1664
29.449667755648292 0.1686
29.451386096696773 0.1662
29.452236998345359 0.1664
29.457410770944310 0.1672
29.458706995202913 0.1671
29.459360459770274 0.1732
29.460175979119771 0.1721
29.461177189918690 0.1676
29.463299836861967 0.1672
29.464448873600624 0.1662
29.467455261113866 0.1711
29.467791921248821 0.1674
29.468825036936256 0.167
29.471176654385999 0.1684
29.474462459969935 0.1665
29.475123469664165 0.169
29.477914637464455 0.1692
29.479695079824850 0.1676
29.482206906776806 0.1712
29.484757180678507 0.1716
29.485696767814868 0.1703
29.487625364657976 0.1684
29.488211921409388 0.1703
29.490064562458610 0.1683
29.491370642094466 0.1658
29.493005221159034 0.1716
29.495717060889206 0.1672
29.499061774303499 0.1671
29.501102745062642 0.1659
29.503123800316033 0.1682
29.503539756692579 0.169
29.504698559900007 0.17
29.506770871663939 0.1693
29.509726419322202 0.1668
29.510378194032537 0.1676
29.510983704484101 0.1658
29.512706884814538 0.1662
29.514789754805058 0.1684
29.515122282682810 0.1677
29.515502914656537 0.1658
29.520646779072731 0.1687
29.522407904328553 0.1666
29.523830510522469 0.17
29.524959520436230 0.171
29.527807807741599 0.1696
29.530118676554633 0.1694
29.531680544348003 0.1719
29.536314169128488 0.1684
29.537328790425509 0.1663
29.541453545879168 0.1714
29.543611039209690 0.1698
29.552353702564140 0.1711
29.554542394326887 0.1673
29.555318952551737 0.1667
29.556526095708481 0.1725
29.558890520648074 0.1693
29.560335057159499 0.1701
29.561115722000871 0.1668
29.562061336356276 0.169
29.563026183715323 0.1709
29.568165245764824 0.1694
29.569781562149206 0.1714
29.571130846575198 0.1722
29.576015001662196 0.1694
29.577469002668916 0.1679
29.578005781105546 0.1674
29.580340003139501 0.1714
29.580916019388447 0.1676
29.586536225111402 0.1713
29.587194013515965 0.1676
29.588975408105487 0.1723
29.589331863812355 0.1685
29.589865569767678 0.1707
29.593439286854469 0.1675
29.596916833006670 0.1711
29.599283057247398 0.1692
29.600601536027920 0.1685
29.601959744122407 0.1706
29.603884807563212 0.1685
29.605719483266064 0.1708
29.607599318100714 0.1699
29.610021590212991 0.1698
29.610442664929490 0.1717
29.611690338366277 0.1708
29.612051353397877 0.1728
29.614604968892941 0.1727
29.617402973383829 0.1707
29.617766066668523 0.1719
29.619293768265536 0.1677
29.624926072636359 0.1664
29.627507719105864 0.1682
29.630063353836196 0.1677
29.632472469701430 0.1693
29.632831976916101 0.1706
29.635052526112311 0.1704
29.636283716448396 0.169
29.636777970911844 0.1686
29.642545705702755 0.167
29.644724336614587 0.1672
29.645889647031034 0.167
29.646900461951173 0.1659
29.647168831984896 0.1655
29.650935620021592 0.1688
29.653203800448207 0.1679
29.655749784640076 0.1688
29.656978181706581 0.1699
29.658455282653481 0.1697
29.659859983332922 0.1723
29.662982938837548 0.1685
29.663481978482253 0.1667
29.667591386370258 0.1717
29.669390281121363 0.1673
29.670758800542330 0.1684
29.673789248124333 0.1673
29.674674606795318 0.1681
29.674826294735588 0.1715
29.677973917123701 0.1662
29.678893881900823 0.1704
29.680435017310231 0.1666
29.681814653966654 0.1648
29.685934417298192 0.1705
29.687930078799649 0.167
29.688617850192223 0.171
29.691347063429031 0.1683
29.692968799990329 0.1699
29.694247513673119 0.1679
29.694455234988727 0.1697
29.697169654855578 0.1685
29.703796045259594 0.1714
29.706417021062684 0.1684
29.707955322512753 0.1681
29.710145850596884 0.1731
29.711396488981681 0.1712
29.712655054927975 0.1675
29.713051278146775 0.1693
29.713690316380763 0.1683
29.714652331941512 0.1699
29.716379105552924 0.1673
29.720386997574867 0.1691
29.721352713979947 0.1681
29.725498527547700 0.1682
29.727972850825026 0.1686
29.729244955541485 0.1704
29.730904965553016 0.1714
29.733080179942782 0.1721
29.735261215796040 0.167
29.740582350070319 0.1696
29.741239967964329 0.1673
29.743553154736826 0.1702
29.746115360084406 0.1689
29.747353189027073 0.1713
29.749741054411292 0.1653
29.751647851730599 0.1698
29.752224913619600 0.17
29.753648820196119 0.1688
29.754602645920109 0.1707
29.756583024370599 0.1715
29.757862121201885 0.1694
29.761570261810903 0.1676
29.762549048151833 0.1699
29.764794000784804 0.1687
29.767339981909089 0.1688
29.770632788563944 0.1713
29.771301235183422 0.1711
29.778539019907036 0.1726
29.779811764164108 0.169
29.782151442719243 0.1676
29.783500563924942 0.1694
29.784473185607027 0.1717
29.786328941219026 0.1721
29.789127612412830 0.1704
29.789921511892103 0.1701
29.790245318600444 0.1662
29.791303187989364 0.1701
29.793253196035486 0.1694
29.795713755796317 0.169
29.796924639920128 0.1686
29.798321010010103 0.1696
29.799127421679490 0.1695
29.800675647936199 0.1696
29.803564892165692 0.1707
29.804738045655032 0.1714
29.806096216256005 0.1726
29.807940291421545 0.1693
29.812834868228585 0.1711
29.814545459076761 0.1702
29.815215384099641 0.1664
29.816315305591743 0.1693
29.817155942447975 0.172
29.818590586754024 0.1713
29.820552219365844 0.1698
29.821145596648066 0.1668
29.823218672359040 0.1714
29.826396830766956 0.1692
29.826839261906159 0.1689
29.828809993147143 0.172
29.831015270324333 0.1692
29.834920229463346 0.1688
29.836448847855284 0.1692
29.837607920112021 0.1665
29.841809166805710 0.1682
29.843251214297094 0.1696
29.848234120238857 0.1678
29.849673939565491 0.1678
29.854140756277378 0.1697
29.855534713952615 0.1706
29.855666468788701 0.1704
29.856856969848696 0.167
29.857383449612037 0.1696
29.858436678461217 0.1703
29.858996925520909 0.1707
29.859971028041631 0.17
29.861228477922342 0.1707
29.862184632028097 0.1699
29.864528885101162 0.1682
29.868197801371490 0.17
29.868897799833160 0.1687
29.871645287149889 0.1663
29.873136717292880 0.1706
29.875390263654825 0.1696
29.878515151399633 0.1697
29.878943473506986 0.1696
29.882360575114575 0.1703
29.882930192375447 0.1687
29.884291590892786 0.1698
29.889320452771383 0.1687
29.890237829996103 0.1711
29.893400530732894 0.1671
29.896783496396488 0.1698
29.897868076644759 0.1696
29.899847810080672 0.1682
29.901870815591966 0.1677
29.905242268205285 0.171
29.905404444902171 0.1687
29.907356741588579 0.1692
29.911464646125726 0.1689
29.914533132632858 0.1704
29.914987644315069 0.1713
29.915533235264867 0.17
29.920613842606979 0.1697
29.921536067240968 0.1691
29.925688934308933 0.1692
29.927379516481892 0.1694
29.930189075080072 0.1688
29.933299808113645 0.1711
29.936497015738475 0.1737
29.937888965728977 0.171
29.940097512415754 0.1714
29.941755237977702 0.1731
29.943578067013604 0.1703
29.945771542785458 0.1696
29.946106351512963 0.1687
29.947235683282091 0.1718
29.947928717408093 0.17
29.954988682979991 0.1703
29.955552101820842 0.1696
29.956066644173280 0.1702
29.956810115224151 0.171
29.958942697184334 0.1692
29.962807696093545 0.1707
29.967135289374216 0.1707
29.969286757325122 0.1703
29.970566564841857 0.1688
29.971220714680157 0.1709
29.972500761891396 0.1694
29.975305881665282 0.1689
29.975442971748365 0.1741
29.978079368548613 0.1707
29.981433455084435 0.1672
29.983399200912466 0.1688
29.984485333349610 0.1712
29.985363257045403 0.1728
29.985761643523983 0.1743
29.986721940748826 0.1705
29.988160492369879 0.1681
29.988949256311173 0.1705
29.990191014824727 0.1706
29.992403642427426 0.1741
29.997415274096927 0.171
30.001436888561688 0.1728
30.004789797159695 0.1736
30.007237857606782 0.1731
30.007566616604166 0.1715
30.010372966606546 0.1696
30.010948222362984 0.1731
30.012406090353917 0.1722
30.015508715839676 0.1722
30.016537008866429 0.1702
30.019739023705473 0.1691
30.020532119121214 0.1699
30.021994774764487 0.1691
30.022611549281521 0.1713
30.025692466073295 0.169
30.027068157642010 0.1668
30.027846934394542 0.1726
30.029027163563828 0.1679
30.031734695098780 0.1716
30.033939893404376 0.1709
30.034497322662297 0.1687
30.038757298791975 0.1697
30.041106217032670 0.1697
30.043902308399911 0.1722
30.044582972166705 0.1697
30.046491303899998 0.1702
30.048380128229439 0.1687
30.048628213783363 0.1712
30.052419944580560 0.1723
30.053501123121674 0.1688
30.055802692245493 0.1684
30.059221211756629 0.1692
30.060584843751911 0.1675
30.061571957289747 0.171
30.064655250466732 0.1716
30.065639325142897 0.1722
30.067605899694563 0.1694
30.069704434582476 0.1711
30.070249220464454 0.1734
30.070622646087170 0.1704
30.075318008100570 0.171
30.076730515222284 0.1672
30.077073190088562 0.1728
30.079943419922763 0.1671
30.081632933748978 0.1691
30.082951436646262 0.1677
30.085564073576982 0.1692
30.086550458623890 0.1715
30.089739423246158 0.168
30.093504031645221 0.1678
30.096082967861207 0.1664
30.097008858038006 0.1677
30.097249041180657 0.1693
30.099393797266575 0.1702
30.100718126079862 0.169
30.101339744689923 0.1713
30.102742623888926 0.17
30.105462772291538 0.1694
30.106650653733823 0.1705
30.107246465609435 0.1699
30.109080773258786 0.1708
30.116238837767760 0.1661
30.116340306044147 0.1702
30.120041792997220 0.1714
30.122010187134279 0.1676
30.123292698450442 0.1661
30.124930538040040 0.1675
30.126595494215778 0.1672
30.127476396343571 0.1678
30.129616995848085 0.1673
30.133333635217035 0.1684
30.134164899495040 0.1675
30.135630217290000 0.1697
30.138289709418920 0.1697
30.140155370193526 0.1692
30.140553659839501 0.1669
30.143834372730151 0.1659
30.143943069434361 0.1697
30.148896032860979 0.1665
30.152422242612204 0.1713
30.153857516281434 0.1699
30.157441091392517 0.1694
30.163410212454863 0.1685
30.164849154918830 0.169
30.165889887045083 0.1683
30.166385475215190 0.1675
30.169516139930739 0.1674
30.170713358042548 0.169
30.173013070956429 0.1658
30.177167918467006 0.1687
30.180518002215571 0.1699
30.181885895869115 0.1708
30.185037277789572 0.1678
30.186586424322712 0.1682
30.188038139880145 0.1686
30.190481626222098 0.1692
30.190970179721962 0.1686
30.192111728286132 0.1707
30.196257653555524 0.1729
30.198782082305989 0.1681
30.201578007905393 0.1696
30.202714220456453 0.1701
30.203175655402248 0.1676
30.203845581196678 0.1692
30.205907401500514 0.1651
30.207973701215639 0.1716
30.208871340173086 0.1701
30.210537933324861 0.1703
30.210851406177508 0.1712
30.211782014857700 0.1678
30.213604601500293 0.172
30.217027537272148 0.1665
30.219589460414962 0.1707
30.221783989436041 0.171
30.223607724971586 0.1722
30.224094996751127 0.1702
30.226491364795862 0.171
30.227428239928361 0.169
30.228543619561410 0.1725
30.229485769683560 0.1702
30.230315728452300 0.1689
30.234455172392529 0.1715
30.237558226064142 0.1682
30.238309696069283 0.172
30.241625303673260 0.1685
30.244818509574603 0.1707
30.245687213922128 0.1689
30.247069340440316 0.1713
30.250130003942886 0.1689
30.251401581959488 0.171
30.251762708464671 0.1702
30.252249073747905 0.1706
30.254213543563370 0.1726
30.256870780957751 0.1711
30.257841028153734 0.1724
30.259044402909417 0.1713
30.259630869809950 0.1717
30.261391976538196 0.1703
30.262283761029639 0.1693
30.264612732352671 0.1695
30.268843025753981 0.1713
30.271390514014897 0.1716
30.272428347488265 0.17
30.272915093232289 0.1677
30.274133552267514 0.1701
30.275624292640558 0.1718
30.277173180289697 0.1713
30.280888657403839 0.1677
30.281293097090444 0.1702
30.281833188501047 0.1671
30.284945747567285 0.1705
30.286308726854521 0.1664
30.286671581195481 0.166
30.289774703957402 0.1713
30.290323268501776 0.1681
30.292398918907850 0.1683
30.294314520789570 0.1694
30.294767270995795 0.1693
30.295757173068985 0.1655
30.299894349894334 0.1653
30.305408331309934 0.1695
30.309409718051516 0.1695
30.310139380381944 0.1672
30.312684779015690 0.1671
30.313943471874463 0.1698
30.315496477040227 0.169
30.319161937929980 0.1719
30.320642415449086 0.1689
30.322717205720956 0.172
30.323573971376348 0.1733
30.325565065352286 0.1694
30.328570681665166 0.1662
30.330790543021919 0.1731
30.332508566355315 0.1645
30.339823722914137 0.1707
30.340640429767905 0.1702
30.341791698716786 0.1664
30.342555049113148 0.1714
30.344934247010379 0.1721
30.345848705058756 0.1691
30.346954938327276 0.1684
30.348066613870458 0.1723
30.348623736053714 0.1705
30.351581307444288 0.1711
30.357515518938239 0.1694
30.358453504806679 0.1727
30.359498029023619 0.1698
30.360454540144218 0.1678
30.363114435311662 0.1707
30.363810578944278 0.1716
30.365290507499211 0.1713
30.368896118249616 0.1719
30.375026435547738 0.1725
30.376278577737338 0.1696
30.377441241365567 0.1738
30.378879261811228 0.1716
30.379311708352734 0.171
30.380516155024917 0.1689
30.381027392155676 0.1677
30.382656192263475 0.1644
30.386548050694461 0.1698
30.388740439015820 0.1724
30.390746388288147 0.1697
30.395484251263117 0.1713
30.398067216869457 0.1688
30.399623802625367 0.1696
30.403205266716860 0.1703
30.407513032323038 0.168
30.407956945390556 0.1688
30.408808850173010 0.1719
30.409744268611316 0.1701
30.413077620415418 0.1736
30.416004686285724 0.1726
30.416289095032923 0.1687
30.417967170399201 0.1699
30.418234751800991 0.1736
30.425101642475592 0.1691
30.426299725931955 0.1728
30.430765156502030 0.1726
30.431250459532848 0.1743
30.434417234330269 0.1687
30.436862136063407 0.1695
30.437103008174862 0.1658
30.437848621119652 0.17
30.440039966884996 0.1669
30.440331648898102 0.1669
30.441494813591969 0.1677
30.442500772292249 0.1677
30.446462911564772 0.1676
30.448288208797976 0.1694
30.449403568207039 0.168
30.454536178360989 0.1727
30.457692266631710 0.1686
30.458486492228289 0.1679
30.462393852608702 0.1698
30.462817074483798 0.1687
30.464156827777394 0.1717
30.465960501134969 0.1687
30.467336777875541 0.1682
30.468592051108313 0.1697
30.469376136946668 0.1685
30.470039354222447 0.1719
30.473002559712796 0.1702
30.474218136550615 0.1695
30.475033410863716 0.1695
30.476776856877969 0.1692
30.478612701029913 0.1684
30.484675501588910 0.1706
30.485360624625521 0.1691
30.486662841614493 0.1675
30.491099774659755 0.1697
30.491589335024148 0.1709
30.493697709805929 0.1682
30.497740280184342 0.1664
30.498187555157863 0.169
30.498620399559080 0.1681
30.499573235818929 0.168
30.500317342354890 0.1668
30.502635721153123 0.1731
30.506209060936499 0.1701
30.506836102796075 0.1725
30.507780621774579 0.1727
30.508430069608760 0.168
30.510871797868351 0.1689
30.511630187861289 0.1685
30.516274468108048 0.1697
30.519301699128778 0.167
30.520477236013786 0.1683
30.522516520326796 0.1695
30.523553809410817 0.1692
30.524561835846175 0.1704
30.525365500724554 0.1683
30.528753075467208 0.1697
30.530958999707249 0.1715
30.531433251589160 0.1697
30.534343720009122 0.1702
30.537984925104858 0.1732
30.539514638331777 0.1718
30.539987963441856 0.1719
30.541888293224790 0.1724
30.542909634460575 0.1708
30.546384484317915 0.1744
30.548575175212456 0.168
30.550053673481624 0.1699
30.550384006717255 0.1682
30.553090761366885 0.1709
30.557913866682256 0.1723
30.560124801776126 0.1699
30.560295997309886 0.1708
30.563613993346994 0.1704
30.564627277667842 0.1686
30.566396069568754 0.1715
30.567184881374423 0.1693
30.567879576990222 0.17
30.570016238615093 0.1708
30.571344643971202 0.1686
30.574644341829380 0.1713
30.576771485553301 0.1678
30.579975224711369 0.1735
30.580240386740670 0.1708
30.581371842737099 0.1699
30.584458558782309 0.1698
30.590739316109673 0.1721
30.591026683620218 0.1685
30.595133677163847 0.1688
30.596634402236681 0.1695
30.598499495009193 0.1684
30.599140539382898 0.1698
30.602153042113844 0.1692
30.602895146415854 0.1715
30.603523789030245 0.1674
30.604575698455481 0.1727
30.606663440851026 0.169
30.607825052383369 0.1682
30.609719461758974 0.1659
30.613208494441512 0.1703
30.615407345495090 0.1709
30.616625571397257 0.1705
30.617613710836949 0.1685
30.619428410578614 0.1684
30.623338268760108 0.1697
30.629200573922269 0.1711
30.632610544070520 0.1702
30.634659169534370 0.1675
30.635200204149289 0.1718
30.636482689900948 0.1667
30.637569710747737 0.1697
30.642973422129725 0.1689
30.644410207075147 0.1697
30.645635781642596 0.1668
30.647540841287505 0.1711
30.648348816610881 0.1681
30.652091799419441 0.1719
30.652772987156130 0.1733
30.653475401426778 0.1721
30.655831079585184 0.1719
30.657135541374810 0.1705
30.658494830512449 0.1679
30.661023072481022 0.1687
30.663852686021837 0.1688
30.666997067779043 0.1701
30.668043036924669 0.1693
30.671309252964555 0.169
30.676034840495767 0.1682
30.678636959545642 0.1695
30.679229703707328 0.1682
30.679492291202191 0.1706
30.687048639499640 0.1686
30.688904725690609 0.1679
30.690688916894999 0.1696
30.695132187289914 0.1713
30.695835957796252 0.1699
30.696211281858908 0.1703
30.697704365897383 0.1702
30.699316937922070 0.1712
30.700269949409012 0.1705
30.703218976180928 0.1695
30.704208076777661 0.1688
30.706657172503345 0.1696
30.707959356295465 0.1686
30.710081036396719 0.1679
30.710733491471139 0.1697
30.712345430911629 0.1703
30.714518154235218 0.1713
30.717874923925574 0.1681
30.719936298532723 0.1683
30.724080341754714 0.1676
30.724855940428260 0.1717
30.726560590932735 0.1652
30.728818038347590 0.1672
30.729040796388173 0.1691
30.731431300234842 0.1685
30.732118330479313 0.1675
30.733110265844775 0.1658
30.736372721329211 0.1728
30.738029728535945 0.1712
30.739758234865054 0.1683
30.740414143058700 0.1687
30.742095359353460 0.1694
30.744779060605840 0.1711
30.747806107913497 0.1667
30.749105656407934 0.171
30.749759092464824 0.1646
30.749854206504942 0.1664
30.750046022193498 0.1693
30.753368395927541 0.1662
30.755114034027404 0.1689
30.756663138857196 0.1702
30.759790176705845 0.1691
30.761666678824721 0.1705
30.763066789026368 0.171
30.766684926594881 0.1695
30.768641721455072 0.1697
30.770236814504162 0.1685
30.771279964898895 0.1679
30.771712134499428 0.172
30.774877269990839 0.1732
30.776332470842249 0.1712
30.780726199322153 0.1725
30.782444029042349 0.1707
30.788356587116034 0.1706
30.788883377468760 0.17
30.792218318734257 0.1731
30.798517326185777 0.169
30.799711193840135 0.1675
30.803003765163457 0.1646
30.803289136419064 0.1698
30.804329743046519 0.1682
30.806038289018055 0.1701
30.809148822037105 0.1674
30.811048099315585 0.1712
30.814052593966736 0.1716
30.814228444840111 0.1706
30.815100137213939 0.1706
30.815517308362384 0.1694
30.817607988195277 0.1678
30.817847618214596 0.1687
30.818928420035601 0.1683
30.821288637961910 0.1717
30.821576718906872 0.1709
30.823707130380740 0.1707
30.826511728207542 0.1679
30.827504109876269 0.1714
30.829544988440933 0.1734
30.830095892487670 0.1699
30.831188383325436 0.1722
30.833830832932382 0.1715
30.835050125874755 0.1708
30.835416948404987 0.1694
30.836289305660920 0.1688
30.840779381729686 0.1715
30.842805045181390 0.1713
30.847850072797986 0.1684
30.848128230347076 0.1696
30.852184463001912 0.1723
30.853457589042730 0.1699
30.854223167235297 0.1668
30.856181911784262 0.1668
30.858183887567694 0.1684
30.862562716612416 0.1712
30.863047540318224 0.1727
30.864014429360900 0.1716
30.867620280195979 0.1713
30.869615420961193 0.1714
30.871411559955551 0.169
30.871950077988682 0.1667
30.874884852547964 0.1664
30.875859710716597 0.1678
30.878266961861332 0.1653
30.880284543994613 0.1692
30.884038303506689 0.1721
30.884701045930505 0.1723
30.888115977975215 0.1697
30.892314120939091 0.1717
30.892894722561667 0.1673
30.898806791471493 0.1701
30.900535097842653 0.1679
30.901641005108342 0.1679
30.902353398366021 0.1667
30.907498276383027 0.1714
30.908379098059562 0.1728
30.916380235833095 0.1677
30.916791271620113 0.1735
30.918317406208633 0.1675
30.919353977891777 0.1703
30.921546237529995 0.171
30.923865326501566 0.1715
30.926990088191005 0.1701
30.929502269822873 0.1715
30.929930192059729 0.1709
30.933107708962361 0.1701
30.933915805548345 0.1687
30.935681397979202 0.1712
30.936956503981648 0.1709
30.938091948770634 0.1735
30.939211445643867 0.1726
30.939441083691019 0.17
30.940796248200314 0.1684
30.941288351124889 0.1692
30.942337984688237 0.17
30.944158463089320 0.1688
30.945700861949792 0.1681
30.946297563365960 0.168
30.948308188073089 0.1691
30.950748131755581 0.1697
30.951098197146869 0.1729
30.951542342932328 0.1704
30.954444710103523 0.1698
30.957033648329116 0.1669
30.959990322491230 0.1696
30.961401157882289 0.1706
30.961669142073639 0.1699
30.963088588796957 0.1695
30.963677809324242 0.1729
30.965661707692767 0.1668
30.967532575427331 0.1706
30.968483238352860 0.1694
30.969719316268272 0.1678
30.971309177407502 0.1688
30.972394922234624 0.1672
30.973747719938277 0.1702
30.974793348894334 0.1658
30.976378002626074 0.168
30.977740719200025 0.166
30.979289396718556 0.1673
30.980467601086151 0.167
30.983440079279781 0.172
30.983743976339628 0.1694
30.986442045394071 0.1703
30.986829704355479 0.1701
30.988807871276588 0.1675
30.990231764985619 0.1676
30.990960137645143 0.169
30.993819229581529 0.1706
30.997521514281480 0.1685
30.998308770030036 0.1749
31.000945012917061 0.1701
31.001842341554173 0.1727
31.002326451575911 0.1703
31.004917648493631 0.1666
31.006556864577206 0.171
31.010176748338068 0.1732
31.010759072222378 0.1697
31.014356626271827 0.1685
31.016654384788012 0.1704
31.017997810624543 0.1678
31.019364528057057 0.1687
31.021495957599878 0.1679
31.021893623036789 0.1711
31.024198488895362 0.1695
31.024945220501344 0.1719
31.027520062098549 0.1671
31.029227042870641 0.1718
31.033835117409609 0.1711
31.034244314039771 0.1718
31.035662882277816 0.1666
31.038783144510528 0.1668
31.039382359353638 0.1698
31.041061538093771 0.1689
31.041780284627738 0.1657
31.042189488592733 0.1691
31.044655029449778 0.1705
31.045138233788766 0.1713
31.046382975991687 0.1644
31.049398360593344 0.1686
31.051935476241599 0.1691
31.053905598212253 0.1672
31.055130754191211 0.1729
31.056213061514743 0.169
31.062842671251488 0.171
31.063507057018469 0.1687
31.065292066573001 0.1691
31.067057015887741 0.1701
31.067554547976997 0.1717
31.068232761310533 0.1681
31.071124745105685 0.1717
31.072761928766241 0.1684
31.073974305230532 0.1714
31.076050527240724 0.1707
31.079241712544281 0.1714
31.080826677604762 0.1724
31.081153750309170 0.173
31.089816946894128 0.1699
31.090276965957056 0.1695
31.091787302126583 0.1721
31.094151825931764 0.1701
31.094524564760654 0.1718
31.095478285485949 0.1698
31.095879665943531 0.1688
31.101455335465786 0.1702
31.102063774372628 0.1701
31.103981565564261 0.1702
31.106393529967075 0.1744
31.111673665645483 0.168
31.112172804034824 0.1721
31.113145809704786 0.1682
31.115916437182104 0.1708
31.121669958398737 0.1694
31.123952530328438 0.1688
31.124332384939130 0.1747
31.127001539389582 0.1691
31.127392576986487 0.172
31.130260163207428 0.1713
31.132468167570487 0.1699
31.133180155174756 0.1683
31.134192101080725 0.1696
31.141611114165951 0.1714
31.143048029833661 0.1686
31.143391149879434 0.1661
31.148705699951424 0.1711
31.149496023608016 0.1716
31.150822171021616 0.1721
31.151041197893683 0.1702
31.152384202393776 0.1704
31.153530008811035 0.1711
31.155477671151864 0.1684
31.157268365417892 0.1732
31.157762141500783 0.1686
31.158275451101542 0.1701
31.158709644202030 0.1708
31.159258904888578 0.169
31.161333078678858 0.1736
31.162040394758453 0.1704
31.163632313458130 0.1706
31.167700278948189 0.1722
31.169996722526310 0.171
31.173069826433323 0.1716
31.174523162977472 0.1715
31.176320403413794 0.1697
31.178794434553453 0.1695
31.179875469303759 0.1695
31.181314127391822 0.1704
31.182976831181580 0.1721
31.186180265470206 0.1729
31.187619748728860 0.1721
31.192600609330434 0.1716
31.196299700954899 0.1673
31.198036772346928 0.1706
31.198566241812966 0.1706
31.203004947086832 0.165
31.203526660727054 0.167
31.204107071068218 0.1701
31.207133860196031 0.1695
31.208781367167546 0.1694
31.212085827904826 0.171
31.214438284312418 0.1689
31.215851845096491 0.1704
31.217245538214453 0.1691
31.220849249217146 0.1677
31.224043190629398 0.1691
31.227810092896398 0.1722
31.229124523196383 0.171
31.229405958893697 0.1695
31.231654213764607 0.1714
31.234740089613993 0.1717
31.239098655690626 0.1722
31.240093342536007 0.1684
31.241868597694193 0.1704
31.245089595933532 0.1698
31.248027458563723 0.1714
31.251254938356812 0.1714
31.254477466274011 0.17
31.255653298644216 0.1707
31.258370471769474 0.1703
31.258856135088152 0.1698
31.259923637594991 0.1698
31.261207426266790 0.168
31.264278228482127 0.1716
31.264746574147797 0.1694
31.268113130280224 0.168
31.268583527473790 0.1702
31.268623952289119 0.1691
31.273377921398851 0.1704
31.275454113025599 0.1726
31.275995160323752 0.1749
31.277212821478965 0.1724
31.283578346851748 0.169
31.284847046559207 0.1705
31.290383198996231 0.1713
31.293761730979401 0.1694
31.296246630396844 0.1709
31.298655577334937 0.1709
31.299022223709066 0.1719
31.301628304474761 0.1731
31.302573442693404 0.1694
31.303785263745080 0.1685
31.305997173107095 0.1713
31.306923324886746 0.174
31.307926391033675 0.1723
31.309247549094440 0.1691
31.311405497805929 0.1708
31.311627046428644 0.1688
31.314910450826321 0.1703
31.317372552667997 0.1698
31.318607505985860 0.1721
31.319455998301443 0.1758
31.320185665233794 0.1718
31.321109355801561 0.1703
31.322583132711230 0.1708
31.324628875806955 0.1664
31.327070423242013 0.1713
31.328072367140987 0.1733
31.333829670322434 0.1723
31.335373358351781 0.173
31.341712604043796 0.1692
31.345059316249682 0.1716
31.345637050264216 0.1693
31.346237360467221 0.1733
31.349544561389969 0.1726
31.350914197447050 0.1715
31.353029199084201 0.1672
31.354789777719375 0.1703
31.356466012878556 0.1692
31.358243050481430 0.1697
31.360768168929109 0.1726
31.365094456861176 0.1689
31.367260057454946 0.1723
31.368039808909181 0.1673
31.369357622066499 0.1684
31.371154839165662 0.1709
31.373591575600372 0.1699
31.373890756402130 0.1725
31.376555399359656 0.1712
31.379114743870691 0.1676
31.379926289197911 0.173
31.381177077388248 0.1704
31.381644965170587 0.1707
31.382893030751987 0.1716
31.383939647842865 0.1708
31.385506312159571 0.1696
31.385758088823231 0.1704
31.388685700400170 0.1714
31.389733501138455 0.1752
31.393395803245198 0.1717
31.393986628938460 0.1741
31.396024101566152 0.1743
31.400400958485008 0.1729
31.401410763946938 0.1707
31.402716524010266 0.1704
31.403705786249621 0.1715
31.405107775532073 0.1696
31.409219282358372 0.1712
31.410727875645495 0.1702
31.412238473035266 0.1693
31.413456287051115 0.1722
31.417840717692552 0.1705
31.420180542699647 0.1717
31.421585565852819 0.1682
31.425772304724003 0.1717
31.427680695057003 0.1704
31.428639722101721 0.1682
31.429982468808060 0.171
31.431514968992413 0.1698
31.434865603640507 0.1712
31.435174651245308 0.1659
31.438926228397666 0.1702
31.441024996421650 0.1711
31.442631013197722 0.1733
31.446791480196612 0.1679
31.447928913744203 0.1703
31.448393707653732 0.1694
31.449258363555586 0.1696
31.451024864374507 0.1743
31.452439605142214 0.171
31.455262779762585 0.1738
31.457160117037688 0.1688
31.460104800508606 0.1718
31.461393115627825 0.1687
31.465138539194641 0.1732
31.466640226143110 0.168
31.468343392004989 0.1717
31.471629319856444 0.1706
31.473122642402604 0.1703
31.473597789907448 0.1713
31.474546510542329 0.1704
31.475584043093438 0.1692
31.478100545640263 0.1686
31.479178243629114 0.1714
31.481705927496030 0.1698
31.483026489467061 0.1718
31.484278995042619 0.1686
31.486132911080670 0.171
31.487090003260047 0.1697
31.489337090914113 0.1686
31.492207756527542 0.1694
31.495172348257888 0.172
31.495948369889380 0.1682
31.498770397179015 0.1703
31.502136028125847 0.1683
31.504405793826706 0.169
31.504729512069392 0.1679
31.506535459486148 0.1679
31.510852206449162 0.1698
31.514375940068046 0.1688
31.514588465322387 0.1673
31.516688693847861 0.1732
31.522201715210432 0.1675
31.522369465212122 0.172
31.523838411742421 0.1702
31.524993112546067 0.17
31.528916720969207 0.1716
31.529033830144229 0.1729
31.532340505218489 0.1698
31.533001252244187 0.1718
31.534290061028511 0.1697
31.534736604303564 0.17
31.535991199160627 0.1726
31.537134762872817 0.1705
31.540092126061488 0.172
31.543826487923429 0.1698
31.544834497774762 0.1704
31.547318022008007 0.1709
31.547756259663611 0.1703
31.550196142270483 0.1703
31.551840007580630 0.1697
31.555325762982417 0.1696
31.557786553646185 0.1674
31.561765821909585 0.1704
31.565795664400756 0.1694
31.567897899591273 0.1701
31.569051357280184 0.1699
31.572009226899759 0.1702
31.577285278296490 0.1696
31.577388159150459 0.1715
31.582653765299241 0.1742
31.583946683767049 0.1743
31.585722730068756 0.173
31.585839829651039 0.1729
31.586691803404722 0.1725
31.587883355472290 0.1738
31.592574695154898 0.1742
31.594427604861288 0.1719
31.594932880676613 0.1724
31.597587024229085 0.1722
31.599529264276725 0.167
31.600718840719477 0.1694
31.602547283880298 0.1694
31.604186146925262 0.1713
31.609363101972225 0.1689
31.609807168861359 0.1719
31.610806023588335 0.1684
31.613880795339313 0.171
31.615646098297599 0.1736
31.616254881986347 0.1721
31.616792860026337 0.1709
31.617500658386984 0.1728
31.620123908025874 0.1727
31.620519361370885 0.1699
31.623276673884479 0.1722
31.623828689461476 0.1717
31.626717337723932 0.1725
31.630688006709399 0.1708
31.632909703203193 0.1697
31.634751814575992 0.1687
31.636816100964790 0.1665
31.639403184703220 0.1716
31.642305534159100 0.1722
31.645834485546033 0.1709
31.648469660830848 0.171
31.649510447444587 0.1721
31.653391967966559 0.1688
31.655922621835696 0.1716
31.656282031670916 0.1708
31.657719310027339 0.1708
31.658125385497502 0.1701
31.662191145717344 0.1696
31.663155284785724 0.1704
31.664456927768814 0.1707
31.666000469029100 0.1713
31.667533020378730 0.17
31.671807810679358 0.1679
31.673642518896749 0.1697
31.675483057070302 0.1667
31.676141621595121 0.1706
31.680710474280492 0.1677
31.681488853932159 0.1712
31.685458312348064 0.1687
31.686439369352442 0.1706
31.687764239783270 0.1698
31.689839537904998 0.171
31.692108346239106 0.169
31.694419997712274 0.1713
31.695982973897966 0.1707
31.699409676120286 0.1701
31.700441854619374 0.1709
31.705584342133072 0.1654
31.707342623524170 0.1682
31.707444043985433 0.1683
31.708511297592988 0.1661
31.709347123688261 0.1687
31.713914174418953 0.1664
31.716596782829310 0.1697
31.719803883953528 0.1707
31.720343436739807 0.1717
31.725231019910392 0.1694
31.727297015654464 0.1685
31.728963474023022 0.1693
31.730948001351965 0.1683
31.735225617415463 0.1691
31.738473019650691 0.1721
31.739663167458268 0.1687
31.742260389634570 0.1679
31.743460977107720 0.1691
31.744179026466412 0.1659
31.744831431395511 0.1686
31.748147211201310 0.1654
31.748893436568277 0.1696
31.749528273296345 0.1705
31.750723081407603 0.1668
31.752679869388388 0.1643
31.753485569037583 0.1671
31.755905773265219 0.169
31.757479097631453 0.1681
31.759352682853031 0.1691
31.764599464922092 0.168
31.767958447192328 0.1681
31.768915667427098 0.169
31.771600885184920 0.167
31.772614152323104 0.1674
31.776047626670135 0.1671
31.779255055817991 0.1682
31.780759740846129 0.1695
31.782217936774664 0.1699
31.783642845545600 0.1658
31.787385059929726 0.1677
31.787811460690413 0.1709
31.788271768398896 0.1725
31.789472993740393 0.1648
31.791654264722830 0.1687
31.792713238096166 0.1685
31.794755001087285 0.168
31.795478515549942 0.1703
31.796813010734891 0.1697
31.797263434152381 0.1732
31.801388048028535 0.1673
31.803376190617961 0.1695
31.807472438839557 0.1713
31.810974969982126 0.1674
31.812195591368408 0.1701
31.812425040083603 0.1677
31.818028484179504 0.1694
31.819151143810817 0.1693
31.824891104802738 0.1706
31.825060862470686 0.1705
[truncated: 117,868 more chars]
