# Supplementary material for: Experimental identification of topological defects in 2D colloidal glass
Source: Nat Commun. 2025 Jan 2;16:55. doi: 10.1038/s41467-024-54857-z (PMC11697214; doi:10.1038/s41467-024-54857-z)
Supplement: Supplementary file 3 — Source data [file 41467_2024_54857_MOESM3_ESM.zip › Source_Data/fig2/fig2a.txt]

-9.995000000000000000e+02 2.184598580010922969e-04
-9.985000000000000000e+02 2.186748305270063536e-04
-9.975000000000000000e+02 2.184837229626392736e-04
-9.965000000000000000e+02 6.551682755510593184e-04
-9.955000000000000000e+02 2.190580503833516001e-04
-9.945000000000000000e+02 0.000000000000000000e+00
-9.935000000000000000e+02 2.185314685314685584e-04
-9.925000000000000000e+02 0.000000000000000000e+00
-9.915000000000000000e+02 4.369674667839805200e-04
-9.905000000000000000e+02 0.000000000000000000e+00
-9.895000000000000000e+02 2.181025081788440776e-04
-9.885000000000000000e+02 2.182929491377428503e-04
-9.875000000000000000e+02 0.000000000000000000e+00
-9.865000000000000000e+02 6.555477461306840692e-04
-9.855000000000000000e+02 0.000000000000000000e+00
-9.845000000000000000e+02 2.182929491377428503e-04
-9.835000000000000000e+02 4.361574580262055642e-04
-9.825000000000000000e+02 0.000000000000000000e+00
-9.815000000000000000e+02 0.000000000000000000e+00
-9.805000000000000000e+02 2.184359982525120158e-04
-9.795000000000000000e+02 4.373022709598878635e-04
-9.785000000000000000e+02 8.742692569937916998e-04
-9.775000000000000000e+02 0.000000000000000000e+00
-9.765000000000000000e+02 0.000000000000000000e+00
-9.755000000000000000e+02 2.180549498473615679e-04
-9.745000000000000000e+02 4.366354334825644015e-04
-9.735000000000000000e+02 2.191060473269062548e-04
-9.725000000000000000e+02 2.186748305270063808e-04
-9.715000000000000000e+02 2.180549498473615408e-04
-9.705000000000000000e+02 4.375889323749174381e-04
-9.695000000000000000e+02 2.183882943874208501e-04
-9.685000000000000000e+02 2.182453077258839135e-04
-9.675000000000000000e+02 4.362060330957175905e-04
-9.665000000000000000e+02 0.000000000000000000e+00
-9.655000000000000000e+02 4.373975320352439453e-04
-9.645000000000000000e+02 2.184359982525120158e-04
-9.635000000000000000e+02 0.000000000000000000e+00
-9.625000000000000000e+02 0.000000000000000000e+00
-9.615000000000000000e+02 0.000000000000000000e+00
-9.605000000000000000e+02 0.000000000000000000e+00
-9.595000000000000000e+02 4.371107452625954998e-04
-9.585000000000000000e+02 2.182929491377428503e-04
-9.575000000000000000e+02 2.185314685314684771e-04
-9.565000000000000000e+02 2.178174689610106818e-04
-9.555000000000000000e+02 0.000000000000000000e+00
-9.545000000000000000e+02 2.181500872600349082e-04
-9.535000000000000000e+02 0.000000000000000000e+00
-9.525000000000000000e+02 4.371588041227085150e-04
-9.515000000000000000e+02 0.000000000000000000e+00
-9.505000000000000000e+02 6.553559280410887903e-04
-9.495000000000000000e+02 4.365382984582284959e-04
-9.485000000000000000e+02 4.366822427790229911e-04
-9.475000000000000000e+02 0.000000000000000000e+00
-9.465000000000000000e+02 0.000000000000000000e+00
-9.455000000000000000e+02 0.000000000000000000e+00
-9.445000000000000000e+02 6.546408898262997276e-04
-9.435000000000000000e+02 8.745083192208062250e-04
-9.425000000000000000e+02 0.000000000000000000e+00
-9.415000000000000000e+02 2.181976871045167006e-04
-9.405000000000000000e+02 4.366341848200391363e-04
-9.395000000000000000e+02 0.000000000000000000e+00
-9.385000000000000000e+02 1.310380619713402651e-03
-9.375000000000000000e+02 2.188662727073758206e-04
-9.365000000000000000e+02 0.000000000000000000e+00
-9.355000000000000000e+02 2.189141856392294236e-04
-9.345000000000000000e+02 0.000000000000000000e+00
-9.335000000000000000e+02 8.737928031406833789e-04
-9.325000000000000000e+02 4.363957066394374062e-04
-9.315000000000000000e+02 2.194426157559798188e-04
-9.305000000000000000e+02 4.370151914941078049e-04
-9.295000000000000000e+02 2.181976871045167006e-04
-9.285000000000000000e+02 2.179598953792502537e-04
-9.275000000000000000e+02 2.188183807439825028e-04
-9.265000000000000000e+02 2.180074122520166103e-04
-9.255000000000000000e+02 0.000000000000000000e+00
-9.245000000000000000e+02 4.369674667839805742e-04
-9.235000000000000000e+02 2.190580503833516272e-04
-9.225000000000000000e+02 2.182929491377428503e-04
-9.215000000000000000e+02 6.538324799683222725e-04
-9.205000000000000000e+02 4.364441587199543050e-04
-9.195000000000000000e+02 2.181025081788439963e-04
-9.185000000000000000e+02 4.373501838917414394e-04
-9.175000000000000000e+02 2.181025081788440505e-04
-9.165000000000000000e+02 4.368721841104204187e-04
-9.155000000000000000e+02 2.192021043402016733e-04
-9.145000000000000000e+02 2.189621195533172872e-04
-9.135000000000000000e+02 0.000000000000000000e+00
-9.125000000000000000e+02 0.000000000000000000e+00
-9.115000000000000000e+02 1.528723267510397575e-03
-9.105000000000000000e+02 2.183406113537118224e-04
-9.095000000000000000e+02 2.179123992155153106e-04
-9.085000000000000000e+02 4.360627766868945682e-04
-9.075000000000000000e+02 6.554046118854658541e-04
-9.065000000000000000e+02 0.000000000000000000e+00
-9.055000000000000000e+02 2.181025081788440776e-04
-9.045000000000000000e+02 6.559781874018164906e-04
-9.035000000000000000e+02 0.000000000000000000e+00
-9.025000000000000000e+02 0.000000000000000000e+00
-9.015000000000000000e+02 6.556432985310238189e-04
-9.005000000000000000e+02 2.184359982525120429e-04
-8.995000000000000000e+02 6.547376072139009760e-04
-8.985000000000000000e+02 4.365401286285522722e-04
-8.975000000000000000e+02 2.185792349726775954e-04
-8.965000000000000000e+02 4.369205969953225731e-04
-8.955000000000000000e+02 2.181500872600349082e-04
-8.945000000000000000e+02 4.366335604914546456e-04
-8.935000000000000000e+02 0.000000000000000000e+00
-8.925000000000000000e+02 4.366819721473177941e-04
-8.915000000000000000e+02 0.000000000000000000e+00
-8.905000000000000000e+02 4.366813059783958479e-04
-8.895000000000000000e+02 4.371584908314247574e-04
-8.885000000000000000e+02 4.369674667839805200e-04
-8.875000000000000000e+02 0.000000000000000000e+00
-8.865000000000000000e+02 4.368725176315230814e-04
-8.855000000000000000e+02 0.000000000000000000e+00
-8.845000000000000000e+02 6.547361102921487328e-04
-8.835000000000000000e+02 6.547360686702986690e-04
-8.825000000000000000e+02 0.000000000000000000e+00
-8.815000000000000000e+02 2.183882943874208230e-04
-8.805000000000000000e+02 4.369674667839805742e-04
-8.795000000000000000e+02 6.551653204852244923e-04
-8.785000000000000000e+02 2.179598953792502537e-04
-8.775000000000000000e+02 6.557859101040809484e-04
-8.765000000000000000e+02 0.000000000000000000e+00
-8.755000000000000000e+02 0.000000000000000000e+00
-8.745000000000000000e+02 0.000000000000000000e+00
-8.735000000000000000e+02 4.373498492754510341e-04
-8.725000000000000000e+02 4.354932756708943821e-04
-8.715000000000000000e+02 4.369687808862198711e-04
-8.705000000000000000e+02 4.372062572726338487e-04
-8.695000000000000000e+02 0.000000000000000000e+00
-8.685000000000000000e+02 6.567943681684080192e-04
-8.675000000000000000e+02 0.000000000000000000e+00
-8.665000000000000000e+02 1.091133829826329603e-03
-8.655000000000000000e+02 1.529864351856437352e-03
-8.645000000000000000e+02 2.180549498473615679e-04
-8.635000000000000000e+02 1.311524657959314962e-03
-8.625000000000000000e+02 2.184837229626393007e-04
-8.615000000000000000e+02 4.366813059783958479e-04
-8.605000000000000000e+02 0.000000000000000000e+00
-8.595000000000000000e+02 4.367771095599911886e-04
-8.585000000000000000e+02 4.369203467720582639e-04
-8.575000000000000000e+02 0.000000000000000000e+00
-8.565000000000000000e+02 0.000000000000000000e+00
-8.555000000000000000e+02 8.732711294695722241e-04
-8.545000000000000000e+02 2.187226596675416175e-04
-8.535000000000000000e+02 1.093811593895698334e-03
-8.525000000000000000e+02 0.000000000000000000e+00
-8.515000000000000000e+02 2.186748305270063536e-04
-8.505000000000000000e+02 4.361099204308606066e-04
-8.495000000000000000e+02 0.000000000000000000e+00
-8.485000000000000000e+02 2.177226213803613636e-04
-8.475000000000000000e+02 2.186270222999562804e-04
-8.465000000000000000e+02 4.375410404115240661e-04
-8.455000000000000000e+02 2.183882943874208501e-04
-8.445000000000000000e+02 2.182453077258838864e-04
-8.435000000000000000e+02 8.734104407556791613e-04
-8.425000000000000000e+02 4.371588041227084608e-04
-8.415000000000000000e+02 2.184598580010922969e-04
-8.405000000000000000e+02 2.186270222999562804e-04
-8.395000000000000000e+02 0.000000000000000000e+00
-8.385000000000000000e+02 4.371601617234602754e-04
-8.375000000000000000e+02 2.184837229626392736e-04
-8.365000000000000000e+02 2.181976871045167006e-04
-8.355000000000000000e+02 6.548794302560382924e-04
-8.345000000000000000e+02 4.361586196328734065e-04
-8.335000000000000000e+02 8.728406953282558545e-04
-8.325000000000000000e+02 4.368245426985614818e-04
-8.315000000000000000e+02 2.184359982525120158e-04
-8.305000000000000000e+02 6.552130037918937498e-04
-8.295000000000000000e+02 0.000000000000000000e+00
-8.285000000000000000e+02 2.190100744634253130e-04
-8.275000000000000000e+02 2.179598953792502537e-04
-8.265000000000000000e+02 2.179123992155153106e-04
-8.255000000000000000e+02 8.736966226657730868e-04
-8.245000000000000000e+02 2.177700348432055747e-04
-8.235000000000000000e+02 4.372540654996839491e-04
-8.225000000000000000e+02 6.560248261970214479e-04
-8.215000000000000000e+02 0.000000000000000000e+00
-8.205000000000000000e+02 4.370390721048094968e-04
-8.195000000000000000e+02 4.367765887748416460e-04
-8.185000000000000000e+02 2.185314685314685313e-04
-8.175000000000000000e+02 8.736967059094970667e-04
-8.165000000000000000e+02 4.373022709598878635e-04
-8.155000000000000000e+02 4.365386728100007331e-04
-8.145000000000000000e+02 8.731511746964828275e-04
-8.135000000000000000e+02 4.357303645444589139e-04
-8.125000000000000000e+02 0.000000000000000000e+00
-8.115000000000000000e+02 4.376384588250441612e-04
-8.105000000000000000e+02 2.186748305270063536e-04
-8.095000000000000000e+02 0.000000000000000000e+00
-8.085000000000000000e+02 0.000000000000000000e+00
-8.075000000000000000e+02 0.000000000000000000e+00
-8.065000000000000000e+02 4.369675293600984185e-04
-8.055000000000000000e+02 6.558818407684686037e-04
-8.045000000000000000e+02 2.183882943874208772e-04
-8.035000000000000000e+02 6.554036110747978993e-04
-8.025000000000000000e+02 4.361099204308607150e-04
-8.015000000000000000e+02 2.178174689610107089e-04
-8.005000000000000000e+02 0.000000000000000000e+00
-7.995000000000000000e+02 0.000000000000000000e+00
-7.985000000000000000e+02 0.000000000000000000e+00
-7.975000000000000000e+02 2.177226213803614449e-04
-7.965000000000000000e+02 4.367766096062237298e-04
-7.955000000000000000e+02 4.373496819674978437e-04
-7.945000000000000000e+02 8.739357470581745994e-04
-7.935000000000000000e+02 8.732680366652775458e-04
-7.925000000000000000e+02 8.742215741242886961e-04
-7.915000000000000000e+02 8.733176587523616610e-04
-7.905000000000000000e+02 4.366814100671559742e-04
-7.895000000000000000e+02 2.178649237472766824e-04
-7.885000000000000000e+02 2.187226596675415091e-04
-7.875000000000000000e+02 2.185314685314685313e-04
-7.865000000000000000e+02 6.551178253574069677e-04
-7.855000000000000000e+02 2.184359982525120158e-04
-7.845000000000000000e+02 2.187705097352876920e-04
-7.835000000000000000e+02 4.364429948304005599e-04
-7.825000000000000000e+02 4.364441587199543050e-04
-7.815000000000000000e+02 4.363486467099160103e-04
-7.805000000000000000e+02 2.183406113537117953e-04
-7.795000000000000000e+02 6.540241247550355238e-04
-7.785000000000000000e+02 2.185792349726775954e-04
-7.775000000000000000e+02 4.369675293600984185e-04
-7.765000000000000000e+02 4.371585534896456544e-04
-7.755000000000000000e+02 0.000000000000000000e+00
-7.745000000000000000e+02 6.547845218120077176e-04
-7.735000000000000000e+02 6.553584884315860658e-04
-7.725000000000000000e+02 4.373517524124281462e-04
-7.715000000000000000e+02 4.357301784063514908e-04
-7.705000000000000000e+02 2.184359982525120158e-04
-7.695000000000000000e+02 4.375411032343821472e-04
-7.685000000000000000e+02 4.369674667839805200e-04
-7.675000000000000000e+02 2.181500872600349082e-04
-7.665000000000000000e+02 6.553582187546088105e-04
-7.655000000000000000e+02 2.185792349726776225e-04
-7.645000000000000000e+02 0.000000000000000000e+00
-7.635000000000000000e+02 4.365858982754857549e-04
-7.625000000000000000e+02 8.739847617777656095e-04
-7.615000000000000000e+02 0.000000000000000000e+00
-7.605000000000000000e+02 0.000000000000000000e+00
-7.595000000000000000e+02 4.381168576185954480e-04
-7.585000000000000000e+02 6.555946559536243289e-04
-7.575000000000000000e+02 2.181976871045167006e-04
-7.565000000000000000e+02 2.185314685314684771e-04
-7.555000000000000000e+02 8.748920637030949349e-04
-7.545000000000000000e+02 2.184359982525120429e-04
-7.535000000000000000e+02 6.559768087937626040e-04
-7.525000000000000000e+02 2.184837229626393007e-04
-7.515000000000000000e+02 4.373974901945479983e-04
-7.505000000000000000e+02 1.090566933363750282e-03
-7.495000000000000000e+02 2.179598953792502537e-04
-7.485000000000000000e+02 2.181500872600349082e-04
-7.475000000000000000e+02 0.000000000000000000e+00
-7.465000000000000000e+02 2.176278563656148363e-04
-7.455000000000000000e+02 4.377805002972998171e-04
-7.445000000000000000e+02 4.370174867154418691e-04
-7.435000000000000000e+02 2.181976871045167006e-04
-7.425000000000000000e+02 4.378288958349178805e-04
-7.415000000000000000e+02 4.365859814919374965e-04
-7.405000000000000000e+02 4.370630205524682690e-04
-7.395000000000000000e+02 4.367766096062238382e-04
-7.385000000000000000e+02 6.566951891801797682e-04
-7.375000000000000000e+02 2.184837229626393278e-04
-7.365000000000000000e+02 6.550711810199105582e-04
-7.355000000000000000e+02 2.187226596675415633e-04
-7.345000000000000000e+02 1.092418969329266108e-03
-7.335000000000000000e+02 0.000000000000000000e+00
-7.325000000000000000e+02 2.184837229626392736e-04
-7.315000000000000000e+02 4.366812435251637005e-04
-7.305000000000000000e+02 6.542620411856540268e-04
-7.295000000000000000e+02 2.186748305270063808e-04
-7.285000000000000000e+02 8.744133494964155236e-04
-7.275000000000000000e+02 2.183406113537117953e-04
-7.265000000000000000e+02 6.565509680818929633e-04
-7.255000000000000000e+02 4.365888940877372384e-04
-7.245000000000000000e+02 4.365875834148182457e-04
-7.235000000000000000e+02 4.371108287795184236e-04
-7.225000000000000000e+02 4.371130002307131680e-04
-7.215000000000000000e+02 6.540703957449130537e-04
-7.205000000000000000e+02 8.743656882666179554e-04
-7.195000000000000000e+02 0.000000000000000000e+00
-7.185000000000000000e+02 4.359687991741918950e-04
-7.175000000000000000e+02 8.733169098511425190e-04
-7.165000000000000000e+02 4.364908025662648464e-04
-7.155000000000000000e+02 6.549772756188446425e-04
-7.145000000000000000e+02 2.181976871045167006e-04
-7.135000000000000000e+02 6.553093288438560865e-04
-7.125000000000000000e+02 2.192501644376233382e-04
-7.115000000000000000e+02 8.728389300295399467e-04
-7.105000000000000000e+02 1.091943929474740397e-03
-7.095000000000000000e+02 8.728393238398861505e-04
-7.085000000000000000e+02 4.372062572726338487e-04
-7.075000000000000000e+02 6.552130243229719979e-04
-7.065000000000000000e+02 0.000000000000000000e+00
-7.055000000000000000e+02 2.187226596675415633e-04
-7.045000000000000000e+02 4.370632710212533586e-04
-7.035000000000000000e+02 2.191060473269062277e-04
-7.025000000000000000e+02 6.556900220211142128e-04
-7.015000000000000000e+02 4.361112268115019657e-04
-7.005000000000000000e+02 6.543077943643546990e-04
-6.995000000000000000e+02 0.000000000000000000e+00
-6.985000000000000000e+02 4.378287069944478182e-04
-6.975000000000000000e+02 0.000000000000000000e+00
-6.965000000000000000e+02 2.181025081788440776e-04
-6.955000000000000000e+02 2.180549498473615679e-04
-6.945000000000000000e+02 2.181500872600349082e-04
-6.935000000000000000e+02 0.000000000000000000e+00
-6.925000000000000000e+02 2.180549498473615408e-04
-6.915000000000000000e+02 1.092039339129064618e-03
-6.905000000000000000e+02 8.730297034464232827e-04
-6.895000000000000000e+02 6.552614568519291981e-04
-6.885000000000000000e+02 4.363480236057284056e-04
-6.875000000000000000e+02 2.184359982525120158e-04
-6.865000000000000000e+02 2.183406113537118224e-04
-6.855000000000000000e+02 2.182929491377428503e-04
-6.845000000000000000e+02 6.556902726541770192e-04
-6.835000000000000000e+02 4.365860855125468969e-04
-6.825000000000000000e+02 4.373977412388443519e-04
-6.815000000000000000e+02 2.182453077258838864e-04
-6.805000000000000000e+02 4.371586579200536062e-04
-6.795000000000000000e+02 8.737445559221016216e-04
-6.785000000000000000e+02 8.740787126560210308e-04
-6.775000000000000000e+02 4.368244176692113816e-04
-6.765000000000000000e+02 6.544981522428770446e-04
-6.755000000000000000e+02 2.187226596675415904e-04
-6.745000000000000000e+02 2.186031260247021425e-04
-6.735000000000000000e+02 0.000000000000000000e+00
-6.725000000000000000e+02 2.186748305270063808e-04
-6.715000000000000000e+02 6.546407235022944863e-04
-6.705000000000000000e+02 6.550228549509023957e-04
-6.695000000000000000e+02 4.366335604914546456e-04
-6.685000000000000000e+02 6.549747966645078079e-04
-6.675000000000000000e+02 2.183406113537118224e-04
-6.665000000000000000e+02 8.734610837232488923e-04
-6.655000000000000000e+02 4.374454030439387832e-04
-6.645000000000000000e+02 8.730329888842289915e-04
-6.635000000000000000e+02 8.746044160963315070e-04
-6.625000000000000000e+02 4.373499956700151485e-04
-6.615000000000000000e+02 2.185314685314684771e-04
-6.605000000000000000e+02 6.550718876701681816e-04
-6.595000000000000000e+02 4.373022709598878635e-04
-6.585000000000000000e+02 6.547861463020140981e-04
-6.575000000000000000e+02 1.090707472485082964e-03
-6.565000000000000000e+02 4.372062572726338487e-04
-6.555000000000000000e+02 2.180074122520166103e-04
-6.545000000000000000e+02 4.367773387058503229e-04
-6.535000000000000000e+02 1.092086250921050355e-03
-6.525000000000000000e+02 6.556901472143834841e-04
-6.515000000000000000e+02 2.186748305270063536e-04
-6.505000000000000000e+02 4.369197629188893272e-04
-6.495000000000000000e+02 0.000000000000000000e+00
-6.485000000000000000e+02 6.556436753448207809e-04
-6.475000000000000000e+02 4.361574995120515185e-04
-6.465000000000000000e+02 6.559767670079215407e-04
-6.455000000000000000e+02 6.544517779947272478e-04
-6.445000000000000000e+02 2.182929491377428503e-04
-6.435000000000000000e+02 2.183882943874208501e-04
-6.425000000000000000e+02 4.363001745200698164e-04
-6.415000000000000000e+02 0.000000000000000000e+00
-6.405000000000000000e+02 0.000000000000000000e+00
-6.395000000000000000e+02 4.366817431515216189e-04
-6.385000000000000000e+02 2.188183807439825299e-04
-6.375000000000000000e+02 0.000000000000000000e+00
-6.365000000000000000e+02 6.555982265183562304e-04
-6.355000000000000000e+02 2.183882943874208230e-04
-6.345000000000000000e+02 4.361575824837669001e-04
-6.335000000000000000e+02 6.550235816673302073e-04
-6.325000000000000000e+02 2.192021043402016733e-04
-6.315000000000000000e+02 2.181025081788440505e-04
-6.305000000000000000e+02 6.552127954641323495e-04
-6.295000000000000000e+02 6.553562201589961276e-04
-6.285000000000000000e+02 6.553082447888208947e-04
-6.275000000000000000e+02 2.186270222999562804e-04
-6.265000000000000000e+02 4.363002575732454272e-04
-6.255000000000000000e+02 8.738403182097574488e-04
-6.245000000000000000e+02 8.742708240700272941e-04
-6.235000000000000000e+02 0.000000000000000000e+00
-6.225000000000000000e+02 4.369201382528902942e-04
-6.215000000000000000e+02 4.370630205524682690e-04
-6.205000000000000000e+02 1.091849869015777512e-03
-6.195000000000000000e+02 6.543076698252620104e-04
-6.185000000000000000e+02 4.367776095149031312e-04
-6.175000000000000000e+02 2.181976871045167006e-04
-6.165000000000000000e+02 6.553087654514778721e-04
-6.155000000000000000e+02 2.179123992155153106e-04
-6.145000000000000000e+02 0.000000000000000000e+00
-6.135000000000000000e+02 1.092514272957309041e-03
-6.125000000000000000e+02 2.180074122520166103e-04
-6.115000000000000000e+02 1.092610743635987576e-03
-6.105000000000000000e+02 6.555477029766950065e-04
-6.095000000000000000e+02 2.179598953792502537e-04
-6.085000000000000000e+02 2.189141856392294236e-04
-6.075000000000000000e+02 6.537851489898505565e-04
-6.065000000000000000e+02 2.183406113537117953e-04
-6.055000000000000000e+02 6.549772756188447509e-04
-6.045000000000000000e+02 2.188183807439825299e-04
-6.035000000000000000e+02 4.366813059783959021e-04
-6.025000000000000000e+02 4.365391303519278220e-04
-6.015000000000000000e+02 2.186270222999562804e-04
-6.005000000000000000e+02 6.552133369583624471e-04
-5.995000000000000000e+02 0.000000000000000000e+00
-5.985000000000000000e+02 8.740801343665879040e-04
-5.975000000000000000e+02 2.194426157559798188e-04
-5.965000000000000000e+02 2.186270222999562804e-04
-5.955000000000000000e+02 2.184359982525120158e-04
-5.945000000000000000e+02 0.000000000000000000e+00
-5.935000000000000000e+02 4.362060330957176447e-04
-5.925000000000000000e+02 0.000000000000000000e+00
-5.915000000000000000e+02 8.738413195970113831e-04
-5.905000000000000000e+02 4.361618140831137599e-04
-5.895000000000000000e+02 4.373499956700151485e-04
-5.885000000000000000e+02 8.735058901078545084e-04
-5.875000000000000000e+02 6.548316638148293095e-04
-5.865000000000000000e+02 8.740313004172221801e-04
-5.855000000000000000e+02 2.186270222999563075e-04
-5.845000000000000000e+02 4.372545670947966708e-04
-5.835000000000000000e+02 2.182929491377428503e-04
-5.825000000000000000e+02 6.547854171296469718e-04
-5.815000000000000000e+02 4.362050993565333109e-04
-5.805000000000000000e+02 0.000000000000000000e+00
-5.795000000000000000e+02 4.366336021133047094e-04
-5.785000000000000000e+02 6.557379763549186667e-04
-5.775000000000000000e+02 4.367304051145379186e-04
-5.765000000000000000e+02 4.368243343163511231e-04
-5.755000000000000000e+02 2.183406113537117953e-04
-5.745000000000000000e+02 8.726517081249949518e-04
-5.735000000000000000e+02 6.555957414307328089e-04
-5.725000000000000000e+02 4.368242926399328388e-04
-5.715000000000000000e+02 4.376849049904316937e-04
-5.705000000000000000e+02 2.190580503833516272e-04
-5.695000000000000000e+02 6.542601735800669194e-04
-5.685000000000000000e+02 8.732203751036281356e-04
-5.675000000000000000e+02 8.735541146907190718e-04
-5.665000000000000000e+02 4.373019782667561962e-04
-5.655000000000000000e+02 6.549275505049068774e-04
-5.645000000000000000e+02 2.185792349726775954e-04
-5.635000000000000000e+02 2.183406113537118224e-04
-5.625000000000000000e+02 2.186748305270063536e-04
-5.615000000000000000e+02 6.555944264667854003e-04
-5.605000000000000000e+02 4.368723300258401396e-04
-5.595000000000000000e+02 6.553562405941623821e-04
-5.585000000000000000e+02 2.180549498473615408e-04
-5.575000000000000000e+02 4.371588041227085150e-04
-5.565000000000000000e+02 6.544509056468714040e-04
-5.555000000000000000e+02 1.094092846957557107e-03
-5.545000000000000000e+02 4.367779219873042752e-04
-5.535000000000000000e+02 6.552134406787864067e-04
-5.525000000000000000e+02 6.549744215763860043e-04
-5.515000000000000000e+02 4.363955612010732548e-04
-5.505000000000000000e+02 8.741738701770227849e-04
-5.495000000000000000e+02 6.557899662251973376e-04
-5.485000000000000000e+02 8.739351422644873546e-04
-5.475000000000000000e+02 1.311144114521910599e-03
-5.465000000000000000e+02 6.554516903560647775e-04
-5.455000000000000000e+02 4.374937974260645866e-04
-5.445000000000000000e+02 6.548354974785738393e-04
-5.435000000000000000e+02 0.000000000000000000e+00
-5.425000000000000000e+02 4.369197629188893272e-04
-5.415000000000000000e+02 6.550715135609232968e-04
-5.405000000000000000e+02 2.178174689610106818e-04
-5.395000000000000000e+02 4.368720173500601238e-04
-5.385000000000000000e+02 2.188662727073757935e-04
-5.375000000000000000e+02 0.000000000000000000e+00
-5.365000000000000000e+02 4.366812435251636463e-04
-5.355000000000000000e+02 2.188662727073758206e-04
-5.345000000000000000e+02 6.551657792000974362e-04
-5.335000000000000000e+02 2.188662727073758477e-04
-5.325000000000000000e+02 6.546409727434712288e-04
-5.315000000000000000e+02 0.000000000000000000e+00
-5.305000000000000000e+02 2.187226596675415633e-04
-5.295000000000000000e+02 4.362063443430006914e-04
-5.285000000000000000e+02 0.000000000000000000e+00
-5.275000000000000000e+02 4.366813059783959021e-04
-5.265000000000000000e+02 6.554512523227377192e-04
-5.255000000000000000e+02 2.181976871045167006e-04
-5.245000000000000000e+02 4.376855338393799769e-04
-5.235000000000000000e+02 4.371108287795184236e-04
-5.225000000000000000e+02 0.000000000000000000e+00
-5.215000000000000000e+02 4.371107452625955540e-04
-5.205000000000000000e+02 0.000000000000000000e+00
-5.195000000000000000e+02 0.000000000000000000e+00
-5.185000000000000000e+02 8.726014073047509917e-04
-5.175000000000000000e+02 2.194426157559798188e-04
-5.165000000000000000e+02 1.091894600986855271e-03
-5.155000000000000000e+02 6.553560529884794403e-04
-5.145000000000000000e+02 4.368720798851803266e-04
-5.135000000000000000e+02 8.731264825958908772e-04
-5.125000000000000000e+02 2.182691258321510074e-04
-5.115000000000000000e+02 0.000000000000000000e+00
-5.105000000000000000e+02 0.000000000000000000e+00
-5.095000000000000000e+02 6.546408689269572496e-04
-5.085000000000000000e+02 4.365385064313560392e-04
-5.075000000000000000e+02 0.000000000000000000e+00
-5.065000000000000000e+02 2.182453077258838864e-04
-5.055000000000000000e+02 0.000000000000000000e+00
-5.045000000000000000e+02 4.376370967633815392e-04
-5.035000000000000000e+02 2.184359982525120158e-04
-5.025000000000000000e+02 4.368721841104204729e-04
-5.015000000000000000e+02 4.366815557915034395e-04
-5.005000000000000000e+02 0.000000000000000000e+00
-4.995000000000000000e+02 6.552135033370072494e-04
-4.985000000000000000e+02 2.175805047867710991e-04
-4.975000000000000000e+02 4.370634588730305152e-04
-4.965000000000000000e+02 6.554989353154490241e-04
-4.955000000000000000e+02 0.000000000000000000e+00
-4.945000000000000000e+02 4.365388807834850874e-04
-4.935000000000000000e+02 6.556900220211142128e-04
-4.925000000000000000e+02 0.000000000000000000e+00
-4.915000000000000000e+02 4.376855338393799769e-04
-4.905000000000000000e+02 0.000000000000000000e+00
-4.895000000000000000e+02 4.367769220771942689e-04
-4.885000000000000000e+02 0.000000000000000000e+00
-4.875000000000000000e+02 4.366358497049932117e-04
-4.865000000000000000e+02 2.183406113537117953e-04
-4.855000000000000000e+02 6.564555401652243062e-04
-4.845000000000000000e+02 0.000000000000000000e+00
-4.835000000000000000e+02 2.181500872600349082e-04
-4.825000000000000000e+02 8.729813763961825554e-04
-4.815000000000000000e+02 8.728891018500948293e-04
-4.805000000000000000e+02 2.189141856392294236e-04
-4.795000000000000000e+02 8.736016516040196562e-04
-4.785000000000000000e+02 2.189621195533172872e-04
-4.775000000000000000e+02 2.182453077258838864e-04
-4.765000000000000000e+02 8.729356893411477792e-04
-4.755000000000000000e+02 2.184359982525120158e-04
-4.745000000000000000e+02 6.555960530817436880e-04
-4.735000000000000000e+02 4.371586579200536062e-04
-4.725000000000000000e+02 1.092276358740944166e-03
-4.715000000000000000e+02 6.556423808826929069e-04
-4.705000000000000000e+02 2.181976871045167006e-04
-4.695000000000000000e+02 4.379245750431991105e-04
-4.685000000000000000e+02 2.182929491377428503e-04
-4.675000000000000000e+02 2.181025081788439963e-04
-4.665000000000000000e+02 2.176278563656148363e-04
-4.655000000000000000e+02 2.189621195533172872e-04
-4.645000000000000000e+02 6.557866622518787689e-04
-4.635000000000000000e+02 4.373021037066217765e-04
-4.625000000000000000e+02 6.547855793156782869e-04
-4.615000000000000000e+02 1.092133309051954724e-03
-4.605000000000000000e+02 8.732680572918501529e-04
-4.595000000000000000e+02 4.364434105045286532e-04
-4.585000000000000000e+02 1.092755007694679037e-03
-4.575000000000000000e+02 6.561715631462347121e-04
-4.565000000000000000e+02 6.559777715985029437e-04
-4.555000000000000000e+02 2.179598953792502266e-04
-4.545000000000000000e+02 4.362553353137774799e-04
-4.535000000000000000e+02 8.726011583343501639e-04
-4.525000000000000000e+02 2.182929491377428503e-04
-4.515000000000000000e+02 0.000000000000000000e+00
-4.505000000000000000e+02 4.363036835442935684e-04
-4.495000000000000000e+02 6.556902726541770192e-04
-4.485000000000000000e+02 6.543567621067474275e-04
-4.475000000000000000e+02 2.189141856392294236e-04
-4.465000000000000000e+02 2.187705097352876920e-04
-4.455000000000000000e+02 0.000000000000000000e+00
-4.445000000000000000e+02 0.000000000000000000e+00
-4.435000000000000000e+02 1.309663618983680474e-03
-4.425000000000000000e+02 4.369215978912460068e-04
-4.415000000000000000e+02 2.184359982525120429e-04
-4.405000000000000000e+02 2.187226596675415904e-04
-4.395000000000000000e+02 2.184837229626392736e-04
-4.385000000000000000e+02 4.368242926399328930e-04
-4.375000000000000000e+02 2.181025081788440505e-04
-4.365000000000000000e+02 1.309426200468745589e-03
-4.355000000000000000e+02 1.092420783346205373e-03
-4.345000000000000000e+02 6.553083282783521554e-04
-4.335000000000000000e+02 6.555466808979561969e-04
-4.325000000000000000e+02 1.091706532733104822e-03
-4.315000000000000000e+02 2.183406113537117953e-04
-4.305000000000000000e+02 4.367297803743678945e-04
-4.295000000000000000e+02 2.190100744634253401e-04
-4.285000000000000000e+02 0.000000000000000000e+00
-4.275000000000000000e+02 2.185314685314685313e-04
-4.265000000000000000e+02 2.185792349726775954e-04
-4.255000000000000000e+02 8.747513812074575283e-04
-4.245000000000000000e+02 2.184837229626393007e-04
-4.235000000000000000e+02 1.528722560924721105e-03
-4.225000000000000000e+02 6.543552281567444930e-04
-4.215000000000000000e+02 0.000000000000000000e+00
-4.205000000000000000e+02 1.310187965690422143e-03
-4.195000000000000000e+02 4.362532181346975325e-04
-4.185000000000000000e+02 6.556901890276400089e-04
-4.175000000000000000e+02 6.545488839713460138e-04
-4.165000000000000000e+02 2.183406113537118224e-04
-4.155000000000000000e+02 2.180549498473615679e-04
-4.145000000000000000e+02 8.737460149852325705e-04
-4.135000000000000000e+02 8.739835971259207010e-04
-4.125000000000000000e+02 6.555470773367529178e-04
-4.115000000000000000e+02 8.734588523852468292e-04
-4.105000000000000000e+02 6.551172834540939464e-04
-4.095000000000000000e+02 4.366344345519729449e-04
-4.085000000000000000e+02 2.181976871045167006e-04
-4.075000000000000000e+02 4.366336021133047094e-04
-4.065000000000000000e+02 1.091609377556403354e-03
-4.055000000000000000e+02 8.731247993728948878e-04
-4.045000000000000000e+02 6.556429234425439033e-04
-4.035000000000000000e+02 1.310713754940579260e-03
-4.025000000000000000e+02 4.375891418532735404e-04
-4.015000000000000000e+02 8.730770958615572883e-04
-4.005000000000000000e+02 6.545942459799891861e-04
-3.995000000000000000e+02 1.310004297792291290e-03
-3.985000000000000000e+02 8.744603645581589153e-04
-3.975000000000000000e+02 4.361574580262055642e-04
-3.965000000000000000e+02 6.549744633618690640e-04
-3.955000000000000000e+02 1.310047929305739080e-03
-3.945000000000000000e+02 4.369676336536680757e-04
-3.935000000000000000e+02 1.092085792151512372e-03
-3.925000000000000000e+02 4.369203467720582639e-04
-3.915000000000000000e+02 8.739377468047400963e-04
-3.905000000000000000e+02 6.563138146672883302e-04
-3.895000000000000000e+02 4.369198463263894178e-04
-3.885000000000000000e+02 8.742233262613592192e-04
-3.875000000000000000e+02 1.309856951747602038e-03
-3.865000000000000000e+02 4.364909480998735024e-04
-3.855000000000000000e+02 8.732209168992360795e-04
-3.845000000000000000e+02 6.542130296736061888e-04
-3.835000000000000000e+02 1.092088265599141812e-03
-3.825000000000000000e+02 8.734123794767081461e-04
-3.815000000000000000e+02 1.311287205954848184e-03
-3.805000000000000000e+02 8.742719128153878709e-04
-3.795000000000000000e+02 8.731246129525722412e-04
-3.785000000000000000e+02 8.741765367169465487e-04
-3.775000000000000000e+02 2.183882943874208230e-04
-3.765000000000000000e+02 2.187705097352876378e-04
-3.755000000000000000e+02 1.310378491174841748e-03
-3.745000000000000000e+02 4.371107452625955540e-04
-3.735000000000000000e+02 4.370632710212534128e-04
-3.725000000000000000e+02 8.743658761587819140e-04
-3.715000000000000000e+02 6.555474114325057170e-04
-3.705000000000000000e+02 8.739840143009759438e-04
-3.695000000000000000e+02 8.741269601490937215e-04
-3.685000000000000000e+02 6.555472864851151753e-04
-3.675000000000000000e+02 1.311380837700489282e-03
-3.665000000000000000e+02 6.554511688879177938e-04
-3.655000000000000000e+02 1.091419434509422522e-03
-3.645000000000000000e+02 1.310569265600012179e-03
-3.635000000000000000e+02 2.185314685314685313e-04
-3.625000000000000000e+02 1.093089833331952268e-03
-3.615000000000000000e+02 1.529315075221800201e-03
-3.605000000000000000e+02 4.369203467720582639e-04
-3.595000000000000000e+02 1.092802019958129690e-03
-3.585000000000000000e+02 0.000000000000000000e+00
-3.575000000000000000e+02 1.091751385848861722e-03
-3.565000000000000000e+02 1.529674829300701425e-03
-3.555000000000000000e+02 6.548316430515382664e-04
-3.545000000000000000e+02 1.091371896942298263e-03
-3.535000000000000000e+02 1.310426900460230203e-03
-3.525000000000000000e+02 8.735074491962838313e-04
-3.515000000000000000e+02 2.190100744634253401e-04
-3.505000000000000000e+02 1.092276024727007865e-03
-3.495000000000000000e+02 8.733874390731637778e-04
-3.485000000000000000e+02 1.311381025976471543e-03
-3.475000000000000000e+02 6.543096631109627864e-04
-3.465000000000000000e+02 8.729345457191844829e-04
-3.455000000000000000e+02 1.309187576713180317e-03
-3.445000000000000000e+02 1.748304596731194193e-03
-3.435000000000000000e+02 1.092419573740665726e-03
-3.425000000000000000e+02 8.723625780781641206e-04
-3.415000000000000000e+02 1.747208084561986197e-03
-3.405000000000000000e+02 1.092419136417894848e-03
-3.395000000000000000e+02 8.730303281837351872e-04
-3.385000000000000000e+02 6.551179703998298099e-04
-3.375000000000000000e+02 2.621855425860114292e-03
-3.365000000000000000e+02 6.547842720800740174e-04
-3.355000000000000000e+02 1.748158635942173578e-03
-3.345000000000000000e+02 1.309472947436967532e-03
-3.335000000000000000e+02 1.092707485646733602e-03
-3.325000000000000000e+02 2.620666629267846392e-03
-3.315000000000000000e+02 1.091084300276806652e-03
-3.305000000000000000e+02 2.185173599056673514e-03
-3.295000000000000000e+02 1.091752737467091604e-03
-3.285000000000000000e+02 1.529153643429782437e-03
-3.275000000000000000e+02 8.743654371397867114e-04
-3.265000000000000000e+02 1.529795581352601502e-03
-3.255000000000000000e+02 1.528338531189211719e-03
-3.245000000000000000e+02 1.746772948801236314e-03
-3.235000000000000000e+02 2.404093634143697564e-03
-3.225000000000000000e+02 1.091801838325899901e-03
-3.215000000000000000e+02 2.185034887375606784e-03
-3.205000000000000000e+02 2.183172144591118309e-03
-3.195000000000000000e+02 1.091179853445068369e-03
-3.185000000000000000e+02 2.186085064758813701e-03
-3.175000000000000000e+02 1.530058531412238805e-03
-3.165000000000000000e+02 1.747397901977848673e-03
-3.155000000000000000e+02 1.308711057513347329e-03
-3.145000000000000000e+02 1.093902199258879257e-03
-3.135000000000000000e+02 1.965880275026230667e-03
-3.125000000000000000e+02 1.309285728114800533e-03
-3.115000000000000000e+02 1.528814863287009671e-03
-3.105000000000000000e+02 2.623481871244010954e-03
-3.095000000000000000e+02 2.839480040644915947e-03
-3.085000000000000000e+02 1.747823871025992563e-03
-3.075000000000000000e+02 3.277932912986611554e-03
-3.065000000000000000e+02 3.057680298720022363e-03
-3.055000000000000000e+02 3.495317177822089907e-03
-3.045000000000000000e+02 1.529676768603543003e-03
-3.035000000000000000e+02 3.276020895645383527e-03
-3.025000000000000000e+02 2.183744823208788079e-03
-3.015000000000000000e+02 1.746273876683638454e-03
-3.005000000000000000e+02 2.619382515106694238e-03
-2.995000000000000000e+02 1.749072361962577919e-03
-2.985000000000000000e+02 2.184032105532270670e-03
-2.975000000000000000e+02 2.841440831443133291e-03
-2.965000000000000000e+02 3.275591560589029196e-03
-2.955000000000000000e+02 3.277886769784798225e-03
-2.945000000000000000e+02 2.181799532810812722e-03
-2.935000000000000000e+02 4.369069417729964065e-03
-2.925000000000000000e+02 3.712707554284429973e-03
-2.915000000000000000e+02 2.401704769600922218e-03
-2.905000000000000000e+02 2.402324046461832164e-03
-2.895000000000000000e+02 3.711940476330298933e-03
-2.885000000000000000e+02 2.184703343753546106e-03
-2.875000000000000000e+02 3.932092076049593585e-03
-2.865000000000000000e+02 1.747968781137488594e-03
-2.855000000000000000e+02 2.402560671229926441e-03
-2.845000000000000000e+02 3.059211769870593105e-03
-2.835000000000000000e+02 2.620733262896388777e-03
-2.825000000000000000e+02 3.931569719885462215e-03
-2.815000000000000000e+02 4.150148839755349664e-03
-2.805000000000000000e+02 3.932478787761290763e-03
-2.795000000000000000e+02 4.369402072154159912e-03
-2.785000000000000000e+02 4.367823853372178322e-03
-2.775000000000000000e+02 4.801551441907139610e-03
-2.765000000000000000e+02 2.404474951231060260e-03
-2.755000000000000000e+02 3.058112814936890089e-03
-2.745000000000000000e+02 6.118517997345244118e-03
-2.735000000000000000e+02 2.840006349554279573e-03
-2.725000000000000000e+02 5.462675324930320667e-03
-2.715000000000000000e+02 4.805791366818676358e-03
-2.705000000000000000e+02 4.150870214995426924e-03
-2.695000000000000000e+02 3.275159790897951440e-03
-2.685000000000000000e+02 6.769049060153781334e-03
-2.675000000000000000e+02 5.677591313527128800e-03
-2.665000000000000000e+02 4.806555248429175350e-03
-2.655000000000000000e+02 4.366818619106781207e-03
-2.645000000000000000e+02 3.933571108436135361e-03
-2.635000000000000000e+02 5.678733386252827510e-03
-2.625000000000000000e+02 5.675396853752159333e-03
-2.615000000000000000e+02 5.243580209364526873e-03
-2.605000000000000000e+02 6.115556875555041953e-03
-2.595000000000000000e+02 5.679831217361049067e-03
-2.585000000000000000e+02 3.494459390236875039e-03
-2.575000000000000000e+02 3.277356251310147971e-03
-2.565000000000000000e+02 4.370969099687607717e-03
-2.555000000000000000e+02 5.682640661179102874e-03
-2.545000000000000000e+02 5.024321752651191367e-03
-2.535000000000000000e+02 3.494888642811129226e-03
-2.525000000000000000e+02 6.334160492657984858e-03
-2.515000000000000000e+02 3.277503509154471376e-03
-2.505000000000000000e+02 6.115744216276130032e-03
-2.495000000000000000e+02 5.461581586528419657e-03
-2.485000000000000000e+02 5.894307859972312651e-03
-2.475000000000000000e+02 4.805219764103561136e-03
-2.465000000000000000e+02 5.896833588462548417e-03
-2.455000000000000000e+02 5.241479971937252312e-03
-2.445000000000000000e+02 5.243116325555287512e-03
-2.435000000000000000e+02 6.331032595352795167e-03
-2.425000000000000000e+02 8.085014423387921687e-03
-2.415000000000000000e+02 6.991208507154374543e-03
-2.405000000000000000e+02 4.805700118267719825e-03
-2.395000000000000000e+02 4.587120283420099975e-03
-2.385000000000000000e+02 8.954967758144465051e-03
-2.375000000000000000e+02 5.677324912374482474e-03
-2.365000000000000000e+02 8.517881905694768899e-03
-2.355000000000000000e+02 8.736459351155280439e-03
-2.345000000000000000e+02 8.298352534076479381e-03
-2.335000000000000000e+02 5.897567342898530143e-03
-2.325000000000000000e+02 7.207309236606034529e-03
-2.315000000000000000e+02 8.956206504037320104e-03
-2.305000000000000000e+02 6.772913769529590421e-03
-2.295000000000000000e+02 8.079908842182211351e-03
-2.285000000000000000e+02 8.738479291558805262e-03
-2.275000000000000000e+02 1.026394623922780892e-02
-2.265000000000000000e+02 7.861756986392453087e-03
-2.255000000000000000e+02 9.609910586529060716e-03
-2.245000000000000000e+02 1.332244675341161082e-02
-2.235000000000000000e+02 9.612655681161881571e-03
-2.225000000000000000e+02 8.738458955810733675e-03
-2.215000000000000000e+02 9.608297425911767678e-03
-2.205000000000000000e+02 1.070334841915286835e-02
-2.195000000000000000e+02 1.113972812802638095e-02
-2.185000000000000000e+02 1.092082317412898344e-02
-2.175000000000000000e+02 8.954216113639034899e-03
-2.165000000000000000e+02 1.354072313238924817e-02
-2.155000000000000000e+02 1.113677533853252646e-02
-2.145000000000000000e+02 1.092317340460325151e-02
-2.135000000000000000e+02 1.267148854456364056e-02
-2.125000000000000000e+02 1.267098714761675203e-02
-2.115000000000000000e+02 1.659478755038155603e-02
-2.105000000000000000e+02 1.397993605996034928e-02
-2.095000000000000000e+02 1.223146356158157262e-02
-2.085000000000000000e+02 1.267025805338818818e-02
-2.075000000000000000e+02 1.201746985422022171e-02
-2.065000000000000000e+02 1.223076605538096426e-02
-2.055000000000000000e+02 1.681840969349820969e-02
-2.045000000000000000e+02 1.965939181566174476e-02
-2.035000000000000000e+02 1.310470220317828255e-02
-2.025000000000000000e+02 1.878311996131964978e-02
-2.015000000000000000e+02 1.703894026396720121e-02
-2.005000000000000000e+02 2.009567635933533908e-02
-1.995000000000000000e+02 1.659804460143099805e-02
-1.985000000000000000e+02 2.030748568355575032e-02
-1.975000000000000000e+02 1.441695628587731128e-02
-1.965000000000000000e+02 1.966034620776720490e-02
-1.955000000000000000e+02 1.944101241067818994e-02
-1.945000000000000000e+02 2.140210075338180862e-02
-1.935000000000000000e+02 2.227913338689254535e-02
-1.925000000000000000e+02 2.533999340602036826e-02
-1.915000000000000000e+02 2.184298057933255904e-02
-1.905000000000000000e+02 2.358947979357238489e-02
-1.895000000000000000e+02 2.665338897169161614e-02
-1.885000000000000000e+02 2.315236060156529441e-02
-1.875000000000000000e+02 2.707938678388416634e-02
-1.865000000000000000e+02 2.576929983026346460e-02
-1.855000000000000000e+02 2.970404501149993826e-02
-1.845000000000000000e+02 2.643160980818107589e-02
-1.835000000000000000e+02 3.035693864067535649e-02
-1.825000000000000000e+02 3.079884293907770784e-02
-1.815000000000000000e+02 3.080311635517727839e-02
-1.805000000000000000e+02 3.233089063288859671e-02
-1.795000000000000000e+02 2.948715719922511552e-02
-1.785000000000000000e+02 4.411705458599624735e-02
-1.775000000000000000e+02 3.473538162170522470e-02
-1.765000000000000000e+02 3.538395628057451614e-02
-1.755000000000000000e+02 3.866515856616063729e-02
-1.745000000000000000e+02 3.669460178978684040e-02
-1.735000000000000000e+02 4.456116842587255072e-02
-1.725000000000000000e+02 3.910302032826445950e-02
-1.715000000000000000e+02 4.369477962546231692e-02
-1.705000000000000000e+02 4.914592829569965765e-02
-1.695000000000000000e+02 5.765747491849670947e-02
-1.685000000000000000e+02 5.286643217902854686e-02
-1.675000000000000000e+02 4.958104614684531730e-02
-1.665000000000000000e+02 5.810386740918150467e-02
-1.655000000000000000e+02 6.683766553404819899e-02
-1.645000000000000000e+02 6.006064844748598003e-02
-1.635000000000000000e+02 6.508522339216003816e-02
-1.625000000000000000e+02 7.360889290824426667e-02
-1.615000000000000000e+02 7.382612710524619204e-02
-1.605000000000000000e+02 7.885776666737927265e-02
-1.595000000000000000e+02 7.557130454425170507e-02
-1.585000000000000000e+02 8.541121919818633890e-02
-1.575000000000000000e+02 8.386891379298054561e-02
-1.565000000000000000e+02 9.479694965510913895e-02
-1.555000000000000000e+02 9.676648181021875461e-02
-1.545000000000000000e+02 9.348411980557679024e-02
-1.535000000000000000e+02 1.042014392132700196e-01
-1.525000000000000000e+02 9.326634950650140865e-02
-1.515000000000000000e+02 1.028663556455487599e-01
-1.505000000000000000e+02 1.004827486378273155e-01
-1.495000000000000000e+02 1.166375677890027773e-01
-1.485000000000000000e+02 1.129175170926845079e-01
-1.475000000000000000e+02 1.249540121299379386e-01
-1.465000000000000000e+02 1.227533818349219180e-01
-1.455000000000000000e+02 1.188285406612769601e-01
-1.445000000000000000e+02 1.164242284850521419e-01
-1.435000000000000000e+02 1.325912914312664392e-01
-1.425000000000000000e+02 1.354337743821988904e-01
-1.415000000000000000e+02 1.352065927200705731e-01
-1.405000000000000000e+02 1.330274733075747784e-01
-1.395000000000000000e+02 1.369628509260723548e-01
-1.385000000000000000e+02 1.531192395868078981e-01
-1.375000000000000000e+02 1.526991910694326382e-01
-1.365000000000000000e+02 1.598760940805421804e-01
-1.355000000000000000e+02 1.614410413382199871e-01
-1.345000000000000000e+02 1.793390865032217785e-01
-1.335000000000000000e+02 1.655931979381949082e-01
-1.325000000000000000e+02 1.749644696174463276e-01
-1.315000000000000000e+02 1.736591892546708871e-01
-1.305000000000000000e+02 1.889813222146887184e-01
-1.295000000000000000e+02 1.882886403491566829e-01
-1.285000000000000000e+02 1.734450523819029699e-01
-1.275000000000000000e+02 1.740919591627248797e-01
-1.265000000000000000e+02 1.872170622868936096e-01
-1.255000000000000000e+02 1.963827761250402648e-01
-1.245000000000000000e+02 1.900390557945873526e-01
-1.235000000000000000e+02 2.236736286073394142e-01
-1.225000000000000000e+02 1.928766657659206907e-01
-1.215000000000000000e+02 2.101396384307943344e-01
-1.205000000000000000e+02 2.164693929138477579e-01
-1.195000000000000000e+02 2.330471575136171813e-01
-1.185000000000000000e+02 2.310980890869653859e-01
-1.175000000000000000e+02 2.262951185944937216e-01
-1.165000000000000000e+02 2.409351397353599322e-01
-1.155000000000000000e+02 2.492245228275736524e-01
-1.145000000000000000e+02 2.538255505491858743e-01
-1.135000000000000000e+02 2.542527221948853167e-01
-1.125000000000000000e+02 2.630205746614331930e-01
-1.115000000000000000e+02 2.824339816987357366e-01
-1.105000000000000000e+02 2.691255880907827969e-01
-1.095000000000000000e+02 2.916245113826029800e-01
-1.085000000000000000e+02 2.831220468426298154e-01
-1.075000000000000000e+02 2.754754128097837707e-01
-1.065000000000000000e+02 3.064840098701041571e-01
-1.055000000000000000e+02 3.145373709339768786e-01
-1.045000000000000000e+02 3.093088905022376434e-01
-1.035000000000000000e+02 3.143291338007242475e-01
-1.025000000000000000e+02 3.108412917461518821e-01
-1.015000000000000000e+02 3.173923502974491662e-01
-1.005000000000000000e+02 3.223952926941391905e-01
-9.950000000000000000e+01 3.213272905844428151e-01
-9.850000000000000000e+01 3.534412612400323339e-01
-9.750000000000000000e+01 3.521163129205141518e-01
-9.650000000000000000e+01 3.420999665657011302e-01
-9.550000000000000000e+01 3.414234179281410708e-01
-9.450000000000000000e+01 3.704529268064082892e-01
-9.350000000000000000e+01 3.652187815638116564e-01
-9.250000000000000000e+01 3.768188141739208796e-01
-9.150000000000000000e+01 3.787793414490325805e-01
-9.050000000000000000e+01 3.866416587913929503e-01
-8.950000000000000000e+01 4.087063342276758826e-01
-8.850000000000000000e+01 4.240007173252914874e-01
-8.750000000000000000e+01 4.248520399573509354e-01
-8.650000000000000000e+01 4.283589658958916191e-01
-8.550000000000000000e+01 4.248467651307339943e-01
-8.450000000000000000e+01 4.320837009097324155e-01
-8.350000000000000000e+01 4.371102419302997366e-01
-8.250000000000000000e+01 4.641907157480322232e-01
-8.150000000000000000e+01 4.768461232188515031e-01
-8.050000000000000000e+01 4.667898047923613181e-01
-7.950000000000000000e+01 4.665943685493930682e-01
-7.850000000000000000e+01 4.628610924333929066e-01
-7.750000000000000000e+01 4.718399683604826977e-01
-7.650000000000000000e+01 4.742447621776303412e-01
-7.550000000000000000e+01 5.035330747080559721e-01
-7.450000000000000000e+01 5.048173729384937136e-01
-7.350000000000000000e+01 4.958737451377355776e-01
-7.250000000000000000e+01 5.109335894491062735e-01
-7.150000000000000000e+01 5.058865937251567635e-01
-7.050000000000000000e+01 5.030607516530042345e-01
-6.950000000000000000e+01 5.100718068846429309e-01
-6.850000000000000000e+01 5.192202421461463713e-01
-6.750000000000000000e+01 5.212049397788680594e-01
-6.650000000000000000e+01 5.369325421715123170e-01
-6.550000000000000000e+01 5.362683635971715601e-01
-6.450000000000000000e+01 5.450076449593832528e-01
-6.350000000000000000e+01 5.264340211606847175e-01
-6.250000000000000000e+01 5.555052277099223890e-01
-6.150000000000000000e+01 5.222666481210019862e-01
-6.050000000000000000e+01 5.517852876837585629e-01
-5.950000000000000000e+01 5.388991221040929647e-01
-5.850000000000000000e+01 5.515463206996925605e-01
-5.750000000000000000e+01 5.473896201312180576e-01
-5.650000000000000000e+01 5.513411461656206880e-01
-5.550000000000000000e+01 5.535501671720651773e-01
-5.450000000000000000e+01 5.701347421629930912e-01
-5.350000000000000000e+01 5.504697236854646514e-01
-5.250000000000000000e+01 5.618206000432912628e-01
-5.150000000000000000e+01 5.465473436164557386e-01
-5.050000000000000000e+01 5.528629726879332740e-01
-4.950000000000000000e+01 5.474200862741063212e-01
-4.850000000000000000e+01 5.690334731685320335e-01
-4.750000000000000000e+01 5.242477843401874837e-01
-4.650000000000000000e+01 5.557101293349530069e-01
-4.550000000000000000e+01 5.238213232400633634e-01
-4.450000000000000000e+01 5.307996662428260404e-01
-4.350000000000000000e+01 5.308244765576654034e-01
-4.250000000000000000e+01 5.275384454963288894e-01
-4.150000000000000000e+01 5.290414205934669267e-01
-4.050000000000000000e+01 5.249129175817907056e-01
-3.950000000000000000e+01 5.146516295680403363e-01
-3.850000000000000000e+01 4.989140546870976523e-01
-3.750000000000000000e+01 5.102683057406133260e-01
-3.650000000000000000e+01 5.030771644726580449e-01
-3.550000000000000000e+01 4.908289100894620005e-01
-3.450000000000000000e+01 4.886465892811043821e-01
-3.350000000000000000e+01 4.831780714969711732e-01
-3.250000000000000000e+01 4.860117166555766310e-01
-3.150000000000000000e+01 4.698577541303709526e-01
-3.050000000000000000e+01 4.635438525978011759e-01
-2.950000000000000000e+01 4.567573416608373127e-01
-2.850000000000000000e+01 4.506369033576759220e-01
-2.750000000000000000e+01 4.414676392486522327e-01
-2.650000000000000000e+01 4.309790411195756898e-01
-2.550000000000000000e+01 4.235545908248324332e-01
-2.450000000000000000e+01 4.058578714803365295e-01
-2.350000000000000000e+01 4.124253986682906437e-01
-2.250000000000000000e+01 4.003950442138106691e-01
-2.150000000000000000e+01 3.805342391371391297e-01
-2.050000000000000000e+01 3.827183041349166981e-01
-1.950000000000000000e+01 3.606382365600886430e-01
-1.850000000000000000e+01 3.665325750872590604e-01
-1.750000000000000000e+01 3.451372163030218543e-01
-1.650000000000000000e+01 3.248269236631299295e-01
-1.550000000000000000e+01 3.036224264425286812e-01
-1.450000000000000000e+01 2.914080752048032186e-01
-1.350000000000000000e+01 2.627748222499526332e-01
-1.250000000000000000e+01 2.461788666825336924e-01
-1.150000000000000000e+01 2.337293705008370859e-01
-1.050000000000000000e+01 2.131841113395186449e-01
-9.500000000000000000e+00 1.937507108257618127e-01
-8.500000000000000000e+00 1.642711891018046599e-01
-7.500000000000000000e+00 1.489764431315316606e-01
-6.500000000000000000e+00 1.223220744962347922e-01
-5.500000000000000000e+00 1.151186909463062374e-01
-4.500000000000000000e+00 9.086980576234783558e-02
-3.500000000000000000e+00 6.837097972817236802e-02
-2.500000000000000000e+00 5.177407022888430577e-02
-1.500000000000000000e+00 2.577519188352554724e-02
1.500000000000000000e+00 2.752280218390384600e-02
2.500000000000000000e+00 4.980746920145654594e-02
3.500000000000000000e+00 7.010868078403682813e-02
4.500000000000000000e+00 8.738042971403160719e-02
5.500000000000000000e+00 1.079086444353992980e-01
6.500000000000000000e+00 1.264769332157921478e-01
7.500000000000000000e+00 1.570527053411441276e-01
8.500000000000000000e+00 1.633978711582880217e-01
9.500000000000000000e+00 1.952929538527969078e-01
1.050000000000000000e+01 2.162538816255101803e-01
1.150000000000000000e+01 2.324138710590439860e-01
1.250000000000000000e+01 2.547091726724771132e-01
1.350000000000000000e+01 2.876912673256896702e-01
1.450000000000000000e+01 3.141216761228302623e-01
1.550000000000000000e+01 3.536547805788169963e-01
1.650000000000000000e+01 3.735360254931678892e-01
1.750000000000000000e+01 3.665324421415448453e-01
1.850000000000000000e+01 3.853362197465389216e-01
1.950000000000000000e+01 3.872903358960340658e-01
2.050000000000000000e+01 4.051906175436760238e-01
2.150000000000000000e+01 4.183321867411202710e-01
2.250000000000000000e+01 4.239865738495368630e-01
2.350000000000000000e+01 4.626567419006489823e-01
2.450000000000000000e+01 4.628749235784182514e-01
2.550000000000000000e+01 4.862486717090688804e-01
2.650000000000000000e+01 5.004475257853919778e-01
2.750000000000000000e+01 5.170415811913803283e-01
2.850000000000000000e+01 5.476318900660095412e-01
2.950000000000000000e+01 5.897749377988767971e-01
3.050000000000000000e+01 5.873729200577212373e-01
3.150000000000000000e+01 5.692550433182124170e-01
3.250000000000000000e+01 5.780052132599915460e-01
3.350000000000000000e+01 5.788755796862208314e-01
3.450000000000000000e+01 6.022314483520544437e-01
3.550000000000000000e+01 5.917693225595681561e-01
3.650000000000000000e+01 6.146796207258136135e-01
3.750000000000000000e+01 6.242840243591000204e-01
3.850000000000000000e+01 6.356784430702896449e-01
3.950000000000000000e+01 6.481027874088746143e-01
4.050000000000000000e+01 6.570686275959307654e-01
4.150000000000000000e+01 6.784874388098744991e-01
4.250000000000000000e+01 6.974594322379066291e-01
4.350000000000000000e+01 6.981439522176704493e-01
4.450000000000000000e+01 7.024895144999272478e-01
4.550000000000000000e+01 7.138778634458100569e-01
4.650000000000000000e+01 7.153924271249955114e-01
4.750000000000000000e+01 7.199738129388573160e-01
4.850000000000000000e+01 7.304833656736482439e-01
4.950000000000000000e+01 7.389983424118300448e-01
5.050000000000000000e+01 7.437925084064769266e-01
5.150000000000000000e+01 7.564492414433665601e-01
5.250000000000000000e+01 7.695583024267922401e-01
5.350000000000000000e+01 7.776598718662521836e-01
5.450000000000000000e+01 7.966529647735028918e-01
5.550000000000000000e+01 8.084358609575709176e-01
5.650000000000000000e+01 8.027895395190857153e-01
5.750000000000000000e+01 8.276646270932868088e-01
5.850000000000000000e+01 8.204509004819734441e-01
5.950000000000000000e+01 8.213202844581667383e-01
6.050000000000000000e+01 8.239494292281287491e-01
6.150000000000000000e+01 8.281085349941027518e-01
6.250000000000000000e+01 8.324830868981120124e-01
6.350000000000000000e+01 8.523439099000568175e-01
6.450000000000000000e+01 8.709194549198847612e-01
6.550000000000000000e+01 8.388105421917060323e-01
6.650000000000000000e+01 8.724533285440916330e-01
6.750000000000000000e+01 8.693878014059396309e-01
6.850000000000000000e+01 8.706954177099917036e-01
6.950000000000000000e+01 8.687394568549332563e-01
7.050000000000000000e+01 8.733161299714579107e-01
7.150000000000000000e+01 8.796802203648088625e-01
7.250000000000000000e+01 8.777092487513725727e-01
7.350000000000000000e+01 8.763911270761692851e-01
7.450000000000000000e+01 8.927785984498091132e-01
7.550000000000000000e+01 8.955964208089376433e-01
7.650000000000000000e+01 8.875192403929833551e-01
7.750000000000000000e+01 9.021582871478041055e-01
7.850000000000000000e+01 9.086890049881617415e-01
7.950000000000000000e+01 9.089446331660172573e-01
8.050000000000000000e+01 9.067560442680344668e-01
8.150000000000000000e+01 9.082677741245708258e-01
8.250000000000000000e+01 9.327631570894783231e-01
8.350000000000000000e+01 9.513093413187833081e-01
8.450000000000000000e+01 9.495677167876575009e-01
8.550000000000000000e+01 9.412455502467960144e-01
8.650000000000000000e+01 9.288184527251948097e-01
8.750000000000000000e+01 9.362174047815514655e-01
8.850000000000000000e+01 9.141917101258466571e-01
8.950000000000000000e+01 9.209398396757408900e-01
9.050000000000000000e+01 9.100288653339779765e-01
9.150000000000000000e+01 9.108843895860049278e-01
9.250000000000000000e+01 9.163458761631405602e-01
9.350000000000000000e+01 9.242231134222442801e-01
9.450000000000000000e+01 9.218240251233328353e-01
9.550000000000000000e+01 9.185350683156381368e-01
9.650000000000000000e+01 9.178946802024898766e-01
9.750000000000000000e+01 9.325378778744682906e-01
9.850000000000000000e+01 9.047702023892062462e-01
9.950000000000000000e+01 9.432326659322219919e-01
1.005000000000000000e+02 9.353498517322870187e-01
1.015000000000000000e+02 9.358029884952040467e-01
1.025000000000000000e+02 9.386334163513720963e-01
1.035000000000000000e+02 9.454048171635549558e-01
1.045000000000000000e+02 9.364591487530041780e-01
1.055000000000000000e+02 9.593856554266136927e-01
1.065000000000000000e+02 9.598291041155266878e-01
1.075000000000000000e+02 9.696447023639286344e-01
1.085000000000000000e+02 9.689943647809228233e-01
1.095000000000000000e+02 9.641910137187886809e-01
1.105000000000000000e+02 9.766400175900060709e-01
1.115000000000000000e+02 9.633192203824735289e-01
1.125000000000000000e+02 9.703193905853566559e-01
1.135000000000000000e+02 9.650707417824460066e-01
1.145000000000000000e+02 9.875811225738032606e-01
1.155000000000000000e+02 9.443201264098446401e-01
1.165000000000000000e+02 9.596124304031561358e-01
1.175000000000000000e+02 9.714247766954419161e-01
1.185000000000000000e+02 9.639665235641193819e-01
1.195000000000000000e+02 9.737960956350687480e-01
1.205000000000000000e+02 9.574302236969679525e-01
1.215000000000000000e+02 9.628776881646939900e-01
1.225000000000000000e+02 9.665959183245664832e-01
1.235000000000000000e+02 9.617907561922284243e-01
1.245000000000000000e+02 9.692179000176506243e-01
1.255000000000000000e+02 9.620100234772197556e-01
1.265000000000000000e+02 9.700804049335975954e-01
1.275000000000000000e+02 9.796930843424456192e-01
1.285000000000000000e+02 9.580674961244743937e-01
1.295000000000000000e+02 9.726971620844044875e-01
1.305000000000000000e+02 9.541449723464362487e-01
1.315000000000000000e+02 9.842688156184269399e-01
1.325000000000000000e+02 9.980472476486200728e-01
1.335000000000000000e+02 9.801390411677693981e-01
1.345000000000000000e+02 9.869174484329098496e-01
1.355000000000000000e+02 9.947749859445611520e-01
1.365000000000000000e+02 9.915124233597335524e-01
1.375000000000000000e+02 1.000889560865767969e+00
1.385000000000000000e+02 1.001327658038424495e+00
1.395000000000000000e+02 9.917109050443014828e-01
1.405000000000000000e+02 1.013558715814201205e+00
1.415000000000000000e+02 1.004597222921244537e+00
1.425000000000000000e+02 9.956278906444391286e-01
1.435000000000000000e+02 1.020551999933576148e+00
1.445000000000000000e+02 1.023616091045665311e+00
1.455000000000000000e+02 1.014433064616726776e+00
1.465000000000000000e+02 1.021858700467345393e+00
1.475000000000000000e+02 1.017496581637328923e+00
1.485000000000000000e+02 1.021850981355240107e+00
1.495000000000000000e+02 1.015115249094830085e+00
1.505000000000000000e+02 1.027319679959496135e+00
1.515000000000000000e+02 1.034093821389882928e+00
1.525000000000000000e+02 1.034518772685086629e+00
1.535000000000000000e+02 1.047212885529184012e+00
1.545000000000000000e+02 1.036497515715245843e+00
1.555000000000000000e+02 1.034760824345926977e+00
1.565000000000000000e+02 1.032560247140902332e+00
1.575000000000000000e+02 1.050708124489469819e+00
1.585000000000000000e+02 1.032797972274332565e+00
1.595000000000000000e+02 1.037598574263854490e+00
1.605000000000000000e+02 1.042639076936925813e+00
1.615000000000000000e+02 1.027537513720413020e+00
1.625000000000000000e+02 1.034976836403196376e+00
1.635000000000000000e+02 1.051782234537314675e+00
1.645000000000000000e+02 1.031260682806567797e+00
1.655000000000000000e+02 1.053092574455984920e+00
1.665000000000000000e+02 1.051559145275122065e+00
1.675000000000000000e+02 1.075841648563007125e+00
1.685000000000000000e+02 1.067499899984755363e+00
1.695000000000000000e+02 1.072751719513536317e+00
1.705000000000000000e+02 1.070585981124319463e+00
1.715000000000000000e+02 1.084341417743848401e+00
1.725000000000000000e+02 1.098320797845945052e+00
1.735000000000000000e+02 1.094817156214864085e+00
1.745000000000000000e+02 1.097440177081354662e+00
1.755000000000000000e+02 1.121447150430611606e+00
1.765000000000000000e+02 1.122134995543868641e+00
1.775000000000000000e+02 1.116228033820176879e+00
1.785000000000000000e+02 1.116229759434078206e+00
1.795000000000000000e+02 1.125181608676149470e+00
1.805000000000000000e+02 1.133049770431865166e+00
1.815000000000000000e+02 1.128891827624127098e+00
1.825000000000000000e+02 1.138513050093522994e+00
1.835000000000000000e+02 1.162080477661004529e+00
1.845000000000000000e+02 1.146363313230859715e+00
1.855000000000000000e+02 1.151618081768304158e+00
1.865000000000000000e+02 1.162523654304173704e+00
1.875000000000000000e+02 1.175851337243215999e+00
1.885000000000000000e+02 1.169521945063475954e+00
1.895000000000000000e+02 1.164060487633072682e+00
1.905000000000000000e+02 1.168432100745145030e+00
1.915000000000000000e+02 1.191384116529617954e+00
1.925000000000000000e+02 1.185021246159693842e+00
1.935000000000000000e+02 1.192898629022110635e+00
1.945000000000000000e+02 1.210578546458234594e+00
1.955000000000000000e+02 1.197480214120699937e+00
1.965000000000000000e+02 1.204906686693121953e+00
1.975000000000000000e+02 1.216276288058409039e+00
1.985000000000000000e+02 1.217799578602898780e+00
1.995000000000000000e+02 1.216044066880440866e+00
2.005000000000000000e+02 1.242273337306691650e+00
2.015000000000000000e+02 1.238115089993302442e+00
2.025000000000000000e+02 1.254722821911964381e+00
2.035000000000000000e+02 1.256686804101458943e+00
2.045000000000000000e+02 1.266518680117232787e+00
2.055000000000000000e+02 1.270437309894984379e+00
2.065000000000000000e+02 1.269145847159270701e+00
2.075000000000000000e+02 1.276148764796208868e+00
2.085000000000000000e+02 1.294257192040443982e+00
2.095000000000000000e+02 1.286385947042021360e+00
2.105000000000000000e+02 1.324409186308598052e+00
2.115000000000000000e+02 1.312575520761563697e+00
2.125000000000000000e+02 1.319819195926154265e+00
2.135000000000000000e+02 1.332703278019506721e+00
2.145000000000000000e+02 1.342089166971993430e+00
2.155000000000000000e+02 1.359123255807434205e+00
2.165000000000000000e+02 1.357824479550975960e+00
2.175000000000000000e+02 1.366327661916792335e+00
2.185000000000000000e+02 1.378350254248425166e+00
2.195000000000000000e+02 1.410467798377024407e+00
2.205000000000000000e+02 1.399123543429350081e+00
2.215000000000000000e+02 1.417864665221174381e+00
2.225000000000000000e+02 1.416777673218859057e+00
2.235000000000000000e+02 1.435806858374126804e+00
2.245000000000000000e+02 1.428367666020680549e+00
2.255000000000000000e+02 1.441255132758387569e+00
2.265000000000000000e+02 1.454582886147306464e+00
2.275000000000000000e+02 1.456993423838234936e+00
2.285000000000000000e+02 1.473787611677908060e+00
2.295000000000000000e+02 1.482769618022480307e+00
2.305000000000000000e+02 1.469447041127594167e+00
2.315000000000000000e+02 1.500685064744776476e+00
2.325000000000000000e+02 1.504619889039691571e+00
2.335000000000000000e+02 1.494343169015287742e+00
2.345000000000000000e+02 1.520987173853406649e+00
2.355000000000000000e+02 1.527557898729577701e+00
2.365000000000000000e+02 1.507238674066271988e+00
2.375000000000000000e+02 1.525802132047954229e+00
2.385000000000000000e+02 1.534330275113337194e+00
2.395000000000000000e+02 1.542614738619281223e+00
2.405000000000000000e+02 1.547202182320998487e+00
2.415000000000000000e+02 1.564475131392276896e+00
2.425000000000000000e+02 1.547208568061624101e+00
2.435000000000000000e+02 1.564263206858199862e+00
2.445000000000000000e+02 1.570997782642646667e+00
2.455000000000000000e+02 1.564889820738858184e+00
2.465000000000000000e+02 1.585434130264847807e+00
2.475000000000000000e+02 1.576717229244843477e+00
2.485000000000000000e+02 1.601590082619762212e+00
2.495000000000000000e+02 1.609480021300820685e+00
2.505000000000000000e+02 1.600728224335389083e+00
2.515000000000000000e+02 1.605971477784274404e+00
2.525000000000000000e+02 1.607918986685568097e+00
2.535000000000000000e+02 1.612295876782580795e+00
2.545000000000000000e+02 1.627809918417008284e+00
2.555000000000000000e+02 1.613172051453418687e+00
2.565000000000000000e+02 1.615140368974893770e+00
2.575000000000000000e+02 1.628908969250981498e+00
2.585000000000000000e+02 1.633924763989762274e+00
2.595000000000000000e+02 1.617976155699844654e+00
2.605000000000000000e+02 1.639172621131617102e+00
2.615000000000000000e+02 1.638093688488821753e+00
2.625000000000000000e+02 1.649441360978129989e+00
2.635000000000000000e+02 1.638510456637609636e+00
2.645000000000000000e+02 1.640705744013199574e+00
2.655000000000000000e+02 1.645501032781302442e+00
2.665000000000000000e+02 1.629779832496084158e+00
2.675000000000000000e+02 1.644847770129702624e+00
2.685000000000000000e+02 1.636327085653398683e+00
2.695000000000000000e+02 1.626507786390613219e+00
2.705000000000000000e+02 1.640906211676737891e+00
2.715000000000000000e+02 1.638088531757962985e+00
2.725000000000000000e+02 1.625180697467897506e+00
2.735000000000000000e+02 1.629567582151178806e+00
2.745000000000000000e+02 1.637864522499900222e+00
2.755000000000000000e+02 1.623456547664456462e+00
2.765000000000000000e+02 1.629128861441122345e+00
2.775000000000000000e+02 1.626710120443757290e+00
2.785000000000000000e+02 1.631737043445838031e+00
2.795000000000000000e+02 1.622152413009055660e+00
2.805000000000000000e+02 1.601166564297643813e+00
2.815000000000000000e+02 1.616667264240757573e+00
2.825000000000000000e+02 1.602490152221238473e+00
2.835000000000000000e+02 1.612957983629836667e+00
2.845000000000000000e+02 1.605308695305367905e+00
2.855000000000000000e+02 1.601166758826114478e+00
2.865000000000000000e+02 1.581728494015681274e+00
2.875000000000000000e+02 1.596145337523472207e+00
2.885000000000000000e+02 1.588485994061918039e+00
2.895000000000000000e+02 1.589575931571567180e+00
2.905000000000000000e+02 1.579332263581675777e+00
2.915000000000000000e+02 1.581717316377277527e+00
2.925000000000000000e+02 1.582387785638179167e+00
2.935000000000000000e+02 1.565135436259628587e+00
2.945000000000000000e+02 1.564893027585709140e+00
2.955000000000000000e+02 1.575825196372071524e+00
2.965000000000000000e+02 1.558339570309261291e+00
2.975000000000000000e+02 1.564238271065160113e+00
2.985000000000000000e+02 1.552021153252668206e+00
2.995000000000000000e+02 1.558157764984254179e+00
3.005000000000000000e+02 1.552016178663466084e+00
3.015000000000000000e+02 1.545893485610694063e+00
3.025000000000000000e+02 1.543284113863138129e+00
3.035000000000000000e+02 1.530607445492403906e+00
3.045000000000000000e+02 1.554644970648506153e+00
3.055000000000000000e+02 1.543520676027524852e+00
3.065000000000000000e+02 1.533670928531256417e+00
3.075000000000000000e+02 1.553115943730605242e+00
3.085000000000000000e+02 1.551556149594341960e+00
3.095000000000000000e+02 1.540654575486678057e+00
3.105000000000000000e+02 1.529095015209854802e+00
3.115000000000000000e+02 1.544146597626723239e+00
3.125000000000000000e+02 1.540872071039523838e+00
3.135000000000000000e+02 1.550912364784186703e+00
3.145000000000000000e+02 1.522304315601777258e+00
3.155000000000000000e+02 1.529298672105651846e+00
3.165000000000000000e+02 1.533025032135583832e+00
3.175000000000000000e+02 1.519680672695086665e+00
3.185000000000000000e+02 1.518804318822640997e+00
3.195000000000000000e+02 1.522767395146824354e+00
3.205000000000000000e+02 1.522524045172314100e+00
3.215000000000000000e+02 1.519929352863353733e+00
3.225000000000000000e+02 1.515957519122923092e+00
3.235000000000000000e+02 1.520577085003252504e+00
3.245000000000000000e+02 1.515969606532907354e+00
3.255000000000000000e+02 1.523830082172858091e+00
3.265000000000000000e+02 1.525569704644821778e+00
3.275000000000000000e+02 1.528439283369862789e+00
3.285000000000000000e+02 1.519032302989469008e+00
3.295000000000000000e+02 1.525803141245297034e+00
3.305000000000000000e+02 1.529528041009643902e+00
3.315000000000000000e+02 1.534105988187454139e+00
3.325000000000000000e+02 1.539779219894617190e+00
3.335000000000000000e+02 1.524916807428523757e+00
3.345000000000000000e+02 1.527539413367000165e+00
3.355000000000000000e+02 1.534541718281285716e+00
3.365000000000000000e+02 1.539785868685413783e+00
3.375000000000000000e+02 1.554843705720472702e+00
3.385000000000000000e+02 1.565764579486051744e+00
3.395000000000000000e+02 1.567728043713883412e+00
3.405000000000000000e+02 1.561406546326943534e+00
3.415000000000000000e+02 1.566856318421050220e+00
3.425000000000000000e+02 1.581295665939168815e+00
3.435000000000000000e+02 1.567961974516109080e+00
3.445000000000000000e+02 1.596117659270141376e+00
3.455000000000000000e+02 1.594393136055651805e+00
3.465000000000000000e+02 1.584989390423187983e+00
3.475000000000000000e+02 1.618847363512973425e+00
3.485000000000000000e+02 1.611865514722424342e+00
3.495000000000000000e+02 1.612977237878790104e+00
3.505000000000000000e+02 1.640010693817016918e+00
3.515000000000000000e+02 1.626517420904099342e+00
3.525000000000000000e+02 1.665162173086074393e+00
3.535000000000000000e+02 1.663858937574880681e+00
3.545000000000000000e+02 1.671277691269404064e+00
3.555000000000000000e+02 1.680464105797319974e+00
3.565000000000000000e+02 1.684590147581761510e+00
3.575000000000000000e+02 1.705364133193633780e+00
3.585000000000000000e+02 1.712331679150492336e+00
3.595000000000000000e+02 1.724784323527590590e+00
3.605000000000000000e+02 1.729167280421587405e+00
3.615000000000000000e+02 1.751465849598118130e+00
3.625000000000000000e+02 1.751907975144358920e+00
3.635000000000000000e+02 1.770219302129295125e+00
3.645000000000000000e+02 1.799717641013110603e+00
3.655000000000000000e+02 1.791434400460795828e+00
3.665000000000000000e+02 1.808256210852583701e+00
3.675000000000000000e+02 1.828553182566757584e+00
3.685000000000000000e+02 1.820910076821820711e+00
3.695000000000000000e+02 1.848435112309049666e+00
3.705000000000000000e+02 1.862636350017691678e+00
3.715000000000000000e+02 1.872905917530451436e+00
3.725000000000000000e+02 1.873791667054103494e+00
3.735000000000000000e+02 1.906550918226288083e+00
3.745000000000000000e+02 1.894761487800614930e+00
3.755000000000000000e+02 1.921629210685927847e+00
3.765000000000000000e+02 1.944105197912710858e+00
3.775000000000000000e+02 1.941292330230533159e+00
3.785000000000000000e+02 1.972527325156791189e+00
3.795000000000000000e+02 1.981240522884331279e+00
3.805000000000000000e+02 1.985178664304966256e+00
3.815000000000000000e+02 2.005722976366863364e+00
3.825000000000000000e+02 2.003100792265717356e+00
3.835000000000000000e+02 2.014020726123096239e+00
3.845000000000000000e+02 2.030401057977810453e+00
3.855000000000000000e+02 2.045465688729247944e+00
3.865000000000000000e+02 2.036107523570699129e+00
3.875000000000000000e+02 2.052885701480637426e+00
3.885000000000000000e+02 2.069509253687540795e+00
3.895000000000000000e+02 2.081738586159056936e+00
3.905000000000000000e+02 2.080868339515489218e+00
3.915000000000000000e+02 2.102480756586793120e+00
3.925000000000000000e+02 2.101614927347366102e+00
3.935000000000000000e+02 2.093969330534786621e+00
3.945000000000000000e+02 2.111219562401017047e+00
3.955000000000000000e+02 2.118857826782106102e+00
3.965000000000000000e+02 2.123899730338680403e+00
3.975000000000000000e+02 2.122572547788447839e+00
3.985000000000000000e+02 2.146812099987267963e+00
3.995000000000000000e+02 2.137868648860505427e+00
4.005000000000000000e+02 2.148583970396747755e+00
4.015000000000000000e+02 2.158623066817118019e+00
4.025000000000000000e+02 2.157320382816934945e+00
4.035000000000000000e+02 2.160384742069932695e+00
4.045000000000000000e+02 2.183517346644336943e+00
4.055000000000000000e+02 2.162132824365470718e+00
4.065000000000000000e+02 2.196864812939138378e+00
4.075000000000000000e+02 2.177616765735175708e+00
4.085000000000000000e+02 2.190291290168865146e+00
4.095000000000000000e+02 2.184838917497373245e+00
4.105000000000000000e+02 2.188519887642800033e+00
4.115000000000000000e+02 2.195561863068638431e+00
4.125000000000000000e+02 2.185715363888320883e+00
4.135000000000000000e+02 2.202108574078519787e+00
4.145000000000000000e+02 2.173045718740737264e+00
4.155000000000000000e+02 2.200130780928291063e+00
4.165000000000000000e+02 2.202985565270801693e+00
4.175000000000000000e+02 2.201424235626382675e+00
4.185000000000000000e+02 2.190960024162198483e+00
4.195000000000000000e+02 2.192050766846510790e+00
4.205000000000000000e+02 2.206704917583731884e+00
4.215000000000000000e+02 2.197708577477083924e+00
4.225000000000000000e+02 2.193784688960204399e+00
4.235000000000000000e+02 2.200983173027925233e+00
4.245000000000000000e+02 2.202531600475575502e+00
4.255000000000000000e+02 2.206242163329255934e+00
4.265000000000000000e+02 2.193817866606774025e+00
4.275000000000000000e+02 2.220213753005437773e+00
4.285000000000000000e+02 2.229164086244984855e+00
4.295000000000000000e+02 2.217360422252836916e+00
4.305000000000000000e+02 2.198589121174145955e+00
4.315000000000000000e+02 2.224835907201126783e+00
4.325000000000000000e+02 2.212587491962208386e+00
4.335000000000000000e+02 2.207343416529819358e+00
4.345000000000000000e+02 2.203409858414420608e+00
4.355000000000000000e+02 2.215205949400708807e+00
4.365000000000000000e+02 2.231809234192622782e+00
4.375000000000000000e+02 2.221514163687657639e+00
4.385000000000000000e+02 2.229185608934084240e+00
4.395000000000000000e+02 2.228955153264132516e+00
4.405000000000000000e+02 2.230731006383498638e+00
4.415000000000000000e+02 2.231167413373560837e+00
4.425000000000000000e+02 2.238134271252314011e+00
4.435000000000000000e+02 2.230921833358514128e+00
4.445000000000000000e+02 2.235967219596244338e+00
4.455000000000000000e+02 2.243602049371539398e+00
4.465000000000000000e+02 2.242715033173222849e+00
4.475000000000000000e+02 2.229621743166857684e+00
4.485000000000000000e+02 2.246233427580975217e+00
4.495000000000000000e+02 2.242750564161503757e+00
4.505000000000000000e+02 2.244458201141942499e+00
4.515000000000000000e+02 2.236808175617019057e+00
4.525000000000000000e+02 2.256907223798068074e+00
4.535000000000000000e+02 2.248394949657810837e+00
4.545000000000000000e+02 2.258903075557738394e+00
4.555000000000000000e+02 2.264566567884450876e+00
4.565000000000000000e+02 2.261489104240896442e+00
4.575000000000000000e+02 2.262180056719137244e+00
4.585000000000000000e+02 2.260835963326261577e+00
4.595000000000000000e+02 2.280091692886704990e+00
4.605000000000000000e+02 2.255824915331126501e+00
4.615000000000000000e+02 2.272012243013764810e+00
4.625000000000000000e+02 2.270222248473070525e+00
4.635000000000000000e+02 2.263707534459794335e+00
4.645000000000000000e+02 2.280759765324886779e+00
4.655000000000000000e+02 2.279616815877715474e+00
4.665000000000000000e+02 2.256275084053307456e+00
4.675000000000000000e+02 2.285530957111709061e+00
4.685000000000000000e+02 2.277013638536308893e+00
4.695000000000000000e+02 2.291444347290674255e+00
4.705000000000000000e+02 2.276995063163600008e+00
4.715000000000000000e+02 2.274405363132539826e+00
4.725000000000000000e+02 2.263033228801441421e+00
4.735000000000000000e+02 2.279646531002652576e+00
4.745000000000000000e+02 2.289028861529084136e+00
4.755000000000000000e+02 2.293622220062046413e+00
4.765000000000000000e+02 2.280948041942023163e+00
4.775000000000000000e+02 2.279430461518751283e+00
4.785000000000000000e+02 2.303898677969209885e+00
4.795000000000000000e+02 2.270642410657086607e+00
4.805000000000000000e+02 2.279652976624562566e+00
4.815000000000000000e+02 2.272869615226580375e+00
4.825000000000000000e+02 2.300369676500892524e+00
4.835000000000000000e+02 2.279624521086820454e+00
4.845000000000000000e+02 2.283117363414871370e+00
4.855000000000000000e+02 2.291678303969615360e+00
4.865000000000000000e+02 2.296656085812053494e+00
4.875000000000000000e+02 2.283128351132465372e+00
4.885000000000000000e+02 2.312830899098619053e+00
4.895000000000000000e+02 2.283126196794104334e+00
4.905000000000000000e+02 2.311730423321082917e+00
4.915000000000000000e+02 2.299512088733781212e+00
4.925000000000000000e+02 2.311732612752519067e+00
4.935000000000000000e+02 2.303422119478248042e+00
4.945000000000000000e+02 2.290982719140868262e+00
4.955000000000000000e+02 2.321587865954810592e+00
4.965000000000000000e+02 2.318050409196830142e+00
4.975000000000000000e+02 2.309796626945543885e+00
4.985000000000000000e+02 2.322232680058941678e+00
4.995000000000000000e+02 2.326386939769474083e+00
5.005000000000000000e+02 2.317001729937382404e+00
5.015000000000000000e+02 2.332249097279455619e+00
5.025000000000000000e+02 2.329428211670096172e+00
5.035000000000000000e+02 2.343857255729444145e+00
5.045000000000000000e+02 2.327698953922264558e+00
5.055000000000000000e+02 2.331218655347461866e+00
5.065000000000000000e+02 2.350410517486264173e+00
5.075000000000000000e+02 2.346914972570080415e+00
5.085000000000000000e+02 2.312165959781026903e+00
5.095000000000000000e+02 2.342546162621976791e+00
5.105000000000000000e+02 2.354800177647622839e+00
5.115000000000000000e+02 2.360270140668765393e+00
5.125000000000000000e+02 2.369414396179015725e+00
5.135000000000000000e+02 2.351061321735993026e+00
5.145000000000000000e+02 2.353030043749439582e+00
5.155000000000000000e+02 2.354979487506573044e+00
5.165000000000000000e+02 2.365929402093904788e+00
5.175000000000000000e+02 2.364414141113930778e+00
5.185000000000000000e+02 2.365486383991179054e+00
5.195000000000000000e+02 2.362166444075357141e+00
5.205000000000000000e+02 2.379693655619979253e+00
5.215000000000000000e+02 2.396275150225070316e+00
5.225000000000000000e+02 2.368759358409852300e+00
5.235000000000000000e+02 2.365710936512518625e+00
5.245000000000000000e+02 2.385810322593703958e+00
5.255000000000000000e+02 2.399127753046463862e+00
5.265000000000000000e+02 2.386030329390460558e+00
5.275000000000000000e+02 2.380985992198643153e+00
5.285000000000000000e+02 2.384706742643151411e+00
5.295000000000000000e+02 2.383206224628604986e+00
5.305000000000000000e+02 2.339294517759369363e+00
5.315000000000000000e+02 2.366354931794029337e+00
5.325000000000000000e+02 2.373123844295452756e+00
5.335000000000000000e+02 2.350423727188222678e+00
5.345000000000000000e+02 2.347175565915286644e+00
5.355000000000000000e+02 2.367683550560211181e+00
5.365000000000000000e+02 2.344298122361228920e+00
5.375000000000000000e+02 2.332281864922353343e+00
5.385000000000000000e+02 2.382555770621282765e+00
5.395000000000000000e+02 2.344497963144468677e+00
5.405000000000000000e+02 2.334049811825742893e+00
5.415000000000000000e+02 2.318720819587658521e+00
5.425000000000000000e+02 2.331203445851846467e+00
5.435000000000000000e+02 2.290350640495843582e+00
5.445000000000000000e+02 2.304109363907977492e+00
5.455000000000000000e+02 2.303009752944392918e+00
5.465000000000000000e+02 2.298431698618302210e+00
5.475000000000000000e+02 2.251446157626229461e+00
5.485000000000000000e+02 2.232052545393229170e+00
5.495000000000000000e+02 2.233129905938962434e+00
5.505000000000000000e+02 2.216749396590443677e+00
5.515000000000000000e+02 2.190513590452896509e+00
5.525000000000000000e+02 2.202326354663366459e+00
5.535000000000000000e+02 2.180667943085373039e+00
5.545000000000000000e+02 2.186814520130973882e+00
5.555000000000000000e+02 2.128689607155523689e+00
5.565000000000000000e+02 2.130025073456042861e+00
5.575000000000000000e+02 2.081284572815720324e+00
5.585000000000000000e+02 2.088933531100983121e+00
5.595000000000000000e+02 2.052281810099204407e+00
5.605000000000000000e+02 2.058356151825552871e+00
5.615000000000000000e+02 2.013339507470059964e+00
5.625000000000000000e+02 1.990629029680524908e+00
5.635000000000000000e+02 2.000008451803389598e+00
5.645000000000000000e+02 1.963322502648870316e+00
5.655000000000000000e+02 1.943897814685986880e+00
5.665000000000000000e+02 1.901724098162212995e+00
5.675000000000000000e+02 1.873082291486784401e+00
5.685000000000000000e+02 1.868729705957339560e+00
5.695000000000000000e+02 1.821548110290354794e+00
5.705000000000000000e+02 1.808030490594926931e+00
5.715000000000000000e+02 1.771765855723736571e+00
5.725000000000000000e+02 1.742459865751444958e+00
5.735000000000000000e+02 1.703357331117712148e+00
5.745000000000000000e+02 1.694851078037258540e+00
5.755000000000000000e+02 1.635880879245766195e+00
5.765000000000000000e+02 1.606843563352818860e+00
5.775000000000000000e+02 1.601371462182071159e+00
5.785000000000000000e+02 1.564912210872248410e+00
5.795000000000000000e+02 1.554366980727813319e+00
5.805000000000000000e+02 1.513107557702434436e+00
5.815000000000000000e+02 1.442333584176830996e+00
5.825000000000000000e+02 1.432714105298474205e+00
5.835000000000000000e+02 1.418545460946030179e+00
5.845000000000000000e+02 1.385969568917425621e+00
5.855000000000000000e+02 1.333729571974100914e+00
5.865000000000000000e+02 1.304728409249007015e+00
5.875000000000000000e+02 1.295313861116279552e+00
5.885000000000000000e+02 1.241623221853456638e+00
5.895000000000000000e+02 1.213878511223251078e+00
5.905000000000000000e+02 1.184589166721786491e+00
5.915000000000000000e+02 1.131944989668103307e+00
5.925000000000000000e+02 1.116421488427193021e+00
5.935000000000000000e+02 1.064205791565862258e+00
5.945000000000000000e+02 1.048484589772884723e+00
5.955000000000000000e+02 1.017717766136580160e+00
5.965000000000000000e+02 9.771000599906312090e-01
5.975000000000000000e+02 9.545825146100211933e-01
5.985000000000000000e+02 9.298908736230672156e-01
5.995000000000000000e+02 9.071056381872689700e-01
6.005000000000000000e+02 8.468754310264607899e-01
6.015000000000000000e+02 8.280959243325486385e-01
6.025000000000000000e+02 8.267992848495370195e-01
6.035000000000000000e+02 7.754246304591337902e-01
6.045000000000000000e+02 7.547050662381799002e-01
6.055000000000000000e+02 7.428670582265012312e-01
6.065000000000000000e+02 6.953535125358845104e-01
6.075000000000000000e+02 6.662170849966810859e-01
6.085000000000000000e+02 6.579662267415586907e-01
6.095000000000000000e+02 6.325983369562718783e-01
6.105000000000000000e+02 6.144727825151365952e-01
6.115000000000000000e+02 5.889049021370424963e-01
6.125000000000000000e+02 5.578904575330876359e-01
6.135000000000000000e+02 5.371282261189658236e-01
6.145000000000000000e+02 5.231218111083696387e-01
6.155000000000000000e+02 4.875429808257414899e-01
6.165000000000000000e+02 4.615520414823142126e-01
6.175000000000000000e+02 4.735800964569927829e-01
6.185000000000000000e+02 4.484594561669220103e-01
6.195000000000000000e+02 4.285866366118855630e-01
6.205000000000000000e+02 4.137116764724078077e-01
6.215000000000000000e+02 4.029975601176007394e-01
6.225000000000000000e+02 3.857700382634879355e-01
6.235000000000000000e+02 3.556082043620660271e-01
6.245000000000000000e+02 3.536282530568488069e-01
6.255000000000000000e+02 3.329031504043132306e-01
6.265000000000000000e+02 3.209006237686539142e-01
6.275000000000000000e+02 2.992543676307384826e-01
6.285000000000000000e+02 2.968472120761420641e-01
6.295000000000000000e+02 2.852897999872308632e-01
6.305000000000000000e+02 2.785266863779294888e-01
6.315000000000000000e+02 2.608148427263297098e-01
6.325000000000000000e+02 2.474857962347558893e-01
6.335000000000000000e+02 2.514260989276131952e-01
6.345000000000000000e+02 2.346180867248987834e-01
6.355000000000000000e+02 2.330446467516546771e-01
6.365000000000000000e+02 2.230385089968207335e-01
6.375000000000000000e+02 2.055506269533056707e-01
6.385000000000000000e+02 2.011919052423591092e-01
6.395000000000000000e+02 1.887195045654344316e-01
6.405000000000000000e+02 1.898164725534935982e-01
6.415000000000000000e+02 1.683975002525522069e-01
6.425000000000000000e+02 1.706010181785538316e-01
6.435000000000000000e+02 1.531212147262978884e-01
6.445000000000000000e+02 1.575050674718680155e-01
6.455000000000000000e+02 1.489738979837678112e-01
6.465000000000000000e+02 1.476782763458557024e-01
6.475000000000000000e+02 1.304164050035157285e-01
6.485000000000000000e+02 1.247275748595106787e-01
6.495000000000000000e+02 1.181739326963631015e-01
6.505000000000000000e+02 1.188315964013550857e-01
6.515000000000000000e+02 1.223278760264183834e-01
6.525000000000000000e+02 1.207979286651409551e-01
6.535000000000000000e+02 9.699087928309767237e-02
6.545000000000000000e+02 1.002541651409502993e-01
6.555000000000000000e+02 1.004782133199127042e-01
6.565000000000000000e+02 9.217202832059655238e-02
6.575000000000000000e+02 9.436505604233139111e-02
6.585000000000000000e+02 8.911468526311704108e-02
6.595000000000000000e+02 8.278353954300059214e-02
6.605000000000000000e+02 7.885270301876469434e-02
6.615000000000000000e+02 7.231649990682383067e-02
6.625000000000000000e+02 8.431232135957231200e-02
6.635000000000000000e+02 6.967733906537852684e-02
6.645000000000000000e+02 6.881481513184431464e-02
6.655000000000000000e+02 6.051043829668482227e-02
6.665000000000000000e+02 6.444280838357797914e-02
6.675000000000000000e+02 6.510391166734724733e-02
6.685000000000000000e+02 5.918908202862063761e-02
6.695000000000000000e+02 6.225397680855317833e-02
6.705000000000000000e+02 5.700958298599517748e-02
6.715000000000000000e+02 6.116247747261829848e-02
6.725000000000000000e+02 5.744623383110628728e-02
6.735000000000000000e+02 5.548019604616298561e-02
6.745000000000000000e+02 5.241361041222215161e-02
6.755000000000000000e+02 5.111404690708826193e-02
6.765000000000000000e+02 5.133717988021763157e-02
6.775000000000000000e+02 5.635975815554165186e-02
6.785000000000000000e+02 4.084301780104444141e-02
6.795000000000000000e+02 4.783391145464523098e-02
6.805000000000000000e+02 5.111152282864283442e-02
6.815000000000000000e+02 4.761638825549587700e-02
6.825000000000000000e+02 4.412175051746015236e-02
6.835000000000000000e+02 4.040203025932801589e-02
6.845000000000000000e+02 3.844370569584548702e-02
6.855000000000000000e+02 4.173148933190607562e-02
6.865000000000000000e+02 4.107049013719527020e-02
6.875000000000000000e+02 4.193430674633782940e-02
6.885000000000000000e+02 3.495112251631175143e-02
6.895000000000000000e+02 4.019010022355479217e-02
6.905000000000000000e+02 3.495961078948461864e-02
6.915000000000000000e+02 3.910114005827518280e-02
6.925000000000000000e+02 3.932360899306948376e-02
6.935000000000000000e+02 3.101815693471161872e-02
6.945000000000000000e+02 3.320878126692768106e-02
6.955000000000000000e+02 2.752158914271898502e-02
6.965000000000000000e+02 3.538222642748783953e-02
6.975000000000000000e+02 3.472989225584314360e-02
6.985000000000000000e+02 3.014746847532927959e-02
6.995000000000000000e+02 2.774678159143994724e-02
7.005000000000000000e+02 3.167434143514885614e-02
7.015000000000000000e+02 2.905819136312452755e-02
7.025000000000000000e+02 2.753533880548307555e-02
7.035000000000000000e+02 3.102143355548207804e-02
7.045000000000000000e+02 2.752054452583887340e-02
7.055000000000000000e+02 2.730264199921006094e-02
7.065000000000000000e+02 2.207072510143875954e-02
7.075000000000000000e+02 2.621455627755227280e-02
7.085000000000000000e+02 1.922540821704261244e-02
7.095000000000000000e+02 2.686859992648784126e-02
7.105000000000000000e+02 2.402544530897595884e-02
7.115000000000000000e+02 2.752493214207609590e-02
7.125000000000000000e+02 2.228304217272693288e-02
7.135000000000000000e+02 2.315293621941926644e-02
7.145000000000000000e+02 2.883962974484406347e-02
7.155000000000000000e+02 2.315715671190726743e-02
7.165000000000000000e+02 2.293412104837014992e-02
7.175000000000000000e+02 2.468153259909312489e-02
7.185000000000000000e+02 2.359072028640930158e-02
7.195000000000000000e+02 2.293118516869716017e-02
7.205000000000000000e+02 2.249797246604349349e-02
7.215000000000000000e+02 2.468323740269322622e-02
7.225000000000000000e+02 2.205878824320258932e-02
7.235000000000000000e+02 2.030974184298850460e-02
7.245000000000000000e+02 1.769283630386303888e-02
7.255000000000000000e+02 1.572818236723058302e-02
7.265000000000000000e+02 2.227541836469275685e-02
7.275000000000000000e+02 2.228332409879645731e-02
7.285000000000000000e+02 2.053139134553549558e-02
7.295000000000000000e+02 1.965455575953650030e-02
7.305000000000000000e+02 1.922279076340026316e-02
7.315000000000000000e+02 2.141223779495762466e-02
7.325000000000000000e+02 2.009489112195454383e-02
7.335000000000000000e+02 1.856548503309736475e-02
7.345000000000000000e+02 1.899872578552058711e-02
7.355000000000000000e+02 1.856895698820199697e-02
7.365000000000000000e+02 1.769657619126351403e-02
7.375000000000000000e+02 1.813204503313758584e-02
7.385000000000000000e+02 1.441676138912983268e-02
7.395000000000000000e+02 1.550736491432615216e-02
7.405000000000000000e+02 1.748352086761369509e-02
7.415000000000000000e+02 1.768896924051120007e-02
7.425000000000000000e+02 2.031564298162420040e-02
7.435000000000000000e+02 1.835020742636067279e-02
7.445000000000000000e+02 1.485577803609703165e-02
7.455000000000000000e+02 1.944013199349308926e-02
7.465000000000000000e+02 1.747415239659644640e-02
7.475000000000000000e+02 1.681874134993733075e-02
7.485000000000000000e+02 1.660512689832150182e-02
7.495000000000000000e+02 1.244955701186887566e-02
7.505000000000000000e+02 2.009871263970708713e-02
7.515000000000000000e+02 1.813007921412031556e-02
7.525000000000000000e+02 1.834862408194575314e-02
7.535000000000000000e+02 1.660764974534644639e-02
7.545000000000000000e+02 2.097101857125894739e-02
7.555000000000000000e+02 1.660214736376691702e-02
7.565000000000000000e+02 1.332262228714571443e-02
7.575000000000000000e+02 1.966251393861090380e-02
7.585000000000000000e+02 1.659769356610576313e-02
7.595000000000000000e+02 1.790959412037181064e-02
7.605000000000000000e+02 1.769509095693895528e-02
7.615000000000000000e+02 1.660233807690891447e-02
7.625000000000000000e+02 1.725848955140714056e-02
7.635000000000000000e+02 1.223019657286750564e-02
7.645000000000000000e+02 1.681889486116448784e-02
7.655000000000000000e+02 1.681960827881102613e-02
7.665000000000000000e+02 1.463449112490158854e-02
7.675000000000000000e+02 1.419846618477728015e-02
7.685000000000000000e+02 1.485263929037369986e-02
7.695000000000000000e+02 1.791479542854231347e-02
7.705000000000000000e+02 1.463271878254162987e-02
7.715000000000000000e+02 1.660117648861808917e-02
7.725000000000000000e+02 1.201602124547967651e-02
7.735000000000000000e+02 1.703809735014229568e-02
7.745000000000000000e+02 1.856509720496938437e-02
7.755000000000000000e+02 1.813440446018356120e-02
7.765000000000000000e+02 1.616559319083285540e-02
7.775000000000000000e+02 1.310240065766220263e-02
7.785000000000000000e+02 1.550964707390413942e-02
7.795000000000000000e+02 1.288707481120503900e-02
7.805000000000000000e+02 1.616831489774138431e-02
7.815000000000000000e+02 1.485305901741674171e-02
7.825000000000000000e+02 1.507417451558458639e-02
7.835000000000000000e+02 1.288641387696517517e-02
7.845000000000000000e+02 1.288675334958845446e-02
7.855000000000000000e+02 1.856844302331174534e-02
7.865000000000000000e+02 1.245298543236594835e-02
7.875000000000000000e+02 1.026734868133843612e-02
7.885000000000000000e+02 1.332767506677227064e-02
7.895000000000000000e+02 1.354311610370680097e-02
7.905000000000000000e+02 1.223139045461376501e-02
7.915000000000000000e+02 1.572890191902932833e-02
7.925000000000000000e+02 1.463433674571647594e-02
7.935000000000000000e+02 1.179542493231766978e-02
7.945000000000000000e+02 1.201458702061648613e-02
7.955000000000000000e+02 1.135836512827580885e-02
7.965000000000000000e+02 9.829447971787861824e-03
7.975000000000000000e+02 1.616437335294426680e-02
7.985000000000000000e+02 1.288853914345879439e-02
7.995000000000000000e+02 1.114541505070135684e-02
8.005000000000000000e+02 1.201293200160428835e-02
8.015000000000000000e+02 1.420056994996643854e-02
8.025000000000000000e+02 1.026642498425807404e-02
8.035000000000000000e+02 1.048171322971046433e-02
8.045000000000000000e+02 9.607419736312272293e-03
8.055000000000000000e+02 1.376349527413338845e-02
8.065000000000000000e+02 1.070451508935468116e-02
8.075000000000000000e+02 1.201569113955544207e-02
8.085000000000000000e+02 1.245318989031644029e-02
8.095000000000000000e+02 1.310279871772294415e-02
8.105000000000000000e+02 1.026189317057047030e-02
8.115000000000000000e+02 1.157413117905952034e-02
8.125000000000000000e+02 1.223399761864539179e-02
8.135000000000000000e+02 9.393265931684473963e-03
8.145000000000000000e+02 1.026574458437411359e-02
8.155000000000000000e+02 1.005022291320057347e-02
8.165000000000000000e+02 8.958227941494555091e-03
8.175000000000000000e+02 1.310518249029131617e-02
8.185000000000000000e+02 1.091839824447833271e-02
8.195000000000000000e+02 7.863453976018000210e-03
8.205000000000000000e+02 9.175900571427229174e-03
8.215000000000000000e+02 1.026665700664518462e-02
8.225000000000000000e+02 9.395395461486532110e-03
8.235000000000000000e+02 9.613249588633103124e-03
8.245000000000000000e+02 8.520643943328215508e-03
8.255000000000000000e+02 1.026895878440803496e-02
8.265000000000000000e+02 8.733623028326142901e-03
8.275000000000000000e+02 9.391606653829103965e-03
8.285000000000000000e+02 5.896636472040095618e-03
8.295000000000000000e+02 7.639580749207942195e-03
8.305000000000000000e+02 8.739937021137548015e-03
8.315000000000000000e+02 5.894873353180013140e-03
8.325000000000000000e+02 8.518305649619020356e-03
8.335000000000000000e+02 6.770386392853385005e-03
8.345000000000000000e+02 9.396341525098435982e-03
8.355000000000000000e+02 7.207222971016873786e-03
8.365000000000000000e+02 8.518406144131324131e-03
8.375000000000000000e+02 1.114378551334256097e-02
8.385000000000000000e+02 7.646328876310696729e-03
8.395000000000000000e+02 9.389956786296617744e-03
8.405000000000000000e+02 6.554234414000933290e-03
8.415000000000000000e+02 7.207405210536743483e-03
8.425000000000000000e+02 9.173616968292377591e-03
8.435000000000000000e+02 7.424932517294621608e-03
8.445000000000000000e+02 5.244629134412775832e-03
8.455000000000000000e+02 5.899359143082887405e-03
8.465000000000000000e+02 7.209736245941496778e-03
8.475000000000000000e+02 7.209167781256435245e-03
8.485000000000000000e+02 6.333749910371058549e-03
8.495000000000000000e+02 5.897317314269461160e-03
8.505000000000000000e+02 8.737884641965091778e-03
8.515000000000000000e+02 5.462722772120202561e-03
8.525000000000000000e+02 8.303399330808173759e-03
8.535000000000000000e+02 5.025896414774763329e-03
8.545000000000000000e+02 4.369161101712304256e-03
8.555000000000000000e+02 7.207073794644269261e-03
8.565000000000000000e+02 4.806033994765197652e-03
8.575000000000000000e+02 6.989923953463136885e-03
8.585000000000000000e+02 8.083434220665203576e-03
8.595000000000000000e+02 6.773298387179195468e-03
8.605000000000000000e+02 3.276740007055825750e-03
8.615000000000000000e+02 6.772390591341191819e-03
8.625000000000000000e+02 7.646186953458962085e-03
8.635000000000000000e+02 5.896305181249574499e-03
8.645000000000000000e+02 8.081869464579621506e-03
8.655000000000000000e+02 6.551428864919431848e-03
8.665000000000000000e+02 5.675636284130492100e-03
8.675000000000000000e+02 5.243903831466879134e-03
8.685000000000000000e+02 6.769456739709695491e-03
8.695000000000000000e+02 3.714421606856053992e-03
8.705000000000000000e+02 7.426882668844785214e-03
8.715000000000000000e+02 4.366259423762131227e-03
8.725000000000000000e+02 6.771570734754828354e-03
8.735000000000000000e+02 5.457436925909359138e-03
8.745000000000000000e+02 4.588168647764425540e-03
8.755000000000000000e+02 4.369065588762387903e-03
8.765000000000000000e+02 3.275594022581644182e-03
8.775000000000000000e+02 5.020613624470105125e-03
8.785000000000000000e+02 5.896399123773417815e-03
8.795000000000000000e+02 5.461003996541223537e-03
8.805000000000000000e+02 4.369564370142623409e-03
8.815000000000000000e+02 6.112784759969327499e-03
8.825000000000000000e+02 5.679757120991561943e-03
8.835000000000000000e+02 5.243191940296994258e-03
8.845000000000000000e+02 3.495556025855901545e-03
8.855000000000000000e+02 4.152055873993911080e-03
8.865000000000000000e+02 4.584211171576196321e-03
8.875000000000000000e+02 5.897402360475588121e-03
8.885000000000000000e+02 4.150884276755539143e-03
8.895000000000000000e+02 2.840968099848247864e-03
8.905000000000000000e+02 6.552050139186718809e-03
8.915000000000000000e+02 3.714995713224859396e-03
8.925000000000000000e+02 4.590652867810563614e-03
8.935000000000000000e+02 5.023751922092111778e-03
8.945000000000000000e+02 5.899982884832401589e-03
8.955000000000000000e+02 3.713040268521547796e-03
8.965000000000000000e+02 3.494028204615572467e-03
8.975000000000000000e+02 3.934101291027837857e-03
8.985000000000000000e+02 3.930900874538234557e-03
8.995000000000000000e+02 3.709854991327602314e-03
9.005000000000000000e+02 4.589648986249103210e-03
9.015000000000000000e+02 3.712633855180042138e-03
9.025000000000000000e+02 3.057725598074889813e-03
9.035000000000000000e+02 2.839742936371341276e-03
9.045000000000000000e+02 3.928666936281862733e-03
9.055000000000000000e+02 2.838959035356860942e-03
9.065000000000000000e+02 3.712754791237070622e-03
9.075000000000000000e+02 3.056203518833323918e-03
9.085000000000000000e+02 3.275645121478871005e-03
9.095000000000000000e+02 2.839433230021791692e-03
9.105000000000000000e+02 2.620903925387269365e-03
9.115000000000000000e+02 4.367212558141807602e-03
9.125000000000000000e+02 2.403423442030177670e-03
9.135000000000000000e+02 3.059257864965725035e-03
9.145000000000000000e+02 3.496033472434346371e-03
9.155000000000000000e+02 3.275546286773454649e-03
9.165000000000000000e+02 4.804289978973690090e-03
9.175000000000000000e+02 3.712366189532723213e-03
9.185000000000000000e+02 3.935104510892616439e-03
9.195000000000000000e+02 2.184266117848739693e-03
9.205000000000000000e+02 3.934724302244439233e-03
9.215000000000000000e+02 3.061452249013112744e-03
9.225000000000000000e+02 3.494316903221988003e-03
9.235000000000000000e+02 1.966308014044769199e-03
9.245000000000000000e+02 3.279771675671360343e-03
9.255000000000000000e+02 3.934264867579169780e-03
9.265000000000000000e+02 3.713564118515586595e-03
9.275000000000000000e+02 3.494887982069301222e-03
9.285000000000000000e+02 6.556911502418404742e-04
9.295000000000000000e+02 2.184459481430824600e-03
9.305000000000000000e+02 2.622190125758797844e-03
9.315000000000000000e+02 4.148863138540558396e-03
9.325000000000000000e+02 2.838815948279891851e-03
9.335000000000000000e+02 2.838337159757256707e-03
9.345000000000000000e+02 3.057683247650440795e-03
9.355000000000000000e+02 2.840960672899454920e-03
9.365000000000000000e+02 1.092041356010894785e-03
9.375000000000000000e+02 1.748539620047468574e-03
9.385000000000000000e+02 2.838673811630428988e-03
9.395000000000000000e+02 1.746965722443706050e-03
9.405000000000000000e+02 3.056300149644595836e-03
9.415000000000000000e+02 1.746300407075366797e-03
9.425000000000000000e+02 2.838460431987941627e-03
9.435000000000000000e+02 2.403733103731322054e-03
9.445000000000000000e+02 2.840481570793478190e-03
9.455000000000000000e+02 3.057585210321029506e-03
9.465000000000000000e+02 1.528339408075010284e-03
9.475000000000000000e+02 1.966641878114811209e-03
9.485000000000000000e+02 1.965307546192471798e-03
9.495000000000000000e+02 3.057945753233091198e-03
9.505000000000000000e+02 2.400798431628489889e-03
9.515000000000000000e+02 3.277934742346026806e-03
9.525000000000000000e+02 2.184697244562220069e-03
9.535000000000000000e+02 1.527529995370473237e-03
9.545000000000000000e+02 2.621520578641216119e-03
9.555000000000000000e+02 1.746487828093084681e-03
9.565000000000000000e+02 3.057108373728470267e-03
9.575000000000000000e+02 1.748733377049315526e-03
9.585000000000000000e+02 2.839624173175641156e-03
9.595000000000000000e+02 1.310811143514200791e-03
9.605000000000000000e+02 3.055483425618840850e-03
9.615000000000000000e+02 8.740307169738517406e-04
9.625000000000000000e+02 8.743650613953423637e-04
9.635000000000000000e+02 2.184173477919726988e-03
9.645000000000000000e+02 1.967168085791355832e-03
9.655000000000000000e+02 2.839153016385392685e-03
9.665000000000000000e+02 2.183173208266464896e-03
9.675000000000000000e+02 1.092227924546112930e-03
9.685000000000000000e+02 1.746465583267944790e-03
9.695000000000000000e+02 2.840339332892981294e-03
9.705000000000000000e+02 2.402322733994721043e-03
9.715000000000000000e+02 8.736512497175517866e-04
9.725000000000000000e+02 2.184459392075292078e-03
9.735000000000000000e+02 1.092275774285518704e-03
9.745000000000000000e+02 2.184363690519162179e-03
9.755000000000000000e+02 1.528624778606166865e-03
9.765000000000000000e+02 6.549746299585963629e-04
9.775000000000000000e+02 2.619306382876400354e-03
9.785000000000000000e+02 1.746821922524119559e-03
9.795000000000000000e+02 1.530153481500532613e-03
9.805000000000000000e+02 2.403754463380009844e-03
9.815000000000000000e+02 1.310045374281189074e-03
9.825000000000000000e+02 4.368723300258401396e-04
9.835000000000000000e+02 1.310237708033840879e-03
9.845000000000000000e+02 1.309712113121097761e-03
9.855000000000000000e+02 1.528673810182893788e-03
9.865000000000000000e+02 1.529150245727753854e-03
9.875000000000000000e+02 1.527767189637005939e-03
9.885000000000000000e+02 1.746259274111517127e-03
9.895000000000000000e+02 1.311189375140573484e-03
9.905000000000000000e+02 1.529888158898633698e-03
9.915000000000000000e+02 1.748634380978845906e-03
9.925000000000000000e+02 1.092562560483947712e-03
9.935000000000000000e+02 1.965595256292539811e-03
9.945000000000000000e+02 4.371118727437460971e-04
9.955000000000000000e+02 2.184791278716886106e-03
9.965000000000000000e+02 8.729338806403893862e-04
9.975000000000000000e+02 2.403615811624591325e-03
9.985000000000000000e+02 1.528958978164969128e-03
9.995000000000000000e+02 8.740785247991763674e-04
