# Supplementary material for: Experimental identification of topological defects in 2D colloidal glass
Source: Nat Commun. 2025 Jan 2;16:55. doi: 10.1038/s41467-024-54857-z (PMC11697214; doi:10.1038/s41467-024-54857-z)
Supplement: Supplementary file 3 — Source data [file 41467_2024_54857_MOESM3_ESM.zip › Source_Data/fig2/fig2c.txt]

-999.5 6.071317161449189e-07
-998.5 5.842108865145579e-07
-997.5 6.230694209268819e-07
-996.5 1.7886884272147489e-06
-995.5 6.125646666716327e-07
-994.5 0
-993.5 6.034369621091548e-07
-992.5 0
-991.5 1.4312006213779618e-06
-990.5 0
-989.5 6.273782969026127e-07
-988.5 8.713451165888836e-07
-987.5 0
-986.5 2.1725144631086002e-06
-985.5 0
-984.5 5.985113946497846e-07
-983.5 1.4771032528967688e-06
-982.5 0
-981.5 0
-980.5 6.226882796132545e-07
-979.5 1.5819583237107462e-06
-978.5 2.481297054914334e-06
-977.5 0
-976.5 0
-975.5 8.704485617426744e-07
-974.5 1.4086347247055879e-06
-973.5 9.51491939387528e-07
-972.5 6.236984302536978e-07
-971.5 6.479578833737502e-07
-970.5 1.4831499654676853e-06
-969.5 5.891432273675408e-07
-968.5 7.737946062502708e-07
-967.5 1.453873090426807e-06
-966.5 0
-965.5 1.219199248687127e-06
-964.5 6.210708348697925e-07
-963.5 0
-962.5 0
-961.5 0
-960.5 0
-959.5 1.2240086596127396e-06
-958.5 5.969547029828137e-07
-957.5 8.725902521941203e-07
-956.5 6.338682429885589e-07
-955.5 0
-954.5 6.143473782004193e-07
-953.5 0
-952.5 1.4797098100855497e-06
-951.5 0
-950.5 1.832869850355963e-06
-949.5 1.2095011126468164e-06
-948.5 1.2279888437273603e-06
-947.5 0
-946.5 0
-945.5 0
-944.5 2.0979071452525207e-06
-943.5 2.686503205021867e-06
-942.5 0
-941.5 9.623305596609795e-07
-940.5 1.220062067331147e-06
-939.5 0
-938.5 3.890966579498775e-06
-937.5 5.881236443396048e-07
-936.5 0
-935.5 8.66627472288337e-07
-934.5 0
-933.5 2.400245070758189e-06
-932.5 1.4928527874837611e-06
-931.5 8.689195539780782e-07
-930.5 1.6074015466405085e-06
-929.5 8.639987349775572e-07
-928.5 6.133437484316286e-07
-927.5 6.404948043749001e-07
-926.5 8.58730068410956e-07
-925.5 0
-924.5 1.4721279183022985e-06
-923.5 6.335993932902266e-07
-922.5 5.923004905849538e-07
-921.5 1.787254540653955e-06
-920.5 1.4239453426849383e-06
-919.5 6.429107371239586e-07
-918.5 1.4830069420967824e-06
-917.5 6.053107204867458e-07
-916.5 1.6966472307532243e-06
-915.5 8.059177326184669e-07
-914.5 8.813207802868881e-07
-913.5 0
-912.5 0
-911.5 3.719638809895427e-06
-910.5 8.732910454126548e-07
-909.5 6.304857385807281e-07
-908.5 1.5362287483731552e-06
-907.5 1.9964987397942467e-06
-906.5 0
-905.5 6.008143493655403e-07
-904.5 2.1053938045140408e-06
-903.5 0
-902.5 0
-901.5 1.8406837508846627e-06
-900.5 6.223079902230347e-07
-899.5 2.0962452959194323e-06
-898.5 1.1907369435084819e-06
-897.5 7.278530331975307e-07
-896.5 1.4950703598058784e-06
-895.5 6.158730998093056e-07
-894.5 1.5327120607429475e-06
-893.5 0
-892.5 1.335398154211123e-06
-891.5 0
-890.5 1.1783294004533157e-06
-889.5 1.232920584813179e-06
-888.5 1.4580790332721885e-06
-887.5 0
-886.5 1.256691715464196e-06
-885.5 0
-884.5 2.342666800548992e-06
-883.5 1.8448945230065127e-06
-882.5 0
-881.5 8.817532971247979e-07
-880.5 1.1429865790729651e-06
-879.5 2.3533574572085593e-06
-878.5 5.940842926129283e-07
-877.5 1.8401357847519128e-06
-876.5 0
-875.5 0
-874.5 0
-873.5 1.472068239210558e-06
-872.5 1.4286490751150766e-06
-871.5 1.2258981257954934e-06
-870.5 1.5261451865576345e-06
-869.5 0
-868.5 1.9322801750124775e-06
-867.5 0
-866.5 4.116255903964086e-06
-865.5 4.947233426449574e-06
-864.5 6.7174701416392e-07
-863.5 4.361092535193246e-06
-862.5 8.377090191363898e-07
-861.5 1.5337493110655788e-06
-860.5 0
-859.5 1.1981153225998197e-06
-858.5 1.5140546813534576e-06
-857.5 0
-856.5 0
-855.5 2.512535577926218e-06
-854.5 5.971107370740923e-07
-853.5 3.115479974769948e-06
-852.5 0
-851.5 6.141281358233544e-07
-850.5 1.488191308449001e-06
-849.5 0
-848.5 6.141772671985194e-07
-847.5 5.989269495142419e-07
-846.5 1.2272194521743083e-06
-845.5 6.314806781734631e-07
-844.5 6.188873812582038e-07
-843.5 2.3375381696153096e-06
-842.5 1.5385957221052001e-06
-841.5 6.367066622087314e-07
-840.5 9.100164136218261e-07
-839.5 0
-838.5 1.55963177656448e-06
-837.5 5.676335645793774e-07
-836.5 9.532479124033081e-07
-835.5 2.263513544286736e-06
-834.5 1.2256511150042296e-06
-833.5 2.5947411552637256e-06
-832.5 1.495048970413556e-06
-831.5 6.385575612319794e-07
-830.5 2.093946163014805e-06
-829.5 0
-828.5 5.968562025784875e-07
-827.5 6.27110820466674e-07
-826.5 7.725210523757768e-07
-825.5 2.9108049711319835e-06
-824.5 5.735920910570913e-07
-823.5 1.2429927278867965e-06
-822.5 2.780299479623947e-06
-821.5 0
-820.5 1.7764339900479477e-06
-819.5 1.281201591914627e-06
-818.5 6.823481199825281e-07
-817.5 2.484908990703196e-06
-816.5 1.2927045088632007e-06
-815.5 1.3052173464154246e-06
-814.5 2.8551051894114417e-06
-813.5 1.170365141930772e-06
-812.5 0
-811.5 1.1159903798427249e-06
-810.5 5.889665931913067e-07
-809.5 0
-808.5 0
-807.5 0
-806.5 1.4340421308325753e-06
-805.5 2.4344331773819707e-06
-804.5 6.08589356794784e-07
-803.5 2.0334588951800463e-06
-802.5 1.7846140016958254e-06
-801.5 6.14368381455563e-07
-800.5 0
-799.5 0
-798.5 0
-797.5 9.349468596476297e-07
-796.5 1.2933517421143755e-06
-795.5 1.3185346412548857e-06
-794.5 2.563583306058566e-06
-793.5 3.2185302193582676e-06
-792.5 2.5210676976221215e-06
-791.5 2.499886559457074e-06
-790.5 1.259428718561198e-06
-789.5 8.783204341102677e-07
-788.5 9.632808767113315e-07
-787.5 5.666038651926656e-07
-786.5 1.8921658177629154e-06
-785.5 6.01878132033695e-07
-784.5 6.835288090684084e-07
-783.5 1.5774463514871242e-06
-782.5 1.1252979471802765e-06
-781.5 1.150078604948764e-06
-780.5 5.41985373877387e-07
-779.5 2.2564738053432407e-06
-778.5 6.001607539437307e-07
-777.5 1.3728243139272984e-06
-776.5 1.2473927649664334e-06
-775.5 0
-774.5 2.6464726972941135e-06
-773.5 1.6683332575196363e-06
-772.5 1.7693567905400438e-06
-771.5 1.3402512919681503e-06
-770.5 6.602728015332484e-07
-769.5 1.2303485185989776e-06
-768.5 1.4713048077832973e-06
-767.5 6.392043844864135e-07
-766.5 2.127789053615338e-06
-765.5 6.711073673934715e-07
-764.5 0
-763.5 1.614229150311332e-06
-762.5 2.650523638345445e-06
-761.5 0
-760.5 0
-759.5 1.5670965892108346e-06
-758.5 2.3784852844946827e-06
-757.5 9.326246298676668e-07
-756.5 1.3676266892316694e-06
-755.5 2.5783799235817103e-06
-754.5 9.145619476451778e-07
-753.5 1.7914197109780044e-06
-752.5 8.018338657545073e-07
-751.5 1.4674530203801187e-06
-750.5 3.886939707312374e-06
-749.5 5.414277131119741e-07
-748.5 6.952504441095387e-07
-747.5 0
-746.5 8.908745172545114e-07
-745.5 1.457119551312411e-06
-744.5 1.2161914555144104e-06
-743.5 6.566358936395994e-07
-742.5 1.8152674125667196e-06
-741.5 1.3160886424064423e-06
-740.5 1.678860220655538e-06
-739.5 1.2777611920790768e-06
-738.5 1.978011060290796e-06
-737.5 6.082760425301605e-07
-736.5 1.9084491418003124e-06
-735.5 6.371984676863952e-07
-734.5 3.3519005971294766e-06
-733.5 0
-732.5 8.744827099873095e-07
-731.5 1.5081585109975023e-06
-730.5 1.825929971962515e-06
-729.5 6.918886774206104e-07
-728.5 2.4232106964563367e-06
-727.5 7.247704578822859e-07
-726.5 2.3846435303595313e-06
-725.5 1.2132618788492861e-06
-724.5 1.3005657905851391e-06
-723.5 1.1851001975435572e-06
-722.5 1.2614685204685637e-06
-721.5 1.9160248280252532e-06
-720.5 3.002405020067729e-06
-719.5 0
-718.5 1.4238639605466723e-06
-717.5 2.9630343358024455e-06
-716.5 1.3659954803856997e-06
-715.5 1.8400290200954909e-06
-714.5 8.880591573455397e-07
-713.5 1.954176093651714e-06
-712.5 5.970853974538686e-07
-711.5 2.7326972284394515e-06
-710.5 3.4042540191758944e-06
-709.5 2.5162423057113363e-06
-708.5 1.2787904232965871e-06
-707.5 1.9344695952071667e-06
-706.5 0
-705.5 6.105713213006849e-07
-704.5 1.7237871598897527e-06
-703.5 6.026527314637052e-07
-702.5 2.093542466959298e-06
-701.5 1.3108710332089817e-06
-700.5 1.8676817241090526e-06
-699.5 0
-698.5 1.2298533237503143e-06
-697.5 0
-696.5 6.221092087454673e-07
-695.5 5.424836610876541e-07
-694.5 6.740791369438484e-07
-693.5 0
-692.5 5.403699796506382e-07
-691.5 3.1313478622165115e-06
-690.5 3.2676170514051265e-06
-689.5 2.094820441135642e-06
-688.5 1.4844422994068078e-06
-687.5 5.681249397964696e-07
-686.5 5.459556107186022e-07
-685.5 7.849635659887976e-07
-684.5 2.162212378101778e-06
-683.5 1.2148479929803466e-06
-682.5 1.2175409481405794e-06
-681.5 9.060258821009483e-07
-680.5 1.163078458210256e-06
-679.5 2.771139224880046e-06
-678.5 2.4727926691536863e-06
-677.5 1.7492658637795868e-06
-676.5 2.188435807419369e-06
-675.5 1.1013265761469793e-06
-674.5 6.242195139962041e-07
-673.5 0
-672.5 6.052651376982851e-07
-671.5 2.4443236368048857e-06
-670.5 1.8738317617040585e-06
-669.5 1.2198278943388383e-06
-668.5 2.1693629950630896e-06
-667.5 5.347145779891536e-07
-666.5 3.0353825739159996e-06
-665.5 1.2481195710355285e-06
-664.5 2.3543724178181738e-06
-663.5 3.0916186810267456e-06
-662.5 1.058705934061969e-06
-661.5 7.702883633309703e-07
-660.5 2.189491362899065e-06
-659.5 1.288034288979246e-06
-658.5 2.3426429821987907e-06
-657.5 3.3844643241777394e-06
-656.5 1.2883462236212714e-06
-655.5 6.073712362094422e-07
-654.5 1.6089187154207746e-06
-653.5 3.818865314317587e-06
-652.5 1.996977881821273e-06
-651.5 6.684019513948767e-07
-650.5 1.3309225242213378e-06
-649.5 0
-648.5 2.338471159258507e-06
-647.5 1.5358000774681487e-06
-646.5 2.558885551298226e-06
-645.5 2.0447369457473395e-06
-644.5 6.56972334729189e-07
-643.5 6.616373477860867e-07
-642.5 1.2211369031027925e-06
-641.5 0
-640.5 0
-639.5 1.6024698695581875e-06
-638.5 5.327702759991885e-07
-637.5 0
-636.5 2.4364070286899547e-06
-635.5 6.847658661118734e-07
-634.5 1.1259098698447491e-06
-633.5 2.342322161680654e-06
-632.5 1.0638582933471138e-06
-631.5 6.894690600413648e-07
-630.5 1.672384316455902e-06
-629.5 2.027638255448965e-06
-628.5 2.202612826799168e-06
-627.5 9.283020575696011e-07
-626.5 1.3863941969606358e-06
-625.5 2.6743606675819666e-06
-624.5 2.625635125467646e-06
-623.5 0
-622.5 1.4057893999844642e-06
-621.5 1.1815319967652867e-06
-620.5 3.1075328122909566e-06
-619.5 2.1634653615572707e-06
-618.5 1.5490437029855525e-06
-617.5 5.283624274332902e-07
-616.5 2.1326687776029202e-06
-615.5 6.967727641365762e-07
-614.5 0
-613.5 3.5027965348372028e-06
-612.5 8.711601575029705e-07
-611.5 3.131136371408793e-06
-610.5 2.2163183372152054e-06
-609.5 6.114893808920334e-07
-608.5 7.629726821350258e-07
-607.5 1.9163687576429523e-06
-606.5 5.379622741372575e-07
-605.5 2.2496239599735087e-06
-604.5 5.446692729838814e-07
-603.5 1.3371356476782844e-06
-602.5 1.5936716235195492e-06
-601.5 7.013847020439451e-07
-600.5 2.0453047720747965e-06
-599.5 0
-598.5 2.8137137939161964e-06
-597.5 6.051982269028177e-07
-596.5 9.254400029094631e-07
-595.5 6.335913117342023e-07
-594.5 0
-593.5 1.183196788327148e-06
-592.5 0
-591.5 2.9649176521300592e-06
-590.5 1.1994712261451966e-06
-589.5 1.199425958309881e-06
-588.5 2.5079028081058704e-06
-587.5 2.6065972568928375e-06
-586.5 2.577844951915097e-06
-585.5 6.549978460201286e-07
-584.5 1.4368637373761966e-06
-583.5 7.580782364641303e-07
-582.5 1.8515619730311081e-06
-581.5 1.4425339987341207e-06
-580.5 0
-579.5 1.4897831102707285e-06
-578.5 2.069232615306532e-06
-577.5 1.1401250154305277e-06
-576.5 1.2687890956130009e-06
-575.5 8.58814053357635e-07
-574.5 2.955237567657226e-06
-573.5 2.1762585920874248e-06
-572.5 1.1734536257333866e-06
-571.5 1.4733017807521462e-06
-570.5 7.843905170254119e-07
-569.5 1.9651305719321514e-06
-568.5 3.1389427872907996e-06
-567.5 3.0737969266871154e-06
-566.5 1.9710058069386107e-06
-565.5 2.309949718569599e-06
-564.5 6.747459219924438e-07
-563.5 9.489447450624197e-07
-562.5 9.173719580285384e-07
-561.5 2.5457656825446516e-06
-560.5 1.4174949895224615e-06
-559.5 2.696851228929727e-06
-558.5 6.216191266565883e-07
-557.5 1.307966949356223e-06
-556.5 2.4549879345035453e-06
-555.5 3.279777658309204e-06
-554.5 1.346712562606298e-06
-553.5 2.5646054403206814e-06
-552.5 2.2532203828591048e-06
-551.5 1.4229446455574477e-06
-550.5 3.3512297321966985e-06
-549.5 2.042908556853598e-06
-548.5 2.6130742374568485e-06
-547.5 4.4954840015702356e-06
-546.5 2.525785150820055e-06
-545.5 1.5354468678064897e-06
-544.5 2.3436792398489285e-06
-543.5 0
-542.5 1.7138914339185858e-06
-541.5 2.370772940050522e-06
-540.5 6.413561665632462e-07
-539.5 1.7340391239603196e-06
-538.5 6.279265095979488e-07
-537.5 0
-536.5 1.1883885119853567e-06
-535.5 8.919926798603966e-07
-534.5 2.483658574758099e-06
-533.5 5.967874440173319e-07
-532.5 2.1321428190214523e-06
-531.5 0
-530.5 9.872519427282732e-07
-529.5 1.6265361546292894e-06
-528.5 0
-527.5 1.5033695137533902e-06
-526.5 2.2506822252306747e-06
-525.5 6.522210444542684e-07
-524.5 1.7496901677469591e-06
-523.5 1.5832569833138188e-06
-522.5 0
-521.5 1.660390002414999e-06
-520.5 0
-519.5 0
-518.5 2.8371176926669395e-06
-517.5 8.498669765878855e-07
-516.5 4.286228294727704e-06
-515.5 2.3683286016864246e-06
-514.5 1.366660953078078e-06
-513.5 3.163524708615747e-06
-512.5 9.034594148410927e-07
-511.5 0
-510.5 0
-509.5 2.301869231242512e-06
-508.5 1.3733310500171357e-06
-507.5 0
-506.5 6.286627078525455e-07
-505.5 0
-504.5 1.47881300159272e-06
-503.5 7.38865953565532e-07
-502.5 1.7187768028702881e-06
-501.5 1.3397034412518707e-06
-500.5 0
-499.5 1.9231416839511726e-06
-498.5 7.589688050664609e-07
-497.5 1.5146680984537534e-06
-496.5 3.1422767407603792e-06
-495.5 0
-494.5 1.4985363768266558e-06
-493.5 2.635856542938081e-06
-492.5 0
-491.5 1.2247531556216448e-06
-490.5 0
-489.5 1.4725773989191034e-06
-488.5 0
-487.5 1.3218591616556643e-06
-486.5 5.918671941931286e-07
-485.5 2.4212933335146185e-06
-484.5 0
-483.5 7.121860035777651e-07
-482.5 3.0034477266793937e-06
-481.5 3.5817512426991843e-06
-480.5 6.053366442414963e-07
-479.5 2.8890657768553376e-06
-478.5 8.084770163073444e-07
-477.5 1.0214986263590346e-06
-476.5 2.927014511860757e-06
-475.5 8.610423489951195e-07
-474.5 2.3786558902137408e-06
-473.5 2.025053774102482e-06
-472.5 3.7178603929738714e-06
-471.5 2.710432658514964e-06
-470.5 6.704254471855196e-07
-469.5 1.5636777938711551e-06
-468.5 9.000347179993983e-07
-467.5 8.365193864189291e-07
-466.5 1.2318678799828012e-06
-465.5 8.626700249206164e-07
-464.5 1.9466338453200145e-06
-463.5 1.6888440818819031e-06
-462.5 2.408834397566616e-06
-461.5 5.0607071282671865e-06
-460.5 3.1858795536398763e-06
-459.5 1.6728628824935825e-06
-458.5 4.821118790132796e-06
-457.5 2.237586421659418e-06
-456.5 2.4104860065182456e-06
-455.5 6.503727916050774e-07
-454.5 1.7286116388044752e-06
-453.5 3.017749985500671e-06
-452.5 9.366950813853968e-07
-451.5 0
-450.5 1.5553212443388718e-06
-449.5 2.0497247193461544e-06
-448.5 2.2130692954941113e-06
-447.5 9.303899239072027e-07
-446.5 8.982111964875165e-07
-445.5 0
-444.5 0
-443.5 5.217716168915251e-06
-442.5 1.8746086557956043e-06
-441.5 7.859457582250046e-07
-440.5 6.642701814505056e-07
-439.5 1.57218082931657e-06
-438.5 1.7040648779553997e-06
-437.5 6.259468595408515e-07
-436.5 4.277687225169857e-06
-435.5 4.613647933675369e-06
-434.5 2.64997064037262e-06
-433.5 2.290381632483335e-06
-432.5 3.961567113384368e-06
-431.5 9.043953980349259e-07
-430.5 1.8402466601793654e-06
-429.5 7.632562215320458e-07
-428.5 0
-427.5 8.38100894747354e-07
-426.5 7.54850407932473e-07
-425.5 3.738956831288616e-06
-424.5 7.091375138932536e-07
-423.5 5.934124350013863e-06
-422.5 2.7342574100982216e-06
-421.5 0
-420.5 4.555465599239211e-06
-419.5 1.6520849568648834e-06
-418.5 2.454966601753537e-06
-417.5 2.3035840029005485e-06
-416.5 9.070817660181655e-07
-415.5 7.152197121662396e-07
-414.5 3.980269980553924e-06
-413.5 3.6303485588123583e-06
-412.5 2.385230754805334e-06
-411.5 3.5577447733493235e-06
-410.5 2.237257237477257e-06
-409.5 1.729803158713765e-06
-408.5 6.707229925191757e-07
-407.5 1.6401804426280616e-06
-406.5 4.109251564651849e-06
-405.5 3.6516044844482995e-06
-404.5 2.5544255761043986e-06
-403.5 4.403357720928332e-06
-402.5 1.701313090183084e-06
-401.5 3.694697510351172e-06
-400.5 2.504882804361837e-06
-399.5 5.791060713849404e-06
-398.5 3.892641985899305e-06
-397.5 1.8790670675893782e-06
-396.5 3.1015708832760853e-06
-395.5 5.960924727967681e-06
-394.5 1.768409225116205e-06
-393.5 4.944277538572038e-06
-392.5 2.0849264789998507e-06
-391.5 3.467397222283179e-06
-390.5 2.5583184344908178e-06
-389.5 2.371421528670675e-06
-388.5 3.1489466422440616e-06
-387.5 5.458784790827649e-06
-386.5 2.190671499995826e-06
-385.5 4.005318694900397e-06
-384.5 2.9323738796658944e-06
-383.5 4.812381830930627e-06
-382.5 3.5271715302599258e-06
-381.5 5.30403226804035e-06
-380.5 3.1922284660838197e-06
-379.5 3.192083535949329e-06
-378.5 3.802504431098013e-06
-377.5 1.0322337066969024e-06
-376.5 7.47368666915492e-07
-375.5 4.912635032323798e-06
-374.5 1.7556138510391854e-06
-373.5 1.66104576154619e-06
-372.5 3.975621867878972e-06
-371.5 3.1028683346008806e-06
-370.5 4.32416242965338e-06
-369.5 4.2796521726544325e-06
-368.5 2.3468843277320816e-06
-367.5 6.2511616071189e-06
-366.5 4.225963793433282e-06
-365.5 5.518474172429623e-06
-364.5 6.067324291510702e-06
-363.5 9.405186169235024e-07
-362.5 4.003850321138922e-06
-361.5 7.2253626137051415e-06
-360.5 1.7997713922596271e-06
-359.5 5.008103112052408e-06
-358.5 0
-357.5 4.207041462995621e-06
-356.5 6.677928641522762e-06
-355.5 1.986935638401081e-06
-354.5 5.147395941118241e-06
-353.5 4.650649258292731e-06
-352.5 4.481870591926434e-06
-351.5 7.336860632398194e-07
-350.5 4.180401084756598e-06
-349.5 4.353775083268072e-06
-348.5 6.619968039159496e-06
-347.5 3.4889799089035893e-06
-346.5 4.057487206681426e-06
-345.5 6.815407301592762e-06
-344.5 8.286848193044692e-06
-343.5 5.907026411828535e-06
-342.5 4.562635199814802e-06
-341.5 7.588947373850603e-06
-340.5 5.6649764781456376e-06
-339.5 3.96448177009495e-06
-338.5 3.2214475674198374e-06
-337.5 1.172810790045396e-05
-336.5 2.323792575830882e-06
-335.5 9.301372595073485e-06
-334.5 7.598139486439215e-06
-333.5 6.2779426671793435e-06
-332.5 1.2132545144681653e-05
-331.5 6.838976151618401e-06
-330.5 1.1474686392907516e-05
-329.5 5.395390799067533e-06
-328.5 7.79070813945597e-06
-327.5 4.460410733214429e-06
-326.5 7.372814532579009e-06
-325.5 7.022560807935417e-06
-324.5 9.286342301554545e-06
-323.5 1.09133079450192e-05
-322.5 4.684797619109838e-06
-321.5 1.0726146229674359e-05
-320.5 1.202768569155244e-05
-319.5 6.61782421405506e-06
-318.5 1.15097829471773e-05
-317.5 8.042714150595114e-06
-316.5 9.585442340815525e-06
-315.5 6.636312173467048e-06
-314.5 7.462392339792037e-06
-313.5 1.098622110591311e-05
-312.5 8.118482755394746e-06
-311.5 8.339656566269271e-06
-310.5 1.3362615498140152e-05
-309.5 1.4995349228179976e-05
-308.5 8.814129266033574e-06
-307.5 1.7912924808840884e-05
-306.5 1.771748539599374e-05
-305.5 1.897513714386225e-05
-304.5 8.274171141070098e-06
-303.5 1.7257424359967553e-05
-302.5 1.0558986064784763e-05
-301.5 1.0514638216318352e-05
-300.5 1.3232642677418199e-05
-299.5 9.522516452816795e-06
-298.5 1.1387438840865178e-05
-297.5 1.6570404107567313e-05
-296.5 1.9652488625623508e-05
-295.5 1.7683135875962035e-05
-294.5 1.2408162403362265e-05
-293.5 2.386157448676474e-05
-292.5 2.134775891318641e-05
-291.5 1.646915889484582e-05
-290.5 1.5838580134658784e-05
-289.5 1.9635125420830078e-05
-288.5 1.2371088987608497e-05
-287.5 2.2565796641477525e-05
-286.5 1.091574010262248e-05
-285.5 1.604443058108839e-05
-284.5 1.9040505313810198e-05
-283.5 1.4997807315320352e-05
-282.5 2.2290383066210715e-05
-281.5 2.634667109105784e-05
-280.5 2.744270401499328e-05
-279.5 2.505925834980933e-05
-278.5 2.5963537465382176e-05
-277.5 3.026139161694143e-05
-276.5 1.2742702427492939e-05
-275.5 1.9601792481766805e-05
-274.5 3.889606927103044e-05
-273.5 1.5126649758062171e-05
-272.5 3.6087693787912776e-05
-271.5 3.079751662397817e-05
-270.5 2.461759109594554e-05
-269.5 2.2628712720460535e-05
-268.5 4.241569679202048e-05
-267.5 3.7866350446357886e-05
-266.5 3.215692565012541e-05
-265.5 3.019856378316009e-05
-264.5 2.5718209163058503e-05
-263.5 3.6450511922526517e-05
-262.5 3.486175247318413e-05
-261.5 3.06342919506143e-05
-260.5 4.252127806019515e-05
-259.5 3.689924362805965e-05
-258.5 2.05672794925077e-05
-257.5 2.2912883045683586e-05
-256.5 2.7646796919949836e-05
-255.5 3.737437895102578e-05
-254.5 2.973895628041161e-05
-253.5 2.007456607740885e-05
-252.5 4.032111716181884e-05
-251.5 1.8215859240547593e-05
-250.5 3.808404285830013e-05
-249.5 3.405299665707044e-05
-248.5 3.954414550682817e-05
-247.5 3.22222149886903e-05
-246.5 3.717585058516839e-05
-245.5 3.307407990891747e-05
-244.5 3.6365204483213275e-05
-243.5 4.409879048100568e-05
-242.5 4.825093324335739e-05
-241.5 4.5125324266898705e-05
-240.5 2.8319419903188227e-05
-239.5 3.3061445751313716e-05
-238.5 5.2369844470005255e-05
-237.5 3.781920115028027e-05
-236.5 5.34149370047926e-05
-235.5 6.0645797278579256e-05
-234.5 5.548892839771787e-05
-233.5 4.0230235891743245e-05
-232.5 4.569895911546906e-05
-231.5 5.0614215081271465e-05
-230.5 4.305783740375659e-05
-229.5 4.6264017754878896e-05
-228.5 6.022533907737253e-05
-227.5 6.578993676493518e-05
-226.5 4.514399219035527e-05
-225.5 5.7174491945850516e-05
-224.5 8.092724280749252e-05
-223.5 6.899384952649658e-05
-222.5 5.837246964217784e-05
-221.5 6.318049044609219e-05
-220.5 6.359047593669523e-05
-219.5 7.02519741212378e-05
-218.5 7.295844638636345e-05
-217.5 5.6809763637736485e-05
-216.5 8.402499304804903e-05
-215.5 6.622455872420499e-05
-214.5 7.051712305642601e-05
-213.5 7.90120758973383e-05
-212.5 9.105434085909167e-05
-211.5 9.936850388644123e-05
-210.5 9.08878710559316e-05
-209.5 7.075562683556778e-05
-208.5 8.577835170942809e-05
-207.5 7.612173463970305e-05
-206.5 7.301185131137546e-05
-205.5 0.00011350446766722521
-204.5 0.00013507849203048188
-203.5 8.476545963504913e-05
-202.5 0.00011468546301275234
-201.5 0.00010878730128488212
-200.5 0.00012617441689973582
-199.5 0.00010672569065298981
-198.5 0.0001276271761372336
-197.5 9.78393660487591e-05
-196.5 0.00013600408470714427
-195.5 0.00012882833362793845
-194.5 0.00015488326799075703
-193.5 0.0001538455292675555
-192.5 0.00016842703486299085
-191.5 0.00015337933716300613
-190.5 0.00015801920039655001
-189.5 0.00017693192747499531
-188.5 0.00016141506517217363
-187.5 0.0001903138988884149
-186.5 0.00018041997469161957
-185.5 0.00021852847708433515
-184.5 0.00018650077854491789
-183.5 0.00020860767665635037
-182.5 0.00023259843396897147
-181.5 0.00022008358280323952
-180.5 0.0002341562612117584
-179.5 0.00021943091446868953
-178.5 0.00031022458991899744
-177.5 0.0002622466258440873
-176.5 0.0002619193352991139
-175.5 0.00028776561259687307
-174.5 0.00027539693653675615
-173.5 0.00033146654431472956
-172.5 0.00031073253262903146
-171.5 0.00033690250011451136
-170.5 0.0003859149976984108
-169.5 0.0004563195629434141
-168.5 0.00040976949874845637
-167.5 0.0003881722829632114
-166.5 0.00047658669666627624
-165.5 0.0004986284070096888
-164.5 0.00047311553587749036
-163.5 0.0005230167615260895
-162.5 0.0006015745144614956
-161.5 0.0005976303345545422
-160.5 0.0006410405562615795
-159.5 0.000610069209497838
-158.5 0.0007150986205746531
-157.5 0.0006971088842102731
-156.5 0.0007840898982718644
-155.5 0.0007800029144212327
-154.5 0.000789644322647253
-153.5 0.0008569166656102484
-152.5 0.0008038188692068167
-151.5 0.000864647717178461
-150.5 0.0008645458329088604
-149.5 0.0010250616841514025
-148.5 0.0009694793184890779
-147.5 0.0010437483697535693
-146.5 0.0010656990209941114
-145.5 0.0010804713738771783
-144.5 0.0010387041292126882
-143.5 0.0012097422323166362
-142.5 0.001259795858641747
-141.5 0.001213393262859629
-140.5 0.001233736732062531
-139.5 0.0012967780665624246
-138.5 0.0013653792290152327
-137.5 0.001410655570927328
-136.5 0.0015106590612834138
-135.5 0.0015321702037779945
-134.5 0.0016609259911306417
-133.5 0.001585887629787051
-132.5 0.0016913461342517417
-131.5 0.0016975843082873469
-130.5 0.0018598430876459388
-129.5 0.0018695949143564881
-128.5 0.0017413823541007542
-127.5 0.0018558648923747883
-126.5 0.0018588507242638373
-125.5 0.00203688853666166
-124.5 0.0020052758501753953
-123.5 0.002234463311261256
-122.5 0.002139299189942959
-121.5 0.002225676799269959
-120.5 0.0024818193421359347
-119.5 0.0025380847422655593
-118.5 0.002514669427063657
-117.5 0.002734461438978396
-116.5 0.0027509480212257477
-115.5 0.0028859922343648166
-114.5 0.0030712506567509537
-113.5 0.003116462542594532
-112.5 0.0033242993272709653
-111.5 0.00348787427484802
-110.5 0.0036965297112165132
-109.5 0.0037587150307942427
-108.5 0.003936721753440561
-107.5 0.003832202363813756
-106.5 0.004128924468770613
-105.5 0.004173640455275307
-104.5 0.004383091593238898
-103.5 0.004586544840531764
-102.5 0.004611866026070483
-101.5 0.0047124739065132
-100.5 0.004803057367430291
-99.5 0.005041502324424846
-98.5 0.005323132620793634
-97.5 0.005525644801558087
-96.5 0.005454581659347743
-95.5 0.005623702352438841
-94.5 0.005990377813954386
-93.5 0.006260820712177979
-92.5 0.0065860283654112835
-91.5 0.006634901107227459
-90.5 0.007106917200674725
-89.5 0.007227995738807386
-88.5 0.007705722820290033
-87.5 0.007720065918229848
-86.5 0.008319925769403973
-85.5 0.008323452588024369
-84.5 0.009058073309125884
-83.5 0.00926532958815626
-82.5 0.009619935301935027
-81.5 0.01014223848229702
-80.5 0.010611487287128825
-79.5 0.011030822227842609
-78.5 0.01138244162226029
-77.5 0.011586606011067797
-76.5 0.011933182178798416
-75.5 0.013108174237427142
-74.5 0.013419505221124147
-73.5 0.013753514758320508
-72.5 0.01477797341342446
-71.5 0.01528489596373548
-70.5 0.015760055862012592
-69.5 0.016804451521107985
-68.5 0.01746796374100454
-67.5 0.01831546895185278
-66.5 0.020388138200012743
-65.5 0.020707721740068356
-64.5 0.02228980717738135
-63.5 0.022619624997184475
-62.5 0.024742704832468446
-61.5 0.02542807169016672
-60.5 0.026515975583919483
-59.5 0.028821797695707196
-58.5 0.030487389605836867
-57.5 0.031432048474553734
-56.5 0.03302885909659034
-55.5 0.03561784501079085
-54.5 0.03792151651248839
-53.5 0.03852895912593795
-52.5 0.04110175475712048
-51.5 0.04316116443398054
-50.5 0.04553337696016838
-49.5 0.04726444839491723
-48.5 0.049972327408044866
-47.5 0.052121736593660525
-46.5 0.05410422106530095
-45.5 0.05625380360560265
-44.5 0.058227168998521685
-43.5 0.06286272386992481
-42.5 0.06587583862197985
-41.5 0.06954767882626592
-40.5 0.07169747858934714
-39.5 0.07360798953611485
-38.5 0.07412748672909297
-37.5 0.07991974323835768
-36.5 0.0835821947547891
-35.5 0.08632408859837618
-34.5 0.09055971474009133
-33.5 0.09434365839827862
-32.5 0.09708554524745552
-31.5 0.10200813388321588
-30.5 0.10252611568119724
-29.5 0.10777036736386608
-28.5 0.11050543067558971
-27.5 0.11436824206860768
-26.5 0.11975801053960335
-25.5 0.12180156171703775
-24.5 0.12752549807800745
-23.5 0.12817460101974723
-22.5 0.13393787318781644
-21.5 0.13920247150212542
-20.5 0.14440639094536403
-19.5 0.14823702611468967
-18.5 0.15186605177214443
-17.5 0.1570107397043302
-16.5 0.1557068081208961
-15.5 0.15079419920323783
-14.5 0.14585367987581224
-13.5 0.1405947679189799
-12.5 0.1388808223662379
-11.5 0.1343170045766591
-10.5 0.12655447593137412
-9.5 0.11902606046174978
-8.5 0.10835799248252746
-7.5 0.09975760374828305
-6.5 0.0834956291824604
-5.5 0.08201440116130344
-4.5 0.06657282024211318
-3.5 0.05062683153513536
-2.5 0.03732568126454865
-1.5 0.0198538670155135
1.5 0.022181934327776064
2.5 0.03755600658211932
3.5 0.051031050642038174
4.5 0.06229957326712324
5.5 0.07538834253729282
6.5 0.08779130154343505
7.5 0.1077816735709884
8.5 0.1083656285862532
9.5 0.12586899121911777
10.5 0.13364776479169801
11.5 0.13665403026213482
12.5 0.1443323681469772
13.5 0.1618672787333029
14.5 0.17436507387710634
15.5 0.19977280643870884
16.5 0.20157373789405125
17.5 0.18239216978166467
18.5 0.17811095596516183
19.5 0.1789221298289171
20.5 0.17618362710807886
21.5 0.1747396763751423
22.5 0.17470181859266118
23.5 0.17720960638035702
24.5 0.17584648495387023
25.5 0.17684304306587106
26.5 0.17982185041209792
27.5 0.18542224423540796
28.5 0.19256671861848038
29.5 0.19875169009477442
30.5 0.19109475209365714
31.5 0.1801033778162102
32.5 0.17807652063663545
33.5 0.17509208276407545
34.5 0.17223184415395404
35.5 0.1719886302992187
36.5 0.17123435230261816
37.5 0.16941778111636246
38.5 0.16781421410624486
39.5 0.16890147982125553
40.5 0.17056208863256608
41.5 0.1722420080916928
42.5 0.17334939943180952
43.5 0.1730422763067767
44.5 0.1718157829917239
45.5 0.16707637479816054
46.5 0.1661362301000922
47.5 0.16460328462076773
48.5 0.16307090448329423
49.5 0.16129332424690074
50.5 0.1620969544902194
51.5 0.16204266717246044
52.5 0.16182579010575998
53.5 0.1610743722770477
54.5 0.16357568815757806
55.5 0.16552561101620603
56.5 0.1657147896785321
57.5 0.16681052957455123
58.5 0.166256783301699
59.5 0.1658859223090255
60.5 0.16181897551679683
61.5 0.15999239582956232
62.5 0.16047159346019793
63.5 0.16026458733429452
64.5 0.16091354775740402
65.5 0.16162775273670743
66.5 0.161513774913675
67.5 0.16094304847912194
68.5 0.1583886457003452
69.5 0.15575276334068078
70.5 0.1533342308523088
71.5 0.15103938237684603
72.5 0.1494205203267825
73.5 0.1491873976295831
74.5 0.15001226720764652
75.5 0.1487044617755405
76.5 0.1481469586066048
77.5 0.1493945998004911
78.5 0.14951387397214444
79.5 0.14921882948014217
80.5 0.15320250651096495
81.5 0.15421322609054824
82.5 0.15754765481680416
83.5 0.1600244335610708
84.5 0.16022950190513
85.5 0.15584405533284032
86.5 0.15243647071626648
87.5 0.1505155162834792
88.5 0.15039963302139256
89.5 0.1471110734182624
90.5 0.1451439289337546
91.5 0.1434351868325425
92.5 0.1424554299362996
93.5 0.1421335960610646
94.5 0.14078065416052823
95.5 0.14141517208919963
96.5 0.14044638205802118
97.5 0.1418938928997621
98.5 0.14145572022524364
99.5 0.14028262669778938
100.5 0.1409603095810694
101.5 0.14081317057200035
102.5 0.14188913501630004
103.5 0.14090496083345808
104.5 0.1402891734951415
105.5 0.14096773406917942
106.5 0.14560577568421168
107.5 0.1474158148630648
108.5 0.14711060230363945
109.5 0.14648566418323364
110.5 0.14455608819841953
111.5 0.145472601797077
112.5 0.1430906776747445
113.5 0.14275965161904308
114.5 0.13943066054980657
115.5 0.13817254702910897
116.5 0.13975111275233354
117.5 0.13910710550231903
118.5 0.1378296542134247
119.5 0.1386432757416818
120.5 0.1359606993697817
121.5 0.13576125948442436
122.5 0.1340398655890444
123.5 0.1335402392005747
124.5 0.13244019099490234
125.5 0.1344574817709348
126.5 0.13141160922567835
127.5 0.1300124067683033
128.5 0.13061566637079586
129.5 0.13010366602697396
130.5 0.13078207795718103
131.5 0.13007079997019266
132.5 0.13252931715244848
133.5 0.13071545446878188
134.5 0.13106874620060546
135.5 0.1311036262642493
136.5 0.1319376237574895
137.5 0.13256758446483363
138.5 0.13072113929141282
139.5 0.12861176823965847
140.5 0.12772334411740036
141.5 0.12623981681254076
142.5 0.12536538724273003
143.5 0.12523490605005266
144.5 0.12396267128828536
145.5 0.12340020597006215
146.5 0.12411870734542219
147.5 0.1252019952652872
148.5 0.1273584072886334
149.5 0.12740059663678494
150.5 0.13042259660502878
151.5 0.13210382108198293
152.5 0.13293850040646302
153.5 0.13367980220902856
154.5 0.13594642910044616
155.5 0.13799837619493346
156.5 0.13947302971150635
157.5 0.1407842455504336
158.5 0.14055660313047919
159.5 0.14102134136822803
160.5 0.14033770459345452
161.5 0.14257636733248807
162.5 0.1402399336462613
163.5 0.14268780337614162
164.5 0.14228391913790234
165.5 0.1451607540768805
166.5 0.14703234078839503
167.5 0.14660180832534664
168.5 0.1481396752968809
169.5 0.14898814919089268
170.5 0.14999989721240178
171.5 0.15213416167841542
172.5 0.1533875125494574
173.5 0.15554758105511973
174.5 0.15669868661459646
175.5 0.15838390395727267
176.5 0.1599484562487478
177.5 0.1608527154567439
178.5 0.16054012961558917
179.5 0.16188511463521593
180.5 0.16217684337439597
181.5 0.16177676589865728
182.5 0.16286854462011735
183.5 0.16216725330327192
184.5 0.16160328156150727
185.5 0.16299740956463107
186.5 0.16357557892609245
187.5 0.16510055532121168
188.5 0.16551330009752072
189.5 0.1647276253587149
190.5 0.1665893951832288
191.5 0.16652876425641883
192.5 0.16569127341444168
193.5 0.16711373967721835
194.5 0.1656830913547211
195.5 0.16569381294415808
196.5 0.1662525314793662
197.5 0.165601928285672
198.5 0.1651893976480597
199.5 0.16465643306536956
200.5 0.1665606830792365
201.5 0.16694207291838017
202.5 0.16481151802739222
203.5 0.16527325933830603
204.5 0.16761508803984657
205.5 0.16635956560662726
206.5 0.16817579890434672
207.5 0.1666459332687913
208.5 0.16673228924917063
209.5 0.1654371946440748
210.5 0.1655579841825294
211.5 0.16441271976705604
212.5 0.1650659151332318
213.5 0.16485085994505883
214.5 0.1639355627200958
215.5 0.16650197649512338
216.5 0.16718223323263293
217.5 0.16617618724466574
218.5 0.1667730838384857
219.5 0.16618805277065152
220.5 0.1670818025161029
221.5 0.16840285791495685
222.5 0.169447360552583
223.5 0.16715668008761483
224.5 0.16944412144372994
225.5 0.1697380752788855
226.5 0.17010917716617566
227.5 0.16909506700941868
228.5 0.1711080806702715
229.5 0.1710221814210873
230.5 0.17147787745952525
231.5 0.17112862638455764
232.5 0.17251731747405255
233.5 0.1734221801384428
234.5 0.17258262012955797
235.5 0.17519587197193362
236.5 0.17425847279016116
237.5 0.17481621130260164
238.5 0.1752704250833962
239.5 0.17675709535363918
240.5 0.17676593633763266
241.5 0.1770425917092286
242.5 0.17726404680588329
243.5 0.1782679294753332
244.5 0.18048631478694488
245.5 0.18208213879807983
246.5 0.18100291628893017
247.5 0.17979839714153897
248.5 0.1817594910759131
249.5 0.18122665447461844
250.5 0.18256431592451064
251.5 0.18343517817470428
252.5 0.18423824062253974
253.5 0.18515246188380416
254.5 0.18601764899694093
255.5 0.1879514289454015
256.5 0.18804367392321933
257.5 0.1892319205161307
258.5 0.18878599372531302
259.5 0.1897184775680522
260.5 0.19027597894159384
261.5 0.1898935960755317
262.5 0.18968526801729574
263.5 0.19042098021489529
264.5 0.19145673084349069
265.5 0.19213052352455567
266.5 0.19250620532381182
267.5 0.19172898565380922
268.5 0.19362006453208475
269.5 0.19298219115530546
270.5 0.1933173856878357
271.5 0.19541051974517182
272.5 0.19452005205484732
273.5 0.19522156234440383
274.5 0.19411765406407677
275.5 0.19609284700028412
276.5 0.1953029638173335
277.5 0.19596060476962862
278.5 0.19589491041011706
279.5 0.19637524833333844
280.5 0.1983039300527169
281.5 0.19741968873281276
282.5 0.1983969550848868
283.5 0.19854834820918
284.5 0.1978821210262273
285.5 0.19919001371290534
286.5 0.20002103053926032
287.5 0.19947757029297467
288.5 0.19903043883739166
289.5 0.2004317028554827
290.5 0.20014878300324185
291.5 0.19976574851487738
292.5 0.20053035437058414
293.5 0.19973255143640647
294.5 0.19986993427340116
295.5 0.19971889096795956
296.5 0.20266483381115347
297.5 0.20069640370604422
298.5 0.20096375620466772
299.5 0.20214294400764068
300.5 0.20124520599825182
301.5 0.20260233593905624
302.5 0.2017981276975444
303.5 0.20225100882817854
304.5 0.2026577025178514
305.5 0.20252368400719012
306.5 0.20322192080175766
307.5 0.20230209056184742
308.5 0.20306067789437354
309.5 0.2038593486936022
310.5 0.20373194428804342
311.5 0.2029718244231517
312.5 0.20257251233944457
313.5 0.20468880635531458
314.5 0.20319019008095968
315.5 0.2041846057047617
316.5 0.20384630101184906
317.5 0.20252672491008647
318.5 0.2044447482077553
319.5 0.20403667969233066
320.5 0.20503062753508486
321.5 0.20488517247818996
322.5 0.20435262519243097
323.5 0.2040915380943295
324.5 0.20484774767865177
325.5 0.20455394836940957
326.5 0.20504105410222964
327.5 0.20575252300820357
328.5 0.20459743045670228
329.5 0.20524676975462933
330.5 0.20444685047910388
331.5 0.20508963466013233
332.5 0.20406119508167003
333.5 0.20474629130083877
334.5 0.2032469306254674
335.5 0.20456676993009804
336.5 0.2044529785978237
337.5 0.20572790689546663
338.5 0.20572504085705115
339.5 0.20562349720330986
340.5 0.20379053405346664
341.5 0.20462532573023828
342.5 0.20352029365297605
343.5 0.2033717637995605
344.5 0.20336269282882247
345.5 0.2042041944703132
346.5 0.2048738121089067
347.5 0.20507863750305017
348.5 0.20426436954864574
349.5 0.2040583476418632
350.5 0.2034992956337704
351.5 0.2038545208526157
352.5 0.2023957466298818
353.5 0.20398728881119502
354.5 0.2035483648396358
355.5 0.20307816080951654
356.5 0.20381828506031502
357.5 0.20349735463963897
358.5 0.20153365681512247
359.5 0.20132882231050914
360.5 0.20243240193266057
361.5 0.201664185831583
362.5 0.20206281206461305
363.5 0.2013579089428439
364.5 0.2014611399243462
365.5 0.20028687981993412
366.5 0.2006463134134799
367.5 0.19949519663972948
368.5 0.20058609919641313
369.5 0.19881451477395942
370.5 0.19862659752159348
371.5 0.19899663794517244
372.5 0.19871497136107416
373.5 0.199258864433669
374.5 0.19726517462619464
375.5 0.19756845663497166
376.5 0.19558308547080383
377.5 0.19598398089191796
378.5 0.19667497610922882
379.5 0.1959336527283567
380.5 0.19397625203668392
381.5 0.19454787974574417
382.5 0.19394624460394577
383.5 0.1947284901994517
384.5 0.19435450029831985
385.5 0.19328190424383962
386.5 0.19298881828756584
387.5 0.19338711614974236
388.5 0.19173251914626896
389.5 0.19259055216580973
390.5 0.19138437153821122
391.5 0.19172431154195804
392.5 0.19080631824414263
393.5 0.1898755217607902
394.5 0.1894107601377375
395.5 0.18846709106100584
396.5 0.18854733381166555
397.5 0.18748679164870044
398.5 0.18733126592740348
399.5 0.18731446801383791
400.5 0.18747965641554157
401.5 0.1860907607956834
402.5 0.18538997434001284
403.5 0.1842639134905677
404.5 0.1848556914275151
405.5 0.18286959845008469
406.5 0.1834064934071671
407.5 0.18340459057345818
408.5 0.1822940750762277
409.5 0.1813204954999947
410.5 0.1815568697569491
411.5 0.18200090949843037
412.5 0.18033409567931735
413.5 0.18165363087022895
414.5 0.17991785086373982
415.5 0.1796360723636106
416.5 0.17987525226396434
417.5 0.17885380062574233
418.5 0.17767626516714788
419.5 0.17773151074212254
420.5 0.17736328784770666
421.5 0.17663243416819766
422.5 0.17596550959682838
423.5 0.17509929303671737
424.5 0.17622595171517114
425.5 0.17477207910515843
426.5 0.17452518460761682
427.5 0.17572313099921436
428.5 0.17450909082964258
429.5 0.1737951345958388
430.5 0.17332347403086665
431.5 0.17167418769574377
432.5 0.17220138960531234
433.5 0.17202250359377436
434.5 0.17073134200430712
435.5 0.1712540291678294
436.5 0.1706674597936191
437.5 0.16981437030519264
438.5 0.16988699639501864
439.5 0.16872385623908662
440.5 0.16935499862686937
441.5 0.16858522686416955
442.5 0.16826886715529918
443.5 0.16747613604444844
444.5 0.16749093408152294
445.5 0.16753773709048744
446.5 0.16570945727861466
447.5 0.1652104812262221
448.5 0.16537602214352376
449.5 0.16409980612346906
450.5 0.16487541308969875
451.5 0.1643269736036986
452.5 0.1636003210407513
453.5 0.16327398393282896
454.5 0.16181757575280703
455.5 0.16180901285889948
456.5 0.16188869038809628
457.5 0.1605837665381912
458.5 0.16007394100835942
459.5 0.1589099065039421
460.5 0.15940081711092874
461.5 0.15721004297563834
462.5 0.15627397729323936
463.5 0.15649375772536597
464.5 0.15569115008624482
465.5 0.15499676808090093
466.5 0.1550272706746256
467.5 0.15287959987842942
468.5 0.15240517717353752
469.5 0.1516982765257872
470.5 0.15187761825994178
471.5 0.15038271730408942
472.5 0.14889639013867464
473.5 0.1489575307362733
474.5 0.14773449695529584
475.5 0.14650903184676245
476.5 0.14682529721282486
477.5 0.14548831828160314
478.5 0.14432525658829706
479.5 0.14446710506741145
480.5 0.1418169434169034
481.5 0.1405033064751214
482.5 0.13854209263424974
483.5 0.13897803356522992
484.5 0.13812313261829415
485.5 0.13806951594176142
486.5 0.13669744491811664
487.5 0.13490428576094904
488.5 0.13437961426858253
489.5 0.13194207336776406
490.5 0.1329037370482998
491.5 0.13190593499678466
492.5 0.13021393712141133
493.5 0.13001047453746856
494.5 0.12804061135114259
495.5 0.1273383540414847
496.5 0.12573869667328588
497.5 0.1255675977777569
498.5 0.12379166076940211
499.5 0.12374708914778415
500.5 0.12122483801982582
501.5 0.12006528657556943
502.5 0.11919046085943827
503.5 0.11828002387630102
504.5 0.11776191661530536
505.5 0.1152922651783164
506.5 0.1144642322173322
507.5 0.11389516240454078
508.5 0.11137997398334071
509.5 0.1104992622051875
510.5 0.10936767613193106
511.5 0.10776875165562723
512.5 0.10536093698325631
513.5 0.10461378280840074
514.5 0.10290895879082877
515.5 0.10152463460563446
516.5 0.10001336245330611
517.5 0.09877582588758048
518.5 0.09682021260921893
519.5 0.09485244292906614
520.5 0.09427019964830166
521.5 0.09195160882019916
522.5 0.09050179650725329
523.5 0.08897275532537502
524.5 0.08718229468254403
525.5 0.0859215438791447
526.5 0.08474168054495242
527.5 0.08217987699307915
528.5 0.07983145528291578
529.5 0.07785662661984678
530.5 0.07619833314314965
531.5 0.07417096417178813
532.5 0.07283448782866495
533.5 0.07106295792519371
534.5 0.06897883615663546
535.5 0.06770086718525571
536.5 0.06543896421272781
537.5 0.06338667976588792
538.5 0.06112662655426136
539.5 0.05977723091480508
540.5 0.05759047280585497
541.5 0.05626850525072614
542.5 0.05363551011162605
543.5 0.051905301223288174
544.5 0.050383901954705455
545.5 0.048515615941510014
546.5 0.047106157472242435
547.5 0.04464420689061635
548.5 0.042554633991131144
549.5 0.04086275078069151
550.5 0.0394778662895962
551.5 0.03743412533288798
552.5 0.036204719655613816
553.5 0.034446548770515055
554.5 0.032907043452685636
555.5 0.030979741396412654
556.5 0.02958622327264352
557.5 0.028466132095077284
558.5 0.0265523194231567
559.5 0.025628258921784622
560.5 0.023909705570441562
561.5 0.022865665179508617
562.5 0.021655822375527798
563.5 0.020270731098186973
564.5 0.01927825589584361
565.5 0.018378141484709624
566.5 0.017084851664475854
567.5 0.01631329885489677
568.5 0.0153227729758339
569.5 0.01440791398099907
570.5 0.013606755555725323
571.5 0.012606230031338081
572.5 0.011854645961949344
573.5 0.011122201462591737
574.5 0.010738856488287684
575.5 0.009940019710390461
576.5 0.009476414958504101
577.5 0.008837653693930353
578.5 0.008226504339616752
579.5 0.007816241032084571
580.5 0.007584809598617825
581.5 0.00701049200996846
582.5 0.006620004224734328
583.5 0.006243891804150308
584.5 0.0058981943870298655
585.5 0.005570953511503832
586.5 0.005254174115927392
587.5 0.0049791586862158715
588.5 0.004795339053520724
589.5 0.004572152756362638
590.5 0.004353938125660055
591.5 0.004109034242051656
592.5 0.003944194098514129
593.5 0.0037662802891927634
594.5 0.0035199941522772913
595.5 0.0033117077012713905
596.5 0.0032368436732749077
597.5 0.0031182790441861836
598.5 0.003010744744558139
599.5 0.002879571221864872
600.5 0.002724480052588165
601.5 0.002647594987288015
602.5 0.0025745152453628267
603.5 0.0024044846315988072
604.5 0.002317037793789921
605.5 0.002229234661316278
606.5 0.00217043623359401
607.5 0.002046629084890727
608.5 0.002020019505346647
609.5 0.001954085426404561
610.5 0.001874923985293027
611.5 0.0017854620883024663
612.5 0.0017162551945683177
613.5 0.0017060216535971378
614.5 0.001647457332588872
615.5 0.0016247905923476328
616.5 0.0015180616540192379
617.5 0.001451182539147769
618.5 0.0014204649595603845
619.5 0.0014121177207922619
620.5 0.0013850057570906705
621.5 0.0012978770216778809
622.5 0.0012813345958370898
623.5 0.001227370293431005
624.5 0.001209635572360133
625.5 0.0011511629766663325
626.5 0.0011057793426369068
627.5 0.001057147366864134
628.5 0.0010349150440358316
629.5 0.0010089320101020595
630.5 0.0009597281256819807
631.5 0.0009562927793382585
632.5 0.0009105372379784684
633.5 0.0009143495206201562
634.5 0.0008594693316939319
635.5 0.0008633240971298168
636.5 0.0008135316225900491
637.5 0.0007599633640760542
638.5 0.0007567093492821565
639.5 0.0007163248262909576
640.5 0.0007111178635411134
641.5 0.0006594718574457187
642.5 0.0006553229758554174
643.5 0.0005914724512811252
644.5 0.0006241875882702079
645.5 0.0005771752996809728
646.5 0.0005915871613982383
647.5 0.0005374902909443336
648.5 0.0005022253295488213
649.5 0.0004612769574242368
650.5 0.0004935604856070484
651.5 0.000461909904999743
652.5 0.0004835675217392085
653.5 0.0003975700643756188
654.5 0.0004138387266964969
655.5 0.00041255574910604764
656.5 0.0003720023096079027
657.5 0.0003845027974763582
658.5 0.00038157191248962724
659.5 0.0003440825645438773
660.5 0.00032936696685855317
661.5 0.00030364721530713723
662.5 0.0003605858706406764
663.5 0.00028299476839667177
664.5 0.00029698954995139584
665.5 0.0002767273892253381
666.5 0.00029039879003031876
667.5 0.0002841393863997344
668.5 0.0002782270395575779
669.5 0.00027629556064903227
670.5 0.0002605905840629058
671.5 0.00028573918003530705
672.5 0.0002503593684461028
673.5 0.00026611352422255177
674.5 0.00023064164220442271
675.5 0.00026094781842806467
676.5 0.00024348022987999229
677.5 0.0002592974605053465
678.5 0.0002004392466116845
679.5 0.00021737189752237402
680.5 0.00025283597952718156
681.5 0.0002212808607820307
682.5 0.00022205855218557718
683.5 0.00020479561734077834
684.5 0.00019800889022116052
685.5 0.00021140036632137557
686.5 0.00019713062986769124
687.5 0.00022646977638237332
688.5 0.00018681059767840225
689.5 0.00020276871026402433
690.5 0.00017632598907101738
691.5 0.00019468429219517703
692.5 0.00019309891531579142
693.5 0.00016786146227845697
694.5 0.00017970715902957107
695.5 0.00014724848919320265
696.5 0.0001896629017683722
697.5 0.0001732742745732973
698.5 0.0001601464893346929
699.5 0.00013744824691161738
700.5 0.0001682963701290987
701.5 0.0001636911413263533
702.5 0.0001365644004503679
703.5 0.0001727316569478603
704.5 0.00014266981366453516
705.5 0.00015131361408555222
706.5 0.00012288871190361305
707.5 0.00014261817266105937
708.5 0.00010690012391165738
709.5 0.0001543536802184349
710.5 0.00013706690752241
711.5 0.00014586954350903625
712.5 0.00012111720530964476
713.5 0.00013117625964054013
714.5 0.0001583982265076429
715.5 0.00012682103282230629
716.5 0.00012646062327189612
717.5 0.00012851220111315343
718.5 0.00012727997767791521
719.5 0.00012490753315086067
720.5 0.00012040453481813529
721.5 0.0001391620664187485
722.5 0.00011899920886094151
723.5 0.00010926823862267079
724.5 0.00010522495629095374
725.5 9.28693363591151e-05
726.5 0.00012358312689246987
727.5 0.00013016367304339836
728.5 0.00011692060084061496
729.5 0.00011748175310560782
730.5 0.00011302997517748281
731.5 0.00012302022549266666
732.5 0.00011464039437140627
733.5 0.00010442319291189506
734.5 0.00010564675111493216
735.5 9.391511484977854e-05
736.5 9.056995967273452e-05
737.5 9.662264214153993e-05
738.5 7.39511938349627e-05
739.5 8.788669777044333e-05
740.5 0.00010033109852344069
741.5 9.544935336253957e-05
742.5 0.00010917224342841792
743.5 9.976172767176194e-05
744.5 8.297193483588217e-05
745.5 0.00010773201579291936
746.5 9.770757757672754e-05
747.5 9.186108579069695e-05
748.5 9.176845700216064e-05
749.5 6.489020278934277e-05
750.5 0.00010690652219028607
751.5 0.00010217603834217925
752.5 9.936080130211167e-05
753.5 8.868334537794454e-05
754.5 0.00011724906541621749
755.5 9.684919319551e-05
756.5 7.021724833350618e-05
757.5 0.00010744766557428421
758.5 8.733391927222556e-05
759.5 9.371519413906526e-05
760.5 0.00010057159015502748
761.5 9.488118731536588e-05
762.5 9.583288214514595e-05
763.5 6.585459504668734e-05
764.5 9.355109053257137e-05
765.5 9.53787124401515e-05
766.5 8.62698502786543e-05
767.5 7.646445463996088e-05
768.5 8.191580010998223e-05
769.5 9.547272184556733e-05
770.5 8.158202592471752e-05
771.5 8.589158462734759e-05
772.5 6.411682790871964e-05
773.5 9.189440611271493e-05
774.5 0.00010460266939787743
775.5 9.889491610096002e-05
776.5 9.114630622804043e-05
777.5 7.08420553905853e-05
778.5 7.922608146060384e-05
779.5 7.146443522424306e-05
780.5 8.629915320113923e-05
781.5 7.809591977314768e-05
782.5 8.522196536409865e-05
783.5 7.004518180644937e-05
784.5 7.407344897563917e-05
785.5 9.75452391470526e-05
786.5 6.63575905845164e-05
787.5 5.0758152519051693e-05
788.5 6.940596111496689e-05
789.5 7.360882812565706e-05
790.5 6.721368843631126e-05
791.5 8.512343330403383e-05
792.5 6.962768744733693e-05
793.5 6.192488710178168e-05
794.5 6.066328388641296e-05
795.5 5.728088658997876e-05
796.5 4.967054118264968e-05
797.5 8.705083643064881e-05
798.5 6.979351865413719e-05
799.5 5.790587300776906e-05
800.5 6.333495466799377e-05
801.5 7.231817767035409e-05
802.5 5.230145295706734e-05
803.5 5.4591860871880725e-05
804.5 5.112660352150063e-05
805.5 7.16155558317837e-05
806.5 5.488447891298165e-05
807.5 6.401462445967355e-05
808.5 6.3904263600989e-05
809.5 6.711405028875106e-05
810.5 5.250443278862349e-05
811.5 5.7628924006451144e-05
812.5 6.325922640724003e-05
813.5 4.807427488321991e-05
814.5 5.1598696727410245e-05
815.5 5.108633248687511e-05
816.5 4.4253298634430395e-05
817.5 6.412613127019995e-05
818.5 5.556308307365043e-05
819.5 3.796498449867158e-05
820.5 5.01512162097697e-05
821.5 5.327617290754461e-05
822.5 4.812185102940702e-05
823.5 4.4759903075998865e-05
824.5 4.4091547503967376e-05
825.5 5.299921923568718e-05
826.5 4.834950356223544e-05
827.5 4.4845199009046155e-05
828.5 2.881221892528174e-05
829.5 3.449238210146177e-05
830.5 3.925035009052635e-05
831.5 2.8101457599063907e-05
832.5 4.205922084622671e-05
833.5 3.2654760031618935e-05
834.5 4.827958910243524e-05
835.5 3.719987723764007e-05
836.5 4.291814378427716e-05
837.5 5.296728733196687e-05
838.5 3.8167292333014304e-05
839.5 4.0029336461827826e-05
840.5 3.117305271530313e-05
841.5 3.514704110943967e-05
842.5 4.6826967325046095e-05
843.5 3.452069284890058e-05
844.5 2.6225812354823574e-05
845.5 2.9279747405666967e-05
846.5 3.408424863459914e-05
847.5 3.5005248132051745e-05
848.5 3.0547747009563863e-05
849.5 2.5300915075661124e-05
850.5 3.90260153287727e-05
851.5 2.5940495926931817e-05
852.5 4.242066315737247e-05
853.5 2.294118705526671e-05
854.5 1.9983541021701968e-05
855.5 3.7381426878368984e-05
856.5 2.2852901342503175e-05
857.5 3.133464049523127e-05
858.5 3.8237986276158156e-05
859.5 2.908820403001755e-05
860.5 1.2993183041430712e-05
861.5 3.2296164252784365e-05
862.5 3.322468843498427e-05
863.5 2.6024285199241604e-05
864.5 3.662175878719154e-05
865.5 2.759606556912786e-05
866.5 2.6995329120950374e-05
867.5 2.2298460858905856e-05
868.5 2.5968480598521638e-05
869.5 1.53048189825995e-05
870.5 3.0593106017533955e-05
871.5 2.1690912423878216e-05
872.5 3.214469940382969e-05
873.5 2.5774252701580734e-05
874.5 1.9400034309683177e-05
875.5 1.944222310078203e-05
876.5 1.696142375965337e-05
877.5 2.0006884072586217e-05
878.5 2.5941229417753676e-05
879.5 2.522748366425276e-05
880.5 1.8880589828654592e-05
881.5 2.7681734810812486e-05
882.5 2.670573310660984e-05
883.5 2.3551535256729038e-05
884.5 1.5513064742776805e-05
885.5 1.9372918716726416e-05
886.5 2.0588333692785453e-05
887.5 2.6157911400218835e-05
888.5 1.8706368452399145e-05
889.5 1.3108222328014562e-05
890.5 2.8778286455690248e-05
891.5 1.6110037969554015e-05
892.5 2.1614060623392106e-05
893.5 2.232113652314638e-05
894.5 2.4997486698453032e-05
895.5 1.674896146437277e-05
896.5 1.5042348612496425e-05
897.5 1.611527354714326e-05
898.5 1.67339614051798e-05
899.5 1.48518910942812e-05
900.5 1.9107669351797085e-05
901.5 1.6416813346154414e-05
902.5 1.2662640660323632e-05
903.5 1.2080554457156723e-05
904.5 1.68237029803322e-05
905.5 1.0634125956244134e-05
906.5 1.7155053554233745e-05
907.5 1.2692766150962598e-05
908.5 1.4969863102805903e-05
909.5 1.316667632431745e-05
910.5 1.1402677136857164e-05
911.5 1.8881009690915108e-05
912.5 9.354424571824892e-06
913.5 1.3654118093882062e-05
914.5 1.5860245929957274e-05
915.5 1.3558196031681291e-05
916.5 1.893316975315429e-05
917.5 1.603191859112485e-05
918.5 1.8141153723945534e-05
919.5 9.03422086696537e-06
920.5 1.478632932361279e-05
921.5 1.4149144328712282e-05
922.5 1.709611320643489e-05
923.5 8.33200770057374e-06
924.5 1.3038417927873525e-05
925.5 1.840783645400279e-05
926.5 1.58830608295375e-05
927.5 1.4839288305552146e-05
928.5 2.412879417875047e-06
929.5 9.392602354296287e-06
930.5 1.1452377545083436e-05
931.5 1.7679618654028672e-05
932.5 1.1856145307092447e-05
933.5 1.0653360291598801e-05
934.5 1.3030633810330983e-05
935.5 1.1154181959454945e-05
936.5 4.722061089182717e-06
937.5 8.397742375109373e-06
938.5 1.2559106293906553e-05
939.5 7.836723260652435e-06
940.5 1.144846061674798e-05
941.5 8.723741576773136e-06
942.5 1.2956009994240959e-05
943.5 9.638673231734173e-06
944.5 1.1322967257115124e-05
945.5 1.3759762684799171e-05
946.5 5.238189165424956e-06
947.5 8.057878033014276e-06
948.5 8.758749238609199e-06
949.5 1.258581927038449e-05
950.5 9.33240588915396e-06
951.5 1.2995612888857976e-05
952.5 9.030289916381661e-06
953.5 6.703216584242e-06
954.5 1.120157533875954e-05
955.5 7.286824273819547e-06
956.5 1.1797493558788119e-05
957.5 6.948096996211461e-06
958.5 1.2558838062432188e-05
959.5 5.1696962037794945e-06
960.5 1.192378961502527e-05
961.5 3.1366559311436503e-06
962.5 3.4116673314201763e-06
963.5 9.97352657520878e-06
964.5 8.007718599515101e-06
965.5 1.3337626850329798e-05
966.5 7.584273875409053e-06
967.5 3.892903704922901e-06
968.5 6.770118987446949e-06
969.5 1.1651352329977272e-05
970.5 1.1530484980880828e-05
971.5 3.4823848466203345e-06
972.5 8.695556890643275e-06
973.5 4.646496662530808e-06
974.5 8.313599084203815e-06
975.5 6.922008231413201e-06
976.5 2.7609358476183843e-06
977.5 8.779853307942176e-06
978.5 7.8594829302574e-06
979.5 7.179865698731191e-06
980.5 8.981220847431359e-06
981.5 5.592240220266831e-06
982.5 1.4695600028744593e-06
983.5 4.807024980095775e-06
984.5 4.769534095089511e-06
985.5 5.778651943955993e-06
986.5 6.763920584717198e-06
987.5 5.927581047671993e-06
988.5 6.103842646211888e-06
989.5 4.350882778794585e-06
990.5 6.667247882205629e-06
991.5 6.582916209254108e-06
992.5 5.07729130356438e-06
993.5 7.960838950452854e-06
994.5 1.8144870123251167e-06
995.5 8.083936329853714e-06
996.5 3.317112355489371e-06
997.5 9.561180507716927e-06
998.5 6.321057028458199e-06
999.5 3.2503248839930167e-06
