# Supplementary material for: Experimental identification of topological defects in 2D colloidal glass
Source: Nat Commun. 2025 Jan 2;16:55. doi: 10.1038/s41467-024-54857-z (PMC11697214; doi:10.1038/s41467-024-54857-z)
Supplement: Supplementary file 3 — Source data [file 41467_2024_54857_MOESM3_ESM.zip › Source_Data/fig2/fig2b.txt]

-9.997500000000000000e+02 -4.370289732454960257e-04
-9.992500000000000000e+02 -0.000000000000000000e+00
-9.987500000000000000e+02 -4.378970323444433387e-04
-9.982500000000000000e+02 -0.000000000000000000e+00
-9.977500000000000000e+02 -4.379528398148619913e-04
-9.972500000000000000e+02 -0.000000000000000000e+00
-9.967500000000000000e+02 -0.000000000000000000e+00
-9.962500000000000000e+02 -1.315268809136380156e-03
-9.957500000000000000e+02 -0.000000000000000000e+00
-9.952500000000000000e+02 -4.402070844176872726e-04
-9.947500000000000000e+02 -0.000000000000000000e+00
-9.942500000000000000e+02 -0.000000000000000000e+00
-9.937500000000000000e+02 -4.398117605664774409e-04
-9.932500000000000000e+02 -0.000000000000000000e+00
-9.927500000000000000e+02 -0.000000000000000000e+00
-9.922500000000000000e+02 -0.000000000000000000e+00
-9.917500000000000000e+02 -8.812048737766181323e-04
-9.912500000000000000e+02 -0.000000000000000000e+00
-9.907500000000000000e+02 -0.000000000000000000e+00
-9.902500000000000000e+02 -0.000000000000000000e+00
-9.897500000000000000e+02 -0.000000000000000000e+00
-9.892500000000000000e+02 -4.409451770105514402e-04
-9.887500000000000000e+02 -0.000000000000000000e+00
-9.882500000000000000e+02 -4.417767753862744001e-04
-9.877500000000000000e+02 -0.000000000000000000e+00
-9.872500000000000000e+02 -0.000000000000000000e+00
-9.867500000000000000e+02 -8.861558343592039217e-04
-9.862500000000000000e+02 -4.427693005905436420e-04
-9.857500000000000000e+02 -0.000000000000000000e+00
-9.852500000000000000e+02 -0.000000000000000000e+00
-9.847500000000000000e+02 -0.000000000000000000e+00
-9.842500000000000000e+02 -4.435721597922130319e-04
-9.837500000000000000e+02 -8.867241840431117810e-04
-9.832500000000000000e+02 -0.000000000000000000e+00
-9.827500000000000000e+02 -0.000000000000000000e+00
-9.822500000000000000e+02 -0.000000000000000000e+00
-9.817500000000000000e+02 -0.000000000000000000e+00
-9.812500000000000000e+02 -0.000000000000000000e+00
-9.807500000000000000e+02 -0.000000000000000000e+00
-9.802500000000000000e+02 -4.456740591737046891e-04
-9.797500000000000000e+02 -4.467798371163579619e-04
-9.792500000000000000e+02 -4.461291769262435369e-04
-9.787500000000000000e+02 -8.933972905409449114e-04
-9.782500000000000000e+02 -8.935608646773665490e-04
-9.777500000000000000e+02 -0.000000000000000000e+00
-9.772500000000000000e+02 -0.000000000000000000e+00
-9.767500000000000000e+02 -0.000000000000000000e+00
-9.762500000000000000e+02 -0.000000000000000000e+00
-9.757500000000000000e+02 -4.469483983548276575e-04
-9.752500000000000000e+02 -0.000000000000000000e+00
-9.747500000000000000e+02 -0.000000000000000000e+00
-9.742500000000000000e+02 -8.963519291404962964e-04
-9.737500000000000000e+02 -0.000000000000000000e+00
-9.732500000000000000e+02 -4.502564548202543280e-04
-9.727500000000000000e+02 -0.000000000000000000e+00
-9.722500000000000000e+02 -4.498325132980331457e-04
-9.717500000000000000e+02 -4.487881653663216425e-04
-9.712500000000000000e+02 -0.000000000000000000e+00
-9.707500000000000000e+02 -0.000000000000000000e+00
-9.702500000000000000e+02 -9.020127438802729141e-04
-9.697500000000000000e+02 -4.504012258570165334e-04
-9.692500000000000000e+02 -0.000000000000000000e+00
-9.687500000000000000e+02 -0.000000000000000000e+00
-9.682500000000000000e+02 -4.508036307273615611e-04
-9.677500000000000000e+02 -4.500543215566118744e-04
-9.672500000000000000e+02 -4.516639922512523972e-04
-9.667500000000000000e+02 -0.000000000000000000e+00
-9.662500000000000000e+02 -0.000000000000000000e+00
-9.657500000000000000e+02 -0.000000000000000000e+00
-9.652500000000000000e+02 -9.062885926656181817e-04
-9.647500000000000000e+02 -0.000000000000000000e+00
-9.642500000000000000e+02 -4.530692211615492608e-04
-9.637500000000000000e+02 -0.000000000000000000e+00
-9.632500000000000000e+02 -0.000000000000000000e+00
-9.627500000000000000e+02 -0.000000000000000000e+00
-9.622500000000000000e+02 -0.000000000000000000e+00
-9.617500000000000000e+02 -0.000000000000000000e+00
-9.612500000000000000e+02 -0.000000000000000000e+00
-9.607500000000000000e+02 -0.000000000000000000e+00
-9.602500000000000000e+02 -0.000000000000000000e+00
-9.597500000000000000e+02 -4.552929887213113028e-04
-9.592500000000000000e+02 -4.558290795933412384e-04
-9.587500000000000000e+02 -0.000000000000000000e+00
-9.582500000000000000e+02 -4.556075118971934877e-04
-9.577500000000000000e+02 -4.563434477295088545e-04
-9.572500000000000000e+02 -0.000000000000000000e+00
-9.567500000000000000e+02 -4.553278682226509998e-04
-9.562500000000000000e+02 -0.000000000000000000e+00
-9.557500000000000000e+02 -0.000000000000000000e+00
-9.552500000000000000e+02 -0.000000000000000000e+00
-9.547500000000000000e+02 -4.569784493533069251e-04
-9.542500000000000000e+02 -0.000000000000000000e+00
-9.537500000000000000e+02 -0.000000000000000000e+00
-9.532500000000000000e+02 -0.000000000000000000e+00
-9.527500000000000000e+02 -4.592401148995804380e-04
-9.522500000000000000e+02 -4.586784865054782797e-04
-9.517500000000000000e+02 -0.000000000000000000e+00
-9.512500000000000000e+02 -0.000000000000000000e+00
-9.507500000000000000e+02 -1.378608315626797835e-03
-9.502500000000000000e+02 -0.000000000000000000e+00
-9.497500000000000000e+02 -4.597854411238996050e-04
-9.492500000000000000e+02 -4.597264937677465616e-04
-9.487500000000000000e+02 -4.595676674614315835e-04
-9.482500000000000000e+02 -4.612176757753891376e-04
-9.477500000000000000e+02 -0.000000000000000000e+00
-9.472500000000000000e+02 -0.000000000000000000e+00
-9.467500000000000000e+02 -0.000000000000000000e+00
-9.462500000000000000e+02 -0.000000000000000000e+00
-9.457500000000000000e+02 -0.000000000000000000e+00
-9.452500000000000000e+02 -0.000000000000000000e+00
-9.447500000000000000e+02 -4.623197552525447384e-04
-9.442500000000000000e+02 -9.240192648956926111e-04
-9.437500000000000000e+02 -9.269353445651076079e-04
-9.432500000000000000e+02 -9.268183482727719927e-04
-9.427500000000000000e+02 -0.000000000000000000e+00
-9.422500000000000000e+02 -0.000000000000000000e+00
-9.417500000000000000e+02 -4.633877082124060378e-04
-9.412500000000000000e+02 -0.000000000000000000e+00
-9.407500000000000000e+02 -4.635768266752304887e-04
-9.402500000000000000e+02 -4.649385482003245713e-04
-9.397500000000000000e+02 -0.000000000000000000e+00
-9.392500000000000000e+02 -0.000000000000000000e+00
-9.387500000000000000e+02 -1.395930151780977197e-03
-9.382500000000000000e+02 -1.396570007399321146e-03
-9.377500000000000000e+02 -0.000000000000000000e+00
-9.372500000000000000e+02 -4.670392589114447861e-04
-9.367500000000000000e+02 -0.000000000000000000e+00
-9.362500000000000000e+02 -0.000000000000000000e+00
-9.357500000000000000e+02 -0.000000000000000000e+00
-9.352500000000000000e+02 -4.681404664832492456e-04
-9.347500000000000000e+02 -0.000000000000000000e+00
-9.342500000000000000e+02 -0.000000000000000000e+00
-9.337500000000000000e+02 -9.353279201229957110e-04
-9.332500000000000000e+02 -9.367513108668838739e-04
-9.327500000000000000e+02 -9.357184811352183516e-04
-9.322500000000000000e+02 -0.000000000000000000e+00
-9.317500000000000000e+02 -4.710332508848506967e-04
-9.312500000000000000e+02 -0.000000000000000000e+00
-9.307500000000000000e+02 -0.000000000000000000e+00
-9.302500000000000000e+02 -9.395650448677404440e-04
-9.297500000000000000e+02 -4.693685121904096692e-04
-9.292500000000000000e+02 -0.000000000000000000e+00
-9.287500000000000000e+02 -0.000000000000000000e+00
-9.282500000000000000e+02 -4.696146412695939923e-04
-9.277500000000000000e+02 -4.717184171252654661e-04
-9.272500000000000000e+02 -0.000000000000000000e+00
-9.267500000000000000e+02 -4.704772856801006306e-04
-9.262500000000000000e+02 -0.000000000000000000e+00
-9.257500000000000000e+02 -0.000000000000000000e+00
-9.252500000000000000e+02 -0.000000000000000000e+00
-9.247500000000000000e+02 -0.000000000000000000e+00
-9.242500000000000000e+02 -9.455611940145639991e-04
-9.237500000000000000e+02 -0.000000000000000000e+00
-9.232500000000000000e+02 -4.745368001805613627e-04
-9.227500000000000000e+02 -4.731356253324147179e-04
-9.222500000000000000e+02 -0.000000000000000000e+00
-9.217500000000000000e+02 -0.000000000000000000e+00
-9.212500000000000000e+02 -1.419446360853888209e-03
-9.207500000000000000e+02 -0.000000000000000000e+00
-9.202500000000000000e+02 -9.485338956152226031e-04
-9.197500000000000000e+02 -0.000000000000000000e+00
-9.192500000000000000e+02 -4.745227265245451228e-04
-9.187500000000000000e+02 -4.755069349714546932e-04
-9.182500000000000000e+02 -4.768073741121251125e-04
-9.177500000000000000e+02 -4.752983016700497009e-04
-9.172500000000000000e+02 -0.000000000000000000e+00
-9.167500000000000000e+02 -4.762322315522068690e-04
-9.162500000000000000e+02 -4.771170204042076129e-04
-9.157500000000000000e+02 -0.000000000000000000e+00
-9.152500000000000000e+02 -4.789994085554802718e-04
-9.147500000000000000e+02 -4.787365281296907015e-04
-9.142500000000000000e+02 -0.000000000000000000e+00
-9.137500000000000000e+02 -0.000000000000000000e+00
-9.132500000000000000e+02 -0.000000000000000000e+00
-9.127500000000000000e+02 -0.000000000000000000e+00
-9.122500000000000000e+02 -0.000000000000000000e+00
-9.117500000000000000e+02 -1.438733775240635341e-03
-9.112500000000000000e+02 -1.915699331078349289e-03
-9.107500000000000000e+02 -0.000000000000000000e+00
-9.102500000000000000e+02 -4.797376794368839702e-04
-9.097500000000000000e+02 -0.000000000000000000e+00
-9.092500000000000000e+02 -4.793233966797147698e-04
-9.087500000000000000e+02 -4.793781985386754937e-04
-9.082500000000000000e+02 -4.805842173980377687e-04
-9.077500000000000000e+02 -9.626458582711683656e-04
-9.072500000000000000e+02 -4.816395105266227817e-04
-9.067500000000000000e+02 -0.000000000000000000e+00
-9.062500000000000000e+02 -0.000000000000000000e+00
-9.057500000000000000e+02 -4.815953810187006121e-04
-9.052500000000000000e+02 -0.000000000000000000e+00
-9.047500000000000000e+02 -4.823380759425624758e-04
-9.042500000000000000e+02 -9.682731552055290564e-04
-9.037500000000000000e+02 -0.000000000000000000e+00
-9.032500000000000000e+02 -0.000000000000000000e+00
-9.027500000000000000e+02 -0.000000000000000000e+00
-9.022500000000000000e+02 -0.000000000000000000e+00
-9.017500000000000000e+02 -9.691565689027277584e-04
-9.012500000000000000e+02 -4.852700816133289903e-04
-9.007500000000000000e+02 -4.850091551540649474e-04
-9.002500000000000000e+02 -0.000000000000000000e+00
-8.997500000000000000e+02 -4.841733125001626429e-04
-8.992500000000000000e+02 -9.717434267509376033e-04
-8.987500000000000000e+02 -0.000000000000000000e+00
-8.982500000000000000e+02 -9.719791341576449395e-04
-8.977500000000000000e+02 -4.869490057870846543e-04
-8.972500000000000000e+02 -0.000000000000000000e+00
-8.967500000000000000e+02 -4.879186166385005691e-04
-8.962500000000000000e+02 -4.868063314031462457e-04
-8.957500000000000000e+02 -0.000000000000000000e+00
-8.952500000000000000e+02 -4.873500972019768830e-04
-8.947500000000000000e+02 -4.880483070214289916e-04
-8.942500000000000000e+02 -4.882145913061063992e-04
-8.937500000000000000e+02 -0.000000000000000000e+00
-8.932500000000000000e+02 -0.000000000000000000e+00
-8.927500000000000000e+02 -0.000000000000000000e+00
-8.922500000000000000e+02 -9.788332242024494912e-04
-8.917500000000000000e+02 -0.000000000000000000e+00
-8.912500000000000000e+02 -0.000000000000000000e+00
-8.907500000000000000e+02 -0.000000000000000000e+00
-8.902500000000000000e+02 -9.810307351382104284e-04
-8.897500000000000000e+02 -4.912199348838854627e-04
-8.892500000000000000e+02 -4.917110425638600247e-04
-8.887500000000000000e+02 -0.000000000000000000e+00
-8.882500000000000000e+02 -9.838839668651405343e-04
-8.877500000000000000e+02 -0.000000000000000000e+00
-8.872500000000000000e+02 -0.000000000000000000e+00
-8.867500000000000000e+02 -0.000000000000000000e+00
-8.862500000000000000e+02 -9.858900256846782426e-04
-8.857500000000000000e+02 -0.000000000000000000e+00
-8.852500000000000000e+02 -0.000000000000000000e+00
-8.847500000000000000e+02 -0.000000000000000000e+00
-8.842500000000000000e+02 -1.480884614740511770e-03
-8.837500000000000000e+02 -4.935841769252482516e-04
-8.832500000000000000e+02 -9.886975612600160807e-04
-8.827500000000000000e+02 -0.000000000000000000e+00
-8.822500000000000000e+02 -0.000000000000000000e+00
-8.817500000000000000e+02 -0.000000000000000000e+00
-8.812500000000000000e+02 -4.956330085388275120e-04
-8.807500000000000000e+02 -4.962394970910439899e-04
-8.802500000000000000e+02 -4.963044549900868770e-04
-8.797500000000000000e+02 -4.959365439273314422e-04
-8.792500000000000000e+02 -9.940636524883473147e-04
-8.787500000000000000e+02 -4.960680406924615612e-04
-8.782500000000000000e+02 -0.000000000000000000e+00
-8.777500000000000000e+02 -0.000000000000000000e+00
-8.772500000000000000e+02 -1.495094693882202111e-03
-8.767500000000000000e+02 -0.000000000000000000e+00
-8.762500000000000000e+02 -0.000000000000000000e+00
-8.757500000000000000e+02 -0.000000000000000000e+00
-8.752500000000000000e+02 -0.000000000000000000e+00
-8.747500000000000000e+02 -0.000000000000000000e+00
-8.742500000000000000e+02 -0.000000000000000000e+00
-8.737500000000000000e+02 -0.000000000000000000e+00
-8.732500000000000000e+02 -1.001660118581050281e-03
-8.727500000000000000e+02 -9.979794343646960879e-04
-8.722500000000000000e+02 -0.000000000000000000e+00
-8.717500000000000000e+02 -5.003785676600953610e-04
-8.712500000000000000e+02 -5.024189904330005063e-04
-8.707500000000000000e+02 -1.004206160832923043e-03
-8.702500000000000000e+02 -0.000000000000000000e+00
-8.697500000000000000e+02 -0.000000000000000000e+00
-8.692500000000000000e+02 -0.000000000000000000e+00
-8.687500000000000000e+02 -1.009718977988814659e-03
-8.682500000000000000e+02 -5.026148853544870664e-04
-8.677500000000000000e+02 -0.000000000000000000e+00
-8.672500000000000000e+02 -0.000000000000000000e+00
-8.667500000000000000e+02 -1.005544721374444263e-03
-8.662500000000000000e+02 -1.513087183147313053e-03
-8.657500000000000000e+02 -2.019460524648988148e-03
-8.652500000000000000e+02 -1.515609077720905242e-03
-8.647500000000000000e+02 -5.043190513960370920e-04
-8.642500000000000000e+02 -0.000000000000000000e+00
-8.637500000000000000e+02 -1.519457974597340430e-03
-8.632500000000000000e+02 -1.518236305079845999e-03
-8.627500000000000000e+02 -0.000000000000000000e+00
-8.622500000000000000e+02 -5.067758143523092181e-04
-8.617500000000000000e+02 -1.013475615847742170e-03
-8.612500000000000000e+02 -0.000000000000000000e+00
-8.607500000000000000e+02 -0.000000000000000000e+00
-8.602500000000000000e+02 -0.000000000000000000e+00
-8.597500000000000000e+02 -5.085827794125182943e-04
-8.592500000000000000e+02 -5.077686057841952890e-04
-8.587500000000000000e+02 -5.081751082492382736e-04
-8.582500000000000000e+02 -5.096945171396249485e-04
-8.577500000000000000e+02 -0.000000000000000000e+00
-8.572500000000000000e+02 -0.000000000000000000e+00
-8.567500000000000000e+02 -0.000000000000000000e+00
-8.562500000000000000e+02 -0.000000000000000000e+00
-8.557500000000000000e+02 -1.529653800138555415e-03
-8.552500000000000000e+02 -5.115942934470334722e-04
-8.547500000000000000e+02 -0.000000000000000000e+00
-8.542500000000000000e+02 -5.120811464267874214e-04
-8.537500000000000000e+02 -1.025100486769066821e-03
-8.532500000000000000e+02 -1.538170111001822913e-03
-8.527500000000000000e+02 -0.000000000000000000e+00
-8.522500000000000000e+02 -0.000000000000000000e+00
-8.517500000000000000e+02 -0.000000000000000000e+00
-8.512500000000000000e+02 -5.137734637932602280e-04
-8.507500000000000000e+02 -5.127299633942849913e-04
-8.502500000000000000e+02 -5.128077912426148291e-04
-8.497500000000000000e+02 -0.000000000000000000e+00
-8.492500000000000000e+02 -0.000000000000000000e+00
-8.487500000000000000e+02 -5.130429958889223385e-04
-8.482500000000000000e+02 -0.000000000000000000e+00
-8.477500000000000000e+02 -0.000000000000000000e+00
-8.472500000000000000e+02 -5.160862137502656615e-04
-8.467500000000000000e+02 -1.033459794299436798e-03
-8.462500000000000000e+02 -0.000000000000000000e+00
-8.457500000000000000e+02 -5.164369952998423266e-04
-8.452500000000000000e+02 -0.000000000000000000e+00
-8.447500000000000000e+02 -5.167098140891007805e-04
-8.442500000000000000e+02 -0.000000000000000000e+00
-8.437500000000000000e+02 -5.178873433188485803e-04
-8.432500000000000000e+02 -1.553339384033299454e-03
-8.427500000000000000e+02 -5.182753945711560291e-04
-8.422500000000000000e+02 -5.194906731618585596e-04
-8.417500000000000000e+02 -0.000000000000000000e+00
-8.412500000000000000e+02 -5.193696475508881218e-04
-8.407500000000000000e+02 -0.000000000000000000e+00
-8.402500000000000000e+02 -5.203856526032877607e-04
-8.397500000000000000e+02 -0.000000000000000000e+00
-8.392500000000000000e+02 -0.000000000000000000e+00
-8.387500000000000000e+02 -0.000000000000000000e+00
-8.382500000000000000e+02 -1.043030508138288737e-03
-8.377500000000000000e+02 -5.215964737991984814e-04
-8.372500000000000000e+02 -0.000000000000000000e+00
-8.367500000000000000e+02 -0.000000000000000000e+00
-8.362500000000000000e+02 -5.218479811169308416e-04
-8.357500000000000000e+02 -1.045233436020805845e-03
-8.352500000000000000e+02 -5.222448564593691871e-04
-8.347500000000000000e+02 -5.216474905788832635e-04
-8.342500000000000000e+02 -5.236703584117759040e-04
-8.337500000000000000e+02 -2.093770783396115779e-03
-8.332500000000000000e+02 -0.000000000000000000e+00
-8.327500000000000000e+02 -5.249576342784209593e-04
-8.322500000000000000e+02 -5.244705502574561074e-04
-8.317500000000000000e+02 -5.252443600902001854e-04
-8.312500000000000000e+02 -0.000000000000000000e+00
-8.307500000000000000e+02 -0.000000000000000000e+00
-8.302500000000000000e+02 -1.578351108200888543e-03
-8.297500000000000000e+02 -0.000000000000000000e+00
-8.292500000000000000e+02 -0.000000000000000000e+00
-8.287500000000000000e+02 -0.000000000000000000e+00
-8.282500000000000000e+02 -5.288501647169943642e-04
-8.277500000000000000e+02 -5.266321845466634009e-04
-8.272500000000000000e+02 -0.000000000000000000e+00
-8.267500000000000000e+02 -5.271542769047846393e-04
-8.262500000000000000e+02 -0.000000000000000000e+00
-8.257500000000000000e+02 -1.057659838881976110e-03
-8.252500000000000000e+02 -1.059110128294158326e-03
-8.247500000000000000e+02 -0.000000000000000000e+00
-8.242500000000000000e+02 -5.284077278573383633e-04
-8.237500000000000000e+02 -5.306931349867740873e-04
-8.232500000000000000e+02 -5.312476903176589294e-04
-8.227500000000000000e+02 -1.063141891631759614e-03
-8.222500000000000000e+02 -5.318937805460781550e-04
-8.217500000000000000e+02 -0.000000000000000000e+00
-8.212500000000000000e+02 -0.000000000000000000e+00
-8.207500000000000000e+02 -1.064974893950190781e-03
-8.202500000000000000e+02 -0.000000000000000000e+00
-8.197500000000000000e+02 -5.328168207073396287e-04
-8.192500000000000000e+02 -5.331420064386227595e-04
-8.187500000000000000e+02 -0.000000000000000000e+00
-8.182500000000000000e+02 -5.341435222278485828e-04
-8.177500000000000000e+02 -1.602594210105741336e-03
-8.172500000000000000e+02 -5.345634707923205449e-04
-8.167500000000000000e+02 -0.000000000000000000e+00
-8.162500000000000000e+02 -1.071491016134487996e-03
-8.157500000000000000e+02 -1.070275630548576983e-03
-8.152500000000000000e+02 -0.000000000000000000e+00
-8.147500000000000000e+02 -0.000000000000000000e+00
-8.142500000000000000e+02 -2.144675897320191642e-03
-8.137500000000000000e+02 -5.348764518970564432e-04
-8.132500000000000000e+02 -5.363725992716728876e-04
-8.127500000000000000e+02 -0.000000000000000000e+00
-8.122500000000000000e+02 -0.000000000000000000e+00
-8.117500000000000000e+02 -1.078259214844580526e-03
-8.112500000000000000e+02 -0.000000000000000000e+00
-8.107500000000000000e+02 -5.394383731779373850e-04
-8.102500000000000000e+02 -0.000000000000000000e+00
-8.097500000000000000e+02 -0.000000000000000000e+00
-8.092500000000000000e+02 -0.000000000000000000e+00
-8.087500000000000000e+02 -0.000000000000000000e+00
-8.082500000000000000e+02 -0.000000000000000000e+00
-8.077500000000000000e+02 -0.000000000000000000e+00
-8.072500000000000000e+02 -0.000000000000000000e+00
-8.067500000000000000e+02 -5.414026510998967267e-04
-8.062500000000000000e+02 -5.422120557461770213e-04
-8.057500000000000000e+02 -5.423114439035414940e-04
-8.052500000000000000e+02 -1.086366017524568019e-03
-8.047500000000000000e+02 -0.000000000000000000e+00
-8.042500000000000000e+02 -5.430855937517459122e-04
-8.037500000000000000e+02 -5.440174738412596788e-04
-8.032500000000000000e+02 -1.087523408091731593e-03
-8.027500000000000000e+02 -1.086539820444374195e-03
-8.022500000000000000e+02 -0.000000000000000000e+00
-8.017500000000000000e+02 -5.433550831581183353e-04
-8.012500000000000000e+02 -0.000000000000000000e+00
-8.007500000000000000e+02 -0.000000000000000000e+00
-8.002500000000000000e+02 -0.000000000000000000e+00
-7.997500000000000000e+02 -0.000000000000000000e+00
-7.992500000000000000e+02 -0.000000000000000000e+00
-7.987500000000000000e+02 -0.000000000000000000e+00
-7.982500000000000000e+02 -0.000000000000000000e+00
-7.977500000000000000e+02 -0.000000000000000000e+00
-7.972500000000000000e+02 -5.461840611611449561e-04
-7.967500000000000000e+02 -1.096395631267584221e-03
-7.962500000000000000e+02 -0.000000000000000000e+00
-7.957500000000000000e+02 -1.099213778114980361e-03
-7.952500000000000000e+02 -0.000000000000000000e+00
-7.947500000000000000e+02 -1.649934691212159594e-03
-7.942500000000000000e+02 -5.496832209952605321e-04
-7.937500000000000000e+02 -5.499094367896287814e-04
-7.932500000000000000e+02 -1.651491280023684519e-03
-7.927500000000000000e+02 -1.653734252807939750e-03
-7.922500000000000000e+02 -5.521556570969809140e-04
-7.917500000000000000e+02 -0.000000000000000000e+00
-7.912500000000000000e+02 -2.207438000005969552e-03
-7.907500000000000000e+02 -5.525987302248227314e-04
-7.902500000000000000e+02 -5.522244532857114056e-04
-7.897500000000000000e+02 -0.000000000000000000e+00
-7.892500000000000000e+02 -5.520808964137514279e-04
-7.887500000000000000e+02 -5.546057931348121741e-04
-7.882500000000000000e+02 -0.000000000000000000e+00
-7.877500000000000000e+02 -0.000000000000000000e+00
-7.872500000000000000e+02 -5.551768016042388232e-04
-7.867500000000000000e+02 -1.109483304303528640e-03
-7.862500000000000000e+02 -5.562475816267252460e-04
-7.857500000000000000e+02 -0.000000000000000000e+00
-7.852500000000000000e+02 -5.563476555301165218e-04
-7.847500000000000000e+02 -0.000000000000000000e+00
-7.842500000000000000e+02 -5.579101300230479956e-04
-7.837500000000000000e+02 -1.113730130348709532e-03
-7.832500000000000000e+02 -0.000000000000000000e+00
-7.827500000000000000e+02 -0.000000000000000000e+00
-7.822500000000000000e+02 -1.115868734343123747e-03
-7.817500000000000000e+02 -0.000000000000000000e+00
-7.812500000000000000e+02 -1.117052535577384847e-03
-7.807500000000000000e+02 -5.593099234164888032e-04
-7.802500000000000000e+02 -0.000000000000000000e+00
-7.797500000000000000e+02 -5.585637315632075665e-04
-7.792500000000000000e+02 -1.119676842892088379e-03
-7.787500000000000000e+02 -5.613591909410660082e-04
-7.782500000000000000e+02 -0.000000000000000000e+00
-7.777500000000000000e+02 -5.615899566375335454e-04
-7.772500000000000000e+02 -5.624425473726024508e-04
-7.767500000000000000e+02 -1.125609407118495237e-03
-7.762500000000000000e+02 -0.000000000000000000e+00
-7.757500000000000000e+02 -0.000000000000000000e+00
-7.752500000000000000e+02 -0.000000000000000000e+00
-7.747500000000000000e+02 -1.127162141470081438e-03
-7.742500000000000000e+02 -5.635133025767772967e-04
-7.737500000000000000e+02 -5.630176903677173864e-04
-7.732500000000000000e+02 -1.131693551815261259e-03
-7.727500000000000000e+02 -1.131935949304246252e-03
-7.722500000000000000e+02 -0.000000000000000000e+00
-7.717500000000000000e+02 -5.650921926721387718e-04
-7.712500000000000000e+02 -5.644738503960841864e-04
-7.707500000000000000e+02 -0.000000000000000000e+00
-7.702500000000000000e+02 -5.671820792015891399e-04
-7.697500000000000000e+02 -1.136839501745715237e-03
-7.692500000000000000e+02 -0.000000000000000000e+00
-7.687500000000000000e+02 -0.000000000000000000e+00
-7.682500000000000000e+02 -1.137565810046158293e-03
-7.677500000000000000e+02 -0.000000000000000000e+00
-7.672500000000000000e+02 -5.686545122451217883e-04
-7.667500000000000000e+02 -5.702693767198075683e-04
-7.662500000000000000e+02 -1.139918294172013319e-03
-7.657500000000000000e+02 -5.708892849433303126e-04
-7.652500000000000000e+02 -0.000000000000000000e+00
-7.647500000000000000e+02 -0.000000000000000000e+00
-7.642500000000000000e+02 -0.000000000000000000e+00
-7.637500000000000000e+02 -5.716345640268224353e-04
-7.632500000000000000e+02 -5.720090380288053158e-04
-7.627500000000000000e+02 -1.718407707578654660e-03
-7.622500000000000000e+02 -5.736360047227452878e-04
-7.617500000000000000e+02 -0.000000000000000000e+00
-7.612500000000000000e+02 -0.000000000000000000e+00
-7.607500000000000000e+02 -0.000000000000000000e+00
-7.602500000000000000e+02 -0.000000000000000000e+00
-7.597500000000000000e+02 -5.774171711307871579e-04
-7.592500000000000000e+02 -5.762805656510706660e-04
-7.587500000000000000e+02 -5.762821016143822826e-04
-7.582500000000000000e+02 -1.152568766643370830e-03
-7.577500000000000000e+02 -5.759094347859232930e-04
-7.572500000000000000e+02 -0.000000000000000000e+00
-7.567500000000000000e+02 -5.775526092671779983e-04
-7.562500000000000000e+02 -0.000000000000000000e+00
-7.557500000000000000e+02 -5.785696918291929154e-04
-7.552500000000000000e+02 -1.737874985509801516e-03
-7.547500000000000000e+02 -5.788300715535263548e-04
-7.542500000000000000e+02 -0.000000000000000000e+00
-7.537500000000000000e+02 -5.802317227913933147e-04
-7.532500000000000000e+02 -1.161107144418868338e-03
-7.527500000000000000e+02 -0.000000000000000000e+00
-7.522500000000000000e+02 -5.808806193755780426e-04
-7.517500000000000000e+02 -5.819026529232897886e-04
-7.512500000000000000e+02 -5.821626103880368818e-04
-7.507500000000000000e+02 -2.321957545948538908e-03
-7.502500000000000000e+02 -5.837044173364006744e-04
-7.497500000000000000e+02 -0.000000000000000000e+00
-7.492500000000000000e+02 -5.818081958738745849e-04
-7.487500000000000000e+02 -5.827047405944169251e-04
-7.482500000000000000e+02 -0.000000000000000000e+00
-7.477500000000000000e+02 -0.000000000000000000e+00
-7.472500000000000000e+02 -0.000000000000000000e+00
-7.467500000000000000e+02 -0.000000000000000000e+00
-7.462500000000000000e+02 -5.832572364907600291e-04
-7.457500000000000000e+02 -1.174067717860676711e-03
-7.452500000000000000e+02 -0.000000000000000000e+00
-7.447500000000000000e+02 -0.000000000000000000e+00
-7.442500000000000000e+02 -1.174383571959534836e-03
-7.437500000000000000e+02 -5.867500829701289547e-04
-7.432500000000000000e+02 -0.000000000000000000e+00
-7.427500000000000000e+02 -5.888248550037196785e-04
-7.422500000000000000e+02 -5.905128064881413116e-04
-7.417500000000000000e+02 -1.177178244669868645e-03
-7.412500000000000000e+02 -0.000000000000000000e+00
-7.407500000000000000e+02 -5.897698231589928704e-04
-7.402500000000000000e+02 -5.906842885510470544e-04
-7.397500000000000000e+02 -0.000000000000000000e+00
-7.392500000000000000e+02 -1.181674966807504459e-03
-7.387500000000000000e+02 -5.927908481984901171e-04
-7.382500000000000000e+02 -1.185866764989807007e-03
-7.377500000000000000e+02 -5.922974529654741411e-04
-7.372500000000000000e+02 -0.000000000000000000e+00
-7.367500000000000000e+02 -5.933606650089653456e-04
-7.362500000000000000e+02 -1.185716661588408476e-03
-7.357500000000000000e+02 -5.945570089501639672e-04
-7.352500000000000000e+02 -0.000000000000000000e+00
-7.347500000000000000e+02 -1.189172328303288260e-03
-7.342500000000000000e+02 -1.785622840228384212e-03
-7.337500000000000000e+02 -0.000000000000000000e+00
-7.332500000000000000e+02 -0.000000000000000000e+00
-7.327500000000000000e+02 -0.000000000000000000e+00
-7.322500000000000000e+02 -5.967462559580451187e-04
-7.317500000000000000e+02 -0.000000000000000000e+00
-7.312500000000000000e+02 -1.194341862632926268e-03
-7.307500000000000000e+02 -1.192426428225730603e-03
-7.302500000000000000e+02 -5.986422046495791082e-04
-7.297500000000000000e+02 -0.000000000000000000e+00
-7.292500000000000000e+02 -5.997252808419784248e-04
-7.287500000000000000e+02 -0.000000000000000000e+00
-7.282500000000000000e+02 -2.401409816673986865e-03
-7.277500000000000000e+02 -6.000429030675694672e-04
-7.272500000000000000e+02 -0.000000000000000000e+00
-7.267500000000000000e+02 -0.000000000000000000e+00
-7.262500000000000000e+02 -1.808057743426899752e-03
-7.257500000000000000e+02 -0.000000000000000000e+00
-7.252500000000000000e+02 -1.203967994726610775e-03
-7.247500000000000000e+02 -6.012140013722709836e-04
-7.242500000000000000e+02 -6.039976794409156365e-04
-7.237500000000000000e+02 -6.042827786583942042e-04
-7.232500000000000000e+02 -6.040400919530231278e-04
-7.227500000000000000e+02 -6.034035277685549561e-04
-7.222500000000000000e+02 -6.065989626399491668e-04
-7.217500000000000000e+02 -6.046350872310819096e-04
-7.212500000000000000e+02 -1.208659157408377947e-03
-7.207500000000000000e+02 -1.213065705139495338e-03
-7.202500000000000000e+02 -1.214042720658027857e-03
-7.197500000000000000e+02 -0.000000000000000000e+00
-7.192500000000000000e+02 -0.000000000000000000e+00
-7.187500000000000000e+02 -0.000000000000000000e+00
-7.182500000000000000e+02 -1.213975076015849598e-03
-7.177500000000000000e+02 -6.076069657885379118e-04
-7.172500000000000000e+02 -1.827150812140204954e-03
-7.167500000000000000e+02 -1.217972242947373265e-03
-7.162500000000000000e+02 -0.000000000000000000e+00
-7.157500000000000000e+02 -1.220480862072868952e-03
-7.152500000000000000e+02 -6.101298485970407803e-04
-7.147500000000000000e+02 -6.105566620623062912e-04
-7.142500000000000000e+02 -0.000000000000000000e+00
-7.137500000000000000e+02 -0.000000000000000000e+00
-7.132500000000000000e+02 -1.837530540045863260e-03
-7.127500000000000000e+02 -6.152231902844569481e-04
-7.122500000000000000e+02 -0.000000000000000000e+00
-7.117500000000000000e+02 -1.838856148302151416e-03
-7.112500000000000000e+02 -6.142312780386980980e-04
-7.107500000000000000e+02 -1.228657572479885081e-03
-7.102500000000000000e+02 -1.845293191565508919e-03
-7.097500000000000000e+02 -1.844173383451822110e-03
-7.092500000000000000e+02 -6.158288174477853649e-04
-7.087500000000000000e+02 -1.233738997594734099e-03
-7.082500000000000000e+02 -0.000000000000000000e+00
-7.077500000000000000e+02 -6.175385899864883161e-04
-7.072500000000000000e+02 -1.234871843878412043e-03
-7.067500000000000000e+02 -0.000000000000000000e+00
-7.062500000000000000e+02 -0.000000000000000000e+00
-7.057500000000000000e+02 -6.198304205952293597e-04
-7.052500000000000000e+02 -0.000000000000000000e+00
-7.047500000000000000e+02 -6.196257150868018969e-04
-7.042500000000000000e+02 -6.211506131843566982e-04
-7.037500000000000000e+02 -6.226814844103905266e-04
-7.032500000000000000e+02 -0.000000000000000000e+00
-7.027500000000000000e+02 -1.243728755586219177e-03
-7.022500000000000000e+02 -6.227834262072092994e-04
-7.017500000000000000e+02 -6.225464859351963502e-04
-7.012500000000000000e+02 -6.208206162110228637e-04
-7.007500000000000000e+02 -1.867450001753420425e-03
-7.002500000000000000e+02 -0.000000000000000000e+00
-6.997500000000000000e+02 -0.000000000000000000e+00
-6.992500000000000000e+02 -0.000000000000000000e+00
-6.987500000000000000e+02 -6.260398130019078754e-04
-6.982500000000000000e+02 -6.275862436860902595e-04
-6.977500000000000000e+02 -0.000000000000000000e+00
-6.972500000000000000e+02 -0.000000000000000000e+00
-6.967500000000000000e+02 -6.260567152604062935e-04
-6.962500000000000000e+02 -0.000000000000000000e+00
-6.957500000000000000e+02 -6.268198342719698973e-04
-6.952500000000000000e+02 -0.000000000000000000e+00
-6.947500000000000000e+02 -0.000000000000000000e+00
-6.942500000000000000e+02 -6.284482168096072524e-04
-6.937500000000000000e+02 -0.000000000000000000e+00
-6.932500000000000000e+02 -0.000000000000000000e+00
-6.927500000000000000e+02 -6.295343192994919644e-04
-6.922500000000000000e+02 -0.000000000000000000e+00
-6.917500000000000000e+02 -1.261026380952805486e-03
-6.912500000000000000e+02 -1.897668975383763048e-03
-6.907500000000000000e+02 -6.324603641042692492e-04
-6.902500000000000000e+02 -1.896685853513686978e-03
-6.897500000000000000e+02 -1.899996975286492558e-03
-6.892500000000000000e+02 -0.000000000000000000e+00
-6.887500000000000000e+02 -1.267072300851479960e-03
-6.882500000000000000e+02 -0.000000000000000000e+00
-6.877500000000000000e+02 -6.352191879389661655e-04
-6.872500000000000000e+02 -0.000000000000000000e+00
-6.867500000000000000e+02 -6.358663599671257822e-04
-6.862500000000000000e+02 -0.000000000000000000e+00
-6.857500000000000000e+02 -0.000000000000000000e+00
-6.852500000000000000e+02 -6.371191510769582452e-04
-6.847500000000000000e+02 -1.915123103772696728e-03
-6.842500000000000000e+02 -0.000000000000000000e+00
-6.837500000000000000e+02 -1.277034253784415166e-03
-6.832500000000000000e+02 -0.000000000000000000e+00
-6.827500000000000000e+02 -1.281282288506318135e-03
-6.822500000000000000e+02 -0.000000000000000000e+00
-6.817500000000000000e+02 -6.402502610220282961e-04
-6.812500000000000000e+02 -0.000000000000000000e+00
-6.807500000000000000e+02 -0.000000000000000000e+00
-6.802500000000000000e+02 -1.285288226152307700e-03
-6.797500000000000000e+02 -1.286373811131959937e-03
-6.792500000000000000e+02 -1.285353719142073511e-03
-6.787500000000000000e+02 -6.437826090980162431e-04
-6.782500000000000000e+02 -1.933195693898655948e-03
-6.777500000000000000e+02 -6.448733855594793261e-04
-6.772500000000000000e+02 -6.446451063499234477e-04
-6.767500000000000000e+02 -6.449805917277691815e-04
-6.762500000000000000e+02 -1.290211739791477085e-03
-6.757500000000000000e+02 -6.473478643508444189e-04
-6.752500000000000000e+02 -0.000000000000000000e+00
-6.747500000000000000e+02 -0.000000000000000000e+00
-6.742500000000000000e+02 -6.484334476075703834e-04
-6.737500000000000000e+02 -0.000000000000000000e+00
-6.732500000000000000e+02 -0.000000000000000000e+00
-6.727500000000000000e+02 -6.500923984452066338e-04
-6.722500000000000000e+02 -0.000000000000000000e+00
-6.717500000000000000e+02 -1.299421023886200999e-03
-6.712500000000000000e+02 -6.501234625088020457e-04
-6.707500000000000000e+02 -1.302781503606584420e-03
-6.702500000000000000e+02 -6.508094238831600405e-04
-6.697500000000000000e+02 -1.303870281422783673e-03
-6.692500000000000000e+02 -0.000000000000000000e+00
-6.687500000000000000e+02 -1.306249299618665377e-03
-6.682500000000000000e+02 -6.530420863584487663e-04
-6.677500000000000000e+02 -6.539591504416676594e-04
-6.672500000000000000e+02 -0.000000000000000000e+00
-6.667500000000000000e+02 -6.552260914960988556e-04
-6.662500000000000000e+02 -1.966304196535045064e-03
-6.657500000000000000e+02 -1.314143155971276731e-03
-6.652500000000000000e+02 -0.000000000000000000e+00
-6.647500000000000000e+02 -1.970170144504587804e-03
-6.642500000000000000e+02 -6.569745942175888188e-04
-6.637500000000000000e+02 -1.975858812471429585e-03
-6.632500000000000000e+02 -6.599812218842845144e-04
-6.627500000000000000e+02 -6.604791330286709271e-04
-6.622500000000000000e+02 -6.598224929034028933e-04
-6.617500000000000000e+02 -0.000000000000000000e+00
-6.612500000000000000e+02 -6.609647441405476801e-04
-6.607500000000000000e+02 -1.320914285715207859e-03
-6.602500000000000000e+02 -6.624000924710530050e-04
-6.597500000000000000e+02 -0.000000000000000000e+00
-6.592500000000000000e+02 -1.326665971816117905e-03
-6.587500000000000000e+02 -1.323475897061520508e-03
-6.582500000000000000e+02 -6.649943720695050036e-04
-6.577500000000000000e+02 -1.991281348106594025e-03
-6.572500000000000000e+02 -1.326207133135114515e-03
-6.567500000000000000e+02 -6.657846130185192954e-04
-6.562500000000000000e+02 -6.661462399167317194e-04
-6.557500000000000000e+02 -6.649101403035199975e-04
-6.552500000000000000e+02 -0.000000000000000000e+00
-6.547500000000000000e+02 -1.334180492419550579e-03
-6.542500000000000000e+02 -0.000000000000000000e+00
-6.537500000000000000e+02 -1.336220029299255889e-03
-6.532500000000000000e+02 -2.006304872082222829e-03
-6.527500000000000000e+02 -1.339144005865728487e-03
-6.522500000000000000e+02 -6.703779909542546302e-04
-6.517500000000000000e+02 -6.710389889589762295e-04
-6.512500000000000000e+02 -0.000000000000000000e+00
-6.507500000000000000e+02 -1.342819094641227234e-03
-6.502500000000000000e+02 -0.000000000000000000e+00
-6.497500000000000000e+02 -0.000000000000000000e+00
-6.492500000000000000e+02 -0.000000000000000000e+00
-6.487500000000000000e+02 -1.348727824538838551e-03
-6.482500000000000000e+02 -6.730430767760428937e-04
-6.477500000000000000e+02 -0.000000000000000000e+00
-6.472500000000000000e+02 -1.347724988836003111e-03
-6.467500000000000000e+02 -6.760789247775996456e-04
-6.462500000000000000e+02 -1.353500177045927283e-03
-6.457500000000000000e+02 -6.744716526309114989e-04
-6.452500000000000000e+02 -1.353527293766824220e-03
-6.447500000000000000e+02 -6.771398189615908132e-04
-6.442500000000000000e+02 -0.000000000000000000e+00
-6.437500000000000000e+02 -6.784879048929579526e-04
-6.432500000000000000e+02 -0.000000000000000000e+00
-6.427500000000000000e+02 -6.788022940802330898e-04
-6.422500000000000000e+02 -6.793307505178198917e-04
-6.417500000000000000e+02 -0.000000000000000000e+00
-6.412500000000000000e+02 -0.000000000000000000e+00
-6.407500000000000000e+02 -0.000000000000000000e+00
-6.402500000000000000e+02 -0.000000000000000000e+00
-6.397500000000000000e+02 -1.365163714424452290e-03
-6.392500000000000000e+02 -0.000000000000000000e+00
-6.387500000000000000e+02 -6.851456148539568792e-04
-6.382500000000000000e+02 -0.000000000000000000e+00
-6.377500000000000000e+02 -0.000000000000000000e+00
-6.372500000000000000e+02 -0.000000000000000000e+00
-6.367500000000000000e+02 -1.374749359412142822e-03
-6.362500000000000000e+02 -6.849898600094782341e-04
-6.357500000000000000e+02 -6.870256999997509427e-04
-6.352500000000000000e+02 -0.000000000000000000e+00
-6.347500000000000000e+02 -6.875074820150191149e-04
-6.342500000000000000e+02 -6.872996306795437936e-04
-6.337500000000000000e+02 -0.000000000000000000e+00
-6.332500000000000000e+02 -2.068767727334639567e-03
-6.327500000000000000e+02 -0.000000000000000000e+00
-6.322500000000000000e+02 -6.934032561176802206e-04
-6.317500000000000000e+02 -6.904709400200840109e-04
-6.312500000000000000e+02 -0.000000000000000000e+00
-6.307500000000000000e+02 -0.000000000000000000e+00
-6.302500000000000000e+02 -2.079215534991296199e-03
-6.297500000000000000e+02 -2.081321858385061507e-03
-6.292500000000000000e+02 -0.000000000000000000e+00
-6.287500000000000000e+02 -1.390259839564014473e-03
-6.282500000000000000e+02 -6.947721694417315552e-04
-6.277500000000000000e+02 -0.000000000000000000e+00
-6.272500000000000000e+02 -6.970969224390794611e-04
-6.267500000000000000e+02 -6.958275224487006118e-04
-6.262500000000000000e+02 -6.969910027173936880e-04
-6.257500000000000000e+02 -1.395095920870186371e-03
-6.252500000000000000e+02 -1.398959398536578271e-03
-6.247500000000000000e+02 -2.798786151484681291e-03
-6.242500000000000000e+02 -0.000000000000000000e+00
-6.237500000000000000e+02 -0.000000000000000000e+00
-6.232500000000000000e+02 -0.000000000000000000e+00
-6.227500000000000000e+02 -0.000000000000000000e+00
-6.222500000000000000e+02 -1.404323465658144712e-03
-6.217500000000000000e+02 -7.032634412543829457e-04
-6.212500000000000000e+02 -7.032144812958132825e-04
-6.207500000000000000e+02 -1.406190051098178944e-03
-6.202500000000000000e+02 -2.113353105703119541e-03
-6.197500000000000000e+02 -1.407220208469151055e-03
-6.192500000000000000e+02 -7.048697867610300262e-04
-6.187500000000000000e+02 -1.411806414593626182e-03
-6.182500000000000000e+02 -0.000000000000000000e+00
-6.177500000000000000e+02 -0.000000000000000000e+00
-6.172500000000000000e+02 -7.069993911851493078e-04
-6.167500000000000000e+02 -1.416073751606069381e-03
-6.162500000000000000e+02 -7.095400318051319193e-04
-6.157500000000000000e+02 -0.000000000000000000e+00
-6.152500000000000000e+02 -7.083702534433655197e-04
-6.147500000000000000e+02 -0.000000000000000000e+00
-6.142500000000000000e+02 -0.000000000000000000e+00
-6.137500000000000000e+02 -2.135578719242894365e-03
-6.132500000000000000e+02 -1.425710732946255726e-03
-6.127500000000000000e+02 -0.000000000000000000e+00
-6.122500000000000000e+02 -7.121516120931535663e-04
-6.117500000000000000e+02 -2.143965920031392063e-03
-6.112500000000000000e+02 -1.429284802769359951e-03
-6.107500000000000000e+02 -2.146697349084551558e-03
-6.102500000000000000e+02 -0.000000000000000000e+00
-6.097500000000000000e+02 -7.149156060000009345e-04
-6.092500000000000000e+02 -0.000000000000000000e+00
-6.087500000000000000e+02 -0.000000000000000000e+00
-6.082500000000000000e+02 -7.198164755913832999e-04
-6.077500000000000000e+02 -0.000000000000000000e+00
-6.072500000000000000e+02 -2.153265208694443798e-03
-6.067500000000000000e+02 -7.197053526286339292e-04
-6.062500000000000000e+02 -0.000000000000000000e+00
-6.057500000000000000e+02 -7.204215835064522013e-04
-6.052500000000000000e+02 -1.443303059939952037e-03
-6.047500000000000000e+02 -7.236655832789830193e-04
-6.042500000000000000e+02 -0.000000000000000000e+00
-6.037500000000000000e+02 -7.229658226944394835e-04
-6.032500000000000000e+02 -7.241972590220041410e-04
-6.027500000000000000e+02 -1.448491515062390409e-03
-6.022500000000000000e+02 -0.000000000000000000e+00
-6.017500000000000000e+02 -0.000000000000000000e+00
-6.012500000000000000e+02 -7.272416542202286621e-04
-6.007500000000000000e+02 -7.272109804494781681e-04
-6.002500000000000000e+02 -1.455318079819576662e-03
-5.997500000000000000e+02 -0.000000000000000000e+00
-5.992500000000000000e+02 -0.000000000000000000e+00
-5.987500000000000000e+02 -7.299589763055317057e-04
-5.982500000000000000e+02 -2.191554252687402757e-03
-5.977500000000000000e+02 -7.342287436419232859e-04
-5.972500000000000000e+02 -0.000000000000000000e+00
-5.967500000000000000e+02 -0.000000000000000000e+00
-5.962500000000000000e+02 -7.333401167294131048e-04
-5.957500000000000000e+02 -7.333143038271489793e-04
-5.952500000000000000e+02 -0.000000000000000000e+00
-5.947500000000000000e+02 -0.000000000000000000e+00
-5.942500000000000000e+02 -0.000000000000000000e+00
-5.937500000000000000e+02 -7.357844151663560069e-04
-5.932500000000000000e+02 -7.341594095009037427e-04
-5.927500000000000000e+02 -0.000000000000000000e+00
-5.922500000000000000e+02 -0.000000000000000000e+00
-5.917500000000000000e+02 -2.214658503166315896e-03
-5.912500000000000000e+02 -7.393800760175139918e-04
-5.907500000000000000e+02 -7.406534396454937013e-04
-5.902500000000000000e+02 -7.366075539104652552e-04
-5.897500000000000000e+02 -0.000000000000000000e+00
-5.892500000000000000e+02 -1.484429344658515487e-03
-5.887500000000000000e+02 -1.484066513410379129e-03
-5.882500000000000000e+02 -1.484517841811046953e-03
-5.877500000000000000e+02 -1.485781290379625981e-03
-5.872500000000000000e+02 -7.431168568906486522e-04
-5.867500000000000000e+02 -2.235641118558797345e-03
-5.862500000000000000e+02 -7.442220460896713631e-04
-5.857500000000000000e+02 -7.464857782328851096e-04
-5.852500000000000000e+02 -0.000000000000000000e+00
-5.847500000000000000e+02 -1.495526522769719284e-03
-5.842500000000000000e+02 -0.000000000000000000e+00
-5.837500000000000000e+02 -7.478987550757785823e-04
-5.832500000000000000e+02 -0.000000000000000000e+00
-5.827500000000000000e+02 -1.499349696830997065e-03
-5.822500000000000000e+02 -7.485183313542820033e-04
-5.817500000000000000e+02 -1.499630767018593231e-03
-5.812500000000000000e+02 -0.000000000000000000e+00
-5.807500000000000000e+02 -0.000000000000000000e+00
-5.802500000000000000e+02 -0.000000000000000000e+00
-5.797500000000000000e+02 -7.528945501539763491e-04
-5.792500000000000000e+02 -7.540381334049921919e-04
-5.787500000000000000e+02 -7.546895702373073627e-04
-5.782500000000000000e+02 -1.512666431361860261e-03
-5.777500000000000000e+02 -1.511831778847383661e-03
-5.772500000000000000e+02 -0.000000000000000000e+00
-5.767500000000000000e+02 -7.571412617380557288e-04
-5.762500000000000000e+02 -7.582949170069909180e-04
-5.757500000000000000e+02 -7.584563138643918507e-04
-5.752500000000000000e+02 -0.000000000000000000e+00
-5.747500000000000000e+02 -0.000000000000000000e+00
-5.742500000000000000e+02 -3.039274560296020312e-03
-5.737500000000000000e+02 -1.522201501669728481e-03
-5.732500000000000000e+02 -7.637651483270106300e-04
-5.727500000000000000e+02 -7.627621065124819393e-04
-5.722500000000000000e+02 -7.632618414588757724e-04
-5.717500000000000000e+02 -7.649316328010716867e-04
-5.712500000000000000e+02 -7.667748777712920811e-04
-5.707500000000000000e+02 -0.000000000000000000e+00
-5.702500000000000000e+02 -7.682877698670815278e-04
-5.697500000000000000e+02 -7.649404097078201653e-04
-5.692500000000000000e+02 -1.533062009185951879e-03
-5.687500000000000000e+02 -2.301698618291417656e-03
-5.682500000000000000e+02 -7.696430462895076851e-04
-5.677500000000000000e+02 -2.308105692072240193e-03
-5.672500000000000000e+02 -7.698214591580848859e-04
-5.667500000000000000e+02 -0.000000000000000000e+00
-5.662500000000000000e+02 -1.544554448624304655e-03
-5.657500000000000000e+02 -1.543728653217933591e-03
-5.652500000000000000e+02 -7.722080768717697226e-04
-5.647500000000000000e+02 -7.740743159722978349e-04
-5.642500000000000000e+02 -0.000000000000000000e+00
-5.637500000000000000e+02 -0.000000000000000000e+00
-5.632500000000000000e+02 -7.752884557610716315e-04
-5.627500000000000000e+02 -0.000000000000000000e+00
-5.622500000000000000e+02 -7.778562224170969481e-04
-5.617500000000000000e+02 -1.556076396743451447e-03
-5.612500000000000000e+02 -7.787312909807340370e-04
-5.607500000000000000e+02 -1.558171484710976773e-03
-5.602500000000000000e+02 -0.000000000000000000e+00
-5.597500000000000000e+02 -7.813303457865347157e-04
-5.592500000000000000e+02 -1.561667984147182891e-03
-5.587500000000000000e+02 -7.805098875968199132e-04
-5.582500000000000000e+02 -0.000000000000000000e+00
-5.577500000000000000e+02 -7.831045966379950474e-04
-5.572500000000000000e+02 -7.851790389781523015e-04
-5.567500000000000000e+02 -1.568167063965356101e-03
-5.562500000000000000e+02 -7.835052556063470562e-04
-5.557500000000000000e+02 -3.937356174386169930e-03
-5.552500000000000000e+02 -0.000000000000000000e+00
-5.547500000000000000e+02 -7.859663352934354074e-04
-5.542500000000000000e+02 -7.894289931810110706e-04
-5.537500000000000000e+02 -1.577180937778123026e-03
-5.532500000000000000e+02 -7.899917524861038969e-04
-5.527500000000000000e+02 -1.579860009851376430e-03
-5.522500000000000000e+02 -7.907310506245786687e-04
-5.517500000000000000e+02 -1.581859759677655981e-03
-5.512500000000000000e+02 -0.000000000000000000e+00
-5.507500000000000000e+02 -1.587502690838477103e-03
-5.502500000000000000e+02 -1.588424594956390967e-03
-5.497500000000000000e+02 -7.979858040320427382e-04
-5.492500000000000000e+02 -1.589234841481618459e-03
-5.487500000000000000e+02 -0.000000000000000000e+00
-5.482500000000000000e+02 -3.188089894261695798e-03
-5.477500000000000000e+02 -2.391509981465088017e-03
-5.472500000000000000e+02 -2.398060551295238228e-03
-5.467500000000000000e+02 -1.599291751733629202e-03
-5.462500000000000000e+02 -7.990674882412225014e-04
-5.457500000000000000e+02 -1.603275483008940279e-03
-5.452500000000000000e+02 -0.000000000000000000e+00
-5.447500000000000000e+02 -8.003943542983629538e-04
-5.442500000000000000e+02 -1.605247901613439257e-03
-5.437500000000000000e+02 -0.000000000000000000e+00
-5.432500000000000000e+02 -0.000000000000000000e+00
-5.427500000000000000e+02 -8.047472847072163239e-04
-5.422500000000000000e+02 -8.060174035277769666e-04
-5.417500000000000000e+02 -1.611239469352900499e-03
-5.412500000000000000e+02 -8.078596666972980272e-04
-5.407500000000000000e+02 -0.000000000000000000e+00
-5.402500000000000000e+02 -8.063580526090168270e-04
-5.397500000000000000e+02 -8.095737766100575758e-04
-5.392500000000000000e+02 -8.099704937873744050e-04
-5.387500000000000000e+02 -0.000000000000000000e+00
-5.382500000000000000e+02 -8.132513616623348153e-04
-5.377500000000000000e+02 -0.000000000000000000e+00
-5.372500000000000000e+02 -0.000000000000000000e+00
-5.367500000000000000e+02 -8.137430624589505734e-04
-5.362500000000000000e+02 -8.141461972503229215e-04
-5.357500000000000000e+02 -0.000000000000000000e+00
-5.352500000000000000e+02 -8.178095196912689305e-04
-5.347500000000000000e+02 -8.157176556478505560e-04
-5.342500000000000000e+02 -1.636175090393087242e-03
-5.337500000000000000e+02 -0.000000000000000000e+00
-5.332500000000000000e+02 -8.208767846502608954e-04
-5.327500000000000000e+02 -8.196738108069894033e-04
-5.322500000000000000e+02 -1.639456501229720996e-03
-5.317500000000000000e+02 -0.000000000000000000e+00
-5.312500000000000000e+02 -0.000000000000000000e+00
-5.307500000000000000e+02 -0.000000000000000000e+00
-5.302500000000000000e+02 -8.249793858275966413e-04
-5.297500000000000000e+02 -8.219825252679996332e-04
-5.292500000000000000e+02 -8.256352308460624453e-04
-5.287500000000000000e+02 -0.000000000000000000e+00
-5.282500000000000000e+02 -0.000000000000000000e+00
-5.277500000000000000e+02 -0.000000000000000000e+00
-5.272500000000000000e+02 -1.656448766157973904e-03
-5.267500000000000000e+02 -1.658745201139288483e-03
-5.262500000000000000e+02 -8.307049310125513755e-04
-5.257500000000000000e+02 -0.000000000000000000e+00
-5.252500000000000000e+02 -8.308336491366652161e-04
-5.247500000000000000e+02 -8.328974503343250383e-04
-5.242500000000000000e+02 -8.360670111889800978e-04
-5.237500000000000000e+02 -8.350351523704299976e-04
-5.232500000000000000e+02 -8.349202035451961691e-04
-5.227500000000000000e+02 -0.000000000000000000e+00
-5.222500000000000000e+02 -0.000000000000000000e+00
-5.217500000000000000e+02 -8.375034900340750255e-04
-5.212500000000000000e+02 -8.388566802876018785e-04
-5.207500000000000000e+02 -0.000000000000000000e+00
-5.202500000000000000e+02 -0.000000000000000000e+00
-5.197500000000000000e+02 -0.000000000000000000e+00
-5.192500000000000000e+02 -0.000000000000000000e+00
-5.187500000000000000e+02 -2.522083504779716340e-03
-5.182500000000000000e+02 -8.429753912301476016e-04
-5.177500000000000000e+02 -8.476778976570924521e-04
-5.172500000000000000e+02 -0.000000000000000000e+00
-5.167500000000000000e+02 -0.000000000000000000e+00
-5.162500000000000000e+02 -4.230100149101617864e-03
-5.157500000000000000e+02 -1.693568708438286663e-03
-5.152500000000000000e+02 -8.486250259095826261e-04
-5.147500000000000000e+02 -1.697414589160487061e-03
-5.142500000000000000e+02 -0.000000000000000000e+00
-5.137500000000000000e+02 -8.496167697358011179e-04
-5.132500000000000000e+02 -2.551899366273773298e-03
-5.127500000000000000e+02 -8.512737502716095353e-04
-5.122500000000000000e+02 -0.000000000000000000e+00
-5.117500000000000000e+02 -0.000000000000000000e+00
-5.112500000000000000e+02 -0.000000000000000000e+00
-5.107500000000000000e+02 -0.000000000000000000e+00
-5.102500000000000000e+02 -0.000000000000000000e+00
-5.097500000000000000e+02 -8.566576217899434615e-04
-5.092500000000000000e+02 -1.713501257037782638e-03
-5.087500000000000000e+02 -1.716121892604839357e-03
-5.082500000000000000e+02 -0.000000000000000000e+00
-5.077500000000000000e+02 -0.000000000000000000e+00
-5.072500000000000000e+02 -0.000000000000000000e+00
-5.067500000000000000e+02 -0.000000000000000000e+00
-5.062500000000000000e+02 -8.622036848429981458e-04
-5.057500000000000000e+02 -0.000000000000000000e+00
-5.052500000000000000e+02 -0.000000000000000000e+00
-5.047500000000000000e+02 -0.000000000000000000e+00
-5.042500000000000000e+02 -1.735794136889961745e-03
-5.037500000000000000e+02 -0.000000000000000000e+00
-5.032500000000000000e+02 -8.681013343368584661e-04
-5.027500000000000000e+02 -1.737930120777406032e-03
-5.022500000000000000e+02 -0.000000000000000000e+00
-5.017500000000000000e+02 -8.710771042609608081e-04
-5.012500000000000000e+02 -8.704242883193410172e-04
-5.007500000000000000e+02 -0.000000000000000000e+00
-5.002500000000000000e+02 -0.000000000000000000e+00
-4.997500000000000000e+02 -8.726561274531728814e-04
-4.992500000000000000e+02 -1.751261105617008028e-03
-4.987500000000000000e+02 -0.000000000000000000e+00
-4.982500000000000000e+02 -8.733788451049516888e-04
-4.977500000000000000e+02 -8.771188312917844055e-04
-4.972500000000000000e+02 -8.799216077839625699e-04
-4.967500000000000000e+02 -8.798448657532704663e-04
-4.962500000000000000e+02 -1.761077951774228873e-03
-4.957500000000000000e+02 -0.000000000000000000e+00
-4.952500000000000000e+02 -0.000000000000000000e+00
-4.947500000000000000e+02 -8.812831217868281929e-04
-4.942500000000000000e+02 -8.842952697277431818e-04
-4.937500000000000000e+02 -1.770188117444487308e-03
-4.932500000000000000e+02 -8.866693584470609641e-04
-4.927500000000000000e+02 -0.000000000000000000e+00
-4.922500000000000000e+02 -0.000000000000000000e+00
-4.917500000000000000e+02 -0.000000000000000000e+00
-4.912500000000000000e+02 -1.781925837514015129e-03
-4.907500000000000000e+02 -0.000000000000000000e+00
-4.902500000000000000e+02 -0.000000000000000000e+00
-4.897500000000000000e+02 -8.910574256437639451e-04
-4.892500000000000000e+02 -8.935277873180484014e-04
-4.887500000000000000e+02 -0.000000000000000000e+00
-4.882500000000000000e+02 -0.000000000000000000e+00
-4.877500000000000000e+02 -0.000000000000000000e+00
-4.872500000000000000e+02 -1.792245663232398941e-03
-4.867500000000000000e+02 -8.971365643706699731e-04
-4.862500000000000000e+02 -0.000000000000000000e+00
-4.857500000000000000e+02 -9.015424376873588724e-04
-4.852500000000000000e+02 -1.803167112259276795e-03
-4.847500000000000000e+02 -0.000000000000000000e+00
-4.842500000000000000e+02 -0.000000000000000000e+00
-4.837500000000000000e+02 -9.019125054678446031e-04
-4.832500000000000000e+02 -0.000000000000000000e+00
-4.827500000000000000e+02 -2.712526436749036936e-03
-4.822500000000000000e+02 -9.051127329222765977e-04
-4.817500000000000000e+02 -1.809543477582636894e-03
-4.812500000000000000e+02 -1.816167549869619063e-03
-4.807500000000000000e+02 -0.000000000000000000e+00
-4.802500000000000000e+02 -9.116676132815385199e-04
-4.797500000000000000e+02 -1.822243683185601273e-03
-4.792500000000000000e+02 -1.821558468857062364e-03
-4.787500000000000000e+02 -9.147242592305683323e-04
-4.782500000000000000e+02 -0.000000000000000000e+00
-4.777500000000000000e+02 -9.136381275808850210e-04
-4.772500000000000000e+02 -0.000000000000000000e+00
-4.767500000000000000e+02 -3.662027013491967516e-03
-4.762500000000000000e+02 -0.000000000000000000e+00
-4.757500000000000000e+02 -9.182806022176014668e-04
-4.752500000000000000e+02 -0.000000000000000000e+00
-4.747500000000000000e+02 -9.186095833485479877e-04
-4.742500000000000000e+02 -1.845191790129181416e-03
-4.737500000000000000e+02 -9.221572485594174608e-04
-4.732500000000000000e+02 -9.243429885580203625e-04
-4.727500000000000000e+02 -2.772731305069995374e-03
-4.722500000000000000e+02 -1.850172563282261300e-03
-4.717500000000000000e+02 -1.852335861007530339e-03
-4.712500000000000000e+02 -9.282659296235185216e-04
-4.707500000000000000e+02 -0.000000000000000000e+00
-4.702500000000000000e+02 -9.280071753514798714e-04
-4.697500000000000000e+02 -9.314337828005862449e-04
-4.692500000000000000e+02 -9.340610135659518833e-04
-4.687500000000000000e+02 -9.313832496543693719e-04
-4.682500000000000000e+02 -0.000000000000000000e+00
-4.677500000000000000e+02 -9.325601632446565373e-04
-4.672500000000000000e+02 -0.000000000000000000e+00
-4.667500000000000000e+02 -0.000000000000000000e+00
-4.662500000000000000e+02 -9.335243168498224501e-04
-4.657500000000000000e+02 -0.000000000000000000e+00
-4.652500000000000000e+02 -9.412664999605254096e-04
-4.647500000000000000e+02 -9.391944388418887926e-04
-4.642500000000000000e+02 -1.884938522459859295e-03
-4.637500000000000000e+02 -9.422478618334846840e-04
-4.632500000000000000e+02 -9.447096848094225586e-04
-4.627500000000000000e+02 -1.885278635734200740e-03
-4.622500000000000000e+02 -9.457187018828668371e-04
-4.617500000000000000e+02 -4.730409568173057737e-03
-4.612500000000000000e+02 -0.000000000000000000e+00
-4.607500000000000000e+02 -2.843495909657443258e-03
-4.602500000000000000e+02 -9.481702861684592875e-04
-4.597500000000000000e+02 -1.898611899965322886e-03
-4.592500000000000000e+02 -0.000000000000000000e+00
-4.587500000000000000e+02 -2.860890466838375296e-03
-4.582500000000000000e+02 -1.905240619153853506e-03
-4.577500000000000000e+02 -9.543899432114123348e-04
-4.572500000000000000e+02 -1.914644351640120952e-03
-4.567500000000000000e+02 -0.000000000000000000e+00
-4.562500000000000000e+02 -2.875518998787958240e-03
-4.557500000000000000e+02 -0.000000000000000000e+00
-4.552500000000000000e+02 -9.575393536705119118e-04
-4.547500000000000000e+02 -9.617364729060203692e-04
-4.542500000000000000e+02 -9.579769060507259057e-04
-4.537500000000000000e+02 -2.884632820162272120e-03
-4.532500000000000000e+02 -9.626038047877989289e-04
-4.527500000000000000e+02 -0.000000000000000000e+00
-4.522500000000000000e+02 -9.653640647329699833e-04
-4.517500000000000000e+02 -0.000000000000000000e+00
-4.512500000000000000e+02 -0.000000000000000000e+00
-4.507500000000000000e+02 -1.935900980784441673e-03
-4.502500000000000000e+02 -0.000000000000000000e+00
-4.497500000000000000e+02 -1.944008022780249149e-03
-4.492500000000000000e+02 -9.728724252931265134e-04
-4.487500000000000000e+02 -1.946424092439588520e-03
-4.482500000000000000e+02 -9.710110713468593328e-04
-4.477500000000000000e+02 -0.000000000000000000e+00
-4.472500000000000000e+02 -9.789343125286950782e-04
-4.467500000000000000e+02 -9.793867251719650703e-04
-4.462500000000000000e+02 -0.000000000000000000e+00
-4.457500000000000000e+02 -0.000000000000000000e+00
-4.452500000000000000e+02 -0.000000000000000000e+00
-4.447500000000000000e+02 -0.000000000000000000e+00
-4.442500000000000000e+02 -0.000000000000000000e+00
-4.437500000000000000e+02 -3.934136380501134476e-03
-4.432500000000000000e+02 -1.970793500552695410e-03
-4.427500000000000000e+02 -9.847878588459249224e-04
-4.422500000000000000e+02 -9.900019701039204905e-04
-4.417500000000000000e+02 -0.000000000000000000e+00
-4.412500000000000000e+02 -9.900781790482130265e-04
-4.407500000000000000e+02 -0.000000000000000000e+00
-4.402500000000000000e+02 -9.936293454516366939e-04
-4.397500000000000000e+02 -9.936724182496383968e-04
-4.392500000000000000e+02 -0.000000000000000000e+00
-4.387500000000000000e+02 -9.957196501539009297e-04
-4.382500000000000000e+02 -9.966379664000952349e-04
-4.377500000000000000e+02 -9.964706256029424482e-04
-4.372500000000000000e+02 -0.000000000000000000e+00
-4.367500000000000000e+02 -4.995729719547138854e-03
-4.362500000000000000e+02 -1.001644575186884985e-03
-4.357500000000000000e+02 -3.007512524376414198e-03
-4.352500000000000000e+02 -2.008771933820536863e-03
-4.347500000000000000e+02 -2.008884673851160044e-03
-4.342500000000000000e+02 -1.006917776856448062e-03
-4.337500000000000000e+02 -2.015275886733449654e-03
-4.332500000000000000e+02 -1.008580371437457854e-03
-4.327500000000000000e+02 -4.038551630206023250e-03
-4.322500000000000000e+02 -1.008050543654258682e-03
-4.317500000000000000e+02 -0.000000000000000000e+00
-4.312500000000000000e+02 -1.012594139611416953e-03
-4.307500000000000000e+02 -1.015321325720284747e-03
-4.302500000000000000e+02 -1.013619755246305924e-03
-4.297500000000000000e+02 -1.019244092907156674e-03
-4.292500000000000000e+02 -0.000000000000000000e+00
-4.287500000000000000e+02 -0.000000000000000000e+00
-4.282500000000000000e+02 -0.000000000000000000e+00
-4.277500000000000000e+02 -1.021771915985826128e-03
-4.272500000000000000e+02 -0.000000000000000000e+00
-4.267500000000000000e+02 -0.000000000000000000e+00
-4.262500000000000000e+02 -1.025591718346874348e-03
-4.257500000000000000e+02 -2.051352874463988844e-03
-4.252500000000000000e+02 -2.060292242473538236e-03
-4.247500000000000000e+02 -0.000000000000000000e+00
-4.242500000000000000e+02 -1.029976301532772214e-03
-4.237500000000000000e+02 -3.092008424758761840e-03
-4.232500000000000000e+02 -4.128072183952549365e-03
-4.227500000000000000e+02 -1.031827359805294201e-03
-4.222500000000000000e+02 -2.066324310138071933e-03
-4.217500000000000000e+02 -0.000000000000000000e+00
-4.212500000000000000e+02 -0.000000000000000000e+00
-4.207500000000000000e+02 -4.152816804936395462e-03
-4.202500000000000000e+02 -2.077521143852125232e-03
-4.197500000000000000e+02 -2.078633558712078642e-03
-4.192500000000000000e+02 -0.000000000000000000e+00
-4.187500000000000000e+02 -2.088606063953285606e-03
-4.182500000000000000e+02 -1.044295490196871798e-03
-4.177500000000000000e+02 -2.087913276930384275e-03
-4.172500000000000000e+02 -1.047026953876629973e-03
-4.167500000000000000e+02 -0.000000000000000000e+00
-4.162500000000000000e+02 -1.049084018516333039e-03
-4.157500000000000000e+02 -0.000000000000000000e+00
-4.152500000000000000e+02 -1.050234556760320506e-03
-4.147500000000000000e+02 -3.159103038868119571e-03
-4.142500000000000000e+02 -1.055531791430084623e-03
-4.137500000000000000e+02 -2.112693456788063227e-03
-4.132500000000000000e+02 -2.114556023002493648e-03
-4.127500000000000000e+02 -2.118735933126638955e-03
-4.122500000000000000e+02 -1.059031893936896720e-03
-4.117500000000000000e+02 -3.183734985468027624e-03
-4.112500000000000000e+02 -1.060218418246889303e-03
-4.107500000000000000e+02 -0.000000000000000000e+00
-4.102500000000000000e+02 -3.193746659130256797e-03
-4.097500000000000000e+02 -0.000000000000000000e+00
-4.092500000000000000e+02 -2.133827413815383468e-03
-4.087500000000000000e+02 -1.067633943019041885e-03
-4.082500000000000000e+02 -0.000000000000000000e+00
-4.077500000000000000e+02 -1.071187219558164755e-03
-4.072500000000000000e+02 -1.071800160716434224e-03
-4.067500000000000000e+02 -3.220063577952788497e-03
-4.062500000000000000e+02 -2.150050202536639074e-03
-4.057500000000000000e+02 -2.151058009275476184e-03
-4.052500000000000000e+02 -2.155355487926626477e-03
-4.047500000000000000e+02 -1.078420297595473294e-03
-4.042500000000000000e+02 -2.163995625066964055e-03
-4.037500000000000000e+02 -2.161710831995211721e-03
-4.032500000000000000e+02 -4.336358986889254571e-03
-4.027500000000000000e+02 -0.000000000000000000e+00
-4.022500000000000000e+02 -2.175707355392286161e-03
-4.017500000000000000e+02 -3.258947592328787467e-03
-4.012500000000000000e+02 -1.088777561383237396e-03
-4.007500000000000000e+02 -1.088709106725064754e-03
-4.002500000000000000e+02 -2.180857757501332948e-03
-3.997500000000000000e+02 -6.554117812594325090e-03
-3.992500000000000000e+02 -0.000000000000000000e+00
-3.987500000000000000e+02 -3.289685916416206467e-03
-3.982500000000000000e+02 -1.097698606265800833e-03
-3.977500000000000000e+02 -1.096442236818914078e-03
-3.972500000000000000e+02 -1.098061715186124951e-03
-3.967500000000000000e+02 -0.000000000000000000e+00
-3.962500000000000000e+02 -3.305864799302809208e-03
-3.957500000000000000e+02 -4.418052390615712088e-03
-3.952500000000000000e+02 -2.205317204365110379e-03
-3.947500000000000000e+02 -2.213895547327007513e-03
-3.942500000000000000e+02 -0.000000000000000000e+00
-3.937500000000000000e+02 -2.218795985181710485e-03
-3.932500000000000000e+02 -3.332538245741197697e-03
-3.927500000000000000e+02 -2.224928564084319767e-03
-3.922500000000000000e+02 -0.000000000000000000e+00
-3.917500000000000000e+02 -2.233778453227797806e-03
-3.912500000000000000e+02 -2.230780280019144940e-03
-3.907500000000000000e+02 -2.241217230529885321e-03
-3.902500000000000000e+02 -1.119466999372258510e-03
-3.897500000000000000e+02 -1.120413656722061939e-03
-3.892500000000000000e+02 -1.123078920861541978e-03
-3.887500000000000000e+02 -1.125753727300231495e-03
-3.882500000000000000e+02 -3.376200620823575915e-03
-3.877500000000000000e+02 -6.756193174713613116e-03
-3.872500000000000000e+02 -0.000000000000000000e+00
-3.867500000000000000e+02 -0.000000000000000000e+00
-3.862500000000000000e+02 -2.260147304077014981e-03
-3.857500000000000000e+02 -2.264811196799218235e-03
-3.852500000000000000e+02 -2.265518272895973399e-03
-3.847500000000000000e+02 -0.000000000000000000e+00
-3.842500000000000000e+02 -3.405142639810572035e-03
-3.837500000000000000e+02 -3.419021460079379928e-03
-3.832500000000000000e+02 -2.275608730313950518e-03
-3.827500000000000000e+02 -1.138915194666232896e-03
-3.822500000000000000e+02 -3.429443997893828235e-03
-3.817500000000000000e+02 -2.290288430243397465e-03
-3.812500000000000000e+02 -4.585591616168601357e-03
-3.807500000000000000e+02 -1.147398546303411791e-03
-3.802500000000000000e+02 -3.449498564433271883e-03
-3.797500000000000000e+02 -1.150922809908985333e-03
-3.792500000000000000e+02 -3.452040313361126513e-03
-3.787500000000000000e+02 -0.000000000000000000e+00
-3.782500000000000000e+02 -4.622215660102823795e-03
-3.777500000000000000e+02 -0.000000000000000000e+00
-3.772500000000000000e+02 -1.157790825115551092e-03
-3.767500000000000000e+02 -0.000000000000000000e+00
-3.762500000000000000e+02 -1.162899719523123598e-03
-3.757500000000000000e+02 -3.488510795187957370e-03
-3.752500000000000000e+02 -3.490870222672373679e-03
-3.747500000000000000e+02 -0.000000000000000000e+00
-3.742500000000000000e+02 -2.335929166399975873e-03
-3.737500000000000000e+02 -1.168377853397789025e-03
-3.732500000000000000e+02 -1.171990138874971559e-03
-3.727500000000000000e+02 -3.517100488002179032e-03
-3.722500000000000000e+02 -1.175910128716593003e-03
-3.717500000000000000e+02 -2.351385008580317119e-03
-3.712500000000000000e+02 -1.177016689361019787e-03
-3.707500000000000000e+02 -1.180151097695415719e-03
-3.702500000000000000e+02 -3.539303198194129665e-03
-3.697500000000000000e+02 -3.547703326156646103e-03
-3.692500000000000000e+02 -1.182100515780007627e-03
-3.687500000000000000e+02 -2.368699149782414488e-03
-3.682500000000000000e+02 -1.188422977564059608e-03
-3.677500000000000000e+02 -5.943696069274506319e-03
-3.672500000000000000e+02 -1.189836476311173768e-03
-3.667500000000000000e+02 -0.000000000000000000e+00
-3.662500000000000000e+02 -3.579255529763373297e-03
-3.657500000000000000e+02 -0.000000000000000000e+00
-3.652500000000000000e+02 -5.976287115725791195e-03
-3.647500000000000000e+02 -3.592670573871424404e-03
-3.642500000000000000e+02 -3.598385557667597382e-03
-3.637500000000000000e+02 -0.000000000000000000e+00
-3.632500000000000000e+02 -1.203201478493976743e-03
-3.627500000000000000e+02 -1.204333553425289893e-03
-3.622500000000000000e+02 -4.829006680907882432e-03
-3.617500000000000000e+02 -6.038712581389707977e-03
-3.612500000000000000e+02 -2.419725603116606311e-03
-3.607500000000000000e+02 -0.000000000000000000e+00
-3.602500000000000000e+02 -2.425650780136340192e-03
-3.597500000000000000e+02 -4.859636911361351480e-03
-3.592500000000000000e+02 -1.217396412119729331e-03
-3.587500000000000000e+02 -0.000000000000000000e+00
-3.582500000000000000e+02 -0.000000000000000000e+00
-3.577500000000000000e+02 -2.440465447176110112e-03
-3.572500000000000000e+02 -3.668093094388998662e-03
-3.567500000000000000e+02 -4.899704830079483833e-03
-3.562500000000000000e+02 -3.681066555706796750e-03
-3.557500000000000000e+02 -0.000000000000000000e+00
-3.552500000000000000e+02 -3.686596160740539252e-03
-3.547500000000000000e+02 -2.459761495607389742e-03
-3.542500000000000000e+02 -3.698358230960833905e-03
-3.537500000000000000e+02 -3.705731343888949304e-03
-3.532500000000000000e+02 -3.708284042518739023e-03
-3.527500000000000000e+02 -2.474254877015950697e-03
-3.522500000000000000e+02 -2.481821122853629553e-03
-3.517500000000000000e+02 -0.000000000000000000e+00
-3.512500000000000000e+02 -1.247032452460784683e-03
-3.507500000000000000e+02 -3.737973356161099648e-03
-3.502500000000000000e+02 -2.493812690308378800e-03
-3.497500000000000000e+02 -2.494655293878445586e-03
-3.492500000000000000e+02 -2.503276132032473521e-03
-3.487500000000000000e+02 -5.012912670852914462e-03
-3.482500000000000000e+02 -2.511152212470894613e-03
-3.477500000000000000e+02 -2.505723311637707892e-03
-3.472500000000000000e+02 -1.259190913174693940e-03
-3.467500000000000000e+02 -2.514865606367891904e-03
-3.462500000000000000e+02 -2.523724021459357921e-03
-3.457500000000000000e+02 -5.047862299729427224e-03
-3.452500000000000000e+02 -2.528824803171357809e-03
-3.447500000000000000e+02 -5.067214727559512209e-03
-3.442500000000000000e+02 -5.082605420875080902e-03
-3.437500000000000000e+02 -2.541248637439948773e-03
-3.432500000000000000e+02 -3.820203724286522998e-03
-3.427500000000000000e+02 -0.000000000000000000e+00
-3.422500000000000000e+02 -5.097809075694165366e-03
-3.417500000000000000e+02 -5.115033830210218881e-03
-3.412500000000000000e+02 -5.117518996775473512e-03
-3.407500000000000000e+02 -5.130041626004249421e-03
-3.402500000000000000e+02 -1.283693133798212123e-03
-3.397500000000000000e+02 -2.570327797215439785e-03
-3.392500000000000000e+02 -2.572709763488649753e-03
-3.387500000000000000e+02 -1.287409297991802450e-03
-3.382500000000000000e+02 -2.584260284123980969e-03
-3.377500000000000000e+02 -5.174760181088617662e-03
-3.372500000000000000e+02 -1.036600622848791141e-02
-3.367500000000000000e+02 -2.593789590097772720e-03
-3.362500000000000000e+02 -1.296981114333749067e-03
-3.357500000000000000e+02 -3.904408064624626234e-03
-3.352500000000000000e+02 -6.518753957305381194e-03
-3.347500000000000000e+02 -3.912645215839686587e-03
-3.342500000000000000e+02 -3.916792547110245666e-03
-3.337500000000000000e+02 -3.928669104822264668e-03
-3.332500000000000000e+02 -2.623320802877829490e-03
-3.327500000000000000e+02 -7.885235021957832241e-03
-3.322500000000000000e+02 -7.878167960810303003e-03
-3.317500000000000000e+02 -2.629722400030952510e-03
-3.312500000000000000e+02 -3.953987001791232046e-03
-3.307500000000000000e+02 -3.966607578887991828e-03
-3.302500000000000000e+02 -9.260837975461446922e-03
-3.297500000000000000e+02 -0.000000000000000000e+00
-3.292500000000000000e+02 -6.631755428805416117e-03
-3.287500000000000000e+02 -3.983506333322479366e-03
-3.282500000000000000e+02 -5.327432078537089159e-03
-3.277500000000000000e+02 -1.334984041100153659e-03
-3.272500000000000000e+02 -4.006691687728030499e-03
-3.267500000000000000e+02 -5.346637812858928175e-03
-3.262500000000000000e+02 -4.023079298516517646e-03
-3.257500000000000000e+02 -4.025725512524478550e-03
-3.252500000000000000e+02 -5.366016838350729477e-03
-3.247500000000000000e+02 -1.344668892093683248e-03
-3.242500000000000000e+02 -9.427493214788123382e-03
-3.237500000000000000e+02 -8.103560582851049646e-03
-3.232500000000000000e+02 -6.758420818528592354e-03
-3.227500000000000000e+02 -4.054287407508685818e-03
-3.222500000000000000e+02 -2.715538916612479040e-03
-3.217500000000000000e+02 -4.071933805914391448e-03
-3.212500000000000000e+02 -9.525058592056835291e-03
-3.207500000000000000e+02 -6.805724118999647784e-03
-3.202500000000000000e+02 -6.817824443444495640e-03
-3.197500000000000000e+02 -4.093515701370103316e-03
-3.192500000000000000e+02 -2.735968868839612315e-03
-3.187500000000000000e+02 -8.227401729556195475e-03
-3.182500000000000000e+02 -5.497834495590225162e-03
-3.177500000000000000e+02 -2.753095942129530748e-03
-3.172500000000000000e+02 -6.888324120450177099e-03
-3.167500000000000000e+02 -5.520272678736696734e-03
-3.162500000000000000e+02 -5.521737337441419945e-03
-3.157500000000000000e+02 -5.524451363769556679e-03
-3.152500000000000000e+02 -2.769473741210014099e-03
-3.147500000000000000e+02 -2.776601325837446069e-03
-3.142500000000000000e+02 -4.180967800192275131e-03
-3.137500000000000000e+02 -2.786668070053517632e-03
-3.132500000000000000e+02 -9.760394072061195914e-03
-3.127500000000000000e+02 -2.787355450937786285e-03
-3.122500000000000000e+02 -5.594318779659913921e-03
-3.117500000000000000e+02 -2.803932234565755573e-03
-3.112500000000000000e+02 -7.015273421520145866e-03
-3.107500000000000000e+02 -8.434886810731965015e-03
-3.102500000000000000e+02 -8.463570237076755917e-03
-3.097500000000000000e+02 -1.410742157860921629e-02
-3.092500000000000000e+02 -4.233423596816896298e-03
-3.087500000000000000e+02 -5.659580544394491285e-03
-3.082500000000000000e+02 -5.671540142644560314e-03
-3.077500000000000000e+02 -9.942284947526575448e-03
-3.072500000000000000e+02 -1.137877179291104518e-02
-3.067500000000000000e+02 -1.138985893041849148e-02
-3.062500000000000000e+02 -8.560069781336072242e-03
-3.057500000000000000e+02 -8.574695911780391006e-03
-3.052500000000000000e+02 -1.431259977270212848e-02
-3.047500000000000000e+02 -1.432916235299175117e-03
-3.042500000000000000e+02 -8.620122644205958570e-03
-3.037500000000000000e+02 -1.006596906842440256e-02
-3.032500000000000000e+02 -1.152350762327074979e-02
-3.027500000000000000e+02 -2.886028192446064844e-03
-3.022500000000000000e+02 -1.155912195584624970e-02
-3.017500000000000000e+02 -5.787394667761786363e-03
-3.012500000000000000e+02 -5.796361082680908001e-03
-3.007500000000000000e+02 -1.016639646263686053e-02
-3.002500000000000000e+02 -7.264683743798005036e-03
-2.997500000000000000e+02 -5.830791940602689585e-03
-2.992500000000000000e+02 -5.849172396756888333e-03
-2.987500000000000000e+02 -1.023732764059882318e-02
-2.982500000000000000e+02 -4.391157010681116281e-03
-2.977500000000000000e+02 -1.027490345353547323e-02
-2.972500000000000000e+02 -8.826002218994379381e-03
-2.967500000000000000e+02 -8.834744236383404448e-03
-2.962500000000000000e+02 -1.326404310221530707e-02
-2.957500000000000000e+02 -1.182413795984850989e-02
-2.952500000000000000e+02 -1.035998217762709034e-02
-2.947500000000000000e+02 -5.925511954866814583e-03
-2.942500000000000000e+02 -8.893982725317352983e-03
-2.937500000000000000e+02 -1.339478241028746811e-02
-2.932500000000000000e+02 -1.637995397250804203e-02
-2.927500000000000000e+02 -1.044321124291542821e-02
-2.922500000000000000e+02 -1.494667242841870441e-02
-2.917500000000000000e+02 -4.495532802248247868e-03
-2.912500000000000000e+02 -1.198914281251817378e-02
-2.907500000000000000e+02 -6.005044419382072653e-03
-2.902500000000000000e+02 -1.053809277515357912e-02
-2.897500000000000000e+02 -1.206008621094424756e-02
-2.892500000000000000e+02 -1.358503361465687904e-02
-2.887500000000000000e+02 -6.055552458534416670e-03
-2.882500000000000000e+02 -9.092336218925516078e-03
-2.877500000000000000e+02 -9.108747601218648154e-03
-2.872500000000000000e+02 -1.825288783237082046e-02
-2.867500000000000000e+02 -9.142529922565600237e-03
-2.862500000000000000e+02 -3.054382906477873250e-03
-2.857500000000000000e+02 -1.070304722249000237e-02
-2.852500000000000000e+02 -6.123490266900382534e-03
-2.847500000000000000e+02 -1.073896972553488489e-02
-2.842500000000000000e+02 -1.076693723973659762e-02
-2.837500000000000000e+02 -1.077595473737667439e-02
-2.832500000000000000e+02 -7.709759467121437074e-03
-2.827500000000000000e+02 -6.178983717324151338e-03
-2.822500000000000000e+02 -2.166884603612938623e-02
-2.817500000000000000e+02 -1.550027515673191823e-02
-2.812500000000000000e+02 -1.398433832569415461e-02
-2.807500000000000000e+02 -1.244195000108275044e-02
-2.802500000000000000e+02 -1.559992903735450340e-02
-2.797500000000000000e+02 -1.249360396859364175e-02
-2.792500000000000000e+02 -1.877786368520769494e-02
-2.787500000000000000e+02 -1.253463234930747745e-02
-2.782500000000000000e+02 -1.883780391509397301e-02
-2.777500000000000000e+02 -1.257772324633632706e-02
-2.772500000000000000e+02 -2.203657439907796139e-02
-2.767500000000000000e+02 -1.105663980062432904e-02
-2.762500000000000000e+02 -6.331311629463666144e-03
-2.757500000000000000e+02 -6.334809492634610462e-03
-2.752500000000000000e+02 -1.587430304188841568e-02
-2.747500000000000000e+02 -3.022083737502991724e-02
-2.742500000000000000e+02 -1.434406900966644742e-02
-2.737500000000000000e+02 -1.117641043578876912e-02
-2.732500000000000000e+02 -9.590010401871490453e-03
-2.727500000000000000e+02 -2.083269954682558794e-02
-2.722500000000000000e+02 -1.925888649573541042e-02
-2.717500000000000000e+02 -1.769389013385647483e-02
-2.712500000000000000e+02 -1.770790079174877282e-02
-2.707500000000000000e+02 -1.775910518026659404e-02
-2.702500000000000000e+02 -1.292678150761766669e-02
-2.697500000000000000e+02 -1.456706696827663426e-02
-2.692500000000000000e+02 -9.733902570485722036e-03
-2.687500000000000000e+02 -3.412427431094065822e-02
-2.682500000000000000e+02 -1.628033326837749484e-02
-2.677500000000000000e+02 -2.936785157630519491e-02
-2.672500000000000000e+02 -1.306619407857265679e-02
-2.667500000000000000e+02 -1.146718053162090745e-02
-2.662500000000000000e+02 -2.461686418797549153e-02
-2.657500000000000000e+02 -1.807813014073205923e-02
-2.652500000000000000e+02 -1.481385166188131305e-02
-2.647500000000000000e+02 -1.155560523982416404e-02
-2.642500000000000000e+02 -1.819411818213367837e-02
-2.637500000000000000e+02 -1.987382112000751766e-02
-2.632500000000000000e+02 -2.323170542109657261e-02
-2.627500000000000000e+02 -1.826972244086270611e-02
-2.622500000000000000e+02 -2.497778507594906883e-02
-2.617500000000000000e+02 -1.502033446703268313e-02
-2.612500000000000000e+02 -2.509315931859618098e-02
-2.607500000000000000e+02 -1.676109264734780904e-02
-2.602500000000000000e+02 -3.020426068516481391e-02
-2.597500000000000000e+02 -1.850343101572832910e-02
-2.592500000000000000e+02 -2.527828824835743129e-02
-2.587500000000000000e+02 -2.026003771312768695e-02
-2.582500000000000000e+02 -6.763345681324152078e-03
-2.577500000000000000e+02 -1.695318395574762008e-02
-2.572500000000000000e+02 -8.493797232366751687e-03
-2.567500000000000000e+02 -1.362131717635409883e-02
-2.562500000000000000e+02 -2.046698542183921984e-02
-2.557500000000000000e+02 -2.051148726462737742e-02
-2.552500000000000000e+02 -2.397441118287857789e-02
-2.547500000000000000e+02 -1.887073334383728568e-02
-2.542500000000000000e+02 -2.061484438922255372e-02
-2.537500000000000000e+02 -1.204943339047947343e-02
-2.532500000000000000e+02 -1.552708218277628303e-02
-2.527500000000000000e+02 -1.900462865923992217e-02
-2.522500000000000000e+02 -3.117880458069593325e-02
-2.517500000000000000e+02 -1.215425792011163436e-02
-2.512500000000000000e+02 -1.391113467431179945e-02
-2.507500000000000000e+02 -2.786787014086909361e-02
-2.502500000000000000e+02 -2.095352645246486081e-02
-2.497500000000000000e+02 -2.448748649438003272e-02
-2.492500000000000000e+02 -1.928751623304081689e-02
-2.487500000000000000e+02 -1.403408205849739250e-02
-2.482500000000000000e+02 -3.342452289181629260e-02
-2.477500000000000000e+02 -1.234468328544848122e-02
-2.472500000000000000e+02 -2.649967338417497445e-02
-2.467500000000000000e+02 -2.123105640492030724e-02
-2.462500000000000000e+02 -2.661889952897873030e-02
-2.457500000000000000e+02 -1.599367099656946040e-02
-2.452500000000000000e+02 -2.671769743717660253e-02
-2.447500000000000000e+02 -2.499103209704060802e-02
-2.442500000000000000e+02 -1.789018442317251434e-02
-2.437500000000000000e+02 -2.864941069373564200e-02
-2.432500000000000000e+02 -2.334541144545747640e-02
-2.427500000000000000e+02 -3.059932139482347824e-02
-2.422500000000000000e+02 -3.608686719579957958e-02
-2.417500000000000000e+02 -2.710770357631446525e-02
-2.412500000000000000e+02 -3.079431989527347049e-02
-2.407500000000000000e+02 -1.814356209977542947e-02
-2.402500000000000000e+02 -2.182450639340064932e-02
-2.397500000000000000e+02 -2.003590016730891904e-02
-2.392500000000000000e+02 -1.826806061328270850e-02
-2.387500000000000000e+02 -2.743714420685538016e-02
-2.382500000000000000e+02 -4.767814202267452173e-02
-2.377500000000000000e+02 -2.205078022592660281e-02
-2.372500000000000000e+02 -2.576197761779719028e-02
-2.367500000000000000e+02 -3.690706510471961771e-02
-2.362500000000000000e+02 -3.512387787448538468e-02
-2.357500000000000000e+02 -4.261569647342549477e-02
-2.352500000000000000e+02 -3.156755901679277748e-02
-2.347500000000000000e+02 -3.721464108858883041e-02
-2.342500000000000000e+02 -3.355632048071176265e-02
-2.337500000000000000e+02 -1.681953047290597400e-02
-2.332500000000000000e+02 -3.371305225189834276e-02
-2.327500000000000000e+02 -3.378036978546952035e-02
-2.322500000000000000e+02 -2.821200174658359400e-02
-2.317500000000000000e+02 -3.016392790162203061e-02
-2.312500000000000000e+02 -4.722993607296750024e-02
-2.307500000000000000e+02 -2.651822589103238967e-02
-2.302500000000000000e+02 -3.225514403780001954e-02
-2.297500000000000000e+02 -3.800995163016820944e-02
-2.292500000000000000e+02 -3.239708308542323112e-02
-2.287500000000000000e+02 -3.246642140989405151e-02
-2.282500000000000000e+02 -4.403182775730272308e-02
-2.277500000000000000e+02 -5.561860859274497110e-02
-2.272500000000000000e+02 -3.459077831224621757e-02
-2.267500000000000000e+02 -4.237712398671018149e-02
-2.262500000000000000e+02 -2.702541926540719813e-02
-2.257500000000000000e+02 -4.448015090006800926e-02
-2.252500000000000000e+02 -4.074773410596119194e-02
-2.247500000000000000e+02 -5.050834092334884756e-02
-2.242500000000000000e+02 -6.819685121204270561e-02
-2.237500000000000000e+02 -4.687950076619180895e-02
-2.232500000000000000e+02 -3.913112235560287783e-02
-2.227500000000000000e+02 -5.099602539509208443e-02
-2.222500000000000000e+02 -2.752554895327203460e-02
-2.217500000000000000e+02 -3.937652440448587837e-02
-2.212500000000000000e+02 -4.738915509662730563e-02
-2.207500000000000000e+02 -4.751253097174445994e-02
-2.202500000000000000e+02 -4.957232974480433457e-02
-2.197500000000000000e+02 -4.372655978628042089e-02
-2.192500000000000000e+02 -5.779039791570188267e-02
-2.187500000000000000e+02 -4.790507908230900308e-02
-2.182500000000000000e+02 -5.206144466897082851e-02
-2.177500000000000000e+02 -4.212357893703260608e-02
-2.172500000000000000e+02 -4.021184310121620614e-02
-2.167500000000000000e+02 -5.239446011238800549e-02
-2.162500000000000000e+02 -7.271651808285968521e-02
-2.157500000000000000e+02 -4.858350472970828643e-02
-2.152500000000000000e+02 -5.478122895066431935e-02
-2.147500000000000000e+02 -4.069289087274515632e-02
-2.142500000000000000e+02 -6.117875609934419340e-02
-2.137500000000000000e+02 -5.722260847092338482e-02
-2.132500000000000000e+02 -6.148485124720949602e-02
-2.127500000000000000e+02 -6.572724317908147651e-02
-2.122500000000000000e+02 -5.351473879332827727e-02
-2.117500000000000000e+02 -7.837238410257835186e-02
-2.112500000000000000e+02 -7.855230831161948146e-02
-2.107500000000000000e+02 -7.254899087347985165e-02
-2.102500000000000000e+02 -6.026241281015379259e-02
-2.097500000000000000e+02 -5.829775567066699388e-02
-2.092500000000000000e+02 -5.847059914571443168e-02
-2.087500000000000000e+02 -7.325546819553403755e-02
-2.082500000000000000e+02 -4.825157015484329848e-02
-2.077500000000000000e+02 -5.048243273754077914e-02
-2.072500000000000000e+02 -6.536653465484362768e-02
-2.067500000000000000e+02 -6.971537867460798898e-02
-2.062500000000000000e+02 -4.871698215654170910e-02
-2.057500000000000000e+02 -7.432029645725973799e-02
-2.052500000000000000e+02 -8.938084477912418280e-02
-2.047500000000000000e+02 -1.066915966996808546e-01
-2.042500000000000000e+02 -8.555044899419264604e-02
-2.037500000000000000e+02 -7.503299139167467213e-02
-2.032500000000000000e+02 -5.373398479853801202e-02
-2.027500000000000000e+02 -9.049587510268342072e-02
-2.022500000000000000e+02 -9.502200863075524473e-02
-2.017500000000000000e+02 -6.063446084792920715e-02
-2.012500000000000000e+02 -1.085459778974642991e-01
-2.007500000000000000e+02 -9.576294547843139382e-02
-2.002500000000000000e+02 -1.047038272852713475e-01
-1.997500000000000000e+02 -6.996852544179087141e-02
-1.992500000000000000e+02 -9.646111039329623160e-02
-1.987500000000000000e+02 -9.888343555981533861e-02
-1.982500000000000000e+02 -1.057346206789316900e-01
-1.977500000000000000e+02 -8.395856106392562967e-02
-1.972500000000000000e+02 -6.200814763682298975e-02
-1.967500000000000000e+02 -8.883685569250424074e-02
-1.962500000000000000e+02 -1.112970244995373503e-01
-1.957500000000000000e+02 -9.818904313138655804e-02
-1.952500000000000000e+02 -1.006992042427014983e-01
-1.947500000000000000e+02 -1.211403833938031610e-01
-1.942500000000000000e+02 -9.890405066059441974e-02
-1.937500000000000000e+02 -1.240377058255363180e-01
-1.932500000000000000e+02 -1.062145473225740017e-01
-1.927500000000000000e+02 -1.246827720772279990e-01
-1.922500000000000000e+02 -1.386079713610144648e-01
-1.917500000000000000e+02 -9.794502629646560654e-02
-1.912500000000000000e+02 -1.302222345951259963e-01
-1.907500000000000000e+02 -1.236691382892655539e-01
-1.902500000000000000e+02 -1.239898631194079615e-01
-1.897500000000000000e+02 -1.335448657145734686e-01
-1.892500000000000000e+02 -1.477761673661449615e-01
-1.887500000000000000e+02 -1.319288658820120808e-01
-1.882500000000000000e+02 -1.136953400685301874e-01
-1.877500000000000000e+02 -1.395407422339720593e-01
-1.872500000000000000e+02 -1.493188335227105257e-01
-1.867500000000000000e+02 -1.309666533117039289e-01
-1.862500000000000000e+02 -1.453990719708254109e-01
-1.857500000000000000e+02 -1.646104529554835993e-01
-1.852500000000000000e+02 -1.556366984427465239e-01
-1.847500000000000000e+02 -1.347661050670289629e-01
-1.842500000000000000e+02 -1.517784624435742080e-01
-1.837500000000000000e+02 -1.568687931917115141e-01
-1.832500000000000000e+02 -1.740203903540176733e-01
-1.827500000000000000e+02 -1.792801005484962462e-01
-1.822500000000000000e+02 -1.582123449476278421e-01
-1.817500000000000000e+02 -1.682859264932831667e-01
-1.812500000000000000e+02 -1.711462928011052709e-01
-1.807500000000000000e+02 -1.692333283013004730e-01
-1.802500000000000000e+02 -1.890311077687498176e-01
-1.797500000000000000e+02 -1.579475243667548268e-01
-1.792500000000000000e+02 -1.706178348313865389e-01
-1.787500000000000000e+02 -2.663592234774921907e-01
-1.782500000000000000e+02 -2.278956408156560531e-01
-1.777500000000000000e+02 -1.819116426420148980e-01
-1.772500000000000000e+02 -2.095118124896604705e-01
-1.767500000000000000e+02 -1.853807992384448322e-01
-1.762500000000000000e+02 -2.156130987775395635e-01
-1.757500000000000000e+02 -2.013015667748190296e-01
-1.752500000000000000e+02 -2.393812654587549882e-01
-1.747500000000000000e+02 -2.249618370032388237e-01
-1.742500000000000000e+02 -1.955645484261560318e-01
-1.737500000000000000e+02 -2.388850294845261402e-01
-1.732500000000000000e+02 -2.748401903538740809e-01
-1.727500000000000000e+02 -2.377325538257467064e-01
-1.722500000000000000e+02 -2.156037270428514119e-01
-1.717500000000000000e+02 -2.442107149908678831e-01
-1.712500000000000000e+02 -2.653802566495945259e-01
-1.707500000000000000e+02 -2.711823746347120645e-01
-1.702500000000000000e+02 -3.053595660647411836e-01
-1.697500000000000000e+02 -3.165025118301826867e-01
-1.692500000000000000e+02 -3.638912899120081978e-01
-1.687500000000000000e+02 -2.925378809038831629e-01
-1.682500000000000000e+02 -3.350198927520164904e-01
-1.677500000000000000e+02 -2.916452846763084028e-01
-1.672500000000000000e+02 -3.003802438818524156e-01
-1.667500000000000000e+02 -3.091402642601342454e-01
-1.662500000000000000e+02 -3.889238842284843956e-01
-1.657500000000000000e+02 -3.478863533529097940e-01
-1.652500000000000000e+02 -4.599880489634735614e-01
-1.647500000000000000e+02 -3.447351775159805398e-01
-1.642500000000000000e+02 -3.855474971032822329e-01
-1.637500000000000000e+02 -3.788298775219059999e-01
-1.632500000000000000e+02 -4.173785870756993588e-01
-1.627500000000000000e+02 -4.482366942866200521e-01
-1.622500000000000000e+02 -4.577335212409302523e-01
-1.617500000000000000e+02 -4.375197529572344979e-01
-1.612500000000000000e+02 -4.767964909746327806e-01
-1.607500000000000000e+02 -4.565974138943016403e-01
-1.602500000000000000e+02 -5.261622405694177385e-01
-1.597500000000000000e+02 -4.457352528327919727e-01
-1.592500000000000000e+02 -5.019554313875330687e-01
-1.587500000000000000e+02 -5.339073353949892464e-01
-1.582500000000000000e+02 -5.438521407027193666e-01
-1.577500000000000000e+02 -5.150314969628709827e-01
-1.572500000000000000e+02 -5.500261299845347063e-01
-1.567500000000000000e+02 -6.241997933831566758e-01
-1.562500000000000000e+02 -5.872037228634128248e-01
-1.557500000000000000e+02 -6.170401642252474339e-01
-1.552500000000000000e+02 -6.275617265208064399e-01
-1.547500000000000000e+02 -5.928395349980455364e-01
-1.542500000000000000e+02 -6.173499273762126371e-01
-1.537500000000000000e+02 -7.046529793161565580e-01
-1.532500000000000000e+02 -6.529362666015061656e-01
-1.527500000000000000e+02 -5.719387835571558831e-01
-1.522500000000000000e+02 -6.513566490945615906e-01
-1.517500000000000000e+02 -6.937332409160084090e-01
-1.512500000000000000e+02 -6.641896990551605651e-01
-1.507500000000000000e+02 -6.694275496667111414e-01
-1.502500000000000000e+02 -6.658851682341784262e-01
-1.497500000000000000e+02 -7.584467477611593900e-01
-1.492500000000000000e+02 -8.019948750470465848e-01
-1.487500000000000000e+02 -7.781388905563120240e-01
-1.482500000000000000e+02 -7.425758800345191313e-01
-1.477500000000000000e+02 -8.161237443785370749e-01
-1.472500000000000000e+02 -8.782729602155128212e-01
-1.467500000000000000e+02 -8.631957493035089524e-01
-1.462500000000000000e+02 -8.125315543476319124e-01
-1.457500000000000000e+02 -8.362945337480327535e-01
-1.452500000000000000e+02 -7.970199864287630387e-01
-1.447500000000000000e+02 -8.058606870509686937e-01
-1.442500000000000000e+02 -8.055467765648267608e-01
-1.437500000000000000e+02 -9.785162435325579500e-01
-1.432500000000000000e+02 -8.692553243875407176e-01
-1.427500000000000000e+02 -9.272623197800807793e-01
-1.422500000000000000e+02 -9.736439551197955122e-01
-1.417500000000000000e+02 -8.690436357404316414e-01
-1.412500000000000000e+02 -1.042309060541661614e+00
-1.407500000000000000e+02 -9.186959367648660502e-01
-1.402500000000000000e+02 -9.750334822052194594e-01
-1.397500000000000000e+02 -9.534623891579949717e-01
-1.392500000000000000e+02 -1.010264509639601682e+00
-1.387500000000000000e+02 -1.039035168956128574e+00
-1.382500000000000000e+02 -1.172313214066839748e+00
-1.377500000000000000e+02 -1.002243179921942229e+00
-1.372500000000000000e+02 -1.219230485279545473e+00
-1.367500000000000000e+02 -1.175487562935819685e+00
-1.362500000000000000e+02 -1.167003771960448022e+00
-1.357500000000000000e+02 -1.206951766311874730e+00
-1.352500000000000000e+02 -1.175884160912312293e+00
-1.347500000000000000e+02 -1.309899620310980284e+00
-1.342500000000000000e+02 -1.356939676225894287e+00
-1.337500000000000000e+02 -1.208618306316668223e+00
-1.332500000000000000e+02 -1.272297559251953869e+00
-1.327500000000000000e+02 -1.362308860531216359e+00
-1.322500000000000000e+02 -1.278506147443279728e+00
-1.317500000000000000e+02 -1.280043199286245770e+00
-1.312500000000000000e+02 -1.361314984616790458e+00
-1.307500000000000000e+02 -1.490526625888863865e+00
-1.302500000000000000e+02 -1.405575376752273842e+00
-1.297500000000000000e+02 -1.434356119467158797e+00
-1.292500000000000000e+02 -1.473652411585684607e+00
-1.287500000000000000e+02 -1.354069805533228088e+00
-1.282500000000000000e+02 -1.345447308393006969e+00
-1.277500000000000000e+02 -1.347315086333692236e+00
-1.272500000000000000e+02 -1.383610342210766397e+00
-1.267500000000000000e+02 -1.396104991082274260e+00
-1.262500000000000000e+02 -1.564180351032844696e+00
-1.257500000000000000e+02 -1.546060357293317589e+00
-1.252500000000000000e+02 -1.583620457648267976e+00
-1.247500000000000000e+02 -1.516458135624159098e+00
-1.242500000000000000e+02 -1.536417799065176171e+00
-1.237500000000000000e+02 -1.786444092194241939e+00
-1.232500000000000000e+02 -1.835901020735432265e+00
-1.227500000000000000e+02 -1.512594765873401803e+00
-1.222500000000000000e+02 -1.636665227164674663e+00
-1.217500000000000000e+02 -1.808537362770560541e+00
-1.212500000000000000e+02 -1.650225198416990446e+00
-1.207500000000000000e+02 -1.686230538540599344e+00
-1.202500000000000000e+02 -1.907080254991317059e+00
-1.197500000000000000e+02 -2.061004944953019447e+00
-1.192500000000000000e+02 -1.838900840527440961e+00
-1.187500000000000000e+02 -1.997633532239549981e+00
-1.182500000000000000e+02 -1.902555570574915311e+00
-1.177500000000000000e+02 -1.899546076831752472e+00
-1.172500000000000000e+02 -1.952397367757980451e+00
-1.167500000000000000e+02 -2.046625420749780488e+00
-1.162500000000000000e+02 -2.089692163113717971e+00
-1.157500000000000000e+02 -2.204176238672847621e+00
-1.152500000000000000e+02 -2.111197837365205388e+00
-1.147500000000000000e+02 -2.192923718256209131e+00
-1.142500000000000000e+02 -2.240814501463968877e+00
-1.137500000000000000e+02 -2.181405404548280025e+00
-1.132500000000000000e+02 -2.299077545131928524e+00
-1.127500000000000000e+02 -2.394704283067695005e+00
-1.122500000000000000e+02 -2.280963439951525284e+00
-1.117500000000000000e+02 -2.502003031660309684e+00
-1.112500000000000000e+02 -2.564216422231182069e+00
-1.107500000000000000e+02 -2.382634875915217609e+00
-1.102500000000000000e+02 -2.488655927779974686e+00
-1.097500000000000000e+02 -2.607385668916057941e+00
-1.092500000000000000e+02 -2.719344603802801963e+00
-1.087500000000000000e+02 -2.651621061739788843e+00
-1.082500000000000000e+02 -2.567023586337721319e+00
-1.077500000000000000e+02 -2.477589098369042286e+00
-1.072500000000000000e+02 -2.647929672369836673e+00
-1.067500000000000000e+02 -2.893322915275302609e+00
-1.062500000000000000e+02 -2.862171324820182772e+00
-1.057500000000000000e+02 -2.920634284306606876e+00
-1.052500000000000000e+02 -3.042446778089238801e+00
-1.047500000000000000e+02 -3.057198229949142920e+00
-1.042500000000000000e+02 -2.862121545754222840e+00
-1.037500000000000000e+02 -3.090663444300381091e+00
-1.032500000000000000e+02 -2.983068206747175211e+00
-1.027500000000000000e+02 -2.874268190270479195e+00
-1.022500000000000000e+02 -3.191701974983005563e+00
-1.017500000000000000e+02 -3.112694133289227949e+00
-1.012500000000000000e+02 -3.141412591570425406e+00
-1.007500000000000000e+02 -3.212859625011333708e+00
-1.002500000000000000e+02 -3.202941950445616026e+00
-9.975000000000000000e+01 -3.319718881949913047e+00
-9.925000000000000000e+01 -3.138666223620975249e+00
-9.875000000000000000e+01 -3.503822159748042786e+00
-9.825000000000000000e+01 -3.673079252607968748e+00
-9.775000000000000000e+01 -3.490110098968278951e+00
-9.725000000000000000e+01 -3.733411500200039423e+00
-9.675000000000000000e+01 -3.603808993398929239e+00
-9.625000000000000000e+01 -3.486039664910444369e+00
-9.575000000000000000e+01 -3.531523441407053099e+00
-9.525000000000000000e+01 -3.618933029597183992e+00
-9.475000000000000000e+01 -3.873093681109800013e+00
-9.425000000000000000e+01 -3.967428456819498184e+00
-9.375000000000000000e+01 -3.830343577278180867e+00
-9.325000000000000000e+01 -3.982227962309583535e+00
-9.275000000000000000e+01 -4.069754498920489461e+00
-9.225000000000000000e+01 -4.077700281157215834e+00
-9.175000000000000000e+01 -4.123714278248924003e+00
-9.125000000000000000e+01 -4.155702468301515573e+00
-9.075000000000000000e+01 -4.294246905504134126e+00
-9.025000000000000000e+01 -4.250196875342346914e+00
-8.975000000000000000e+01 -4.590546256279890436e+00
-8.925000000000000000e+01 -4.542420691112686981e+00
-8.875000000000000000e+01 -4.942270756624749239e+00
-8.825000000000000000e+01 -4.638809121814579051e+00
-8.775000000000000000e+01 -4.809488189822081594e+00
-8.725000000000000000e+01 -4.901677344976232753e+00
-8.675000000000000000e+01 -4.678246579069183397e+00
-8.625000000000000000e+01 -5.227593022016159274e+00
-8.575000000000000000e+01 -4.809112721796702239e+00
-8.525000000000000000e+01 -5.129759754779769310e+00
-8.475000000000000000e+01 -5.036435834725170757e+00
-8.425000000000000000e+01 -5.190853616502010937e+00
-8.375000000000000000e+01 -5.226871784299388146e+00
-8.325000000000000000e+01 -5.242880829031669521e+00
-8.275000000000000000e+01 -5.649238608850259524e+00
-8.225000000000000000e+01 -5.603730014651273628e+00
-8.175000000000000000e+01 -5.814225798232309117e+00
-8.125000000000000000e+01 -5.887744489796909342e+00
-8.075000000000000000e+01 -5.648174401259385746e+00
-8.025000000000000000e+01 -5.950023473824164633e+00
-7.975000000000000000e+01 -5.598718062831875564e+00
-7.925000000000000000e+01 -6.141210997955121265e+00
-7.875000000000000000e+01 -5.863907538377099549e+00
-7.825000000000000000e+01 -5.928935821578603438e+00
-7.775000000000000000e+01 -5.972684194723886009e+00
-7.725000000000000000e+01 -6.204577932799445250e+00
-7.675000000000000000e+01 -6.057225922596087386e+00
-7.625000000000000000e+01 -6.342260190473258064e+00
-7.575000000000000000e+01 -6.644632460949194908e+00
-7.525000000000000000e+01 -6.694154120804949315e+00
-7.475000000000000000e+01 -6.744752687472547414e+00
-7.425000000000000000e+01 -6.807601816191266586e+00
-7.375000000000000000e+01 -6.652992624639904484e+00
-7.325000000000000000e+01 -6.840808040079913610e+00
-7.275000000000000000e+01 -6.864012613262336693e+00
-7.225000000000000000e+01 -7.231974616068526096e+00
-7.175000000000000000e+01 -7.044443134436710885e+00
-7.125000000000000000e+01 -7.106446946221280925e+00
-7.075000000000000000e+01 -7.039302081728482818e+00
-7.025000000000000000e+01 -7.232608371744913889e+00
-6.975000000000000000e+01 -7.503815247226864216e+00
-6.925000000000000000e+01 -7.173317864175465353e+00
-6.875000000000000000e+01 -7.377363929232137352e+00
-6.825000000000000000e+01 -7.783833941705046833e+00
-6.775000000000000000e+01 -7.551108087641569711e+00
-6.725000000000000000e+01 -7.893266374890439252e+00
-6.675000000000000000e+01 -8.279092941172256914e+00
-6.625000000000000000e+01 -7.867706911450029317e+00
-6.575000000000000000e+01 -8.199228416713243206e+00
-6.525000000000000000e+01 -8.175284534663761704e+00
-6.475000000000000000e+01 -8.285474719521888076e+00
-6.425000000000000000e+01 -8.615264656708365720e+00
-6.375000000000000000e+01 -8.141386892667238584e+00
-6.325000000000000000e+01 -8.440385608423236263e+00
-6.275000000000000000e+01 -8.877232673259175755e+00
-6.225000000000000000e+01 -8.899019474123607054e+00
-6.175000000000000000e+01 -8.531942150896085764e+00
-6.125000000000000000e+01 -8.452011845151551128e+00
-6.075000000000000000e+01 -9.024838154309925642e+00
-6.025000000000000000e+01 -9.216790205095104938e+00
-5.975000000000000000e+01 -9.337116839416475855e+00
-5.925000000000000000e+01 -8.774774983639270332e+00
-5.875000000000000000e+01 -9.146407525463796873e+00
-5.825000000000000000e+01 -9.712292813214574494e+00
-5.775000000000000000e+01 -9.402986056628400036e+00
-5.725000000000000000e+01 -9.637670787484877266e+00
-5.675000000000000000e+01 -9.892436386071404186e+00
-5.625000000000000000e+01 -9.622869904875816616e+00
-5.575000000000000000e+01 -1.019561000518043770e+01
-5.525000000000000000e+01 -9.750134545641342854e+00
-5.475000000000000000e+01 -1.029346083471802942e+01
-5.425000000000000000e+01 -1.063045914014288940e+01
-5.375000000000000000e+01 -1.034674813749376732e+01
-5.325000000000000000e+01 -1.023101670813547415e+01
-5.275000000000000000e+01 -1.073335063556153912e+01
-5.225000000000000000e+01 -1.066902987850864548e+01
-5.175000000000000000e+01 -1.046816696509841194e+01
-5.125000000000000000e+01 -1.075838047127526309e+01
-5.075000000000000000e+01 -1.098418991231229036e+01
-5.025000000000000000e+01 -1.091100824711206307e+01
-4.975000000000000000e+01 -1.116208894066261692e+01
-4.925000000000000000e+01 -1.095484476835755672e+01
-4.875000000000000000e+01 -1.159623516081670580e+01
-4.825000000000000000e+01 -1.187047335416817084e+01
-4.775000000000000000e+01 -1.118952462232603295e+01
-4.725000000000000000e+01 -1.088244809929906332e+01
-4.675000000000000000e+01 -1.172815120145342860e+01
-4.625000000000000000e+01 -1.217576524034046237e+01
-4.575000000000000000e+01 -1.150692608284125207e+01
-4.525000000000000000e+01 -1.151824503083511253e+01
-4.475000000000000000e+01 -1.193928725563880100e+01
-4.425000000000000000e+01 -1.191674875759073515e+01
-4.375000000000000000e+01 -1.195315214528969250e+01
-4.325000000000000000e+01 -1.245545442428368332e+01
-4.275000000000000000e+01 -1.233455664952290398e+01
-4.225000000000000000e+01 -1.249170411723380880e+01
-4.175000000000000000e+01 -1.290164667825189149e+01
-4.125000000000000000e+01 -1.259245938087950911e+01
-4.075000000000000000e+01 -1.280055568296274338e+01
-4.025000000000000000e+01 -1.312305709749596083e+01
-3.975000000000000000e+01 -1.317756504566461473e+01
-3.925000000000000000e+01 -1.287885352699871611e+01
-3.875000000000000000e+01 -1.276286886793177189e+01
-3.825000000000000000e+01 -1.315730314952714153e+01
-3.775000000000000000e+01 -1.370235546131871196e+01
-3.725000000000000000e+01 -1.351067248074648930e+01
-3.675000000000000000e+01 -1.358774740123563518e+01
-3.625000000000000000e+01 -1.398081293906948375e+01
-3.575000000000000000e+01 -1.363760465197689342e+01
-3.525000000000000000e+01 -1.401740024392409723e+01
-3.475000000000000000e+01 -1.409250879121859157e+01
-3.425000000000000000e+01 -1.423586577503466977e+01
-3.375000000000000000e+01 -1.432930189609455063e+01
-3.325000000000000000e+01 -1.451855966100228912e+01
-3.275000000000000000e+01 -1.489982009468937463e+01
-3.225000000000000000e+01 -1.500943348643880526e+01
-3.175000000000000000e+01 -1.483354125689502645e+01
-3.125000000000000000e+01 -1.500001529862080218e+01
-3.075000000000000000e+01 -1.541555298790641793e+01
-3.025000000000000000e+01 -1.497716720359805542e+01
-2.975000000000000000e+01 -1.536134586447843020e+01
-2.925000000000000000e+01 -1.560733662281119827e+01
-2.875000000000000000e+01 -1.591048234177841891e+01
-2.825000000000000000e+01 -1.571141041121406801e+01
-2.775000000000000000e+01 -1.601092798804506856e+01
-2.725000000000000000e+01 -1.609658639239786737e+01
-2.675000000000000000e+01 -1.623358092033758737e+01
-2.625000000000000000e+01 -1.629370275610269658e+01
-2.575000000000000000e+01 -1.667734518101824648e+01
-2.525000000000000000e+01 -1.654128695454386744e+01
-2.475000000000000000e+01 -1.676863084432221029e+01
-2.425000000000000000e+01 -1.635843440376380897e+01
-2.375000000000000000e+01 -1.793429802398996031e+01
-2.325000000000000000e+01 -1.715746769868361099e+01
-2.275000000000000000e+01 -1.797428999465517663e+01
-2.225000000000000000e+01 -1.761235486637259484e+01
-2.175000000000000000e+01 -1.747610688755523611e+01
-2.125000000000000000e+01 -1.792767108523829833e+01
-2.075000000000000000e+01 -1.835986034651055121e+01
-2.025000000000000000e+01 -1.898614609597660419e+01
-1.975000000000000000e+01 -1.811607615362855483e+01
-1.925000000000000000e+01 -1.888227668453904684e+01
-1.875000000000000000e+01 -1.966447572550931966e+01
-1.825000000000000000e+01 -1.996472233890445835e+01
-1.775000000000000000e+01 -1.996086995817004706e+01
-1.725000000000000000e+01 -1.947645771455648145e+01
-1.675000000000000000e+01 -1.966722191834048061e+01
-1.625000000000000000e+01 -1.970632815740575339e+01
-1.575000000000000000e+01 -2.010961637434051497e+01
-1.525000000000000000e+01 -1.905038655666851710e+01
-1.475000000000000000e+01 -1.940137503661180673e+01
-1.425000000000000000e+01 -2.081725059532420730e+01
-1.375000000000000000e+01 -1.928464838673182769e+01
-1.325000000000000000e+01 -1.965174595546546144e+01
-1.275000000000000000e+01 -2.021595683444489921e+01
-1.225000000000000000e+01 -1.915136621140262108e+01
-1.175000000000000000e+01 -2.096965111473437560e+01
-1.125000000000000000e+01 -1.965024401165514689e+01
-1.075000000000000000e+01 -2.011468743183818475e+01
-1.025000000000000000e+01 -2.050100807675870840e+01
-9.750000000000000000e+00 -1.913310012078546407e+01
-9.250000000000000000e+00 -2.172471868515166094e+01
-8.750000000000000000e+00 -1.842485882943520892e+01
-8.250000000000000000e+00 -2.028179585573796118e+01
-7.750000000000000000e+00 -2.046164002773989665e+01
-7.250000000000000000e+00 -1.922415564301602231e+01
-6.750000000000000000e+00 -1.883434700294160891e+01
-6.250000000000000000e+00 -1.880196145382414130e+01
-5.750000000000000000e+00 -2.142725972114049071e+01
-5.250000000000000000e+00 -2.038678828496272999e+01
-4.750000000000000000e+00 -2.124626836199412239e+01
-4.250000000000000000e+00 -1.901643218946429670e+01
-3.750000000000000000e+00 -1.945465942960184691e+01
-3.250000000000000000e+00 -1.962675044896162291e+01
-2.750000000000000000e+00 -2.192425787983912855e+01
-2.250000000000000000e+00 -1.922508057253817881e+01
-1.750000000000000000e+00 -1.722130515484383650e+01
-1.250000000000000000e+00 -1.713047979685949684e+01
-7.500000000000000000e-01 -2.038964727726631665e+01
-2.500000000000000000e-01 -1.742233070471958627e+03
2.500000000000000000e-01 1.766804907314767888e+03
7.500000000000000000e-01 1.981252604517940696e+01
1.250000000000000000e+00 1.991971969345869553e+01
1.750000000000000000e+00 1.722625985770531898e+01
2.250000000000000000e+00 2.019730386820354440e+01
2.750000000000000000e+00 1.969852984117908790e+01
3.250000000000000000e+00 2.056256541531958604e+01
3.750000000000000000e+00 1.957040639154258699e+01
4.250000000000000000e+00 1.932775105483258926e+01
4.750000000000000000e+00 1.949850893579464284e+01
5.250000000000000000e+00 2.005407612392671979e+01
5.750000000000000000e+00 1.922318984069049108e+01
6.250000000000000000e+00 1.845472486024893755e+01
6.750000000000000000e+00 2.038693867481897826e+01
7.250000000000000000e+00 2.000658194587641603e+01
7.750000000000000000e+00 2.181388954044794559e+01
8.250000000000000000e+00 1.837620757541645844e+01
8.750000000000000000e+00 2.002194082093452820e+01
9.250000000000000000e+00 1.931804104974208869e+01
9.750000000000000000e+00 2.173271593428379944e+01
1.025000000000000000e+01 1.977440534453810983e+01
1.075000000000000000e+01 2.137861474134927775e+01
1.125000000000000000e+01 2.027034348581582179e+01
1.175000000000000000e+01 2.015202810778279741e+01
1.225000000000000000e+01 2.014927353481684946e+01
1.275000000000000000e+01 2.059527034566545822e+01
1.325000000000000000e+01 2.163144889995632525e+01
1.375000000000000000e+01 2.100114829750870271e+01
1.425000000000000000e+01 2.167668494871789875e+01
1.475000000000000000e+01 2.165088434509951298e+01
1.525000000000000000e+01 2.246001844961856619e+01
1.575000000000000000e+01 2.316153250109926276e+01
1.625000000000000000e+01 2.271792751565123325e+01
1.675000000000000000e+01 2.256153036325842365e+01
1.725000000000000000e+01 2.142561430054122340e+01
1.775000000000000000e+01 2.047735154718539263e+01
1.825000000000000000e+01 2.075511142947062382e+01
1.875000000000000000e+01 2.090088323375005075e+01
1.925000000000000000e+01 2.013105768775795568e+01
1.975000000000000000e+01 1.959785662754885394e+01
2.025000000000000000e+01 1.948078505878490319e+01
2.075000000000000000e+01 2.004314650654194097e+01
2.125000000000000000e+01 1.908037386744100417e+01
2.175000000000000000e+01 1.982557855295144833e+01
2.225000000000000000e+01 1.849578890977289802e+01
2.275000000000000000e+01 1.918425271139347998e+01
2.325000000000000000e+01 1.963752959244306595e+01
2.375000000000000000e+01 1.973645380498349411e+01
2.425000000000000000e+01 1.843032366101408570e+01
2.475000000000000000e+01 1.934603841377910172e+01
2.525000000000000000e+01 1.911905651375040804e+01
2.575000000000000000e+01 1.901906887523507095e+01
2.625000000000000000e+01 1.920595385118438614e+01
2.675000000000000000e+01 1.856966982073900496e+01
2.725000000000000000e+01 1.898186877127854899e+01
2.775000000000000000e+01 1.862440155290069299e+01
2.825000000000000000e+01 1.891389804373321226e+01
2.875000000000000000e+01 1.951116582566674040e+01
2.925000000000000000e+01 2.001347744181274990e+01
2.975000000000000000e+01 1.997161243293722421e+01
3.025000000000000000e+01 1.935241248826149629e+01
3.075000000000000000e+01 1.916537608810806859e+01
3.125000000000000000e+01 1.824410142626589248e+01
3.175000000000000000e+01 1.790178666207139102e+01
3.225000000000000000e+01 1.790916080456830883e+01
3.275000000000000000e+01 1.766228687939634057e+01
3.325000000000000000e+01 1.768568537733576918e+01
3.375000000000000000e+01 1.688005859755233828e+01
3.425000000000000000e+01 1.762817694387839040e+01
3.475000000000000000e+01 1.728626318939349105e+01
3.525000000000000000e+01 1.657109929660767023e+01
3.575000000000000000e+01 1.676663508724104901e+01
3.625000000000000000e+01 1.694458638242227622e+01
3.675000000000000000e+01 1.673790305993493632e+01
3.725000000000000000e+01 1.664225573949310544e+01
3.775000000000000000e+01 1.665281673846975252e+01
3.825000000000000000e+01 1.649376135112577657e+01
3.875000000000000000e+01 1.652826765293894695e+01
3.925000000000000000e+01 1.661783670496592791e+01
3.975000000000000000e+01 1.620013317240224993e+01
4.025000000000000000e+01 1.624869905463723185e+01
4.075000000000000000e+01 1.619943497752338857e+01
4.125000000000000000e+01 1.641635357106862969e+01
4.175000000000000000e+01 1.628263832106668119e+01
4.225000000000000000e+01 1.657518508774554533e+01
4.275000000000000000e+01 1.624835330932675959e+01
4.325000000000000000e+01 1.606117818350531223e+01
4.375000000000000000e+01 1.603752806231576855e+01
4.425000000000000000e+01 1.588505276060653593e+01
4.475000000000000000e+01 1.568860902342273356e+01
4.525000000000000000e+01 1.591136063944950330e+01
4.575000000000000000e+01 1.547030738107343950e+01
4.625000000000000000e+01 1.519817978286627458e+01
4.675000000000000000e+01 1.556938713898565396e+01
4.725000000000000000e+01 1.507093556959490854e+01
4.775000000000000000e+01 1.524284450140178571e+01
4.825000000000000000e+01 1.545665877479920880e+01
4.875000000000000000e+01 1.467041548550537122e+01
4.925000000000000000e+01 1.497416414482077762e+01
4.975000000000000000e+01 1.488480221399781023e+01
5.025000000000000000e+01 1.483254746392646162e+01
5.075000000000000000e+01 1.462560322841412841e+01
5.125000000000000000e+01 1.450051489816967454e+01
5.175000000000000000e+01 1.487433630552057728e+01
5.225000000000000000e+01 1.454868282122227541e+01
5.275000000000000000e+01 1.476678354829002870e+01
5.325000000000000000e+01 1.443994950438077929e+01
5.375000000000000000e+01 1.463055245475661437e+01
5.425000000000000000e+01 1.463234412158704423e+01
5.475000000000000000e+01 1.460275927682308428e+01
5.525000000000000000e+01 1.481010143792676104e+01
5.575000000000000000e+01 1.432490366437009044e+01
5.625000000000000000e+01 1.401915274131019373e+01
5.675000000000000000e+01 1.439650470602738963e+01
5.725000000000000000e+01 1.452190360110733813e+01
5.775000000000000000e+01 1.426753389572877495e+01
5.825000000000000000e+01 1.398003338116604866e+01
5.875000000000000000e+01 1.406918661450884045e+01
5.925000000000000000e+01 1.381045717575058163e+01
5.975000000000000000e+01 1.379700068130990509e+01
6.025000000000000000e+01 1.341418295551010154e+01
6.075000000000000000e+01 1.382212505688421977e+01
6.125000000000000000e+01 1.333136897439465329e+01
6.175000000000000000e+01 1.359790408741542045e+01
6.225000000000000000e+01 1.317371788738824279e+01
6.275000000000000000e+01 1.346457441850933279e+01
6.325000000000000000e+01 1.369040600055503276e+01
6.375000000000000000e+01 1.315716858598237948e+01
6.425000000000000000e+01 1.347713349705752250e+01
6.475000000000000000e+01 1.352792111365217487e+01
6.525000000000000000e+01 1.287543565389209377e+01
6.575000000000000000e+01 1.273762307866326360e+01
6.625000000000000000e+01 1.329407531619488481e+01
6.675000000000000000e+01 1.294642661940716266e+01
6.725000000000000000e+01 1.259621711836796187e+01
6.775000000000000000e+01 1.316132562445448428e+01
6.825000000000000000e+01 1.273807331833686796e+01
6.875000000000000000e+01 1.268388568579857001e+01
6.925000000000000000e+01 1.227704067292046375e+01
6.975000000000000000e+01 1.272105669106085735e+01
7.025000000000000000e+01 1.235079279950514852e+01
7.075000000000000000e+01 1.242387102802594612e+01
7.125000000000000000e+01 1.234943897223167752e+01
7.175000000000000000e+01 1.225732018694449010e+01
7.225000000000000000e+01 1.196688465824611747e+01
7.275000000000000000e+01 1.224482389052688625e+01
7.325000000000000000e+01 1.208378676125841800e+01
7.375000000000000000e+01 1.176467302656413594e+01
7.425000000000000000e+01 1.198564424514427529e+01
7.475000000000000000e+01 1.198157817777963352e+01
7.525000000000000000e+01 1.177947382516485142e+01
7.575000000000000000e+01 1.194438671109690731e+01
7.625000000000000000e+01 1.155675319078316932e+01
7.675000000000000000e+01 1.164606982988805761e+01
7.725000000000000000e+01 1.170109855638398777e+01
7.775000000000000000e+01 1.158079064480888221e+01
7.825000000000000000e+01 1.150131208557636953e+01
7.875000000000000000e+01 1.164952509331955710e+01
7.925000000000000000e+01 1.156617508746922418e+01
7.975000000000000000e+01 1.130118626749628064e+01
8.025000000000000000e+01 1.113859975666253455e+01
8.075000000000000000e+01 1.138872216910550783e+01
8.125000000000000000e+01 1.119472010124456496e+01
8.175000000000000000e+01 1.109436454852557752e+01
8.225000000000000000e+01 1.140975666090042218e+01
8.275000000000000000e+01 1.120330680694927317e+01
8.325000000000000000e+01 1.155571861550229329e+01
8.375000000000000000e+01 1.123110292198145821e+01
8.425000000000000000e+01 1.125785204134400175e+01
8.475000000000000000e+01 1.121724083670828520e+01
8.525000000000000000e+01 1.104354246496909298e+01
8.575000000000000000e+01 1.097409868742094297e+01
8.625000000000000000e+01 1.070782752111902170e+01
8.675000000000000000e+01 1.076756822562325588e+01
8.725000000000000000e+01 1.079551564390671103e+01
8.775000000000000000e+01 1.060428352236351124e+01
8.825000000000000000e+01 1.040619721628852012e+01
8.875000000000000000e+01 1.025393042669732147e+01
8.925000000000000000e+01 1.034788934630750390e+01
8.975000000000000000e+01 1.023209266866272671e+01
9.025000000000000000e+01 9.991251749726082210e+00
9.075000000000000000e+01 1.011952693895683453e+01
9.125000000000000000e+01 9.804733233291317518e+00
9.175000000000000000e+01 1.010448646815390994e+01
9.225000000000000000e+01 9.897923901663029156e+00
9.275000000000000000e+01 9.914912447323317224e+00
9.325000000000000000e+01 9.932542627670400748e+00
9.375000000000000000e+01 9.837188145420469709e+00
9.425000000000000000e+01 9.827241982127707942e+00
9.475000000000000000e+01 9.682641216359623826e+00
9.525000000000000000e+01 9.746744802729420343e+00
9.575000000000000000e+01 9.490262129492236909e+00
9.625000000000000000e+01 9.622627808326258858e+00
9.675000000000000000e+01 9.401666597506299183e+00
9.725000000000000000e+01 9.600123567409415415e+00
9.775000000000000000e+01 9.529037395037235569e+00
9.825000000000000000e+01 9.222297236664244835e+00
9.875000000000000000e+01 9.148856287266028176e+00
9.925000000000000000e+01 9.503768391400225113e+00
9.975000000000000000e+01 9.455800786698029370e+00
1.002500000000000000e+02 9.408400514404918979e+00
1.007500000000000000e+02 9.206028873318610195e+00
1.012500000000000000e+02 9.246911370658805751e+00
1.017500000000000000e+02 9.192688528772235301e+00
1.022500000000000000e+02 9.143922170533565819e+00
1.027500000000000000e+02 9.170808297660643760e+00
1.032500000000000000e+02 9.181958714161188695e+00
1.037500000000000000e+02 9.086959649508298043e+00
1.042500000000000000e+02 8.942937877768098787e+00
1.047500000000000000e+02 8.979636093938459851e+00
1.052500000000000000e+02 9.082048648703535676e+00
1.057500000000000000e+02 9.105299786251778826e+00
1.062500000000000000e+02 9.128148788845740214e+00
1.067500000000000000e+02 8.897351795257863571e+00
1.072500000000000000e+02 9.051187264583528957e+00
1.077500000000000000e+02 8.988857355512125835e+00
1.082500000000000000e+02 8.947167772589086354e+00
1.087500000000000000e+02 8.914552459751917013e+00
1.092500000000000000e+02 8.985433624504189254e+00
1.097500000000000000e+02 8.626179621099339556e+00
1.102500000000000000e+02 8.907763292390333376e+00
1.107500000000000000e+02 8.769290239394337050e+00
1.112500000000000000e+02 8.737567702952347304e+00
1.117500000000000000e+02 8.542137726200184744e+00
1.122500000000000000e+02 8.749311683306682852e+00
1.127500000000000000e+02 8.501360125717917882e+00
1.132500000000000000e+02 8.614043829932588991e+00
1.137500000000000000e+02 8.392094364903373460e+00
1.142500000000000000e+02 8.649673572560621082e+00
1.147500000000000000e+02 8.600756853487689924e+00
1.152500000000000000e+02 8.123329557982962967e+00
1.157500000000000000e+02 8.228304821434964111e+00
1.162500000000000000e+02 8.279146646526713837e+00
1.167500000000000000e+02 8.195065697978179742e+00
1.172500000000000000e+02 8.283331533269869595e+00
1.177500000000000000e+02 8.251624123737999028e+00
1.182500000000000000e+02 8.334852982077329386e+00
1.187500000000000000e+02 7.935465191181064526e+00
1.192500000000000000e+02 8.272319520894463096e+00
1.197500000000000000e+02 8.026036327535850390e+00
1.202500000000000000e+02 7.967530547380213157e+00
1.207500000000000000e+02 7.923517254878873928e+00
1.212500000000000000e+02 7.941186009506042254e+00
1.217500000000000000e+02 7.908717326453611030e+00
1.222500000000000000e+02 7.962210727320555570e+00
1.227500000000000000e+02 7.819237349811421822e+00
1.232500000000000000e+02 7.784011237052759213e+00
1.237500000000000000e+02 7.791530803013034578e+00
1.242500000000000000e+02 7.763673768968807565e+00
1.247500000000000000e+02 7.806005159888448119e+00
1.252500000000000000e+02 7.673764529576314608e+00
1.257500000000000000e+02 7.657103410001901089e+00
1.262500000000000000e+02 7.744566232847318155e+00
1.267500000000000000e+02 7.592971458977351595e+00
1.272500000000000000e+02 7.765937255234005576e+00
1.277500000000000000e+02 7.602116749708855536e+00
1.282500000000000000e+02 7.408837541342701449e+00
1.287500000000000000e+02 7.502533934899176415e+00
1.292500000000000000e+02 7.416210104673954362e+00
1.297500000000000000e+02 7.605772467012394067e+00
1.302500000000000000e+02 7.228426129236183328e+00
1.307500000000000000e+02 7.394166718556245854e+00
1.312500000000000000e+02 7.658943553427791429e+00
1.317500000000000000e+02 7.311582934864527594e+00
1.322500000000000000e+02 7.591184412078858301e+00
1.327500000000000000e+02 7.473899557476217481e+00
1.332500000000000000e+02 7.255605403176054402e+00
1.337500000000000000e+02 7.427801658448489164e+00
1.342500000000000000e+02 7.364298854953937656e+00
1.347500000000000000e+02 7.311150909413046683e+00
1.352500000000000000e+02 7.394012008235407052e+00
1.357500000000000000e+02 7.289205929036140397e+00
1.362500000000000000e+02 7.243478122972801359e+00
1.367500000000000000e+02 7.284100287264107187e+00
1.372500000000000000e+02 7.295656391436951438e+00
1.377500000000000000e+02 7.262795236484644867e+00
1.382500000000000000e+02 7.227068400513468660e+00
1.387500000000000000e+02 7.232525886826884687e+00
1.392500000000000000e+02 7.143679187346015702e+00
1.397500000000000000e+02 7.074520878038129013e+00
1.402500000000000000e+02 7.117800128653366087e+00
1.407500000000000000e+02 7.309738385559500173e+00
1.412500000000000000e+02 7.191132811949805692e+00
1.417500000000000000e+02 7.008442313746214403e+00
1.422500000000000000e+02 6.993131042511771867e+00
1.427500000000000000e+02 6.980614360397464857e+00
1.432500000000000000e+02 7.227739044816535952e+00
1.437500000000000000e+02 6.996383607068709765e+00
1.442500000000000000e+02 6.983988505932627433e+00
1.447500000000000000e+02 7.183361671360919409e+00
1.452500000000000000e+02 7.004864917952657422e+00
1.457500000000000000e+02 6.939343460418440301e+00
1.462500000000000000e+02 6.984091216728181450e+00
1.467500000000000000e+02 6.966226743924548437e+00
1.472500000000000000e+02 6.844657707212050468e+00
1.477500000000000000e+02 6.951723352574225245e+00
1.482500000000000000e+02 6.777756006762018615e+00
1.487500000000000000e+02 6.984196983223730726e+00
1.492500000000000000e+02 6.814644532343485217e+00
1.497500000000000000e+02 6.765573681661189553e+00
1.502500000000000000e+02 6.809660515887623333e+00
1.507500000000000000e+02 6.842372333172948906e+00
1.512500000000000000e+02 6.845724628952084778e+00
1.517500000000000000e+02 6.805743357296277551e+00
1.522500000000000000e+02 6.754864266979302201e+00
1.527500000000000000e+02 6.812499313765833620e+00
1.532500000000000000e+02 6.753672114111864744e+00
1.537500000000000000e+02 6.890570626038758029e+00
1.542500000000000000e+02 6.667248317401717195e+00
1.547500000000000000e+02 6.750059711083800096e+00
1.552500000000000000e+02 6.658126058319095542e+00
1.557500000000000000e+02 6.650704926616669788e+00
1.562500000000000000e+02 6.590221073747666303e+00
1.567500000000000000e+02 6.605411553198655028e+00
1.572500000000000000e+02 6.726184503148855853e+00
1.577500000000000000e+02 6.616313470944643171e+00
1.582500000000000000e+02 6.482394255289734453e+00
1.587500000000000000e+02 6.549649831435803371e+00
1.592500000000000000e+02 6.573258442807907720e+00
1.597500000000000000e+02 6.437593135082923190e+00
1.602500000000000000e+02 6.412183633822021278e+00
1.607500000000000000e+02 6.579940829690933413e+00
1.612500000000000000e+02 6.369609449634918263e+00
1.617500000000000000e+02 6.355333944396539536e+00
1.622500000000000000e+02 6.392495789687916208e+00
1.627500000000000000e+02 6.345750814821892405e+00
1.632500000000000000e+02 6.417399659875026252e+00
1.637500000000000000e+02 6.448388939131375786e+00
1.642500000000000000e+02 6.277173093580654673e+00
1.647500000000000000e+02 6.260974458779262619e+00
1.652500000000000000e+02 6.413646241860412545e+00
1.657500000000000000e+02 6.312699060413173413e+00
1.662500000000000000e+02 6.306639927814815749e+00
1.667500000000000000e+02 6.324672364220458753e+00
1.672500000000000000e+02 6.470424264573603423e+00
1.677500000000000000e+02 6.375586861206847367e+00
1.682500000000000000e+02 6.260358545096873506e+00
1.687500000000000000e+02 6.410039920449795758e+00
1.692500000000000000e+02 6.241547822963677383e+00
1.697500000000000000e+02 6.416030540048324404e+00
1.702500000000000000e+02 6.292175394063312943e+00
1.707500000000000000e+02 6.266055114872722598e+00
1.712500000000000000e+02 6.375378500741513577e+00
1.717500000000000000e+02 6.270154463200325878e+00
1.722500000000000000e+02 6.454905003519177953e+00
1.727500000000000000e+02 6.279502000895246461e+00
1.732500000000000000e+02 6.278843510402515093e+00
1.737500000000000000e+02 6.341435603288838152e+00
1.742500000000000000e+02 6.225391009821764854e+00
1.747500000000000000e+02 6.352536380659299375e+00
1.752500000000000000e+02 6.511309757403818566e+00
1.757500000000000000e+02 6.269058479062007194e+00
1.762500000000000000e+02 6.360677421238942308e+00
1.767500000000000000e+02 6.354740892139989050e+00
1.772500000000000000e+02 6.297522670998907834e+00
1.777500000000000000e+02 6.279718346130732876e+00
1.782500000000000000e+02 6.176379899190177269e+00
1.787500000000000000e+02 6.330179377099029558e+00
1.792500000000000000e+02 6.239387071078343894e+00
1.797500000000000000e+02 6.297372747749780508e+00
1.802500000000000000e+02 6.282310663290261665e+00
1.807500000000000000e+02 6.272270280834395528e+00
1.812500000000000000e+02 6.291037717966413645e+00
1.817500000000000000e+02 6.148735820706235700e+00
1.822500000000000000e+02 6.268629347630699122e+00
1.827500000000000000e+02 6.208307063004538051e+00
1.832500000000000000e+02 6.322417984087826071e+00
1.837500000000000000e+02 6.343279832343232449e+00
1.842500000000000000e+02 6.236110029434810187e+00
1.847500000000000000e+02 6.190652083619269774e+00
1.852500000000000000e+02 6.195384022854467432e+00
1.857500000000000000e+02 6.220947186268285911e+00
1.862500000000000000e+02 6.241644040183542685e+00
1.867500000000000000e+02 6.225118436107655029e+00
1.872500000000000000e+02 6.262026952076196196e+00
1.877500000000000000e+02 6.280361595361405591e+00
1.882500000000000000e+02 6.105758634798347018e+00
1.887500000000000000e+02 6.302699304226136334e+00
1.892500000000000000e+02 6.133704337099857185e+00
1.897500000000000000e+02 6.151869255804705006e+00
1.902500000000000000e+02 6.170269752089119208e+00
1.907500000000000000e+02 6.096828809111747738e+00
1.912500000000000000e+02 6.181433932423985311e+00
1.917500000000000000e+02 6.261114511947231343e+00
1.922500000000000000e+02 6.099170734102413505e+00
1.927500000000000000e+02 6.212589782138238981e+00
1.932500000000000000e+02 6.158174979474866362e+00
1.937500000000000000e+02 6.171507909385462121e+00
1.942500000000000000e+02 6.232043925464330947e+00
1.947500000000000000e+02 6.216083811111501767e+00
1.952500000000000000e+02 6.115177080604613735e+00
1.957500000000000000e+02 6.135233027189244126e+00
1.962500000000000000e+02 6.106334296900503666e+00
1.967500000000000000e+02 6.157281204953883424e+00
1.972500000000000000e+02 6.108557554007079560e+00
1.977500000000000000e+02 6.208036979881949691e+00
1.982500000000000000e+02 6.064560927208673569e+00
1.987500000000000000e+02 6.205281585940238820e+00
1.992500000000000000e+02 6.108612790329269515e+00
1.997500000000000000e+02 6.082336668187752871e+00
2.002500000000000000e+02 6.296290793989798296e+00
2.007500000000000000e+02 6.095711866997048034e+00
2.012500000000000000e+02 6.117432571638831362e+00
2.017500000000000000e+02 6.171482946217825116e+00
2.022500000000000000e+02 6.193101398727507423e+00
2.027500000000000000e+02 6.199213575722842151e+00
2.032500000000000000e+02 6.250712413726666306e+00
2.037500000000000000e+02 6.100201580033938420e+00
2.042500000000000000e+02 6.218003033428153969e+00
2.047500000000000000e+02 6.168546787982879920e+00
2.052500000000000000e+02 6.221811023406951691e+00
2.057500000000000000e+02 6.142637053619502296e+00
2.062500000000000000e+02 6.098459605603073541e+00
2.067500000000000000e+02 6.193393542179648215e+00
2.072500000000000000e+02 6.115343598329509689e+00
2.077500000000000000e+02 6.184800628917320076e+00
2.082500000000000000e+02 6.176146370315724887e+00
2.087500000000000000e+02 6.238714331235301280e+00
2.092500000000000000e+02 6.169566861119515799e+00
2.097500000000000000e+02 6.111035948575554322e+00
2.102500000000000000e+02 6.308461649366010171e+00
2.107500000000000000e+02 6.275036892150541057e+00
2.112500000000000000e+02 6.187542609227416612e+00
2.117500000000000000e+02 6.224474272220920312e+00
2.122500000000000000e+02 6.232741628782159538e+00
2.127500000000000000e+02 6.189135829329321048e+00
2.132500000000000000e+02 6.238211417733842801e+00
2.137500000000000000e+02 6.246117603526493589e+00
2.142500000000000000e+02 6.268179370835600395e+00
2.147500000000000000e+02 6.245497860588614891e+00
2.152500000000000000e+02 6.224809119293255755e+00
2.157500000000000000e+02 6.388672365560725375e+00
2.162500000000000000e+02 6.212178738472257322e+00
2.167500000000000000e+02 6.331096049486851562e+00
2.172500000000000000e+02 6.253944510692647896e+00
2.177500000000000000e+02 6.309922793757806403e+00
2.182500000000000000e+02 6.363496193282507818e+00
2.187500000000000000e+02 6.253106448397879547e+00
2.192500000000000000e+02 6.448043702750918982e+00
2.197500000000000000e+02 6.403648585869631482e+00
2.202500000000000000e+02 6.305800172523912117e+00
2.207500000000000000e+02 6.384572415308048754e+00
2.212500000000000000e+02 6.409352013994152664e+00
2.217500000000000000e+02 6.393054843422206979e+00
2.222500000000000000e+02 6.376691313016219276e+00
2.227500000000000000e+02 6.358407940140864412e+00
2.232500000000000000e+02 6.410775950049877991e+00
2.237500000000000000e+02 6.437576313217209467e+00
2.242500000000000000e+02 6.372358880584003238e+00
2.247500000000000000e+02 6.352540687950681608e+00
2.252500000000000000e+02 6.369292147443150753e+00
2.257500000000000000e+02 6.413408087936747215e+00
2.262500000000000000e+02 6.389590046802001488e+00
2.267500000000000000e+02 6.454335802054965043e+00
2.272500000000000000e+02 6.428651096669839582e+00
2.277500000000000000e+02 6.380134358467532074e+00
2.282500000000000000e+02 6.486586618635504564e+00
2.287500000000000000e+02 6.413165210207625755e+00
2.292500000000000000e+02 6.448881471950500988e+00
2.297500000000000000e+02 6.472830577352891801e+00
2.302500000000000000e+02 6.405583115568657782e+00
2.307500000000000000e+02 6.344564611389962749e+00
2.312500000000000000e+02 6.421352023739362203e+00
2.317500000000000000e+02 6.543396301661831060e+00
2.322500000000000000e+02 6.463430515965837841e+00
2.327500000000000000e+02 6.479517744056058071e+00
2.332500000000000000e+02 6.384993203856982547e+00
2.337500000000000000e+02 6.414487218881969710e+00
2.342500000000000000e+02 6.462235659417453704e+00
2.347500000000000000e+02 6.509883976138787887e+00
2.352500000000000000e+02 6.431053104130130649e+00
2.357500000000000000e+02 6.541718860059656748e+00
2.362500000000000000e+02 6.292989109056597918e+00
2.367500000000000000e+02 6.453044519654603128e+00
2.372500000000000000e+02 6.415473901485025721e+00
2.377500000000000000e+02 6.433365719785028247e+00
2.382500000000000000e+02 6.434529868366851701e+00
2.387500000000000000e+02 6.431972872339261293e+00
2.392500000000000000e+02 6.440431770057070793e+00
2.397500000000000000e+02 6.441525934510638152e+00
2.402500000000000000e+02 6.448203147486501585e+00
2.407500000000000000e+02 6.418372689532229280e+00
2.412500000000000000e+02 6.473944095223421513e+00
2.417500000000000000e+02 6.482361401125971589e+00
2.422500000000000000e+02 6.348134784423821841e+00
2.427500000000000000e+02 6.412280549976865807e+00
2.432500000000000000e+02 6.490952501988983769e+00
2.437500000000000000e+02 6.357341258626913572e+00
2.442500000000000000e+02 6.430219495596286805e+00
2.447500000000000000e+02 6.420486506215346445e+00
2.452500000000000000e+02 6.405682791385892472e+00
2.457500000000000000e+02 6.342973147804904954e+00
2.462500000000000000e+02 6.360283428993438015e+00
2.467500000000000000e+02 6.503133649276621853e+00
2.472500000000000000e+02 6.373488989742804200e+00
2.477500000000000000e+02 6.367664873147510285e+00
2.482500000000000000e+02 6.396892538035154452e+00
2.487500000000000000e+02 6.493070580321715468e+00
2.492500000000000000e+02 6.497698957710305478e+00
2.497500000000000000e+02 6.404037012768236004e+00
2.502500000000000000e+02 6.380762288003689164e+00
2.507500000000000000e+02 6.399483151667319625e+00
2.512500000000000000e+02 6.405866536678321843e+00
2.517500000000000000e+02 6.365317208097005519e+00
2.522500000000000000e+02 6.354289417596919343e+00
2.527500000000000000e+02 6.381674121973615499e+00
2.532500000000000000e+02 6.362116378157439911e+00
2.537500000000000000e+02 6.358169250614005286e+00
2.542500000000000000e+02 6.466022517434551808e+00
2.547500000000000000e+02 6.326332416291942984e+00
2.552500000000000000e+02 6.384230477642279133e+00
2.557500000000000000e+02 6.243475816364271402e+00
2.562500000000000000e+02 6.280890630041019662e+00
2.567500000000000000e+02 6.312763906181422691e+00
2.572500000000000000e+02 6.315827000775920297e+00
2.577500000000000000e+02 6.335872022605024689e+00
2.582500000000000000e+02 6.321799447027276031e+00
2.587500000000000000e+02 6.319785458285005930e+00
2.592500000000000000e+02 6.204696442358634378e+00
2.597500000000000000e+02 6.265194909060702422e+00
2.602500000000000000e+02 6.320254243229308955e+00
2.607500000000000000e+02 6.264616642935892266e+00
2.612500000000000000e+02 6.229305962555829801e+00
2.617500000000000000e+02 6.299067463009207835e+00
2.622500000000000000e+02 6.298756104937965894e+00
2.627500000000000000e+02 6.268443586476044160e+00
2.632500000000000000e+02 6.253152272708722315e+00
2.637500000000000000e+02 6.183424441307874275e+00
2.642500000000000000e+02 6.170053734959076941e+00
2.647500000000000000e+02 6.235974919122005744e+00
2.652500000000000000e+02 6.212638559053204723e+00
2.657500000000000000e+02 6.182876215692416189e+00
2.662500000000000000e+02 6.028476617787340786e+00
2.667500000000000000e+02 6.202351956575782310e+00
2.672500000000000000e+02 6.153035133571672866e+00
2.677500000000000000e+02 6.144898833356901235e+00
2.682500000000000000e+02 6.107267115199105589e+00
2.687500000000000000e+02 6.081411493688271719e+00
2.692500000000000000e+02 6.066809563484924617e+00
2.697500000000000000e+02 6.003806355363949798e+00
2.702500000000000000e+02 6.139660827225898565e+00
2.707500000000000000e+02 5.992867216910097383e+00
2.712500000000000000e+02 6.038284940940467749e+00
2.717500000000000000e+02 6.028673191655329333e+00
2.722500000000000000e+02 5.979064133340064480e+00
2.727500000000000000e+02 5.948893697188087692e+00
2.732500000000000000e+02 6.024325808071418820e+00
2.737500000000000000e+02 5.892193064582914808e+00
2.742500000000000000e+02 5.978485013199263953e+00
2.747500000000000000e+02 5.954973981452210019e+00
2.752500000000000000e+02 5.940902401486432005e+00
2.757500000000000000e+02 5.844711806324073500e+00
2.762500000000000000e+02 5.898860474719937130e+00
2.767500000000000000e+02 5.885084673125109411e+00
2.772500000000000000e+02 5.820814500116049395e+00
2.777500000000000000e+02 5.903146857392049363e+00
2.782500000000000000e+02 5.858051698298045729e+00
2.787500000000000000e+02 5.859984836284613863e+00
2.792500000000000000e+02 5.857469053536453529e+00
2.797500000000000000e+02 5.750156593389751158e+00
2.802500000000000000e+02 5.704051991208033634e+00
2.807500000000000000e+02 5.712456551984115727e+00
2.812500000000000000e+02 5.717843842453231851e+00
2.817500000000000000e+02 5.768200938200745753e+00
2.822500000000000000e+02 5.722393023011399293e+00
2.827500000000000000e+02 5.622756826199174718e+00
2.832500000000000000e+02 5.726926948476080526e+00
2.837500000000000000e+02 5.652029886794417202e+00
2.842500000000000000e+02 5.623765037166399416e+00
2.847500000000000000e+02 5.661323425259710440e+00
2.852500000000000000e+02 5.582626769533902689e+00
2.857500000000000000e+02 5.633906905299040702e+00
2.862500000000000000e+02 5.518747247498416719e+00
2.867500000000000000e+02 5.522982580580507950e+00
2.872500000000000000e+02 5.510200720386651874e+00
2.877500000000000000e+02 5.593345393661801168e+00
2.882500000000000000e+02 5.510833871595250955e+00
2.887500000000000000e+02 5.501207604885181901e+00
2.892500000000000000e+02 5.478082582119307986e+00
2.897500000000000000e+02 5.503420847102161062e+00
2.902500000000000000e+02 5.499996679723418325e+00
2.907500000000000000e+02 5.373310945555108908e+00
2.912500000000000000e+02 5.427016195020266665e+00
2.917500000000000000e+02 5.425247069413611456e+00
2.922500000000000000e+02 5.395008465084405458e+00
2.927500000000000000e+02 5.424710388610574974e+00
2.932500000000000000e+02 5.366238118376135624e+00
2.937500000000000000e+02 5.299136036942885042e+00
2.942500000000000000e+02 5.342005575108934146e+00
2.947500000000000000e+02 5.285498316805232299e+00
2.952500000000000000e+02 5.381617238529441849e+00
2.957500000000000000e+02 5.283947826254737024e+00
2.962500000000000000e+02 5.316202533448233680e+00
2.967500000000000000e+02 5.195463383301730964e+00
2.972500000000000000e+02 5.326259279668357216e+00
2.977500000000000000e+02 5.189741536601157001e+00
2.982500000000000000e+02 5.247009196874979686e+00
2.987500000000000000e+02 5.151870903590550554e+00
2.992500000000000000e+02 5.188670082330462563e+00
2.997500000000000000e+02 5.216366045083734804e+00
3.002500000000000000e+02 5.210570527922726569e+00
3.007500000000000000e+02 5.119062926777846023e+00
3.012500000000000000e+02 5.088866858837794105e+00
3.017500000000000000e+02 5.165751280552795421e+00
3.022500000000000000e+02 5.096518869875747981e+00
3.027500000000000000e+02 5.107002852152137784e+00
3.032500000000000000e+02 5.050908575807411260e+00
3.037500000000000000e+02 5.035477980725287850e+00
3.042500000000000000e+02 5.123402186041820627e+00
3.047500000000000000e+02 5.087758951194476964e+00
3.052500000000000000e+02 5.013695572894240726e+00
3.057500000000000000e+02 5.091121495795213114e+00
3.062500000000000000e+02 5.020018928033326944e+00
3.067500000000000000e+02 4.987646876161741183e+00
3.072500000000000000e+02 5.067678760214633371e+00
3.077500000000000000e+02 5.033914719518387315e+00
3.082500000000000000e+02 5.012944898047393849e+00
3.087500000000000000e+02 5.045738611123947059e+00
3.092500000000000000e+02 4.968522848714579609e+00
3.097500000000000000e+02 4.987225436379909560e+00
3.102500000000000000e+02 4.962466114045790633e+00
3.107500000000000000e+02 4.886837265827667309e+00
3.112500000000000000e+02 4.978658858296959977e+00
3.117500000000000000e+02 4.935638620020036171e+00
3.122500000000000000e+02 4.971129499752310110e+00
3.127500000000000000e+02 4.890515179305850779e+00
3.132500000000000000e+02 4.948298120818012791e+00
3.137500000000000000e+02 4.945880509222781107e+00
3.142500000000000000e+02 4.913130067634765119e+00
3.147500000000000000e+02 4.767775128298843867e+00
3.152500000000000000e+02 4.869803641236151392e+00
3.157500000000000000e+02 4.824675590136805248e+00
3.162500000000000000e+02 4.861281457977507436e+00
3.167500000000000000e+02 4.826107395007122491e+00
3.172500000000000000e+02 4.782552338630122080e+00
3.177500000000000000e+02 4.790232352926815373e+00
3.182500000000000000e+02 4.733231917178804871e+00
3.187500000000000000e+02 4.803944153453902466e+00
3.192500000000000000e+02 4.782856411914334416e+00
3.197500000000000000e+02 4.749359320121786965e+00
3.202500000000000000e+02 4.746004317039258069e+00
3.207500000000000000e+02 4.754917620337058892e+00
3.212500000000000000e+02 4.706868871594559245e+00
3.217500000000000000e+02 4.748334878860836383e+00
3.222500000000000000e+02 4.683954842936906005e+00
3.227500000000000000e+02 4.717305210397984006e+00
3.232500000000000000e+02 4.687192025550662500e+00
3.237500000000000000e+02 4.713572244922844767e+00
3.242500000000000000e+02 4.664552122475736695e+00
3.247500000000000000e+02 4.678853760206761692e+00
3.252500000000000000e+02 4.670300621163899102e+00
3.257500000000000000e+02 4.692692560229905219e+00
3.262500000000000000e+02 4.665420180014472784e+00
3.267500000000000000e+02 4.679558506829192055e+00
3.272500000000000000e+02 4.711349563349450875e+00
3.277500000000000000e+02 4.622697738985690918e+00
3.282500000000000000e+02 4.663603002134951048e+00
3.287500000000000000e+02 4.584749929850782557e+00
3.292500000000000000e+02 4.645477181748159268e+00
3.297500000000000000e+02 4.615868345554287266e+00
3.302500000000000000e+02 4.640646125727000637e+00
3.307500000000000000e+02 4.615215301033663842e+00
3.312500000000000000e+02 4.645072636604717253e+00
3.317500000000000000e+02 4.610493698296610710e+00
3.322500000000000000e+02 4.640290445556198407e+00
3.327500000000000000e+02 4.621552391175048236e+00
3.332500000000000000e+02 4.555553957828181844e+00
3.337500000000000000e+02 4.589347947029545516e+00
3.342500000000000000e+02 4.582423078473094158e+00
3.347500000000000000e+02 4.550869826955376674e+00
3.352500000000000000e+02 4.544039077692533901e+00
3.357500000000000000e+02 4.603705286519369722e+00
3.362500000000000000e+02 4.622714780836663095e+00
3.367500000000000000e+02 4.529126982107807287e+00
3.372500000000000000e+02 4.656965542845460604e+00
3.377500000000000000e+02 4.556996147040209166e+00
3.382500000000000000e+02 4.656111326491798152e+00
3.387500000000000000e+02 4.595126839760831139e+00
3.392500000000000000e+02 4.661760080435453091e+00
3.397500000000000000e+02 4.573815141494545600e+00
3.402500000000000000e+02 4.578718420153486512e+00
3.407500000000000000e+02 4.592527429114471538e+00
3.412500000000000000e+02 4.638263701356878599e+00
3.417500000000000000e+02 4.538126884965030250e+00
3.422500000000000000e+02 4.604345661712510918e+00
3.427500000000000000e+02 4.629478185463272055e+00
3.432500000000000000e+02 4.583325166273398921e+00
3.437500000000000000e+02 4.546028231619418492e+00
3.442500000000000000e+02 4.647268710841887973e+00
3.447500000000000000e+02 4.619036342322526245e+00
3.452500000000000000e+02 4.571885305051571535e+00
3.457500000000000000e+02 4.657534315119463031e+00
3.462500000000000000e+02 4.583857816411717856e+00
3.467500000000000000e+02 4.564723349297681310e+00
3.472500000000000000e+02 4.648646997271998593e+00
3.477500000000000000e+02 4.668444791182016829e+00
3.482500000000000000e+02 4.593919489890127217e+00
3.487500000000000000e+02 4.656339021181719495e+00
3.492500000000000000e+02 4.602114642142234757e+00
3.497500000000000000e+02 4.628064355292321075e+00
3.502500000000000000e+02 4.661228751869942677e+00
3.507500000000000000e+02 4.696865812795721240e+00
3.512500000000000000e+02 4.604590065662280907e+00
3.517500000000000000e+02 4.650098379196016651e+00
3.522500000000000000e+02 4.771266151746382356e+00
3.527500000000000000e+02 4.676528733567657525e+00
3.532500000000000000e+02 4.695949988801373820e+00
3.537500000000000000e+02 4.717662644568124009e+00
3.542500000000000000e+02 4.696182468101601337e+00
3.547500000000000000e+02 4.732719971135528780e+00
3.552500000000000000e+02 4.728524276584859187e+00
3.557500000000000000e+02 4.725564529158591931e+00
3.562500000000000000e+02 4.758090383314806715e+00
3.567500000000000000e+02 4.692670406115506232e+00
3.572500000000000000e+02 4.782748615663234837e+00
3.577500000000000000e+02 4.757766435644666281e+00
3.582500000000000000e+02 4.774200344210920655e+00
3.587500000000000000e+02 4.778552484732343508e+00
3.592500000000000000e+02 4.787702867353524461e+00
3.597500000000000000e+02 4.807744297063869965e+00
3.602500000000000000e+02 4.809633549977295530e+00
3.607500000000000000e+02 4.783544541577688491e+00
3.612500000000000000e+02 4.819363637737316353e+00
3.617500000000000000e+02 4.870590750446256223e+00
3.622500000000000000e+02 4.846984036852051148e+00
3.627500000000000000e+02 4.818733436838469331e+00
3.632500000000000000e+02 4.933374348765090289e+00
3.637500000000000000e+02 4.806570421938059390e+00
3.642500000000000000e+02 4.868325996306431591e+00
3.647500000000000000e+02 5.006571923634504095e+00
3.652500000000000000e+02 4.847916102396062854e+00
3.657500000000000000e+02 4.954660590753100280e+00
3.662500000000000000e+02 4.908550306070044833e+00
3.667500000000000000e+02 4.959115046710564023e+00
3.672500000000000000e+02 4.953480267407348592e+00
3.677500000000000000e+02 4.997798384333012933e+00
3.682500000000000000e+02 4.931665570785210839e+00
3.687500000000000000e+02 4.951142979656935061e+00
3.692500000000000000e+02 4.991681760538827284e+00
3.697500000000000000e+02 5.013363781411793063e+00
3.702500000000000000e+02 5.050263638162119761e+00
3.707500000000000000e+02 5.004483620198461935e+00
3.712500000000000000e+02 5.013157801770577571e+00
3.717500000000000000e+02 5.069741956765731139e+00
3.722500000000000000e+02 4.987930488264370688e+00
3.727500000000000000e+02 5.072638166058499820e+00
3.732500000000000000e+02 5.052989185974353425e+00
3.737500000000000000e+02 5.156048679763832965e+00
3.742500000000000000e+02 5.059299213235781245e+00
3.747500000000000000e+02 5.059585900792056279e+00
3.752500000000000000e+02 5.138977590967649611e+00
3.757500000000000000e+02 5.096092219921023236e+00
3.762500000000000000e+02 5.162416476432042600e+00
3.767500000000000000e+02 5.164833080595553128e+00
3.772500000000000000e+02 5.118652527461260426e+00
3.777500000000000000e+02 5.166307129355864447e+00
3.782500000000000000e+02 5.185961418897987230e+00
3.787500000000000000e+02 5.236869604028287384e+00
3.792500000000000000e+02 5.233342622821016477e+00
3.797500000000000000e+02 5.207993350820513179e+00
3.802500000000000000e+02 5.195462709737766360e+00
3.807500000000000000e+02 5.239086676670898335e+00
3.812500000000000000e+02 5.278195308767772431e+00
3.817500000000000000e+02 5.236761008261648698e+00
3.822500000000000000e+02 5.244830122018771412e+00
3.827500000000000000e+02 5.228908920444308883e+00
3.832500000000000000e+02 5.222085724829003794e+00
3.837500000000000000e+02 5.281242135451632791e+00
3.842500000000000000e+02 5.272122278031711851e+00
3.847500000000000000e+02 5.289119309317248607e+00
3.852500000000000000e+02 5.315173804485903375e+00
3.857500000000000000e+02 5.296851038731288597e+00
3.862500000000000000e+02 5.290091184457534013e+00
3.867500000000000000e+02 5.246068133891524710e+00
3.872500000000000000e+02 5.285295704163654129e+00
3.877500000000000000e+02 5.310226086813077728e+00
3.882500000000000000e+02 5.290946264358012741e+00
3.887500000000000000e+02 5.362850653407508439e+00
3.892500000000000000e+02 5.335732420649025087e+00
3.897500000000000000e+02 5.353541510153023708e+00
3.902500000000000000e+02 5.381401624914524007e+00
3.907500000000000000e+02 5.276120962718293228e+00
3.912500000000000000e+02 5.411171805258861767e+00
3.917500000000000000e+02 5.329521795217224245e+00
3.922500000000000000e+02 5.346121240028412380e+00
3.927500000000000000e+02 5.362732594930728958e+00
3.932500000000000000e+02 5.318064050305803647e+00
3.937500000000000000e+02 5.324722410891375546e+00
3.942500000000000000e+02 5.438677857690301209e+00
3.947500000000000000e+02 5.264698931084249800e+00
3.952500000000000000e+02 5.332081197469431544e+00
3.957500000000000000e+02 5.382716814086464296e+00
3.962500000000000000e+02 5.348433151534430330e+00
3.967500000000000000e+02 5.364794948093071447e+00
3.972500000000000000e+02 5.283172402749635843e+00
3.977500000000000000e+02 5.396365152266095144e+00
3.982500000000000000e+02 5.347765854185108303e+00
3.987500000000000000e+02 5.426648206102035132e+00
3.992500000000000000e+02 5.289610660388230912e+00
3.997500000000000000e+02 5.413032558346174916e+00
4.002500000000000000e+02 5.381173702062863384e+00
4.007500000000000000e+02 5.348353800257336310e+00
4.012500000000000000e+02 5.402616673519007762e+00
4.017500000000000000e+02 5.350207136335046521e+00
4.022500000000000000e+02 5.360983868539761943e+00
4.027500000000000000e+02 5.358620920640178475e+00
4.032500000000000000e+02 5.343423829587444551e+00
4.037500000000000000e+02 5.364788715217406079e+00
4.042500000000000000e+02 5.411121928704793582e+00
4.047500000000000000e+02 5.385023291532156975e+00
4.052500000000000000e+02 5.327729667443590778e+00
4.057500000000000000e+02 5.336297417131438792e+00
4.062500000000000000e+02 5.389908896666305793e+00
4.067500000000000000e+02 5.418755274447874193e+00
4.072500000000000000e+02 5.328335756131311385e+00
4.077500000000000000e+02 5.359333705515026303e+00
4.082500000000000000e+02 5.393413143514241170e+00
4.087500000000000000e+02 5.330204508534519547e+00
4.092500000000000000e+02 5.289502474553797740e+00
4.097500000000000000e+02 5.381204321956007064e+00
4.102500000000000000e+02 5.265910609183715785e+00
4.107500000000000000e+02 5.396712158592992026e+00
4.112500000000000000e+02 5.324359032128564095e+00
4.117500000000000000e+02 5.346643831966677141e+00
4.122500000000000000e+02 5.302934328854589374e+00
4.127500000000000000e+02 5.294477582024041062e+00
4.132500000000000000e+02 5.344038149464058307e+00
4.137500000000000000e+02 5.307052457196641981e+00
4.142500000000000000e+02 5.239416519179856735e+00
4.147500000000000000e+02 5.245720488913003798e+00
4.152500000000000000e+02 5.344666411314798360e+00
4.157500000000000000e+02 5.245672424677743528e+00
4.162500000000000000e+02 5.287755566970775867e+00
4.167500000000000000e+02 5.290803369299274195e+00
4.172500000000000000e+02 5.237305361586080288e+00
4.177500000000000000e+02 5.308395997705019909e+00
4.182500000000000000e+02 5.230057554155932209e+00
4.187500000000000000e+02 5.240472949427500637e+00
4.192500000000000000e+02 5.247792192350347662e+00
4.197500000000000000e+02 5.203011633238358691e+00
4.202500000000000000e+02 5.244687273349170731e+00
4.207500000000000000e+02 5.250931746120854449e+00
4.212500000000000000e+02 5.177132194790111441e+00
4.217500000000000000e+02 5.250858901094754394e+00
4.222500000000000000e+02 5.193894351094925810e+00
4.227500000000000000e+02 5.190886119647257324e+00
4.232500000000000000e+02 5.215670581092963332e+00
4.237500000000000000e+02 5.178603536542568442e+00
4.242500000000000000e+02 5.214791296699077705e+00
4.247500000000000000e+02 5.162301057223792178e+00
4.252500000000000000e+02 5.208660390752419822e+00
4.257500000000000000e+02 5.161482582909631134e+00
4.262500000000000000e+02 5.197549413700604859e+00
4.267500000000000000e+02 5.090052188928707366e+00
4.272500000000000000e+02 5.228291427637595135e+00
4.277500000000000000e+02 5.158713184866843271e+00
4.282500000000000000e+02 5.218087811378644858e+00
4.287500000000000000e+02 5.186429366542139263e+00
4.292500000000000000e+02 5.167201668222984878e+00
4.297500000000000000e+02 5.158113088295624316e+00
4.302500000000000000e+02 5.154214133913900930e+00
4.307500000000000000e+02 5.059958304346563907e+00
4.312500000000000000e+02 5.122071884489900917e+00
4.317500000000000000e+02 5.189989312078912675e+00
4.322500000000000000e+02 5.116281786944394838e+00
4.327500000000000000e+02 5.115336118210468186e+00
4.332500000000000000e+02 5.087269233739061924e+00
4.337500000000000000e+02 5.096546527844355801e+00
4.342500000000000000e+02 5.102687574095586598e+00
4.347500000000000000e+02 5.039625443164366558e+00
4.352500000000000000e+02 5.113092093768489832e+00
4.357500000000000000e+02 5.060098993144614532e+00
4.362500000000000000e+02 5.128387484095152438e+00
4.367500000000000000e+02 5.097558916575128940e+00
4.372500000000000000e+02 5.064693389881076868e+00
4.377500000000000000e+02 5.090784040945529831e+00
4.382500000000000000e+02 5.077121740891247903e+00
4.387500000000000000e+02 5.090192691254772583e+00
4.392500000000000000e+02 5.055530750819738905e+00
4.397500000000000000e+02 5.087590449647201751e+00
4.402500000000000000e+02 5.045130161917453115e+00
4.407500000000000000e+02 5.083024458892624331e+00
4.412500000000000000e+02 5.046534890705189014e+00
4.417500000000000000e+02 5.060669784940674099e+00
4.422500000000000000e+02 5.003521592887950398e+00
4.427500000000000000e+02 5.112276892267851203e+00
4.432500000000000000e+02 5.020779747523867798e+00
4.437500000000000000e+02 5.039735255501370581e+00
4.442500000000000000e+02 5.019398536803044486e+00
4.447500000000000000e+02 5.041183053076118803e+00
4.452500000000000000e+02 5.082556145323536612e+00
4.457500000000000000e+02 4.989782172525453419e+00
4.462500000000000000e+02 5.107468151381554300e+00
4.467500000000000000e+02 4.938381589404604810e+00
4.472500000000000000e+02 4.951491480873731810e+00
4.477500000000000000e+02 5.013262646294563751e+00
4.482500000000000000e+02 5.047696944292531462e+00
4.487500000000000000e+02 4.968994369962554281e+00
4.492500000000000000e+02 5.023806731434159012e+00
4.497500000000000000e+02 4.955098232857962692e+00
4.502500000000000000e+02 4.991121318267384588e+00
4.507500000000000000e+02 4.973186023312430315e+00
4.512500000000000000e+02 4.958865102023115590e+00
4.517500000000000000e+02 4.949480691337137195e+00
4.522500000000000000e+02 5.024179263162504405e+00
4.527500000000000000e+02 4.951140268492843610e+00
4.532500000000000000e+02 4.950466373061901848e+00
4.537500000000000000e+02 4.965268511293457365e+00
4.542500000000000000e+02 5.018491239437206097e+00
4.547500000000000000e+02 4.921728381754342685e+00
4.552500000000000000e+02 4.994964732787011918e+00
4.557500000000000000e+02 4.948271897244715056e+00
4.562500000000000000e+02 4.950405161162357182e+00
4.567500000000000000e+02 4.957538189127942196e+00
4.572500000000000000e+02 4.964487687830553497e+00
4.577500000000000000e+02 4.924844657161402850e+00
4.582500000000000000e+02 4.932652696896363764e+00
4.587500000000000000e+02 4.929227911283755148e+00
4.592500000000000000e+02 4.985736345364913724e+00
4.597500000000000000e+02 4.938517553379528024e+00
4.602500000000000000e+02 4.911281069280650335e+00
4.607500000000000000e+02 4.886016803393833818e+00
4.612500000000000000e+02 4.948957498555333068e+00
4.617500000000000000e+02 4.897276369153781062e+00
4.622500000000000000e+02 4.840838218514827318e+00
4.627500000000000000e+02 4.976264838628927656e+00
4.632500000000000000e+02 4.903072386250587833e+00
4.637500000000000000e+02 4.864833115392103835e+00
4.642500000000000000e+02 4.916101583133981379e+00
4.647500000000000000e+02 4.904182564134439204e+00
4.652500000000000000e+02 4.906380206310571701e+00
4.657500000000000000e+02 4.887900524175807782e+00
4.662500000000000000e+02 4.864977754354520734e+00
4.667500000000000000e+02 4.808256595908904529e+00
4.672500000000000000e+02 4.885371803704804172e+00
4.677500000000000000e+02 4.892296120184770558e+00
4.682500000000000000e+02 4.892679446731878379e+00
4.687500000000000000e+02 4.827796586193693784e+00
4.692500000000000000e+02 4.879458620323650742e+00
4.697500000000000000e+02 4.881750320374969476e+00
4.702500000000000000e+02 4.846762742541092628e+00
4.707500000000000000e+02 4.832287775433075083e+00
4.712500000000000000e+02 4.836559933234187092e+00
4.717500000000000000e+02 4.810983421309074082e+00
4.722500000000000000e+02 4.777216004193992838e+00
4.727500000000000000e+02 4.801746739072128456e+00
4.732500000000000000e+02 4.846615109472161897e+00
4.737500000000000000e+02 4.782336442877148208e+00
4.742500000000000000e+02 4.814191760052843883e+00
4.747500000000000000e+02 4.833969045794583863e+00
4.752500000000000000e+02 4.810439892640480330e+00
4.757500000000000000e+02 4.836747141189237986e+00
4.762500000000000000e+02 4.849903846559794118e+00
4.767500000000000000e+02 4.723919885318077938e+00
4.772500000000000000e+02 4.806804328322425768e+00
4.777500000000000000e+02 4.740582163515875358e+00
4.782500000000000000e+02 4.878083838187305510e+00
4.787500000000000000e+02 4.751651469565696395e+00
4.792500000000000000e+02 4.757523630970799111e+00
4.797500000000000000e+02 4.713373834649452476e+00
4.802500000000000000e+02 4.742258779891023401e+00
4.807500000000000000e+02 4.746408107840515811e+00
4.812500000000000000e+02 4.747797193580760577e+00
4.817500000000000000e+02 4.693017861297963833e+00
4.822500000000000000e+02 4.800351681391302527e+00
4.827500000000000000e+02 4.734892145036298849e+00
4.832500000000000000e+02 4.717298360355587583e+00
4.837500000000000000e+02 4.712380637043270148e+00
4.842500000000000000e+02 4.688585533032446406e+00
4.847500000000000000e+02 4.736021987540890876e+00
4.852500000000000000e+02 4.678165113228004657e+00
4.857500000000000000e+02 4.762277844049413567e+00
4.862500000000000000e+02 4.741185885102715325e+00
4.867500000000000000e+02 4.700379898761475772e+00
4.872500000000000000e+02 4.700123782880359258e+00
4.877500000000000000e+02 4.666572665139779197e+00
4.882500000000000000e+02 4.732494974713449487e+00
4.887500000000000000e+02 4.736615044081962544e+00
4.892500000000000000e+02 4.676410876827232777e+00
4.897500000000000000e+02 4.652001828970602659e+00
4.902500000000000000e+02 4.757782715997300294e+00
4.907500000000000000e+02 4.668278026283388726e+00
4.912500000000000000e+02 4.664452061098903535e+00
4.917500000000000000e+02 4.692651913481216575e+00
4.922500000000000000e+02 4.685138767054643161e+00
4.927500000000000000e+02 4.702597957227905745e+00
4.932500000000000000e+02 4.725289661794431773e+00
4.937500000000000000e+02 4.609811729907540290e+00
4.942500000000000000e+02 4.649392107789878104e+00
4.947500000000000000e+02 4.616478756964630392e+00
4.952500000000000000e+02 4.721237839850454421e+00
4.957500000000000000e+02 4.649484861501034239e+00
4.962500000000000000e+02 4.640279917548987498e+00
4.967500000000000000e+02 4.697255215340271128e+00
4.972500000000000000e+02 4.663593396667429225e+00
4.977500000000000000e+02 4.622041107053912690e+00
4.982500000000000000e+02 4.662955702672805458e+00
4.987500000000000000e+02 4.653929232880267719e+00
4.992500000000000000e+02 4.630037536891907557e+00
4.997500000000000000e+02 4.684796628809035468e+00
5.002500000000000000e+02 4.672329106350411543e+00
5.007500000000000000e+02 4.586460814355313609e+00
5.012500000000000000e+02 4.617572763854030704e+00
5.017500000000000000e+02 4.683486252927385074e+00
5.022500000000000000e+02 4.631892957814213396e+00
5.027500000000000000e+02 4.639458396650171679e+00
5.032500000000000000e+02 4.685275514224878535e+00
5.037500000000000000e+02 4.625010590425554291e+00
5.042500000000000000e+02 4.585016594082828689e+00
5.047500000000000000e+02 4.642699883665034832e+00
5.052500000000000000e+02 4.579462471757826059e+00
5.057500000000000000e+02 4.643921835122823971e+00
5.062500000000000000e+02 4.653197768112824484e+00
5.067500000000000000e+02 4.627803036020293526e+00
5.072500000000000000e+02 4.616436150596777033e+00
5.077500000000000000e+02 4.632480819528097093e+00
5.082500000000000000e+02 4.554868418632959326e+00
5.087500000000000000e+02 4.539203178507987602e+00
5.092500000000000000e+02 4.624911987011495640e+00
5.097500000000000000e+02 4.570584535816461624e+00
5.102500000000000000e+02 4.577360648270882848e+00
5.107500000000000000e+02 4.648069530847721786e+00
5.112500000000000000e+02 4.601719616605620899e+00
5.117500000000000000e+02 4.627084808960969298e+00
5.122500000000000000e+02 4.602872106685554243e+00
5.127500000000000000e+02 4.643602300041404618e+00
5.132500000000000000e+02 4.551433863167602567e+00
5.137500000000000000e+02 4.605544986548104625e+00
5.142500000000000000e+02 4.549344008876841094e+00
5.147500000000000000e+02 4.597492962036044517e+00
5.152500000000000000e+02 4.615076517925885469e+00
5.157500000000000000e+02 4.521648711177323143e+00
5.162500000000000000e+02 4.544440488085090379e+00
5.167500000000000000e+02 4.616915192746474439e+00
5.172500000000000000e+02 4.619284760017763780e+00
5.177500000000000000e+02 4.518595299102525331e+00
5.182500000000000000e+02 4.556376724621329366e+00
5.187500000000000000e+02 4.567961458214981896e+00
5.192500000000000000e+02 4.523964665772838067e+00
5.197500000000000000e+02 4.570011950841430526e+00
5.202500000000000000e+02 4.578335834848064501e+00
5.207500000000000000e+02 4.565545019994067033e+00
5.212500000000000000e+02 4.571201379490624106e+00
5.217500000000000000e+02 4.618708212278103353e+00
5.222500000000000000e+02 4.505557810861909651e+00
5.227500000000000000e+02 4.561436009057765695e+00
5.232500000000000000e+02 4.527058639884833369e+00
5.237500000000000000e+02 4.511003180347406882e+00
5.242500000000000000e+02 4.549258186154589545e+00
5.247500000000000000e+02 4.548206616150743287e+00
5.252500000000000000e+02 4.517243342826516184e+00
5.257500000000000000e+02 4.613548195741650204e+00
5.262500000000000000e+02 4.560217553912752741e+00
5.267500000000000000e+02 4.503551118677876275e+00
5.272500000000000000e+02 4.547356622407703775e+00
5.277500000000000000e+02 4.480109386775372293e+00
5.282500000000000000e+02 4.528007666482032789e+00
5.287500000000000000e+02 4.496440584595823076e+00
5.292500000000000000e+02 4.476594301583857849e+00
5.297500000000000000e+02 4.525105032837410945e+00
5.302500000000000000e+02 4.443399535342783757e+00
5.307500000000000000e+02 4.375837612119577891e+00
5.312500000000000000e+02 4.483454399228199883e+00
5.317500000000000000e+02 4.421013901953022796e+00
5.322500000000000000e+02 4.446389768529848574e+00
5.327500000000000000e+02 4.466741070980726924e+00
5.332500000000000000e+02 4.396228124990694930e+00
5.337500000000000000e+02 4.415097663698803743e+00
5.342500000000000000e+02 4.395435288577069777e+00
5.347500000000000000e+02 4.387263777297683909e+00
5.352500000000000000e+02 4.434568619274883439e+00
5.357500000000000000e+02 4.408331728707787001e+00
5.362500000000000000e+02 4.358648336818987445e+00
5.367500000000000000e+02 4.380569348376611494e+00
5.372500000000000000e+02 4.344731520368146249e+00
5.377500000000000000e+02 4.333530993586267144e+00
5.382500000000000000e+02 4.426139062974152161e+00
5.387500000000000000e+02 4.422722262574807495e+00
5.392500000000000000e+02 4.362715693907349035e+00
5.397500000000000000e+02 4.328672555789289333e+00
5.402500000000000000e+02 4.318235571308729703e+00
5.407500000000000000e+02 4.318395260251810974e+00
5.412500000000000000e+02 4.348880451584050455e+00
5.417500000000000000e+02 4.215246092768088815e+00
5.422500000000000000e+02 4.349869912170253095e+00
5.427500000000000000e+02 4.244476283930819882e+00
5.432500000000000000e+02 4.190712670950395236e+00
5.437500000000000000e+02 4.237418287396743644e+00
5.442500000000000000e+02 4.194244145892425557e+00
5.447500000000000000e+02 4.268932570831612594e+00
5.452500000000000000e+02 4.194571668474487147e+00
5.457500000000000000e+02 4.249067850947743530e+00
5.462500000000000000e+02 4.166067458029042214e+00
5.467500000000000000e+02 4.245356065875588669e+00
5.472500000000000000e+02 4.178298759603798374e+00
5.477500000000000000e+02 4.046221529342133749e+00
5.482500000000000000e+02 4.068873430706222649e+00
5.487500000000000000e+02 4.069876461783015209e+00
5.492500000000000000e+02 4.067802198389431467e+00
5.497500000000000000e+02 4.060061806367258441e+00
5.502500000000000000e+02 4.027029930846864225e+00
5.507500000000000000e+02 4.026554788441337962e+00
5.512500000000000000e+02 3.949931716629798473e+00
5.517500000000000000e+02 3.993886444497507515e+00
5.522500000000000000e+02 4.038552485797434421e+00
5.527500000000000000e+02 3.933716273757003723e+00
5.532500000000000000e+02 3.999661111870313146e+00
5.537500000000000000e+02 3.879951146370351989e+00
5.542500000000000000e+02 3.920008025517448313e+00
5.547500000000000000e+02 3.967488180478711435e+00
5.552500000000000000e+02 3.816105687942740854e+00
5.557500000000000000e+02 3.847927952220044912e+00
5.562500000000000000e+02 3.848576839984391373e+00
5.567500000000000000e+02 3.806517918176665738e+00
5.572500000000000000e+02 3.774202718777047050e+00
5.577500000000000000e+02 3.692324969730215845e+00
5.582500000000000000e+02 3.722069427174792722e+00
5.587500000000000000e+02 3.758427432876075169e+00
5.592500000000000000e+02 3.725484218746260012e+00
5.597500000000000000e+02 3.610694739293818678e+00
5.602500000000000000e+02 3.678272986659851362e+00
5.607500000000000000e+02 3.666445714041921544e+00
5.612500000000000000e+02 3.586811703768499004e+00
5.617500000000000000e+02 3.584478086533789298e+00
5.622500000000000000e+02 3.522252639443343991e+00
5.627500000000000000e+02 3.555523578077778524e+00
5.632500000000000000e+02 3.546255643710821026e+00
5.637500000000000000e+02 3.552262583054482281e+00
5.642500000000000000e+02 3.440811770618470433e+00
5.647500000000000000e+02 3.515124537647754455e+00
5.652500000000000000e+02 3.413877356843381339e+00
5.657500000000000000e+02 3.461071019740020738e+00
5.662500000000000000e+02 3.386249389039379221e+00
5.667500000000000000e+02 3.327717694607425614e+00
5.672500000000000000e+02 3.335511685626419531e+00
5.677500000000000000e+02 3.265689221142482168e+00
5.682500000000000000e+02 3.272786741512623720e+00
5.687500000000000000e+02 3.301446971359008664e+00
5.692500000000000000e+02 3.236359409791811359e+00
5.697500000000000000e+02 3.160681264053700978e+00
5.702500000000000000e+02 3.187072430724055216e+00
5.707500000000000000e+02 3.151349266957469641e+00
5.712500000000000000e+02 3.121806023101445504e+00
5.717500000000000000e+02 3.078617813613464094e+00
5.722500000000000000e+02 3.080437587063884486e+00
5.727500000000000000e+02 3.006789945379114037e+00
5.732500000000000000e+02 3.033937679163305479e+00
5.737500000000000000e+02 2.906334319861462401e+00
5.742500000000000000e+02 2.959436190666929978e+00
5.747500000000000000e+02 2.940836255357572870e+00
5.752500000000000000e+02 2.825164456337071250e+00
5.757500000000000000e+02 2.859896532560161297e+00
5.762500000000000000e+02 2.803655078826489344e+00
5.767500000000000000e+02 2.770837544999374291e+00
5.772500000000000000e+02 2.795738581929324784e+00
5.777500000000000000e+02 2.750155519832664375e+00
5.782500000000000000e+02 2.704776450458518777e+00
5.787500000000000000e+02 2.705463846368558301e+00
5.792500000000000000e+02 2.710564220676654479e+00
5.797500000000000000e+02 2.653970255349692664e+00
5.802500000000000000e+02 2.635063626114187763e+00
5.807500000000000000e+02 2.578078705417230498e+00
5.812500000000000000e+02 2.478057921302028177e+00
5.817500000000000000e+02 2.482673872341611521e+00
5.822500000000000000e+02 2.486628014298625899e+00
5.827500000000000000e+02 2.432584505440859690e+00
5.832500000000000000e+02 2.448620098841461257e+00
5.837500000000000000e+02 2.413589495765456228e+00
5.842500000000000000e+02 2.374145763775094675e+00
5.847500000000000000e+02 2.368267267728787928e+00
5.852500000000000000e+02 2.294614114646054137e+00
5.857500000000000000e+02 2.261264873919097251e+00
5.862500000000000000e+02 2.271359823440668890e+00
5.867500000000000000e+02 2.177881028172146571e+00
5.872500000000000000e+02 2.195305928492547576e+00
5.877500000000000000e+02 2.214264700202894787e+00
5.882500000000000000e+02 2.085407353106025319e+00
5.887500000000000000e+02 2.134191967059170469e+00
5.892500000000000000e+02 2.073768254232641883e+00
5.897500000000000000e+02 2.044576083402182221e+00
5.902500000000000000e+02 2.030254917532821057e+00
5.907500000000000000e+02 1.981921668152672122e+00
5.912500000000000000e+02 1.881244084754761126e+00
5.917500000000000000e+02 1.946099156812669984e+00
5.922500000000000000e+02 1.923793571042919925e+00
5.927500000000000000e+02 1.844750329889659701e+00
5.932500000000000000e+02 1.841779782826701739e+00
5.937500000000000000e+02 1.744463900888447494e+00
5.942500000000000000e+02 1.848917476580155261e+00
5.947500000000000000e+02 1.678435705144229351e+00
5.952500000000000000e+02 1.713724905867049397e+00
5.957500000000000000e+02 1.704306650077010987e+00
5.962500000000000000e+02 1.664000126004858027e+00
5.967500000000000000e+02 1.612132219425612245e+00
5.972500000000000000e+02 1.581556406507428569e+00
5.977500000000000000e+02 1.613685270031056218e+00
5.982500000000000000e+02 1.554753306227538046e+00
5.987500000000000000e+02 1.552652010439520724e+00
5.992500000000000000e+02 1.517720000416512560e+00
5.997500000000000000e+02 1.508490671625970059e+00
6.002500000000000000e+02 1.406149748521561937e+00
6.007500000000000000e+02 1.414414441120034338e+00
6.012500000000000000e+02 1.360895283430386904e+00
6.017500000000000000e+02 1.392527330820969356e+00
6.022500000000000000e+02 1.392766127126820352e+00
6.027500000000000000e+02 1.351812412203879710e+00
6.032500000000000000e+02 1.325193193083657572e+00
6.037500000000000000e+02 1.244598466719527785e+00
6.042500000000000000e+02 1.249304420974308716e+00
6.047500000000000000e+02 1.247652328330359772e+00
6.052500000000000000e+02 1.222677950537405023e+00
6.057500000000000000e+02 1.231049350361702821e+00
6.062500000000000000e+02 1.151695871543540139e+00
6.067500000000000000e+02 1.141312179262363502e+00
6.072500000000000000e+02 1.089897585000808800e+00
6.077500000000000000e+02 1.103403818933399894e+00
6.082500000000000000e+02 1.064490539406431902e+00
6.087500000000000000e+02 1.098079651115781319e+00
6.092500000000000000e+02 1.064130493458058879e+00
6.097500000000000000e+02 1.011685006301209055e+00
6.102500000000000000e+02 9.793600713363903587e-01
6.107500000000000000e+02 1.033632240609731356e+00
6.112500000000000000e+02 9.684864108018963469e-01
6.117500000000000000e+02 9.576174673828010686e-01
6.122500000000000000e+02 9.447539919007107434e-01
6.127500000000000000e+02 8.769564960915795515e-01
6.132500000000000000e+02 8.804752322134089537e-01
6.137500000000000000e+02 8.705579157810732216e-01
6.142500000000000000e+02 8.633677169354532221e-01
6.147500000000000000e+02 8.392353874793432311e-01
6.152500000000000000e+02 7.853344029125801651e-01
6.157500000000000000e+02 7.988775109230707994e-01
6.162500000000000000e+02 7.868899863726526167e-01
6.167500000000000000e+02 7.104709946556043709e-01
6.172500000000000000e+02 7.771587871596934427e-01
6.177500000000000000e+02 7.567121514199330878e-01
6.182500000000000000e+02 6.925407117751849473e-01
6.187500000000000000e+02 7.575846820305628393e-01
6.192500000000000000e+02 7.245393121145711213e-01
6.197500000000000000e+02 6.591403129074578926e-01
6.202500000000000000e+02 6.775614233428571831e-01
6.207500000000000000e+02 6.559256262266575099e-01
6.212500000000000000e+02 6.764384412006325675e-01
6.217500000000000000e+02 6.204385862534710361e-01
6.222500000000000000e+02 6.382059445863704772e-01
6.227500000000000000e+02 6.012304851055292332e-01
6.232500000000000000e+02 5.642147670173836005e-01
6.237500000000000000e+02 5.764640639809560652e-01
6.242500000000000000e+02 5.857136862811426203e-01
6.247500000000000000e+02 5.468182309987703604e-01
6.252500000000000000e+02 5.380369653566761112e-01
6.257500000000000000e+02 5.264060614413724748e-01
6.262500000000000000e+02 5.232203960163842593e-01
6.267500000000000000e+02 5.012116903004930624e-01
6.272500000000000000e+02 5.063536559722582320e-01
6.277500000000000000e+02 4.474685096243166682e-01
6.282500000000000000e+02 4.874783154008915931e-01
6.287500000000000000e+02 4.571548705613692198e-01
6.292500000000000000e+02 4.512945130471192612e-01
6.297500000000000000e+02 4.551051687230635578e-01
6.302500000000000000e+02 4.325604457118928936e-01
6.307500000000000000e+02 4.509427694743381454e-01
6.312500000000000000e+02 4.110965645181394179e-01
6.317500000000000000e+02 4.149185414416050044e-01
6.322500000000000000e+02 3.945560280826583832e-01
6.327500000000000000e+02 3.880103417056516291e-01
6.332500000000000000e+02 4.146490742906275839e-01
6.337500000000000000e+02 3.791332095632127253e-01
6.342500000000000000e+02 3.568253547925751556e-01
6.347500000000000000e+02 3.827013661640124020e-01
6.352500000000000000e+02 3.527602042209990185e-01
6.357500000000000000e+02 3.806500644899643016e-01
6.362500000000000000e+02 3.769903769273649230e-01
6.367500000000000000e+02 3.238582611149866675e-01
6.372500000000000000e+02 3.345478538997178064e-01
6.377500000000000000e+02 3.103262820428121516e-01
6.382500000000000000e+02 3.264998193862806430e-01
6.387500000000000000e+02 3.037108426793341809e-01
6.392500000000000000e+02 3.020749069947822329e-01
6.397500000000000000e+02 2.881400935278689013e-01
6.402500000000000000e+02 3.002329025295870091e-01
6.407500000000000000e+02 2.924834672277900061e-01
6.412500000000000000e+02 2.615941802713845354e-01
6.417500000000000000e+02 2.634167273390985442e-01
6.422500000000000000e+02 2.619044977808881458e-01
6.427500000000000000e+02 2.691463633156272461e-01
6.432500000000000000e+02 2.533263603084953686e-01
6.437500000000000000e+02 2.225867932957760198e-01
6.442500000000000000e+02 2.529616345636123143e-01
6.447500000000000000e+02 2.358116389917271905e-01
6.452500000000000000e+02 2.356338814544111371e-01
6.457500000000000000e+02 2.259464788024024007e-01
6.462500000000000000e+02 2.177217634054959550e-01
6.467500000000000000e+02 2.391245697018889171e-01
6.472500000000000000e+02 1.957725573146002762e-01
6.477500000000000000e+02 2.070536081033476083e-01
6.482500000000000000e+02 1.940905324672674015e-01
6.487500000000000000e+02 1.905756640417957393e-01
6.492500000000000000e+02 1.823501837921135127e-01
6.497500000000000000e+02 1.815421447721375092e-01
6.502500000000000000e+02 1.713384410751015163e-01
6.507500000000000000e+02 1.940074859679221386e-01
6.512500000000000000e+02 1.985793282086271427e-01
6.517500000000000000e+02 1.769557605228316843e-01
6.522500000000000000e+02 1.822064447131759857e-01
6.527500000000000000e+02 1.880529465453465443e-01
6.532500000000000000e+02 1.511332721243139887e-01
6.537500000000000000e+02 1.457039365980680456e-01
6.542500000000000000e+02 1.689219490052859818e-01
6.547500000000000000e+02 1.374435206493961059e-01
6.552500000000000000e+02 1.599868566261197778e-01
6.557500000000000000e+02 1.465879357004347960e-01
6.562500000000000000e+02 1.377894209002675785e-01
6.567500000000000000e+02 1.430068506667562522e-01
6.572500000000000000e+02 1.356065459789984884e-01
6.577500000000000000e+02 1.514294332800693865e-01
6.582500000000000000e+02 1.353843904609752791e-01
6.587500000000000000e+02 1.352752872945681972e-01
6.592500000000000000e+02 1.219150269241991297e-01
6.597500000000000000e+02 1.291316371143959585e-01
6.602500000000000000e+02 1.131643186094254822e-01
6.607500000000000000e+02 1.255976042973039053e-01
6.612500000000000000e+02 1.083713760606989512e-01
6.617500000000000000e+02 1.102718243404576387e-01
6.622500000000000000e+02 1.279749471840914421e-01
6.627500000000000000e+02 1.265533518619084419e-01
6.632500000000000000e+02 1.185632163679129630e-01
6.637500000000000000e+02 9.147664764555731021e-02
6.642500000000000000e+02 9.340192021247990806e-02
6.647500000000000000e+02 1.137080176946952959e-01
6.652500000000000000e+02 8.931746941566533204e-02
6.657500000000000000e+02 9.253087505009105485e-02
6.662500000000000000e+02 9.574611023176232694e-02
6.667500000000000000e+02 9.762988104841653636e-02
6.672500000000000000e+02 1.041125455577659037e-01
6.677500000000000000e+02 9.096028051108230594e-02
6.682500000000000000e+02 9.216466517150803672e-02
6.687500000000000000e+02 8.491832008430794110e-02
6.692500000000000000e+02 8.942955757069835643e-02
6.697500000000000000e+02 9.653933887706812877e-02
6.702500000000000000e+02 9.060793174639655834e-02
6.707500000000000000e+02 7.944711454752952096e-02
6.712500000000000000e+02 9.372536503576543720e-02
6.717500000000000000e+02 8.844332514325110861e-02
6.722500000000000000e+02 8.318711474015533236e-02
6.727500000000000000e+02 8.765497159707251462e-02
6.732500000000000000e+02 7.786788388810732264e-02
6.737500000000000000e+02 8.688065196980726546e-02
6.742500000000000000e+02 8.682579427594880328e-02
6.747500000000000000e+02 6.859552984284648935e-02
6.752500000000000000e+02 7.633738591270046447e-02
6.757500000000000000e+02 7.500003548150269150e-02
6.762500000000000000e+02 7.623997312267641324e-02
6.767500000000000000e+02 7.553317759324011671e-02
6.772500000000000000e+02 8.256985445846791449e-02
6.777500000000000000e+02 8.380535946748188247e-02
6.782500000000000000e+02 6.183279493518063774e-02
6.787500000000000000e+02 5.856050451167960774e-02
6.792500000000000000e+02 7.202849457247446907e-02
6.797500000000000000e+02 6.876420444418844535e-02
6.802500000000000000e+02 8.156040496239126691e-02
6.807500000000000000e+02 6.866181791466241524e-02
6.812500000000000000e+02 6.925238966734945101e-02
6.817500000000000000e+02 7.048710825098629396e-02
6.822500000000000000e+02 6.081760691143783815e-02
6.827500000000000000e+02 6.847409552485068940e-02
6.832500000000000000e+02 6.073239698016958538e-02
6.837500000000000000e+02 5.748979931547371774e-02
6.842500000000000000e+02 4.979907072494520887e-02
6.847500000000000000e+02 6.252266848944465494e-02
6.852500000000000000e+02 6.440026862473785529e-02
6.857500000000000000e+02 5.735719225477285688e-02
6.862500000000000000e+02 5.922129265373723972e-02
6.867500000000000000e+02 6.043009565455169374e-02
6.872500000000000000e+02 6.483605698228429859e-02
6.877500000000000000e+02 5.715744577477385041e-02
6.882500000000000000e+02 5.268791523946310396e-02
6.887500000000000000e+02 4.884179654310424890e-02
6.892500000000000000e+02 5.514019535727420623e-02
6.897500000000000000e+02 6.143504283741692967e-02
6.902500000000000000e+02 4.938164782264124752e-02
6.907500000000000000e+02 5.187627820396829847e-02
6.912500000000000000e+02 4.866555448405461559e-02
6.917500000000000000e+02 6.441953824278653928e-02
6.922500000000000000e+02 6.184699111376538994e-02
6.927500000000000000e+02 5.172665230983022888e-02
6.932500000000000000e+02 4.221674213464827324e-02
6.937500000000000000e+02 4.723532936701374529e-02
6.942500000000000000e+02 5.224106983175873936e-02
6.947500000000000000e+02 4.339575358496847862e-02
6.952500000000000000e+02 3.895963652315750231e-02
6.957500000000000000e+02 4.018173676823597745e-02
6.962500000000000000e+02 4.705154997419219026e-02
6.967500000000000000e+02 5.454583593174643780e-02
6.972500000000000000e+02 4.949698329434568805e-02
6.977500000000000000e+02 5.008672577528305164e-02
6.982500000000000000e+02 4.692762856691162776e-02
6.987500000000000000e+02 3.939559594647584762e-02
6.992500000000000000e+02 3.936674403405406725e-02
6.997500000000000000e+02 3.996622710549135177e-02
7.002500000000000000e+02 3.992407275487207946e-02
7.007500000000000000e+02 5.050567381191373162e-02
7.012500000000000000e+02 4.361667345534735174e-02
7.017500000000000000e+02 3.923069872386769630e-02
7.022500000000000000e+02 4.106807668127192279e-02
7.027500000000000000e+02 3.732567877843180615e-02
7.032500000000000000e+02 4.597819701546169285e-02
7.037500000000000000e+02 4.221484910812182273e-02
7.042500000000000000e+02 4.279557854420847768e-02
7.047500000000000000e+02 3.533487793644043973e-02
7.052500000000000000e+02 4.088283557007081626e-02
7.057500000000000000e+02 3.651812144899422435e-02
7.062500000000000000e+02 3.032874850724804131e-02
7.067500000000000000e+02 3.214965910100262003e-02
7.072500000000000000e+02 4.076041819275508932e-02
7.077500000000000000e+02 3.334695413391524504e-02
7.082500000000000000e+02 2.652721989926212776e-02
7.087500000000000000e+02 2.774308704117509072e-02
7.092500000000000000e+02 4.250735821724780511e-02
7.097500000000000000e+02 3.323544351869348740e-02
7.102500000000000000e+02 3.320908724771214071e-02
7.107500000000000000e+02 3.442010378340038673e-02
7.112500000000000000e+02 3.378951610442153947e-02
7.117500000000000000e+02 4.357860337883015522e-02
7.122500000000000000e+02 3.618331208840722818e-02
7.127500000000000000e+02 2.636902183161814531e-02
7.132500000000000000e+02 3.675437346154389329e-02
7.137500000000000000e+02 2.814825298408733800e-02
7.142500000000000000e+02 4.894037940725277924e-02
7.147500000000000000e+02 3.179236585947230881e-02
7.152500000000000000e+02 2.932584453500549151e-02
7.157500000000000000e+02 3.540203020628974323e-02
7.162500000000000000e+02 3.171980841976283771e-02
7.167500000000000000e+02 3.229707612987119114e-02
7.172500000000000000e+02 3.776490654993402279e-02
7.177500000000000000e+02 3.103606874125191054e-02
7.182500000000000000e+02 3.344730702651060178e-02
7.187500000000000000e+02 3.221970407099458700e-02
7.192500000000000000e+02 3.218396302227564260e-02
7.197500000000000000e+02 3.155825624678370439e-02
7.202500000000000000e+02 3.761078949153808665e-02
7.207500000000000000e+02 2.484463933514628048e-02
7.212500000000000000e+02 3.512893272822992241e-02
7.217500000000000000e+02 3.329370568084599052e-02
7.222500000000000000e+02 3.265942989642212080e-02
7.227500000000000000e+02 2.840443202174240678e-02
7.232500000000000000e+02 2.777907008180454176e-02
7.237500000000000000e+02 2.836375992996461801e-02
7.242500000000000000e+02 2.292453691820351552e-02
7.247500000000000000e+02 2.591593893717446945e-02
7.252500000000000000e+02 2.048273736719709651e-02
7.257500000000000000e+02 2.287462550313672238e-02
7.262500000000000000e+02 3.006458740047757497e-02
7.267500000000000000e+02 3.125755779812686846e-02
7.272500000000000000e+02 3.424897199090855271e-02
7.277500000000000000e+02 2.701351194394321226e-02
7.282500000000000000e+02 2.939331106054205930e-02
7.287500000000000000e+02 2.697372749397085323e-02
7.292500000000000000e+02 3.413818243814520370e-02
7.297500000000000000e+02 1.975175330737322793e-02
7.302500000000000000e+02 2.093219488654918248e-02
7.307500000000000000e+02 3.169318997562155932e-02
7.312500000000000000e+02 2.809410691892540168e-02
7.317500000000000000e+02 3.044845904400556372e-02
7.322500000000000000e+02 2.684510329133064227e-02
7.327500000000000000e+02 2.802109226725655114e-02
7.332500000000000000e+02 2.741814581684015942e-02
7.337500000000000000e+02 2.320492626370927389e-02
7.342500000000000000e+02 2.736338540461185839e-02
7.347500000000000000e+02 2.436990890136759430e-02
7.352500000000000000e+02 2.496060183204921665e-02
7.357500000000000000e+02 2.553262858224914292e-02
7.362500000000000000e+02 2.551988666056021621e-02
7.367500000000000000e+02 2.253700146411886235e-02
7.372500000000000000e+02 2.666581406993533132e-02
7.377500000000000000e+02 2.250724316260976909e-02
7.382500000000000000e+02 1.360641664399315533e-02
7.387500000000000000e+02 2.543294171347778437e-02
7.392500000000000000e+02 2.009212089041515631e-02
7.397500000000000000e+02 2.184742069673930795e-02
7.402500000000000000e+02 2.421889564845872492e-02
7.407500000000000000e+02 2.300236818286308105e-02
7.412500000000000000e+02 2.298195075884948077e-02
7.417500000000000000e+02 2.472877314597270865e-02
7.422500000000000000e+02 2.825618640694994507e-02
7.427500000000000000e+02 2.646668677575200052e-02
7.432500000000000000e+02 2.351613291971272127e-02
7.437500000000000000e+02 2.584477184557293708e-02
7.442500000000000000e+02 1.702587944388164395e-02
7.447500000000000000e+02 2.288022194841913409e-02
7.452500000000000000e+02 2.872361283467764551e-02
7.457500000000000000e+02 2.343143348567574419e-02
7.462500000000000000e+02 1.931620934053343216e-02
7.467500000000000000e+02 2.749726625084675594e-02
7.472500000000000000e+02 2.397064502184411555e-02
7.477500000000000000e+02 2.103031522206841655e-02
7.482500000000000000e+02 2.744407485074118816e-02
7.487500000000000000e+02 1.692851390928335267e-02
7.492500000000000000e+02 1.691076051655013984e-02
7.497500000000000000e+02 1.631040574419815453e-02
7.502500000000000000e+02 2.678792249852127161e-02
7.507500000000000000e+02 2.677287883940866753e-02
7.512500000000000000e+02 2.267616803096944925e-02
7.517500000000000000e+02 2.557324535414011793e-02
7.522500000000000000e+02 2.903522524324082463e-02
7.527500000000000000e+02 1.973497173651758349e-02
7.532500000000000000e+02 1.914689478543506185e-02
7.537500000000000000e+02 2.493253863159392708e-02
7.542500000000000000e+02 2.838284687724579661e-02
7.547500000000000000e+02 2.720672392892380456e-02
7.552500000000000000e+02 2.140359005417240279e-02
7.557500000000000000e+02 2.254612416688075646e-02
7.562500000000000000e+02 1.963619061427104504e-02
7.567500000000000000e+02 1.558688526230451489e-02
7.572500000000000000e+02 2.885171711610152664e-02
7.577500000000000000e+02 2.306442110333743051e-02
7.582500000000000000e+02 2.247134216808366336e-02
7.587500000000000000e+02 2.129356432719881412e-02
7.592500000000000000e+02 2.186559139583837269e-02
7.597500000000000000e+02 2.529481799730614808e-02
7.602500000000000000e+02 2.700629304065664885e-02
7.607500000000000000e+02 1.953157756124704672e-02
7.612500000000000000e+02 2.181190247823112938e-02
7.617500000000000000e+02 2.179240615984823562e-02
7.622500000000000000e+02 2.235133165155888876e-02
7.627500000000000000e+02 2.291665231257097868e-02
7.632500000000000000e+02 2.060111060493749133e-02
7.637500000000000000e+02 1.143907754699374085e-02
7.642500000000000000e+02 2.343784502262489730e-02
7.647500000000000000e+02 2.056282008994823884e-02
7.652500000000000000e+02 2.512385552075226472e-02
7.657500000000000000e+02 1.882231292245037380e-02
7.662500000000000000e+02 2.051873017975308286e-02
7.667500000000000000e+02 1.766743430005527152e-02
7.672500000000000000e+02 1.765266851350875965e-02
7.677500000000000000e+02 1.934604031594265583e-02
7.682500000000000000e+02 1.877347205681078463e-02
7.687500000000000000e+02 1.987975111948294196e-02
7.692500000000000000e+02 1.874572008046717850e-02
7.697500000000000000e+02 2.781350527468041262e-02
7.702500000000000000e+02 2.268685395435397073e-02
7.707500000000000000e+02 1.529794136456973618e-02
7.712500000000000000e+02 2.208924038036106513e-02
7.717500000000000000e+02 2.094723204908676556e-02
7.722500000000000000e+02 1.923627764937922355e-02
7.727500000000000000e+02 1.187554458262859818e-02
7.732500000000000000e+02 2.373607401478274384e-02
7.737500000000000000e+02 2.031958057299364934e-02
7.742500000000000000e+02 2.200390328307536003e-02
7.747500000000000000e+02 2.593568543790601699e-02
7.752500000000000000e+02 2.310495759578506600e-02
7.757500000000000000e+02 2.366315249015115210e-02
7.762500000000000000e+02 2.138743288799445363e-02
7.767500000000000000e+02 2.025000528144191986e-02
7.772500000000000000e+02 1.798065535043215368e-02
7.777500000000000000e+02 1.572399478521506466e-02
7.782500000000000000e+02 2.189446541965668278e-02
7.787500000000000000e+02 1.795175144136177195e-02
7.792500000000000000e+02 1.850147398221728759e-02
7.797500000000000000e+02 1.456476565792530486e-02
7.802500000000000000e+02 2.296675847836247147e-02
7.807500000000000000e+02 1.846534293018310333e-02
7.812500000000000000e+02 2.180954682058394017e-02
7.817500000000000000e+02 1.620391375919703544e-02
7.822500000000000000e+02 1.787706529414066423e-02
7.827500000000000000e+02 2.065029026487082142e-02
7.832500000000000000e+02 1.784679453078101205e-02
7.837500000000000000e+02 1.504858173868724169e-02
7.842500000000000000e+02 1.169665141801154093e-02
7.847500000000000000e+02 2.115375320114859167e-02
7.852500000000000000e+02 2.114574671257425306e-02
7.857500000000000000e+02 2.613068843852950351e-02
7.862500000000000000e+02 1.612065852300700181e-02
7.867500000000000000e+02 1.554636555578981991e-02
7.872500000000000000e+02 1.331868890977913264e-02
7.877500000000000000e+02 1.275729548518342478e-02
7.882500000000000000e+02 1.996007409504056002e-02
7.887500000000000000e+02 1.384700060618551144e-02
7.892500000000000000e+02 2.048542362984002302e-02
7.897500000000000000e+02 1.382476936696722461e-02
7.902500000000000000e+02 1.326933767189436911e-02
7.907500000000000000e+02 1.767522834525832656e-02
7.912500000000000000e+02 2.098962865744023396e-02
7.917500000000000000e+02 1.875561750913682865e-02
7.922500000000000000e+02 1.543398506340622721e-02
7.927500000000000000e+02 2.149618268678571420e-02
7.932500000000000000e+02 1.321411632624780105e-02
7.937500000000000000e+02 1.651496326152979491e-02
7.942500000000000000e+02 1.705620473232085516e-02
7.947500000000000000e+02 1.318940979249719030e-02
7.952500000000000000e+02 1.537935966007337139e-02
7.957500000000000000e+02 1.317787557257715791e-02
7.962500000000000000e+02 1.426703024779585847e-02
7.967500000000000000e+02 1.041578049421809996e-02
7.972500000000000000e+02 2.137240787421213623e-02
7.977500000000000000e+02 1.916589724622114535e-02
7.982500000000000000e+02 1.423511278236533860e-02
7.987500000000000000e+02 1.804557058953923029e-02
7.992500000000000000e+02 1.148559642242750166e-02
7.997500000000000000e+02 1.639383202347926421e-02
8.002500000000000000e+02 1.310304495015584235e-02
8.007500000000000000e+02 1.690933784807538073e-02
8.012500000000000000e+02 1.472503667613139083e-02
8.017500000000000000e+02 2.070808140091375676e-02
8.022500000000000000e+02 1.089011053949251809e-02
8.027500000000000000e+02 1.469481007562538008e-02
8.032500000000000000e+02 1.032603109555511531e-02
8.037500000000000000e+02 1.576241615168434002e-02
8.042500000000000000e+02 1.302851861259458031e-02
8.047500000000000000e+02 1.085629790895658621e-02
8.052500000000000000e+02 1.682508133243873147e-02
8.057500000000000000e+02 1.734854955671175786e-02
8.062500000000000000e+02 1.570980937162801128e-02
8.067500000000000000e+02 1.083730569920580977e-02
8.072500000000000000e+02 1.244233314803444568e-02
8.077500000000000000e+02 1.731638359066553848e-02
8.082500000000000000e+02 2.216803752197185964e-02
8.087500000000000000e+02 8.641750624156532140e-03
8.092500000000000000e+02 1.619417475109211774e-02
8.097500000000000000e+02 1.617840261577599067e-02
8.102500000000000000e+02 1.347722481696955917e-02
8.107500000000000000e+02 1.184565517507414449e-02
8.112500000000000000e+02 1.399901414719189122e-02
8.117500000000000000e+02 1.452610056200752744e-02
8.122500000000000000e+02 1.452033449794976755e-02
8.127500000000000000e+02 1.559373227329258899e-02
8.132500000000000000e+02 1.289252926591764534e-02
8.137500000000000000e+02 1.020176029230282153e-02
8.142500000000000000e+02 1.180257181294662450e-02
8.147500000000000000e+02 1.340441248242582074e-02
8.152500000000000000e+02 1.340088077859810829e-02
8.157500000000000000e+02 1.124778151596572337e-02
8.162500000000000000e+02 1.338550703496486395e-02
8.167500000000000000e+02 8.558966349187676487e-03
8.172500000000000000e+02 1.924361636334985179e-02
8.177500000000000000e+02 1.281995659753588923e-02
8.182500000000000000e+02 1.387868445868685810e-02
8.187500000000000000e+02 1.280068754886857195e-02
8.192500000000000000e+02 1.066409226118096923e-02
8.197500000000000000e+02 8.527417343169861261e-03
8.202500000000000000e+02 1.012492707326068976e-02
8.207500000000000000e+02 1.224103528603396641e-02
8.212500000000000000e+02 1.383447723327900850e-02
8.217500000000000000e+02 1.116124074896255973e-02
8.222500000000000000e+02 8.504164827950038211e-03
8.227500000000000000e+02 1.434000777051490719e-02
8.232500000000000000e+02 1.220512964807037547e-02
8.237500000000000000e+02 1.114249006918636813e-02
8.242500000000000000e+02 6.890331713345781289e-03
8.247500000000000000e+02 1.377621336396626060e-02
8.252500000000000000e+02 1.270495738650292104e-02
8.257500000000000000e+02 1.217457037312085627e-02
8.262500000000000000e+02 1.320879314762869738e-02
8.267500000000000000e+02 7.926798570818354914e-03
8.272500000000000000e+02 8.450351906012947001e-03
8.277500000000000000e+02 1.424664414788160381e-02
8.282500000000000000e+02 5.799807087634911186e-03
8.287500000000000000e+02 8.433885639513215293e-03
8.292500000000000000e+02 1.000365123334192793e-02
8.297500000000000000e+02 8.416494217480639459e-03
8.302500000000000000e+02 1.052343049351626980e-02
8.307500000000000000e+02 1.052397938613688390e-02
8.312500000000000000e+02 5.780020313313135281e-03
8.317500000000000000e+02 8.398082141170402914e-03
8.322500000000000000e+02 8.924954166047990162e-03
8.327500000000000000e+02 1.153865889467979404e-02
8.332500000000000000e+02 6.814874656813919504e-03
8.337500000000000000e+02 9.430019163917934336e-03
8.342500000000000000e+02 9.428944232337636844e-03
8.347500000000000000e+02 1.308965118223324314e-02
8.352500000000000000e+02 8.369867468296848800e-03
8.357500000000000000e+02 8.882457839232790753e-03
8.362500000000000000e+02 1.149402235403148946e-02
8.367500000000000000e+02 8.873541792296163119e-03
8.372500000000000000e+02 1.095780075055550334e-02
8.377500000000000000e+02 1.565282285679800087e-02
8.382500000000000000e+02 8.333767736383685537e-03
8.387500000000000000e+02 9.903877135735051837e-03
8.392500000000000000e+02 1.041070106842442722e-02
8.397500000000000000e+02 1.195919345152490765e-02
8.402500000000000000e+02 6.761269915923921216e-03
8.407500000000000000e+02 8.834150200590898741e-03
8.412500000000000000e+02 8.827654236012491551e-03
8.417500000000000000e+02 8.302401300894541106e-03
8.422500000000000000e+02 9.858538582834660766e-03
8.427500000000000000e+02 1.191798257513173448e-02
8.432500000000000000e+02 7.251346823461277125e-03
8.437500000000000000e+02 1.035279031194728111e-02
8.442500000000000000e+02 5.692378878361697286e-03
8.447500000000000000e+02 6.727987452818806266e-03
8.452500000000000000e+02 7.240059514665753669e-03
8.457500000000000000e+02 6.714818777883004540e-03
8.462500000000000000e+02 9.290505283920072466e-03
8.467500000000000000e+02 7.744177614839840157e-03
8.472500000000000000e+02 9.283254675148226720e-03
8.477500000000000000e+02 7.729988839862628365e-03
8.482500000000000000e+02 7.208143884961100249e-03
8.487500000000000000e+02 7.720991776522963083e-03
8.492500000000000000e+02 6.170823980693911255e-03
8.497500000000000000e+02 7.712930112309056806e-03
8.502500000000000000e+02 1.027566151635916566e-02
8.507500000000000000e+02 1.027198128668328075e-02
8.512500000000000000e+02 6.160350065031156876e-03
8.517500000000000000e+02 6.670322925016305103e-03
8.522500000000000000e+02 9.745550321645920361e-03
8.527500000000000000e+02 9.734568630892538599e-03
8.532500000000000000e+02 5.122452868941653435e-03
8.537500000000000000e+02 6.654242950658927763e-03
8.542500000000000000e+02 6.139172194865826632e-03
8.547500000000000000e+02 4.087668155554812985e-03
8.552500000000000000e+02 8.170902525986201495e-03
8.557500000000000000e+02 8.677748412432186378e-03
8.562500000000000000e+02 4.083181412433871740e-03
8.567500000000000000e+02 7.138422999864479576e-03
8.572500000000000000e+02 9.682600323795019850e-03
8.577500000000000000e+02 6.621321806299033941e-03
8.582500000000000000e+02 1.120004722536473325e-02
8.587500000000000000e+02 7.632521583884864687e-03
8.592500000000000000e+02 7.124104761927125586e-03
8.597500000000000000e+02 8.636475437827870541e-03
8.602500000000000000e+02 3.047512099185027429e-03
8.607500000000000000e+02 4.567943921914296296e-03
8.612500000000000000e+02 9.133570610645786250e-03
8.617500000000000000e+02 6.589490564854889355e-03
8.622500000000000000e+02 1.165786129294596636e-02
8.627500000000000000e+02 6.074045792031607105e-03
8.632500000000000000e+02 7.080570397156656093e-03
8.637500000000000000e+02 6.576333391784269268e-03
8.642500000000000000e+02 9.605376111608145140e-03
8.647500000000000000e+02 9.091983376353749910e-03
8.652500000000000000e+02 5.551249027157032119e-03
8.657500000000000000e+02 9.586646848502737572e-03
8.662500000000000000e+02 6.047305569589950941e-03
8.667500000000000000e+02 7.052545853595254717e-03
8.672500000000000000e+02 4.532823338424736212e-03
8.677500000000000000e+02 7.555997260368657251e-03
8.682500000000000000e+02 8.550068774560375118e-03
8.687500000000000000e+02 7.039212967950906480e-03
8.692500000000000000e+02 5.027505857097206397e-03
8.697500000000000000e+02 3.516739002506884520e-03
8.702500000000000000e+02 7.026249991929155170e-03
8.707500000000000000e+02 1.003637241712686951e-02
8.712500000000000000e+02 5.512926691841325139e-03
8.717500000000000000e+02 4.507463684837978608e-03
8.722500000000000000e+02 9.514201605362728603e-03
8.727500000000000000e+02 6.009027922351211151e-03
8.732500000000000000e+02 5.500283098557158003e-03
8.737500000000000000e+02 6.994851657801063466e-03
8.742500000000000000e+02 6.998365322341023979e-03
8.747500000000000000e+02 3.495874721317187780e-03
8.752500000000000000e+02 4.490636743146149759e-03
8.757500000000000000e+02 5.489810297557646407e-03
8.762500000000000000e+02 4.483547881832725818e-03
8.767500000000000000e+02 2.991136827724392641e-03
8.772500000000000000e+02 6.471223511198478419e-03
8.777500000000000000e+02 4.972197577603356018e-03
8.782500000000000000e+02 4.974249241464642583e-03
8.787500000000000000e+02 8.448550613064594733e-03
8.792500000000000000e+02 3.976258601268583409e-03
8.797500000000000000e+02 8.440900958132475582e-03
8.802500000000000000e+02 4.966740186341278215e-03
8.807500000000000000e+02 4.958450969353777465e-03
8.812500000000000000e+02 6.937898606691958459e-03
8.817500000000000000e+02 6.931155512096812479e-03
8.822500000000000000e+02 6.932524042839123546e-03
8.827500000000000000e+02 5.939674051516028244e-03
8.832500000000000000e+02 4.946846788868786669e-03
8.837500000000000000e+02 6.921732904470304960e-03
8.842500000000000000e+02 1.483697158651420310e-03
8.847500000000000000e+02 6.418935110680175707e-03
8.852500000000000000e+02 3.949416346200542924e-03
8.857500000000000000e+02 5.428045077633406046e-03
8.862500000000000000e+02 6.403561651031771350e-03
8.867500000000000000e+02 3.939403247731023371e-03
8.872500000000000000e+02 6.889477498220472444e-03
8.877500000000000000e+02 6.400581031433470215e-03
8.882500000000000000e+02 3.934357867566340254e-03
8.887500000000000000e+02 5.408804700585401887e-03
8.892500000000000000e+02 3.443386725771483813e-03
8.897500000000000000e+02 2.944540099808041437e-03
8.902500000000000000e+02 6.869595794305420958e-03
8.907500000000000000e+02 7.845571285425812294e-03
8.912500000000000000e+02 3.922296122879528196e-03
8.917500000000000000e+02 4.411825070853195134e-03
8.922500000000000000e+02 6.860509259869519878e-03
8.927500000000000000e+02 3.427629625877962483e-03
8.932500000000000000e+02 5.868132876399980227e-03
8.937500000000000000e+02 5.377112338282450527e-03
8.942500000000000000e+02 5.864778832198480445e-03
8.947500000000000000e+02 7.326501591473945363e-03
8.952500000000000000e+02 3.415610023076453856e-03
8.957500000000000000e+02 4.876646010476027270e-03
8.962500000000000000e+02 4.383919442626678376e-03
8.967500000000000000e+02 3.411172131337590185e-03
8.972500000000000000e+02 4.386059230016818404e-03
8.977500000000000000e+02 4.380741785489373694e-03
8.982500000000000000e+02 4.862750034671357684e-03
8.987500000000000000e+02 3.887439811330091997e-03
8.992500000000000000e+02 2.426666367769616476e-03
8.997500000000000000e+02 5.821095027994860859e-03
9.002500000000000000e+02 5.339560411292259938e-03
9.007500000000000000e+02 4.854131237560197452e-03
9.012500000000000000e+02 4.847464870403007595e-03
9.017500000000000000e+02 3.389509282960213605e-03
9.022500000000000000e+02 3.872675734458826992e-03
9.027500000000000000e+02 2.903715884502136319e-03
9.032500000000000000e+02 3.869709379536115032e-03
9.037500000000000000e+02 2.416786584427869141e-03
9.042500000000000000e+02 2.899126656498773012e-03
9.047500000000000000e+02 5.787011432356684200e-03
9.052500000000000000e+02 2.895075262371272704e-03
9.057500000000000000e+02 3.375270427217366177e-03
9.062500000000000000e+02 5.784380075365365415e-03
9.067500000000000000e+02 2.407957142734248532e-03
9.072500000000000000e+02 5.293000251538687410e-03
9.077500000000000000e+02 1.443494970485456998e-03
9.082500000000000000e+02 2.406916779006312845e-03
9.087500000000000000e+02 4.803530210096572384e-03
9.092500000000000000e+02 3.362806411588624596e-03
9.097500000000000000e+02 2.881269283107037484e-03
9.102500000000000000e+02 3.360367251947420347e-03
9.107500000000000000e+02 2.396962459170352659e-03
9.112500000000000000e+02 4.795898207597301156e-03
9.117500000000000000e+02 4.786578420192566172e-03
9.122500000000000000e+02 3.353848501765665461e-03
9.127500000000000000e+02 1.914323295891127031e-03
9.132500000000000000e+02 2.869911860106470584e-03
9.137500000000000000e+02 3.827708589536760533e-03
9.142500000000000000e+02 3.346399136432514493e-03
9.147500000000000000e+02 4.299121655518192177e-03
9.152500000000000000e+02 4.774720088895846939e-03
9.157500000000000000e+02 2.381687154993160187e-03
9.162500000000000000e+02 5.243711742682241085e-03
9.167500000000000000e+02 5.240282600179745932e-03
9.172500000000000000e+02 3.809136169213358462e-03
9.177500000000000000e+02 4.283086055956953665e-03
9.182500000000000000e+02 4.283979374363893443e-03
9.187500000000000000e+02 4.284565944245537390e-03
9.192500000000000000e+02 2.376658951744577922e-03
9.197500000000000000e+02 2.374328343904621996e-03
9.202500000000000000e+02 2.378754787235200924e-03
9.207500000000000000e+02 6.169317959854122950e-03
9.212500000000000000e+02 2.848312068675720038e-03
9.217500000000000000e+02 3.795928402233490068e-03
9.222500000000000000e+02 3.315615337090676174e-03
9.227500000000000000e+02 4.259883567393225184e-03
9.232500000000000000e+02 1.894517744663661105e-03
9.237500000000000000e+02 2.363737505092084346e-03
9.242500000000000000e+02 2.366698463401516791e-03
9.247500000000000000e+02 4.727844996303146897e-03
9.252500000000000000e+02 5.198016988805824294e-03
9.257500000000000000e+02 3.304417516895220668e-03
9.262500000000000000e+02 2.359727514283197023e-03
9.267500000000000000e+02 5.655711493850942677e-03
9.272500000000000000e+02 3.297531067903182022e-03
9.277500000000000000e+02 4.238361930935462783e-03
9.282500000000000000e+02 1.412746889828904884e-03
9.287500000000000000e+02 0.000000000000000000e+00
9.292500000000000000e+02 9.403707568875746938e-04
9.297500000000000000e+02 3.759160459288916900e-03
9.302500000000000000e+02 2.347938906051220964e-03
9.307500000000000000e+02 3.287896947798493556e-03
9.312500000000000000e+02 5.159253444696700400e-03
9.317500000000000000e+02 3.749043742106055507e-03
9.322500000000000000e+02 2.341983905293729910e-03
9.327500000000000000e+02 3.746252908978507309e-03
9.332500000000000000e+02 1.873192883116667770e-03
9.337500000000000000e+02 4.207247187519017571e-03
9.342500000000000000e+02 5.141974085988172856e-03
9.347500000000000000e+02 1.403024557867271370e-03
9.352500000000000000e+02 3.272181175047170643e-03
9.357500000000000000e+02 2.801617848609182226e-03
9.362500000000000000e+02 4.670270169291454898e-04
9.367500000000000000e+02 1.864775732502670872e-03
9.372500000000000000e+02 1.866014429126109687e-03
9.377500000000000000e+02 1.864203909780315360e-03
9.382500000000000000e+02 1.859457207879604279e-03
9.387500000000000000e+02 4.189306948567584135e-03
9.392500000000000000e+02 1.395997272589322592e-03
9.397500000000000000e+02 2.322682635390147139e-03
9.402500000000000000e+02 2.785882268293141117e-03
9.407500000000000000e+02 3.713180437445194170e-03
9.412500000000000000e+02 1.392124715211258716e-03
9.417500000000000000e+02 2.317242820236937572e-03
9.422500000000000000e+02 2.319965256577500787e-03
9.427500000000000000e+02 3.702875592419197469e-03
9.432500000000000000e+02 1.853081239722635751e-03
9.437500000000000000e+02 3.241904453609819724e-03
9.442500000000000000e+02 3.239875338283351551e-03
9.447500000000000000e+02 2.775031334652448400e-03
9.452500000000000000e+02 3.697614609404934177e-03
9.457500000000000000e+02 2.770288354324128722e-03
9.462500000000000000e+02 1.385771085458933601e-03
9.467500000000000000e+02 1.843562636952209488e-03
9.472500000000000000e+02 3.229716228566298364e-03
9.477500000000000000e+02 9.221155987551537918e-04
9.482500000000000000e+02 1.380533620900067449e-03
9.487500000000000000e+02 2.763134741888226189e-03
9.492500000000000000e+02 3.218950418682112787e-03
9.497500000000000000e+02 3.222219343545340738e-03
9.502500000000000000e+02 2.755763968934919761e-03
9.507500000000000000e+02 2.296010677650877924e-03
9.512500000000000000e+02 2.297312991888856345e-03
9.517500000000000000e+02 4.592120305918339154e-03
9.522500000000000000e+02 3.669733587398111164e-03
9.527500000000000000e+02 9.182793812905674057e-04
9.532500000000000000e+02 1.832591875388576898e-03
9.537500000000000000e+02 1.371577232531360612e-03
9.542500000000000000e+02 2.289486759186136998e-03
9.547500000000000000e+02 3.203245265597339658e-03
9.552500000000000000e+02 2.286291302623024921e-03
9.557500000000000000e+02 1.369600721271801731e-03
9.562500000000000000e+02 1.827140013617143755e-03
9.567500000000000000e+02 4.564425512867047868e-03
9.572500000000000000e+02 1.824935140584426014e-03
9.577500000000000000e+02 1.827770911797639390e-03
9.582500000000000000e+02 3.190752407499056458e-03
9.587500000000000000e+02 2.734508320068121823e-03
9.592500000000000000e+02 1.364704455985704060e-03
9.597500000000000000e+02 1.367574407527080097e-03
9.602500000000000000e+02 1.818635908840706772e-03
9.607500000000000000e+02 4.542931792634288986e-03
9.612500000000000000e+02 1.364145482624563562e-03
9.617500000000000000e+02 4.541477398230742363e-04
9.622500000000000000e+02 4.543086203640999353e-04
9.627500000000000000e+02 1.362317998281308354e-03
9.632500000000000000e+02 1.360323272391008274e-03
9.637500000000000000e+02 3.173038198400845653e-03
9.642500000000000000e+02 1.360597094340878057e-03
9.647500000000000000e+02 2.718196862777423270e-03
9.652500000000000000e+02 3.622985089364122880e-03
9.657500000000000000e+02 2.258575899831286819e-03
9.662500000000000000e+02 4.530220392390702454e-04
9.667500000000000000e+02 4.063732993140085382e-03
9.672500000000000000e+02 2.258419073757793934e-03
9.677500000000000000e+02 0.000000000000000000e+00
9.682500000000000000e+02 1.352070709599857744e-03
9.687500000000000000e+02 2.254233498803434772e-03
9.692500000000000000e+02 2.704888503543587813e-03
9.697500000000000000e+02 3.154385649627573091e-03
9.702500000000000000e+02 3.150893134110319734e-03
9.707500000000000000e+02 1.800145665329801843e-03
9.712500000000000000e+02 8.989243317962466746e-04
9.717500000000000000e+02 8.996369870625149385e-04
9.722500000000000000e+02 2.697231039078842180e-03
9.727500000000000000e+02 1.795462252794839588e-03
9.732500000000000000e+02 4.485855620606069212e-04
9.737500000000000000e+02 1.795086675528166165e-03
9.742500000000000000e+02 1.794754271090517623e-03
9.747500000000000000e+02 2.688061587513092265e-03
9.752500000000000000e+02 4.478611522941211348e-04
9.757500000000000000e+02 2.685598737829866193e-03
9.762500000000000000e+02 8.949030324170273486e-04
9.767500000000000000e+02 4.466856150704578325e-04
9.772500000000000000e+02 2.234727701261480029e-03
9.777500000000000000e+02 3.124190727161836167e-03
9.782500000000000000e+02 1.339270201209187159e-03
9.787500000000000000e+02 2.230909599709171316e-03
9.792500000000000000e+02 1.339855036016161446e-03
9.797500000000000000e+02 1.784387771352119890e-03
9.802500000000000000e+02 1.783283198113815374e-03
9.807500000000000000e+02 3.119495867253583524e-03
9.812500000000000000e+02 1.334882482125941293e-03
9.817500000000000000e+02 1.334593647034681497e-03
9.822500000000000000e+02 4.451555557138329989e-04
9.827500000000000000e+02 4.441522416197077609e-04
9.832500000000000000e+02 1.777938649175626407e-03
9.837500000000000000e+02 8.867265456322711431e-04
9.842500000000000000e+02 1.330815061545808330e-03
9.847500000000000000e+02 1.329849709993129311e-03
9.852500000000000000e+02 1.328789252455279046e-03
9.857500000000000000e+02 1.773429378021023316e-03
9.862500000000000000e+02 1.327537875241340285e-03
9.867500000000000000e+02 1.772501912337203943e-03
9.872500000000000000e+02 2.209675607573576873e-03
9.877500000000000000e+02 8.848718154360905776e-04
9.882500000000000000e+02 1.765278103042374012e-03
9.887500000000000000e+02 1.767871011773863854e-03
9.892500000000000000e+02 8.834319522064158813e-04
9.897500000000000000e+02 1.766550837646830348e-03
9.902500000000000000e+02 1.323327828808668841e-03
9.907500000000000000e+02 1.765683507766321707e-03
9.912500000000000000e+02 1.764262745865800711e-03
9.917500000000000000e+02 1.762987965836367195e-03
9.922500000000000000e+02 1.320853647536477868e-03
9.927500000000000000e+02 8.808945748676153291e-04
9.932500000000000000e+02 2.198446087792231551e-03
9.937500000000000000e+02 1.758575029821832572e-03
9.942500000000000000e+02 4.403604438304841297e-04
9.947500000000000000e+02 4.386985415521823368e-04
9.952500000000000000e+02 3.073757146683268708e-03
9.957500000000000000e+02 1.316018837255585137e-03
9.962500000000000000e+02 1.752439409064771806e-03
9.967500000000000000e+02 0.000000000000000000e+00
9.972500000000000000e+02 3.065970254101480202e-03
9.977500000000000000e+02 1.753638473912786039e-03
9.982500000000000000e+02 1.749405718841911444e-03
9.987500000000000000e+02 1.313215216516645713e-03
9.992500000000000000e+02 4.368182291236104970e-04
9.997500000000000000e+02 1.311946784630208494e-03
