# Supplementary material for: Experimental identification of topological defects in 2D colloidal glass
Source: Nat Commun. 2025 Jan 2;16:55. doi: 10.1038/s41467-024-54857-z (PMC11697214; doi:10.1038/s41467-024-54857-z)
Supplement: Supplementary file 3 — Source data [file 41467_2024_54857_MOESM3_ESM.zip › Source_Data/fig4/fig4a_Nd.txt]

  -999.50000000000000        0.0000000000000000     
  -998.50000000000000        0.0000000000000000     
  -997.50000000000000        0.0000000000000000     
  -996.50000000000000        6.6666666666666666E-002
  -995.50000000000000        0.0000000000000000     
  -994.50000000000000        0.0000000000000000     
  -993.50000000000000        0.0000000000000000     
  -992.50000000000000        0.0000000000000000     
  -991.50000000000000        0.0000000000000000     
  -990.50000000000000        0.0000000000000000     
  -989.50000000000000        0.0000000000000000     
  -988.50000000000000        1.6666666666666666E-002
  -987.50000000000000        0.0000000000000000     
  -986.50000000000000        1.6666666666666666E-002
  -985.50000000000000        0.0000000000000000     
  -984.50000000000000        5.0000000000000003E-002
  -983.50000000000000        0.0000000000000000     
  -982.50000000000000        0.0000000000000000     
  -981.50000000000000        0.0000000000000000     
  -980.50000000000000        0.0000000000000000     
  -979.50000000000000        0.0000000000000000     
  -978.50000000000000        0.0000000000000000     
  -977.50000000000000        0.0000000000000000     
  -976.50000000000000        0.0000000000000000     
  -975.50000000000000        8.3333333333333329E-002
  -974.50000000000000        0.0000000000000000     
  -973.50000000000000        0.0000000000000000     
  -972.50000000000000        0.0000000000000000     
  -971.50000000000000        0.0000000000000000     
  -970.50000000000000        0.0000000000000000     
  -969.50000000000000        0.0000000000000000     
  -968.50000000000000        0.0000000000000000     
  -967.50000000000000        0.0000000000000000     
  -966.50000000000000        0.0000000000000000     
  -965.50000000000000        0.0000000000000000     
  -964.50000000000000        0.0000000000000000     
  -963.50000000000000        0.0000000000000000     
  -962.50000000000000        0.0000000000000000     
  -961.50000000000000        0.0000000000000000     
  -960.50000000000000        0.0000000000000000     
  -959.50000000000000        0.0000000000000000     
  -958.50000000000000        0.0000000000000000     
  -957.50000000000000        0.0000000000000000     
  -956.50000000000000       0.10000000000000001     
  -955.50000000000000        0.0000000000000000     
  -954.50000000000000        0.0000000000000000     
  -953.50000000000000        0.0000000000000000     
  -952.50000000000000        0.0000000000000000     
  -951.50000000000000        0.0000000000000000     
  -950.50000000000000       0.10000000000000001     
  -949.50000000000000        0.0000000000000000     
  -948.50000000000000        0.0000000000000000     
  -947.50000000000000        0.0000000000000000     
  -946.50000000000000        0.0000000000000000     
  -945.50000000000000        0.0000000000000000     
  -944.50000000000000        0.0000000000000000     
  -943.50000000000000       0.10000000000000001     
  -942.50000000000000        0.0000000000000000     
  -941.50000000000000        0.0000000000000000     
  -940.50000000000000        0.0000000000000000     
  -939.50000000000000        0.0000000000000000     
  -938.50000000000000        0.0000000000000000     
  -937.50000000000000        0.0000000000000000     
  -936.50000000000000        0.0000000000000000     
  -935.50000000000000        0.0000000000000000     
  -934.50000000000000        0.0000000000000000     
  -933.50000000000000        0.0000000000000000     
  -932.50000000000000        0.0000000000000000     
  -931.50000000000000        0.0000000000000000     
  -930.50000000000000        0.0000000000000000     
  -929.50000000000000        0.0000000000000000     
  -928.50000000000000        0.0000000000000000     
  -927.50000000000000        0.0000000000000000     
  -926.50000000000000        0.0000000000000000     
  -925.50000000000000        0.0000000000000000     
  -924.50000000000000        0.0000000000000000     
  -923.50000000000000        0.0000000000000000     
  -922.50000000000000        0.0000000000000000     
  -921.50000000000000        0.0000000000000000     
  -920.50000000000000        0.0000000000000000     
  -919.50000000000000        0.0000000000000000     
  -918.50000000000000        0.0000000000000000     
  -917.50000000000000        0.0000000000000000     
  -916.50000000000000        0.0000000000000000     
  -915.50000000000000        0.0000000000000000     
  -914.50000000000000        0.0000000000000000     
  -913.50000000000000        0.0000000000000000     
  -912.50000000000000        0.0000000000000000     
  -911.50000000000000        0.0000000000000000     
  -910.50000000000000        0.0000000000000000     
  -909.50000000000000        0.0000000000000000     
  -908.50000000000000        0.0000000000000000     
  -907.50000000000000        0.0000000000000000     
  -906.50000000000000        0.0000000000000000     
  -905.50000000000000        0.0000000000000000     
  -904.50000000000000        0.0000000000000000     
  -903.50000000000000        0.0000000000000000     
  -902.50000000000000        0.0000000000000000     
  -901.50000000000000        0.0000000000000000     
  -900.50000000000000        0.0000000000000000     
  -899.50000000000000        0.0000000000000000     
  -898.50000000000000        0.0000000000000000     
  -897.50000000000000        0.0000000000000000     
  -896.50000000000000        0.0000000000000000     
  -895.50000000000000        0.0000000000000000     
  -894.50000000000000        0.0000000000000000     
  -893.50000000000000        0.0000000000000000     
  -892.50000000000000        0.0000000000000000     
  -891.50000000000000        0.0000000000000000     
  -890.50000000000000        0.0000000000000000     
  -889.50000000000000       0.10000000000000001     
  -888.50000000000000        0.0000000000000000     
  -887.50000000000000        0.0000000000000000     
  -886.50000000000000        0.0000000000000000     
  -885.50000000000000        0.0000000000000000     
  -884.50000000000000        0.0000000000000000     
  -883.50000000000000        0.0000000000000000     
  -882.50000000000000        0.0000000000000000     
  -881.50000000000000        0.0000000000000000     
  -880.50000000000000        0.0000000000000000     
  -879.50000000000000        5.0000000000000003E-002
  -878.50000000000000       0.10000000000000001     
  -877.50000000000000        0.0000000000000000     
  -876.50000000000000        0.0000000000000000     
  -875.50000000000000        0.0000000000000000     
  -874.50000000000000        0.0000000000000000     
  -873.50000000000000        0.0000000000000000     
  -872.50000000000000        0.0000000000000000     
  -871.50000000000000        0.0000000000000000     
  -870.50000000000000        0.0000000000000000     
  -869.50000000000000        0.0000000000000000     
  -868.50000000000000        0.0000000000000000     
  -867.50000000000000        0.0000000000000000     
  -866.50000000000000        0.0000000000000000     
  -865.50000000000000        0.0000000000000000     
  -864.50000000000000        0.0000000000000000     
  -863.50000000000000        0.0000000000000000     
  -862.50000000000000        0.0000000000000000     
  -861.50000000000000        0.0000000000000000     
  -860.50000000000000        0.0000000000000000     
  -859.50000000000000        0.0000000000000000     
  -858.50000000000000        0.0000000000000000     
  -857.50000000000000        0.0000000000000000     
  -856.50000000000000        0.0000000000000000     
  -855.50000000000000        0.0000000000000000     
  -854.50000000000000        0.0000000000000000     
  -853.50000000000000        0.0000000000000000     
  -852.50000000000000        0.0000000000000000     
  -851.50000000000000        0.0000000000000000     
  -850.50000000000000        0.0000000000000000     
  -849.50000000000000        0.0000000000000000     
  -848.50000000000000       0.10000000000000001     
  -847.50000000000000        0.0000000000000000     
  -846.50000000000000        0.0000000000000000     
  -845.50000000000000        0.0000000000000000     
  -844.50000000000000        0.0000000000000000     
  -843.50000000000000        0.0000000000000000     
  -842.50000000000000        0.0000000000000000     
  -841.50000000000000        0.0000000000000000     
  -840.50000000000000        0.0000000000000000     
  -839.50000000000000        0.0000000000000000     
  -838.50000000000000        0.0000000000000000     
  -837.50000000000000        0.0000000000000000     
  -836.50000000000000        8.3333333333333329E-002
  -835.50000000000000        1.6666666666666666E-002
  -834.50000000000000        0.0000000000000000     
  -833.50000000000000        0.0000000000000000     
  -832.50000000000000        0.0000000000000000     
  -831.50000000000000        0.0000000000000000     
  -830.50000000000000        0.0000000000000000     
  -829.50000000000000        0.0000000000000000     
  -828.50000000000000        0.0000000000000000     
  -827.50000000000000        0.0000000000000000     
  -826.50000000000000        0.0000000000000000     
  -825.50000000000000        6.6666666666666666E-002
  -824.50000000000000        3.3333333333333333E-002
  -823.50000000000000        0.0000000000000000     
  -822.50000000000000        1.6666666666666666E-002
  -821.50000000000000        0.0000000000000000     
  -820.50000000000000        0.0000000000000000     
  -819.50000000000000        0.0000000000000000     
  -818.50000000000000        0.0000000000000000     
  -817.50000000000000        0.0000000000000000     
  -816.50000000000000        0.0000000000000000     
  -815.50000000000000        0.0000000000000000     
  -814.50000000000000        6.6666666666666666E-002
  -813.50000000000000       0.16666666666666666     
  -812.50000000000000        0.0000000000000000     
  -811.50000000000000        0.0000000000000000     
  -810.50000000000000        0.0000000000000000     
  -809.50000000000000        0.0000000000000000     
  -808.50000000000000        0.0000000000000000     
  -807.50000000000000        0.0000000000000000     
  -806.50000000000000        0.0000000000000000     
  -805.50000000000000        0.0000000000000000     
  -804.50000000000000        0.0000000000000000     
  -803.50000000000000        0.0000000000000000     
  -802.50000000000000        0.0000000000000000     
  -801.50000000000000        0.0000000000000000     
  -800.50000000000000        0.0000000000000000     
  -799.50000000000000        0.0000000000000000     
  -798.50000000000000        0.0000000000000000     
  -797.50000000000000        0.0000000000000000     
  -796.50000000000000       0.10000000000000001     
  -795.50000000000000        0.0000000000000000     
  -794.50000000000000        0.0000000000000000     
  -793.50000000000000        0.0000000000000000     
  -792.50000000000000        0.0000000000000000     
  -791.50000000000000        5.0000000000000003E-002
  -790.50000000000000        0.0000000000000000     
  -789.50000000000000        3.3333333333333333E-002
  -788.50000000000000        0.0000000000000000     
  -787.50000000000000        0.0000000000000000     
  -786.50000000000000        0.0000000000000000     
  -785.50000000000000        0.0000000000000000     
  -784.50000000000000        0.0000000000000000     
  -783.50000000000000        0.0000000000000000     
  -782.50000000000000        6.6666666666666666E-002
  -781.50000000000000        6.6666666666666666E-002
  -780.50000000000000        0.0000000000000000     
  -779.50000000000000        0.0000000000000000     
  -778.50000000000000        0.0000000000000000     
  -777.50000000000000        0.0000000000000000     
  -776.50000000000000        0.0000000000000000     
  -775.50000000000000        0.0000000000000000     
  -774.50000000000000        0.0000000000000000     
  -773.50000000000000        6.6666666666666666E-002
  -772.50000000000000        0.0000000000000000     
  -771.50000000000000        0.0000000000000000     
  -770.50000000000000        0.0000000000000000     
  -769.50000000000000        0.0000000000000000     
  -768.50000000000000        0.0000000000000000     
  -767.50000000000000        0.0000000000000000     
  -766.50000000000000        0.0000000000000000     
  -765.50000000000000       0.10000000000000001     
  -764.50000000000000        0.0000000000000000     
  -763.50000000000000        0.0000000000000000     
  -762.50000000000000        0.0000000000000000     
  -761.50000000000000        0.0000000000000000     
  -760.50000000000000        0.0000000000000000     
  -759.50000000000000        0.0000000000000000     
  -758.50000000000000        0.0000000000000000     
  -757.50000000000000        0.0000000000000000     
  -756.50000000000000        0.0000000000000000     
  -755.50000000000000        0.0000000000000000     
  -754.50000000000000        0.0000000000000000     
  -753.50000000000000        0.0000000000000000     
  -752.50000000000000        0.0000000000000000     
  -751.50000000000000        0.0000000000000000     
  -750.50000000000000        0.0000000000000000     
  -749.50000000000000        0.0000000000000000     
  -748.50000000000000        0.0000000000000000     
  -747.50000000000000        0.0000000000000000     
  -746.50000000000000        6.6666666666666666E-002
  -745.50000000000000        0.0000000000000000     
  -744.50000000000000        0.0000000000000000     
  -743.50000000000000        0.0000000000000000     
  -742.50000000000000        0.0000000000000000     
  -741.50000000000000        0.0000000000000000     
  -740.50000000000000        0.0000000000000000     
  -739.50000000000000        0.0000000000000000     
  -738.50000000000000        0.0000000000000000     
  -737.50000000000000        0.0000000000000000     
  -736.50000000000000        3.3333333333333333E-002
  -735.50000000000000        0.0000000000000000     
  -734.50000000000000        0.0000000000000000     
  -733.50000000000000        0.0000000000000000     
  -732.50000000000000        0.0000000000000000     
  -731.50000000000000        0.0000000000000000     
  -730.50000000000000       0.10000000000000001     
  -729.50000000000000        0.0000000000000000     
  -728.50000000000000        0.0000000000000000     
  -727.50000000000000        0.0000000000000000     
  -726.50000000000000        0.0000000000000000     
  -725.50000000000000        0.0000000000000000     
  -724.50000000000000        0.0000000000000000     
  -723.50000000000000        0.0000000000000000     
  -722.50000000000000        0.0000000000000000     
  -721.50000000000000        5.0000000000000003E-002
  -720.50000000000000        0.0000000000000000     
  -719.50000000000000        0.0000000000000000     
  -718.50000000000000        0.0000000000000000     
  -717.50000000000000        0.0000000000000000     
  -716.50000000000000        0.0000000000000000     
  -715.50000000000000        0.0000000000000000     
  -714.50000000000000        0.0000000000000000     
  -713.50000000000000        0.0000000000000000     
  -712.50000000000000        0.0000000000000000     
  -711.50000000000000        0.0000000000000000     
  -710.50000000000000        0.0000000000000000     
  -709.50000000000000        0.0000000000000000     
  -708.50000000000000        0.0000000000000000     
  -707.50000000000000        0.0000000000000000     
  -706.50000000000000        0.0000000000000000     
  -705.50000000000000        0.0000000000000000     
  -704.50000000000000        0.0000000000000000     
  -703.50000000000000        0.0000000000000000     
  -702.50000000000000        0.0000000000000000     
  -701.50000000000000        0.0000000000000000     
  -700.50000000000000        6.6666666666666666E-002
  -699.50000000000000        0.0000000000000000     
  -698.50000000000000        0.0000000000000000     
  -697.50000000000000        0.0000000000000000     
  -696.50000000000000        0.0000000000000000     
  -695.50000000000000       0.10000000000000001     
  -694.50000000000000        0.0000000000000000     
  -693.50000000000000        0.0000000000000000     
  -692.50000000000000        0.0000000000000000     
  -691.50000000000000        0.0000000000000000     
  -690.50000000000000        0.0000000000000000     
  -689.50000000000000        0.0000000000000000     
  -688.50000000000000       0.10000000000000001     
  -687.50000000000000        0.0000000000000000     
  -686.50000000000000        0.0000000000000000     
  -685.50000000000000        0.0000000000000000     
  -684.50000000000000        0.0000000000000000     
  -683.50000000000000        5.0000000000000003E-002
  -682.50000000000000        0.0000000000000000     
  -681.50000000000000        0.0000000000000000     
  -680.50000000000000        0.0000000000000000     
  -679.50000000000000        0.0000000000000000     
  -678.50000000000000        0.0000000000000000     
  -677.50000000000000        0.0000000000000000     
  -676.50000000000000        0.0000000000000000     
  -675.50000000000000        0.0000000000000000     
  -674.50000000000000        0.0000000000000000     
  -673.50000000000000        0.0000000000000000     
  -672.50000000000000        0.0000000000000000     
  -671.50000000000000        0.0000000000000000     
  -670.50000000000000        8.3333333333333329E-002
  -669.50000000000000        0.0000000000000000     
  -668.50000000000000        0.0000000000000000     
  -667.50000000000000        0.0000000000000000     
  -666.50000000000000        1.6666666666666666E-002
  -665.50000000000000        3.3333333333333333E-002
  -664.50000000000000        0.0000000000000000     
  -663.50000000000000       0.10000000000000001     
  -662.50000000000000        0.0000000000000000     
  -661.50000000000000        0.0000000000000000     
  -660.50000000000000        0.0000000000000000     
  -659.50000000000000        0.0000000000000000     
  -658.50000000000000        0.0000000000000000     
  -657.50000000000000       0.23333333333333334     
  -656.50000000000000        6.6666666666666666E-002
  -655.50000000000000        0.0000000000000000     
  -654.50000000000000        0.0000000000000000     
  -653.50000000000000        1.6666666666666666E-002
  -652.50000000000000       0.10000000000000001     
  -651.50000000000000        0.0000000000000000     
  -650.50000000000000        0.0000000000000000     
  -649.50000000000000        0.0000000000000000     
  -648.50000000000000        0.0000000000000000     
  -647.50000000000000        6.6666666666666666E-002
  -646.50000000000000        0.0000000000000000     
  -645.50000000000000        5.0000000000000003E-002
  -644.50000000000000        0.0000000000000000     
  -643.50000000000000        0.0000000000000000     
  -642.50000000000000        0.0000000000000000     
  -641.50000000000000        0.0000000000000000     
  -640.50000000000000        0.0000000000000000     
  -639.50000000000000        0.0000000000000000     
  -638.50000000000000        0.0000000000000000     
  -637.50000000000000        0.0000000000000000     
  -636.50000000000000        0.0000000000000000     
  -635.50000000000000        0.0000000000000000     
  -634.50000000000000        0.0000000000000000     
  -633.50000000000000       0.10000000000000001     
  -632.50000000000000        0.0000000000000000     
  -631.50000000000000        0.0000000000000000     
  -630.50000000000000       0.10000000000000001     
  -629.50000000000000        0.0000000000000000     
  -628.50000000000000        0.0000000000000000     
  -627.50000000000000        0.0000000000000000     
  -626.50000000000000        0.0000000000000000     
  -625.50000000000000        0.0000000000000000     
  -624.50000000000000        0.0000000000000000     
  -623.50000000000000        0.0000000000000000     
  -622.50000000000000        0.0000000000000000     
  -621.50000000000000        0.0000000000000000     
  -620.50000000000000        0.0000000000000000     
  -619.50000000000000       0.10000000000000001     
  -618.50000000000000        0.0000000000000000     
  -617.50000000000000        0.0000000000000000     
  -616.50000000000000        0.0000000000000000     
  -615.50000000000000        0.0000000000000000     
  -614.50000000000000        0.0000000000000000     
  -613.50000000000000        0.0000000000000000     
  -612.50000000000000        0.0000000000000000     
  -611.50000000000000        0.0000000000000000     
  -610.50000000000000        0.0000000000000000     
  -609.50000000000000        0.0000000000000000     
  -608.50000000000000        0.0000000000000000     
  -607.50000000000000        0.0000000000000000     
  -606.50000000000000        0.0000000000000000     
  -605.50000000000000        0.0000000000000000     
  -604.50000000000000        0.0000000000000000     
  -603.50000000000000        0.0000000000000000     
  -602.50000000000000        3.3333333333333333E-002
  -601.50000000000000        0.0000000000000000     
  -600.50000000000000        0.0000000000000000     
  -599.50000000000000        0.0000000000000000     
  -598.50000000000000        0.0000000000000000     
  -597.50000000000000        0.0000000000000000     
  -596.50000000000000        0.0000000000000000     
  -595.50000000000000        0.0000000000000000     
  -594.50000000000000        0.0000000000000000     
  -593.50000000000000        0.0000000000000000     
  -592.50000000000000        0.0000000000000000     
  -591.50000000000000        0.0000000000000000     
  -590.50000000000000        0.0000000000000000     
  -589.50000000000000        0.0000000000000000     
  -588.50000000000000        3.3333333333333333E-002
  -587.50000000000000        0.0000000000000000     
  -586.50000000000000       0.10000000000000001     
  -585.50000000000000        0.0000000000000000     
  -584.50000000000000        0.0000000000000000     
  -583.50000000000000        0.0000000000000000     
  -582.50000000000000        0.0000000000000000     
  -581.50000000000000        0.0000000000000000     
  -580.50000000000000        0.0000000000000000     
  -579.50000000000000        0.0000000000000000     
  -578.50000000000000        0.0000000000000000     
  -577.50000000000000        1.6666666666666666E-002
  -576.50000000000000        6.6666666666666666E-002
  -575.50000000000000        0.0000000000000000     
  -574.50000000000000        0.0000000000000000     
  -573.50000000000000        0.0000000000000000     
  -572.50000000000000        0.0000000000000000     
  -571.50000000000000        0.0000000000000000     
  -570.50000000000000        0.0000000000000000     
  -569.50000000000000        0.0000000000000000     
  -568.50000000000000        0.0000000000000000     
  -567.50000000000000        3.3333333333333333E-002
  -566.50000000000000        0.0000000000000000     
  -565.50000000000000        0.0000000000000000     
  -564.50000000000000       0.10000000000000001     
  -563.50000000000000        0.0000000000000000     
  -562.50000000000000        0.0000000000000000     
  -561.50000000000000        0.0000000000000000     
  -560.50000000000000        0.0000000000000000     
  -559.50000000000000        0.0000000000000000     
  -558.50000000000000        0.0000000000000000     
  -557.50000000000000        0.0000000000000000     
  -556.50000000000000        0.0000000000000000     
  -555.50000000000000        0.0000000000000000     
  -554.50000000000000        0.0000000000000000     
  -553.50000000000000        0.0000000000000000     
  -552.50000000000000        0.0000000000000000     
  -551.50000000000000        0.0000000000000000     
  -550.50000000000000        0.0000000000000000     
  -549.50000000000000        0.0000000000000000     
  -548.50000000000000        0.0000000000000000     
  -547.50000000000000        0.0000000000000000     
  -546.50000000000000        0.0000000000000000     
  -545.50000000000000        0.0000000000000000     
  -544.50000000000000        0.0000000000000000     
  -543.50000000000000        0.0000000000000000     
  -542.50000000000000        0.0000000000000000     
  -541.50000000000000        0.0000000000000000     
  -540.50000000000000        0.0000000000000000     
  -539.50000000000000        0.0000000000000000     
  -538.50000000000000        0.0000000000000000     
  -537.50000000000000        0.0000000000000000     
  -536.50000000000000        0.0000000000000000     
  -535.50000000000000        0.0000000000000000     
  -534.50000000000000        0.0000000000000000     
  -533.50000000000000        0.0000000000000000     
  -532.50000000000000        0.0000000000000000     
  -531.50000000000000        0.0000000000000000     
  -530.50000000000000        0.0000000000000000     
  -529.50000000000000        0.0000000000000000     
  -528.50000000000000        0.0000000000000000     
  -527.50000000000000        0.0000000000000000     
  -526.50000000000000        0.0000000000000000     
  -525.50000000000000        8.3333333333333329E-002
  -524.50000000000000        0.0000000000000000     
  -523.50000000000000        0.0000000000000000     
  -522.50000000000000        0.0000000000000000     
  -521.50000000000000        0.0000000000000000     
  -520.50000000000000        0.0000000000000000     
  -519.50000000000000        0.0000000000000000     
  -518.50000000000000        8.3333333333333329E-002
  -517.50000000000000        0.0000000000000000     
  -516.50000000000000        0.0000000000000000     
  -515.50000000000000        0.0000000000000000     
  -514.50000000000000        0.0000000000000000     
  -513.50000000000000        3.3333333333333333E-002
  -512.50000000000000        0.0000000000000000     
  -511.50000000000000        0.0000000000000000     
  -510.50000000000000        0.0000000000000000     
  -509.50000000000000        0.0000000000000000     
  -508.50000000000000       0.10000000000000001     
  -507.50000000000000        0.0000000000000000     
  -506.50000000000000        0.0000000000000000     
  -505.50000000000000        0.0000000000000000     
  -504.50000000000000        0.0000000000000000     
  -503.50000000000000        0.0000000000000000     
  -502.50000000000000        0.0000000000000000     
  -501.50000000000000        0.0000000000000000     
  -500.50000000000000        0.0000000000000000     
  -499.50000000000000        0.0000000000000000     
  -498.50000000000000        0.0000000000000000     
  -497.50000000000000        0.0000000000000000     
  -496.50000000000000        0.0000000000000000     
  -495.50000000000000        0.0000000000000000     
  -494.50000000000000        0.0000000000000000     
  -493.50000000000000        0.0000000000000000     
  -492.50000000000000        0.0000000000000000     
  -491.50000000000000        0.0000000000000000     
  -490.50000000000000        0.0000000000000000     
  -489.50000000000000        0.0000000000000000     
  -488.50000000000000        0.0000000000000000     
  -487.50000000000000        0.0000000000000000     
  -486.50000000000000        0.0000000000000000     
  -485.50000000000000        0.0000000000000000     
  -484.50000000000000        0.0000000000000000     
  -483.50000000000000        0.0000000000000000     
  -482.50000000000000        0.0000000000000000     
  -481.50000000000000        0.0000000000000000     
  -480.50000000000000        0.0000000000000000     
  -479.50000000000000        0.0000000000000000     
  -478.50000000000000        0.0000000000000000     
  -477.50000000000000        0.0000000000000000     
  -476.50000000000000        8.3333333333333329E-002
  -475.50000000000000        0.0000000000000000     
  -474.50000000000000        0.0000000000000000     
  -473.50000000000000        0.0000000000000000     
  -472.50000000000000        0.0000000000000000     
  -471.50000000000000        0.0000000000000000     
  -470.50000000000000        0.0000000000000000     
  -469.50000000000000        0.0000000000000000     
  -468.50000000000000        0.0000000000000000     
  -467.50000000000000        0.0000000000000000     
  -466.50000000000000        0.0000000000000000     
  -465.50000000000000        0.0000000000000000     
  -464.50000000000000        0.0000000000000000     
  -463.50000000000000        0.0000000000000000     
  -462.50000000000000        0.0000000000000000     
  -461.50000000000000        0.0000000000000000     
  -460.50000000000000        5.0000000000000003E-002
  -459.50000000000000        0.0000000000000000     
  -458.50000000000000        0.0000000000000000     
  -457.50000000000000        0.0000000000000000     
  -456.50000000000000        0.0000000000000000     
  -455.50000000000000        0.0000000000000000     
  -454.50000000000000        0.0000000000000000     
  -453.50000000000000        0.0000000000000000     
  -452.50000000000000        0.0000000000000000     
  -451.50000000000000        0.0000000000000000     
  -450.50000000000000        0.0000000000000000     
  -449.50000000000000        6.6666666666666666E-002
  -448.50000000000000        5.0000000000000003E-002
  -447.50000000000000        0.0000000000000000     
  -446.50000000000000        0.0000000000000000     
  -445.50000000000000        0.0000000000000000     
  -444.50000000000000        0.0000000000000000     
  -443.50000000000000       0.10000000000000001     
  -442.50000000000000        0.0000000000000000     
  -441.50000000000000        0.0000000000000000     
  -440.50000000000000        0.0000000000000000     
  -439.50000000000000        0.0000000000000000     
  -438.50000000000000        0.0000000000000000     
  -437.50000000000000        6.6666666666666666E-002
  -436.50000000000000        0.0000000000000000     
  -435.50000000000000        0.0000000000000000     
  -434.50000000000000        0.0000000000000000     
  -433.50000000000000        0.0000000000000000     
  -432.50000000000000       0.10000000000000001     
  -431.50000000000000        0.0000000000000000     
  -430.50000000000000       0.10000000000000001     
  -429.50000000000000        0.0000000000000000     
  -428.50000000000000        0.0000000000000000     
  -427.50000000000000        0.0000000000000000     
  -426.50000000000000        0.0000000000000000     
  -425.50000000000000        0.0000000000000000     
  -424.50000000000000        0.0000000000000000     
  -423.50000000000000       0.10000000000000001     
  -422.50000000000000        6.6666666666666666E-002
  -421.50000000000000        0.0000000000000000     
  -420.50000000000000        0.0000000000000000     
  -419.50000000000000        0.0000000000000000     
  -418.50000000000000        0.0000000000000000     
  -417.50000000000000        0.0000000000000000     
  -416.50000000000000        0.0000000000000000     
  -415.50000000000000        6.6666666666666666E-002
  -414.50000000000000        0.0000000000000000     
  -413.50000000000000        0.0000000000000000     
  -412.50000000000000        0.0000000000000000     
  -411.50000000000000        6.6666666666666666E-002
  -410.50000000000000        0.0000000000000000     
  -409.50000000000000        0.0000000000000000     
  -408.50000000000000        0.0000000000000000     
  -407.50000000000000        0.0000000000000000     
  -406.50000000000000        8.3333333333333329E-002
  -405.50000000000000        0.0000000000000000     
  -404.50000000000000        0.0000000000000000     
  -403.50000000000000        0.0000000000000000     
  -402.50000000000000        0.0000000000000000     
  -401.50000000000000        0.0000000000000000     
  -400.50000000000000        8.3333333333333329E-002
  -399.50000000000000        0.0000000000000000     
  -398.50000000000000        0.0000000000000000     
  -397.50000000000000        0.0000000000000000     
  -396.50000000000000        0.0000000000000000     
  -395.50000000000000        0.0000000000000000     
  -394.50000000000000       0.10000000000000001     
  -393.50000000000000        5.0000000000000003E-002
  -392.50000000000000        0.0000000000000000     
  -391.50000000000000        0.0000000000000000     
  -390.50000000000000        0.0000000000000000     
  -389.50000000000000        0.0000000000000000     
  -388.50000000000000        0.0000000000000000     
  -387.50000000000000        0.0000000000000000     
  -386.50000000000000        0.0000000000000000     
  -385.50000000000000        0.0000000000000000     
  -384.50000000000000        0.0000000000000000     
  -383.50000000000000        0.0000000000000000     
  -382.50000000000000        0.0000000000000000     
  -381.50000000000000        0.0000000000000000     
  -380.50000000000000        0.0000000000000000     
  -379.50000000000000        0.0000000000000000     
  -378.50000000000000       0.10000000000000001     
  -377.50000000000000        0.0000000000000000     
  -376.50000000000000        0.0000000000000000     
  -375.50000000000000        0.0000000000000000     
  -374.50000000000000        0.0000000000000000     
  -373.50000000000000        0.0000000000000000     
  -372.50000000000000        3.3333333333333333E-002
  -371.50000000000000        0.0000000000000000     
  -370.50000000000000        0.0000000000000000     
  -369.50000000000000        0.0000000000000000     
  -368.50000000000000        0.0000000000000000     
  -367.50000000000000        0.0000000000000000     
  -366.50000000000000        0.0000000000000000     
  -365.50000000000000        0.0000000000000000     
  -364.50000000000000        6.6666666666666666E-002
  -363.50000000000000        1.6666666666666666E-002
  -362.50000000000000        0.0000000000000000     
  -361.50000000000000        0.0000000000000000     
  -360.50000000000000        0.0000000000000000     
  -359.50000000000000        0.0000000000000000     
  -358.50000000000000        0.0000000000000000     
  -357.50000000000000        0.0000000000000000     
  -356.50000000000000        3.3333333333333333E-002
  -355.50000000000000        0.0000000000000000     
  -354.50000000000000        0.0000000000000000     
  -353.50000000000000        0.0000000000000000     
  -352.50000000000000        3.3333333333333333E-002
  -351.50000000000000        1.6666666666666666E-002
  -350.50000000000000        0.0000000000000000     
  -349.50000000000000        0.0000000000000000     
  -348.50000000000000        0.0000000000000000     
  -347.50000000000000        0.0000000000000000     
  -346.50000000000000        0.0000000000000000     
  -345.50000000000000        0.0000000000000000     
  -344.50000000000000        0.0000000000000000     
  -343.50000000000000       0.10000000000000001     
  -342.50000000000000        0.0000000000000000     
  -341.50000000000000        1.6666666666666666E-002
  -340.50000000000000        1.6666666666666666E-002
  -339.50000000000000        0.0000000000000000     
  -338.50000000000000        0.0000000000000000     
  -337.50000000000000        0.0000000000000000     
  -336.50000000000000        1.6666666666666666E-002
  -335.50000000000000        3.3333333333333333E-002
  -334.50000000000000        8.3333333333333329E-002
  -333.50000000000000        0.0000000000000000     
  -332.50000000000000        0.0000000000000000     
  -331.50000000000000        1.6666666666666666E-002
  -330.50000000000000        0.0000000000000000     
  -329.50000000000000        1.6666666666666666E-002
  -328.50000000000000        0.0000000000000000     
  -327.50000000000000        0.0000000000000000     
  -326.50000000000000        0.0000000000000000     
  -325.50000000000000       0.10000000000000001     
  -324.50000000000000        3.3333333333333333E-002
  -323.50000000000000        0.0000000000000000     
  -322.50000000000000        0.0000000000000000     
  -321.50000000000000        0.0000000000000000     
  -320.50000000000000        3.3333333333333333E-002
  -319.50000000000000        0.0000000000000000     
  -318.50000000000000        0.0000000000000000     
  -317.50000000000000        0.0000000000000000     
  -316.50000000000000        0.0000000000000000     
  -315.50000000000000        0.0000000000000000     
  -314.50000000000000        0.0000000000000000     
  -313.50000000000000        6.6666666666666666E-002
  -312.50000000000000        0.0000000000000000     
  -311.50000000000000        1.6666666666666666E-002
  -310.50000000000000        0.0000000000000000     
  -309.50000000000000        6.6666666666666666E-002
  -308.50000000000000        0.0000000000000000     
  -307.50000000000000        0.0000000000000000     
  -306.50000000000000       0.11666666666666667     
  -305.50000000000000        8.3333333333333329E-002
  -304.50000000000000        0.0000000000000000     
  -303.50000000000000        3.3333333333333333E-002
  -302.50000000000000        0.0000000000000000     
  -301.50000000000000        0.0000000000000000     
  -300.50000000000000        6.6666666666666666E-002
  -299.50000000000000        1.6666666666666666E-002
  -298.50000000000000        0.0000000000000000     
  -297.50000000000000        6.6666666666666666E-002
  -296.50000000000000        0.0000000000000000     
  -295.50000000000000        0.0000000000000000     
  -294.50000000000000        1.6666666666666666E-002
  -293.50000000000000       0.10000000000000001     
  -292.50000000000000        5.0000000000000003E-002
  -291.50000000000000        0.0000000000000000     
  -290.50000000000000        0.0000000000000000     
  -289.50000000000000        1.6666666666666666E-002
  -288.50000000000000        0.0000000000000000     
  -287.50000000000000        6.6666666666666666E-002
  -286.50000000000000        0.0000000000000000     
  -285.50000000000000        0.0000000000000000     
  -284.50000000000000        0.0000000000000000     
  -283.50000000000000        0.0000000000000000     
  -282.50000000000000        5.0000000000000003E-002
  -281.50000000000000        0.0000000000000000     
  -280.50000000000000        0.0000000000000000     
  -279.50000000000000       0.13333333333333333     
  -278.50000000000000        5.0000000000000003E-002
  -277.50000000000000        1.6666666666666666E-002
  -276.50000000000000       0.10000000000000001     
  -275.50000000000000        3.3333333333333333E-002
  -274.50000000000000       0.11666666666666667     
  -273.50000000000000        0.0000000000000000     
  -272.50000000000000        8.3333333333333329E-002
  -271.50000000000000        6.6666666666666666E-002
  -270.50000000000000        0.0000000000000000     
  -269.50000000000000        0.0000000000000000     
  -268.50000000000000        0.0000000000000000     
  -267.50000000000000       0.11666666666666667     
  -266.50000000000000       0.10000000000000001     
  -265.50000000000000        5.0000000000000003E-002
  -264.50000000000000        0.0000000000000000     
  -263.50000000000000       0.10000000000000001     
  -262.50000000000000        0.0000000000000000     
  -261.50000000000000        6.6666666666666666E-002
  -260.50000000000000        8.3333333333333329E-002
  -259.50000000000000       0.14999999999999999     
  -258.50000000000000        6.6666666666666666E-002
  -257.50000000000000        8.3333333333333332E-003
  -256.50000000000000        0.0000000000000000     
  -255.50000000000000        6.6666666666666666E-002
  -254.50000000000000        0.0000000000000000     
  -253.50000000000000        7.4999999999999997E-002
  -252.50000000000000       0.10000000000000001     
  -251.50000000000000        6.6666666666666666E-002
  -250.50000000000000        0.0000000000000000     
  -249.50000000000000        0.0000000000000000     
  -248.50000000000000       0.23333333333333334     
  -247.50000000000000        8.3333333333333329E-002
  -246.50000000000000        6.6666666666666666E-002
  -245.50000000000000        0.0000000000000000     
  -244.50000000000000       0.13333333333333333     
  -243.50000000000000       0.13333333333333333     
  -242.50000000000000       0.21666666666666667     
  -241.50000000000000        3.3333333333333333E-002
  -240.50000000000000        1.6666666666666666E-002
  -239.50000000000000       0.20000000000000001     
  -238.50000000000000        1.6666666666666666E-002
  -237.50000000000000        0.0000000000000000     
  -236.50000000000000       0.10000000000000001     
  -235.50000000000000       0.14999999999999999     
  -234.50000000000000       0.20000000000000001     
  -233.50000000000000        3.3333333333333333E-002
  -232.50000000000000       0.13333333333333333     
  -231.50000000000000       0.28333333333333333     
  -230.50000000000000        0.0000000000000000     
  -229.50000000000000        8.3333333333333329E-002
  -228.50000000000000        1.6666666666666666E-002
  -227.50000000000000        3.3333333333333333E-002
  -226.50000000000000        5.0000000000000003E-002
  -225.50000000000000        0.0000000000000000     
  -224.50000000000000       0.16666666666666666     
  -223.50000000000000       0.16666666666666666     
  -222.50000000000000        6.6666666666666666E-002
  -221.50000000000000       0.16666666666666666     
  -220.50000000000000       0.10000000000000001     
  -219.50000000000000       0.21666666666666667     
  -218.50000000000000       0.11666666666666667     
  -217.50000000000000        1.6666666666666666E-002
  -216.50000000000000        3.3333333333333333E-002
  -215.50000000000000       0.43333333333333335     
  -214.50000000000000       0.13333333333333333     
  -213.50000000000000        1.6666666666666666E-002
  -212.50000000000000        6.6666666666666666E-002
  -211.50000000000000       0.26666666666666666     
  -210.50000000000000       0.10000000000000001     
  -209.50000000000000       0.23333333333333334     
  -208.50000000000000       0.21666666666666667     
  -207.50000000000000        0.0000000000000000     
  -206.50000000000000       0.13333333333333333     
  -205.50000000000000       0.50833333333333330     
  -204.50000000000000       0.13333333333333333     
  -203.50000000000000       0.28333333333333333     
  -202.50000000000000       0.13333333333333333     
  -201.50000000000000       0.20000000000000001     
  -200.50000000000000       0.29999999999999999     
  -199.50000000000000       0.16666666666666666     
  -198.50000000000000       0.29999999999999999     
  -197.50000000000000       0.23333333333333334     
  -196.50000000000000       0.31666666666666665     
  -195.50000000000000       0.25000000000000000     
  -194.50000000000000       0.34166666666666667     
  -193.50000000000000       0.28333333333333333     
  -192.50000000000000       0.63333333333333330     
  -191.50000000000000       0.20000000000000001     
  -190.50000000000000       0.50000000000000000     
  -189.50000000000000       0.11666666666666667     
  -188.50000000000000       0.34166666666666667     
  -187.50000000000000       0.69166666666666665     
  -186.50000000000000       0.71666666666666667     
  -185.50000000000000       0.28333333333333333     
  -184.50000000000000       0.55000000000000004     
  -183.50000000000000       0.39166666666666666     
  -182.50000000000000        1.1833333333333333     
  -181.50000000000000       0.31666666666666665     
  -180.50000000000000       0.40000000000000002     
  -179.50000000000000       0.21666666666666667     
  -178.50000000000000       0.95833333333333337     
  -177.50000000000000       0.59999999999999998     
  -176.50000000000000       0.81666666666666665     
  -175.50000000000000       0.59999999999999998     
  -174.50000000000000       0.67500000000000004     
  -173.50000000000000       0.58333333333333337     
  -172.50000000000000       0.83333333333333337     
  -171.50000000000000        1.0000000000000000     
  -170.50000000000000        1.3000000000000000     
  -169.50000000000000       0.76666666666666672     
  -168.50000000000000       0.88333333333333330     
  -167.50000000000000        1.1333333333333333     
  -166.50000000000000        1.3583333333333334     
  -165.50000000000000        1.1333333333333333     
  -164.50000000000000        1.6499999999999999     
  -163.50000000000000        2.4583333333333335     
  -162.50000000000000        3.8527777777777783     
  -161.50000000000000        1.8583333333333334     
  -160.50000000000000        3.3333333333333335     
  -159.50000000000000        2.2999999999999998     
  -158.50000000000000        2.2416666666666667     
  -157.50000000000000        3.4277777777777776     
  -156.50000000000000        2.6250000000000000     
  -155.50000000000000        3.1527777777777777     
  -154.50000000000000        3.2250000000000001     
  -153.50000000000000        2.4694444444444446     
  -152.50000000000000        4.0250000000000004     
  -151.50000000000000        4.8444444444444450     
  -150.50000000000000        2.7833333333333332     
  -149.50000000000000        3.9416666666666669     
  -148.50000000000000        5.4333333333333336     
  -147.50000000000000        6.9000000000000004     
  -146.50000000000000        5.5000000000000000     
  -145.50000000000000        3.5750000000000002     
  -144.50000000000000        4.8083333333333336     
  -143.50000000000000        5.3694444444444445     
  -142.50000000000000        4.6111111111111107     
  -141.50000000000000        6.2916666666666670     
  -140.50000000000000        6.9333333333333345     
  -139.50000000000000        9.1111111111111125     
  -138.50000000000000        9.9388888888888882     
  -137.50000000000000        8.5055555555555564     
  -136.50000000000000        9.9055555555555550     
  -135.50000000000000        9.5194444444444439     
  -134.50000000000000        10.216666666666667     
  -133.50000000000000        12.468055555555557     
  -132.50000000000000        12.951388888888888     
  -131.50000000000000        13.777777777777777     
  -130.50000000000000        11.994444444444445     
  -129.50000000000000        13.800000000000001     
  -128.50000000000000        11.141666666666667     
  -127.50000000000000        15.347222222222223     
  -126.50000000000000        10.696666666666665     
  -125.50000000000000        12.036111111111113     
  -124.50000000000000        14.369444444444444     
  -123.50000000000000        16.436111111111110     
  -122.50000000000000        16.902777777777779     
  -121.50000000000000        17.887777777777782     
  -120.50000000000000        18.193888888888885     
  -119.50000000000000        22.713888888888889     
  -118.50000000000000        25.651388888888889     
  -117.50000000000000        23.555555555555554     
  -116.50000000000000        25.152777777777779     
  -115.50000000000000        26.337499999999999     
  -114.50000000000000        29.873611111111114     
  -113.50000000000000        31.300000000000001     
  -112.50000000000000        31.944444444444446     
  -111.50000000000000        36.706944444444439     
  -110.50000000000000        34.397222222222219     
  -109.50000000000000        36.944444444444450     
  -108.50000000000000        35.933333333333330     
  -107.50000000000000        39.722222222222221     
  -106.50000000000000        44.172222222222224     
  -105.50000000000000        47.618333333333332     
  -104.50000000000000        46.251388888888883     
  -103.50000000000000        53.491111111111110     
  -102.50000000000000        48.813888888888890     
  -101.50000000000000        52.311666666666660     
  -100.50000000000000        51.320833333333333     
  -99.500000000000000        55.184999999999995     
  -98.500000000000000        68.941666666666663     
  -97.500000000000000        69.602777777777789     
  -96.500000000000000        68.901388888888903     
  -95.500000000000000        70.534722222222229     
  -94.500000000000000        78.411111111111097     
  -93.500000000000000        79.424166666666665     
  -92.500000000000000        86.755555555555560     
  -91.500000000000000        88.554166666666660     
  -90.500000000000000        96.036111111111111     
  -89.500000000000000        100.29222222222224     
  -88.500000000000000        108.26972222222223     
  -87.500000000000000        110.28527777777779     
  -86.500000000000000        110.81408730158729     
  -85.500000000000000        104.25916666666667     
  -84.500000000000000        118.69638888888888     
  -83.500000000000000        114.13861111111113     
  -82.500000000000000        127.70750000000000     
  -81.500000000000000        138.31500000000003     
  -80.500000000000000        132.92892857142857     
  -79.500000000000000        146.78138888888890     
  -78.500000000000000        139.19861111111109     
  -77.500000000000000        140.12027777777774     
  -76.500000000000000        148.74888888888890     
  -75.500000000000000        151.62111111111113     
  -74.500000000000000        145.21750000000003     
  -73.500000000000000        156.51777777777775     
  -72.500000000000000        158.96388888888890     
  -71.500000000000000        149.97972222222222     
  -70.500000000000000        160.73555555555561     
  -69.500000000000000        157.16027777777779     
  -68.500000000000000        165.94027777777777     
  -67.500000000000000        150.61444444444444     
  -66.500000000000000        165.72611111111115     
  -65.500000000000000        157.59638888888887     
  -64.500000000000000        164.19499999999999     
  -63.500000000000000        156.58055555555555     
  -62.500000000000000        157.98638888888891     
  -61.500000000000000        163.84416666666667     
  -60.500000000000000        156.50000000000006     
  -59.500000000000000        157.28567460317464     
  -58.500000000000000        158.49444444444444     
  -57.500000000000000        161.93472222222221     
  -56.500000000000000        162.82222222222222     
  -55.500000000000000        158.94333333333330     
  -54.500000000000000        155.48083333333335     
  -53.500000000000000        146.23694444444442     
  -52.500000000000000        139.73325396825396     
  -51.500000000000000        148.48611111111111     
  -50.500000000000000        153.63499999999996     
  -49.500000000000000        140.45111111111109     
  -48.500000000000000        144.96166666666664     
  -47.500000000000000        142.53472222222220     
  -46.500000000000000        137.58111111111111     
  -45.500000000000000        137.35277777777773     
  -44.500000000000000        132.70361111111112     
  -43.500000000000000        133.92499999999998     
  -42.500000000000000        134.91111111111113     
  -41.500000000000000        134.51722222222222     
  -40.500000000000000        127.64388888888888     
  -39.500000000000000        122.86944444444445     
  -38.500000000000000        121.90416666666667     
  -37.500000000000000        119.12916666666668     
  -36.500000000000000        116.10277777777779     
  -35.500000000000000        115.32499999999999     
  -34.500000000000000        111.64305555555552     
  -33.500000000000000        103.12166666666667     
  -32.500000000000000        105.62222222222222     
  -31.500000000000000        104.22638888888891     
  -30.500000000000000        101.78888888888886     
  -29.500000000000000        91.855555555555540     
  -28.500000000000000        97.102777777777789     
  -27.500000000000000        95.401388888888889     
  -26.500000000000000        94.631944444444429     
  -25.500000000000000        92.094444444444449     
  -24.500000000000000        84.827777777777783     
  -23.500000000000000        83.409722222222229     
  -22.500000000000000        81.320833333333340     
  -21.500000000000000        81.891666666666680     
  -20.500000000000000        74.377777777777780     
  -19.500000000000000        75.061111111111103     
  -18.500000000000000        70.469444444444449     
  -17.500000000000000        63.580555555555556     
  -16.500000000000000        63.808333333333330     
  -15.500000000000000        63.716666666666661     
  -14.500000000000000        56.897222222222226     
  -13.500000000000000        58.983333333333334     
  -12.500000000000000        53.491666666666667     
  -11.500000000000000        53.927777777777784     
  -10.500000000000000        59.127777777777780     
  -9.5000000000000000        47.600000000000001     
  -8.5000000000000000        38.866666666666667     
  -7.5000000000000000        39.508333333333333     
  -6.5000000000000000        38.424999999999997     
  -5.5000000000000000        28.633333333333333     
  -4.5000000000000000        28.608333333333334     
  -3.5000000000000000        21.125000000000000     
  -2.5000000000000000        15.433333333333334     
  -1.5000000000000000        9.8499999999999996     
 -0.50000000000000000        0.0000000000000000     
  0.50000000000000000        1.3333333333333333     
   1.5000000000000000        6.7166666666666668     
   2.5000000000000000        14.100000000000000     
   3.5000000000000000        29.100000000000001     
   4.5000000000000000        21.750000000000000     
   5.5000000000000000        36.733333333333334     
   6.5000000000000000        36.708333333333336     
   7.5000000000000000        46.508333333333333     
   8.5000000000000000        41.766666666666666     
   9.5000000000000000        53.408333333333331     
   10.500000000000000        52.475000000000001     
   11.500000000000000        52.136111111111113     
   12.500000000000000        57.899999999999999     
   13.500000000000000        55.024999999999999     
   14.500000000000000        52.644444444444439     
   15.500000000000000        57.908333333333331     
   16.500000000000000        56.488888888888894     
   17.500000000000000        65.450000000000003     
   18.500000000000000        68.450000000000003     
   19.500000000000000        70.894444444444446     
   20.500000000000000        77.694444444444429     
   21.500000000000000        77.644444444444446     
   22.500000000000000        82.511111111111106     
   23.500000000000000        82.352777777777789     
   24.500000000000000        82.226388888888877     
   25.500000000000000        80.097222222222214     
   26.500000000000000        84.941666666666663     
   27.500000000000000        85.219444444444420     
   28.500000000000000        82.025000000000020     
   29.500000000000000        77.927777777777791     
   30.500000000000000        84.156944444444463     
   31.500000000000000        89.934722222222206     
   32.500000000000000        96.969166666666666     
   33.500000000000000        98.311388888888843     
   34.500000000000000        102.30083333333333     
   35.500000000000000        101.88499999999999     
   36.500000000000000        103.66333333333333     
   37.500000000000000        108.70527777777777     
   38.500000000000000        110.94444444444444     
   39.500000000000000        110.14166666666668     
   40.500000000000000        109.99861111111110     
   41.500000000000000        111.00277777777779     
   42.500000000000000        114.07416666666664     
   43.500000000000000        113.60777777777780     
   44.500000000000000        116.34611111111113     
   45.500000000000000        118.38777777777779     
   46.500000000000000        122.09166666666665     
   47.500000000000000        126.73000000000000     
   48.500000000000000        128.91916666666668     
   49.500000000000000        130.29027777777779     
   50.500000000000000        132.94055555555556     
   51.500000000000000        132.95777777777775     
   52.500000000000000        134.99888888888890     
   53.500000000000000        133.65583333333333     
   54.500000000000000        134.70333333333332     
   55.500000000000000        133.88611111111112     
   56.500000000000000        132.79138888888892     
   57.500000000000000        131.93222222222221     
   58.500000000000000        136.82861111111109     
   59.500000000000000        141.77694444444441     
   60.500000000000000        145.56666666666666     
   61.500000000000000        145.63388888888892     
   62.500000000000000        147.76630952380953     
   63.500000000000000        147.65083333333331     
   64.500000000000000        147.11361111111108     
   65.500000000000000        148.92083333333332     
   66.500000000000000        149.97083333333330     
   67.500000000000000        153.88944444444448     
   68.500000000000000        156.40416666666667     
   69.500000000000000        161.51944444444445     
   70.500000000000000        163.76194444444442     
   71.500000000000000        168.37750000000000     
   72.500000000000000        169.93571428571428     
   73.500000000000000        170.87305555555551     
   74.500000000000000        173.10305555555558     
   75.500000000000000        172.36111111111106     
   76.500000000000000        175.18746031746031     
   77.500000000000000        172.83801587301588     
   78.500000000000000        173.07067460317458     
   79.500000000000000        171.93906746031743     
   80.500000000000000        171.91186507936499     
   81.500000000000000        165.59916666666669     
   82.500000000000000        161.53277777777777     
   83.500000000000000        157.22000000000000     
   84.500000000000000        160.98194444444442     
   85.500000000000000        165.90488095238095     
   86.500000000000000        169.44408730158730     
   87.500000000000000        175.06519841269841     
   88.500000000000000        176.83680555555560     
   89.500000000000000        176.07138888888892     
   90.500000000000000        180.16412698412699     
   91.500000000000000        183.97353174603177     
   92.500000000000000        183.54154761904763     
   93.500000000000000        190.26444444444442     
   94.500000000000000        187.82476190476191     
   95.500000000000000        188.31317460317456     
   96.500000000000000        189.24527777777777     
   97.500000000000000        189.14896825396826     
   98.500000000000000        187.88194444444449     
   99.500000000000000        190.11861111111105     
   100.50000000000000        189.28400793650795     
   101.50000000000000        185.64761904761906     
   102.50000000000000        187.85726190476186     
   103.50000000000000        186.72111111111113     
   104.50000000000000        190.65000000000003     
   105.50000000000000        189.22583333333330     
   106.50000000000000        185.06027777777777     
   107.50000000000000        182.32341269841265     
   108.50000000000000        185.17714285714285     
   109.50000000000000        186.11666666666673     
   110.50000000000000        187.33702380952383     
   111.50000000000000        187.92583333333337     
   112.50000000000000        187.74337301587300     
   113.50000000000000        189.76694444444448     
   114.50000000000000        190.95702380952383     
   115.50000000000000        192.30230158730163     
   116.50000000000000        189.17797619047622     
   117.50000000000000        189.17138888888888     
   118.50000000000000        192.49833333333339     
   119.50000000000000        189.14583333333334     
   120.50000000000000        188.80555555555560     
   121.50000000000000        192.82968253968255     
   122.50000000000000        190.75353174603180     
   123.50000000000000        194.09194444444438     
   124.50000000000000        191.29952380952381     
   125.50000000000000        192.37619047619049     
   126.50000000000000        193.15670634920636     
   127.50000000000000        190.52384920634924     
   128.50000000000000        189.82337301587307     
   129.50000000000000        191.93452380952374     
   130.50000000000000        192.54186507936504     
   131.50000000000000        186.29952380952381     
   132.50000000000000        186.31333333333339     
   133.50000000000000        184.19222222222217     
   134.50000000000000        183.37380952380951     
   135.50000000000000        186.86777777777780     
   136.50000000000000        182.50777777777782     
   137.50000000000000        182.57900793650788     
   138.50000000000000        182.72626984126990     
   139.50000000000000        183.44702380952381     
   140.50000000000000        187.90515873015877     
   141.50000000000000        188.86265873015876     
   142.50000000000000        190.59492063492058     
   143.50000000000000        191.87884920634923     
   144.50000000000000        193.74916666666670     
   145.50000000000000        192.44623015873020     
   146.50000000000000        190.20563492063488     
   147.50000000000000        192.54972222222224     
   148.50000000000000        191.05876984126982     
   149.50000000000000        188.52265873015872     
   150.50000000000000        188.38898809523806     
   151.50000000000000        187.73365079365078     
   152.50000000000000        189.52825396825401     
   153.50000000000000        185.22071428571428     
   154.50000000000000        183.31769841269846     
   155.50000000000000        185.11694444444447     
   156.50000000000000        186.74920634920636     
   157.50000000000000        185.64837301587301     
   158.50000000000000        188.56353174603177     
   159.50000000000000        187.77813492063487     
   160.50000000000000        187.55452380952386     
   161.50000000000000        191.85630952380953     
   162.50000000000000        190.90535714285713     
   163.50000000000000        191.40888888888895     
   164.50000000000000        193.53305555555559     
   165.50000000000000        190.54853174603178     
   166.50000000000000        193.12611111111110     
   167.50000000000000        193.19662698412699     
   168.50000000000000        191.52702380952385     
   169.50000000000000        196.07388888888892     
   170.50000000000000        192.80773809523808     
   171.50000000000000        193.92297619047619     
   172.50000000000000        192.39849206349206     
   173.50000000000000        193.98916666666668     
   174.50000000000000        194.96067460317462     
   175.50000000000000        197.38611111111106     
   176.50000000000000        193.75583333333336     
   177.50000000000000        193.03305555555559     
   178.50000000000000        191.81662698412703     
   179.50000000000000        191.13301587301584     
   180.50000000000000        192.97380952380954     
   181.50000000000000        189.71753968253967     
   182.50000000000000        193.89428571428570     
   183.50000000000000        196.59371031746039     
   184.50000000000000        196.55773809523808     
   185.50000000000000        195.85301587301581     
   186.50000000000000        196.91611111111112     
   187.50000000000000        197.69781746031742     
   188.50000000000000        196.75277777777777     
   189.50000000000000        199.38232142857149     
   190.50000000000000        198.12343253968248     
   191.50000000000000        200.04119047619048     
   192.50000000000000        200.08777777777780     
   193.50000000000000        199.31698412698410     
   194.50000000000000        199.43396825396823     
   195.50000000000000        200.12918650793657     
   196.50000000000000        201.42694444444450     
   197.50000000000000        198.60313492063491     
   198.50000000000000        199.60228174603176     
   199.50000000000000        200.74357142857144     
   200.50000000000000        198.17930555555552     
   201.50000000000000        200.65571428571428     
   202.50000000000000        200.24567460317468     
   203.50000000000000        199.21472222222218     
   204.50000000000000        202.87309523809520     
   205.50000000000000        202.88444444444443     
   206.50000000000000        201.63789682539681     
   207.50000000000000        201.64128306878308     
   208.50000000000000        203.21488095238092     
   209.50000000000000        202.68051587301591     
   210.50000000000000        204.36454365079365     
   211.50000000000000        205.84537698412703     
   212.50000000000000        204.18873015873015     
   213.50000000000000        206.29311507936512     
   214.50000000000000        204.60656746031742     
   215.50000000000000        207.33428571428567     
   216.50000000000000        204.21298941798938     
   217.50000000000000        205.96769841269844     
   218.50000000000000        206.42472222222219     
   219.50000000000000        207.75339947089941     
   220.50000000000000        205.82895502645502     
   221.50000000000000        209.44271164021163     
   222.50000000000000        209.87742063492067     
   223.50000000000000        211.67086640211639     
   224.50000000000000        209.19170634920627     
   225.50000000000000        211.59438492063489     
   226.50000000000000        209.49529100529097     
   227.50000000000000        212.29683201058191     
   228.50000000000000        211.71758597883598     
   229.50000000000000        212.31609788359785     
   230.50000000000000        212.93894179894178     
   231.50000000000000        212.24542328042330     
   232.50000000000000        213.25012566137573     
   233.50000000000000        214.45712301587304     
   234.50000000000000        213.89877645502645     
   235.50000000000000        212.82037698412702     
   236.50000000000000        213.37161375661381     
   237.50000000000000        215.49576058201060     
   238.50000000000000        215.22206349206348     
   239.50000000000000        215.54116402116404     
   240.50000000000000        216.37693121693124     
   241.50000000000000        216.25834656084660     
   242.50000000000000        214.45512566137569     
   243.50000000000000        216.56835317460317     
   244.50000000000000        217.64914682539680     
   245.50000000000000        214.72319444444446     
   246.50000000000000        215.84689153439155     
   247.50000000000000        214.96702380952382     
   248.50000000000000        217.02293650793652     
   249.50000000000000        218.15032407407404     
   250.50000000000000        216.84408730158734     
   251.50000000000000        216.89357383357384     
   252.50000000000000        219.07999338624342     
   253.50000000000000        216.00903439153441     
   254.50000000000000        217.42520502645505     
   255.50000000000000        217.64730820105817     
   256.50000000000000        216.96078282828287     
   257.50000000000000        217.49607804232801     
   258.50000000000000        217.87160052910050     
   259.50000000000000        218.12353835978840     
   260.50000000000000        219.03243386243386     
   261.50000000000000        219.03738095238097     
   262.50000000000000        218.69028619528621     
   263.50000000000000        220.71197751322754     
   264.50000000000000        220.21843253968254     
   265.50000000000000        219.37626322751322     
   266.50000000000000        220.25308201058206     
   267.50000000000000        220.73507275132280     
   268.50000000000000        220.39665343915348     
   269.50000000000000        221.70686507936509     
   270.50000000000000        221.01605820105817     
   271.50000000000000        220.61984788359786     
   272.50000000000000        221.63554232804236     
   273.50000000000000        220.39034391534395     
   274.50000000000000        221.57573653198651     
   275.50000000000000        221.99988756613760     
   276.50000000000000        219.27967592592589     
   277.50000000000000        221.47600529100529     
   278.50000000000000        221.47523148148144     
   279.50000000000000        221.81724446849441     
   280.50000000000000        220.90203342953345     
   281.50000000000000        221.16876322751327     
   282.50000000000000        222.42014550264545     
   283.50000000000000        221.39770502645504     
   284.50000000000000        222.64304894179890     
   285.50000000000000        221.72175925925924     
   286.50000000000000        221.73769841269848     
   287.50000000000000        221.56807539682535     
   288.50000000000000        222.17128968253965     
   289.50000000000000        222.03143518518527     
   290.50000000000000        223.24896164021166     
   291.50000000000000        221.97359126984128     
   292.50000000000000        222.67956349206352     
   293.50000000000000        224.03884259259263     
   294.50000000000000        223.22440476190474     
   295.50000000000000        222.44634920634920     
   296.50000000000000        224.79462962962961     
   297.50000000000000        225.01720238095231     
   298.50000000000000        225.09471560846561     
   299.50000000000000        225.42696428571432     
   300.50000000000000        226.01694444444436     
   301.50000000000000        227.65025132275133     
   302.50000000000000        227.88008597883589     
   303.50000000000000        228.02084656084659     
   304.50000000000000        229.36920033670032     
   305.50000000000000        230.23917328042324     
   306.50000000000000        230.42693121693117     
   307.50000000000000        231.99315476190472     
   308.50000000000000        232.69789021164021     
   309.50000000000000        233.64330026455025     
   310.50000000000000        235.61942460317456     
   311.50000000000000        234.56340608465607     
   312.50000000000000        235.99151455026447     
   313.50000000000000        236.58603835978835     
   314.50000000000000        237.60993386243385     
   315.50000000000000        238.21973544973551     
   316.50000000000000        239.46624999999995     
   317.50000000000000        240.50290343915339     
   318.50000000000000        241.29333333333335     
   319.50000000000000        242.87878968253972     
   320.50000000000000        243.64435846560849     
   321.50000000000000        244.22154761904753     
   322.50000000000000        245.56741402116404     
   323.50000000000000        246.63726851851845     
   324.50000000000000        248.88572751322747     
   325.50000000000000        249.17980158730160     
   326.50000000000000        251.18185185185180     
   327.50000000000000        252.35111772486772     
   328.50000000000000        253.70066137566133     
   329.50000000000000        255.27795634920636     
   330.50000000000000        256.36516534391541     
   331.50000000000000        257.48800264550266     
   332.50000000000000        259.48463624338621     
   333.50000000000000        260.91358946608949     
   334.50000000000000        261.66803571428562     
   335.50000000000000        264.20322089947092     
   336.50000000000000        265.33651455026455     
   337.50000000000000        266.84207010582014     
   338.50000000000000        268.51068783068780     
   339.50000000000000        271.37121512746512     
   340.50000000000000        272.78583994708998     
   341.50000000000000        273.77744708994709     
   342.50000000000000        275.93338624338622     
   343.50000000000000        276.75932539682532     
   344.50000000000000        279.97758597883598     
   345.50000000000000        281.39836640211638     
   346.50000000000000        283.95554894179895     
   347.50000000000000        284.51579365079368     
   348.50000000000000        286.68493386243387     
   349.50000000000000        288.04375661375667     
   350.50000000000000        290.50732804232808     
   351.50000000000000        293.32309523809522     
   352.50000000000000        294.45429052429051     
   353.50000000000000        297.40534391534385     
   354.50000000000000        299.06031084656092     
   355.50000000000000        302.06599206349216     
   356.50000000000000        302.64228835978832     
   357.50000000000000        305.16460978835977     
   358.50000000000000        307.91780784030777     
   359.50000000000000        309.23818783068788     
   360.50000000000000        312.24527537277538     
   361.50000000000000        314.80142255892247     
   362.50000000000000        317.18603835978831     
   363.50000000000000        318.17050264550272     
   364.50000000000000        321.06830687830700     
   365.50000000000000        323.62538359788357     
   366.50000000000000        325.88227513227503     
   367.50000000000000        327.35979797979797     
   368.50000000000000        330.67812830687836     
   369.50000000000000        331.97136183261188     
   370.50000000000000        334.67998496873497     
   371.50000000000000        337.28212902837896     
   372.50000000000000        339.61511483886483     
   373.50000000000000        341.48009680134686     
   374.50000000000000        342.98267676767671     
   375.50000000000000        345.84405242905240     
   376.50000000000000        346.92782166907182     
   377.50000000000000        350.71469456469447     
   378.50000000000000        351.88551106301111     
   379.50000000000000        353.89735449735446     
   380.50000000000000        356.83643518518511     
   381.50000000000000        358.46873196248191     
   382.50000000000000        360.36360283235280     
   383.50000000000000        363.09138828763827     
   384.50000000000000        364.90915464165465     
   385.50000000000000        367.04058973433979     
   386.50000000000000        369.23633898508899     
   387.50000000000000        370.87083694083685     
   388.50000000000000        373.05988516113513     
   389.50000000000000        375.15644240019247     
   390.50000000000000        376.22087121212127     
   391.50000000000000        377.43998857623859     
   392.50000000000000        379.85991582491573     
   393.50000000000000        383.17716066341052     
   394.50000000000000        384.53045274170279     
   395.50000000000000        385.87705660080661     
   396.50000000000000        388.54801767676770     
   397.50000000000000        389.80931360306357     
   398.50000000000000        392.47434042809044     
   399.50000000000000        393.32042508417504     
   400.50000000000000        395.67248617123624     
   401.50000000000000        397.24630735005746     
   402.50000000000000        398.40398666148667     
   403.50000000000000        401.99134754134747     
   404.50000000000000        401.81369190994195     
   405.50000000000000        405.04292101417104     
   406.50000000000000        406.64218013468025     
   407.50000000000000        408.77861291486289     
   408.50000000000000        410.87592833092816     
   409.50000000000000        413.22011655011659     
   410.50000000000000        414.62006012506015     
   411.50000000000000        417.85851130351114     
   412.50000000000000        418.10962865837865     
   413.50000000000000        419.98436216561220     
   414.50000000000000        421.05860246235238     
   415.50000000000000        424.12615740740733     
   416.50000000000000        426.15684343434339     
   417.50000000000000        427.66036338661337     
   418.50000000000000        428.17111601361592     
   419.50000000000000        430.63438760313755     
   420.50000000000000        433.03982642357647     
   421.50000000000000        434.97341006216010     
   422.50000000000000        435.99926596551597     
   423.50000000000000        437.98477503977506     
   424.50000000000000        439.37863363488356     
   425.50000000000000        440.41088383838382     
   426.50000000000000        442.99587315462327     
   427.50000000000000        445.32979025604033     
   428.50000000000000        447.63910880785875     
   429.50000000000000        448.73626845376839     
   430.50000000000000        451.06055060680058     
   431.50000000000000        452.80302452177455     
   432.50000000000000        454.61025802900815     
   433.50000000000000        455.63776529026524     
   434.50000000000000        458.86452191327186     
   435.50000000000000        460.33167818292821     
   436.50000000000000        461.16770895770890     
   437.50000000000000        462.47493783993764     
   438.50000000000000        465.12464752839759     
   439.50000000000000        466.43366554741567     
   440.50000000000000        469.66583855958856     
   441.50000000000000        468.38159752284770     
   442.50000000000000        472.73781759906745     
   443.50000000000000        473.51655904280926     
   444.50000000000000        476.89249902874906     
   445.50000000000000        477.30164738039736     
   446.50000000000000        479.30312483812486     
   447.50000000000000        479.83382950382958     
   448.50000000000000        482.04418919043917     
   449.50000000000000        483.95797683797690     
   450.50000000000000        485.82107582232595     
   451.50000000000000        488.11050662300664     
   452.50000000000000        489.34616429866452     
   453.50000000000000        491.86024295149303     
   454.50000000000000        492.45230843230843     
   455.50000000000000        494.11967204092201     
   456.50000000000000        495.40451576201582     
   457.50000000000000        496.73989316239300     
   458.50000000000000        497.68571252821238     
   459.50000000000000        498.31961404336403     
   460.50000000000000        500.22831409331411     
   461.50000000000000        501.04112341362344     
   462.50000000000000        505.02092518592508     
   463.50000000000000        506.56106125356121     
   464.50000000000000        507.98521108521089     
   465.50000000000000        508.94522565397557     
   466.50000000000000        511.99548354423337     
   467.50000000000000        513.64200808450789     
   468.50000000000000        515.32971509971514     
   469.50000000000000        516.98684829059846     
   470.50000000000000        520.00046763421756     
   471.50000000000000        520.56132432382446     
   472.50000000000000        522.61222069597090     
   473.50000000000000        523.48117803492778     
   474.50000000000000        525.56053552928540     
   475.50000000000000        527.39655252155251     
   476.50000000000000        527.48680671180671     
   477.50000000000000        529.51101837976842     
   478.50000000000000        530.25358780108786     
   479.50000000000000        532.66418054168059     
   480.50000000000000        533.23189329189324     
   481.50000000000000        536.07292568542573     
   482.50000000000000        537.26088707588724     
   483.50000000000000        538.31143583268602     
   484.50000000000000        539.08017871017876     
   485.50000000000000        541.93964845339849     
   486.50000000000000        542.62963665963662     
   487.50000000000000        542.87117747992738     
   488.50000000000000        546.56285529285526     
   489.50000000000000        546.04095053095034     
   490.50000000000000        548.09501456876444     
   491.50000000000000        548.96371762496756     
   492.50000000000000        550.57495786620791     
   493.50000000000000        551.75356546231535     
   494.50000000000000        552.87275969400969     
   495.50000000000000        553.99237142487141     
   496.50000000000000        554.56935259185241     
   497.50000000000000        556.61482549857544     
   498.50000000000000        558.38923021423022     
   499.50000000000000        560.06800172050191     
   500.50000000000000        561.11103054353066     
   501.50000000000000        561.74477346727349     
   502.50000000000000        562.12928529803526     
   503.50000000000000        564.97427156177150     
   504.50000000000000        565.78059408184401     
   505.50000000000000        565.92287050912068     
   506.50000000000000        566.73849414474410     
   507.50000000000000        567.22986231361233     
   508.50000000000000        568.93916745291733     
   509.50000000000000        570.51067298442308     
   510.50000000000000        570.68531833906843     
   511.50000000000000        571.17821590446579     
   512.50000000000000        570.74396917896922     
   513.50000000000000        572.19566401191400     
   514.50000000000000        571.63003598253601     
   515.50000000000000        572.31023041773039     
   516.50000000000000        574.46364963739973     
   517.50000000000000        574.70024979649997     
   518.50000000000000        576.64105801605797     
   519.50000000000000        575.02444874569869     
   520.50000000000000        576.85767110204620     
   521.50000000000000        575.65916296666308     
   522.50000000000000        576.32459725459739     
   523.50000000000000        576.75697760572768     
   524.50000000000000        574.76061082436070     
   525.50000000000000        575.46166537166528     
   526.50000000000000        577.45527171630113     
   527.50000000000000        576.55954943204938     
   528.50000000000000        575.92490641303141     
   529.50000000000000        577.13650839900845     
   530.50000000000000        575.26156144781146     
   531.50000000000000        577.06716200466190     
   532.50000000000000        574.25732977670498     
   533.50000000000000        575.68610051985047     
   534.50000000000000        574.76085516335502     
   535.50000000000000        573.60905867280860     
   536.50000000000000        573.92409141784128     
   537.50000000000000        575.12739399489385     
   538.50000000000000        573.03249560080440     
   539.50000000000000        572.31347305472320     
   540.50000000000000        568.95353761978765     
   541.50000000000000        569.50454975579987     
   542.50000000000000        566.29967981092966     
   543.50000000000000        565.40527722277750     
   544.50000000000000        564.82698620823612     
   545.50000000000000        563.09420061420076     
   546.50000000000000        564.44896742146716     
   547.50000000000000        562.38886164761175     
   548.50000000000000        562.36230944980946     
   549.50000000000000        561.90202644577641     
   550.50000000000000        558.92303187009065     
   551.50000000000000        557.43870527620527     
   552.50000000000000        557.23321632071611     
   553.50000000000000        553.32297070984566     
   554.50000000000000        552.97005471380464     
   555.50000000000000        553.16555453805461     
   556.50000000000000        550.68556438931444     
   557.50000000000000        551.21593531468534     
   558.50000000000000        551.45831737706749     
   559.50000000000000        549.52297198172198     
   560.50000000000000        546.61472754097747     
   561.50000000000000        542.86611652236638     
   562.50000000000000        542.06794030044023     
   563.50000000000000        543.59197524697527     
   564.50000000000000        538.67024068524063     
   565.50000000000000        540.14820776445777     
   566.50000000000000        536.54727910977920     
   567.50000000000000        535.09214133089120     
   568.50000000000000        534.53210756835745     
   569.50000000000000        532.92912578162588     
   570.50000000000000        530.14999181374185     
   571.50000000000000        526.12829836829837     
   572.50000000000000        528.30310490435488     
   573.50000000000000        529.65141835016834     
   574.50000000000000        524.85404220779219     
   575.50000000000000        522.49925505050498     
   576.50000000000000        521.95597222222227     
   577.50000000000000        518.48975036537536     
   578.50000000000000        518.30379208754198     
   579.50000000000000        515.93882238132232     
   580.50000000000000        515.16979256854256     
   581.50000000000000        510.08266058016056     
   582.50000000000000        506.64837000962001     
   583.50000000000000        510.07476010101010     
   584.50000000000000        504.72510762385775     
   585.50000000000000        499.88038105413125     
   586.50000000000000        497.22027116402131     
   587.50000000000000        489.21947751322762     
   588.50000000000000        483.44280423280435     
   589.50000000000000        471.62620370370388     
   590.50000000000000        473.43295634920634     
   591.50000000000000        467.52884259259270     
   592.50000000000000        460.15328703703710     
   593.50000000000000        448.49088369963368     
   594.50000000000000        437.90437830687824     
   595.50000000000000        417.08063492063485     
   596.50000000000000        410.43509259259258     
   597.50000000000000        401.15130952380963     
   598.50000000000000        387.79583333333329     
   599.50000000000000        375.70793650793644     
   600.50000000000000        370.79500000000007     
   601.50000000000000        358.64795634920637     
   602.50000000000000        332.42751563251568     
   603.50000000000000        314.15708333333333     
   604.50000000000000        306.31301587301590     
   605.50000000000000        284.02827380952380     
   606.50000000000000        282.32829365079368     
   607.50000000000000        263.46085317460319     
   608.50000000000000        256.25055555555554     
   609.50000000000000        244.20972222222224     
   610.50000000000000        240.82892857142858     
   611.50000000000000        229.20777777777781     
   612.50000000000000        204.82154761904761     
   613.50000000000000        199.41095238095241     
   614.50000000000000        183.05875000000000     
   615.50000000000000        177.22555555555556     
   616.50000000000000        169.59662698412700     
   617.50000000000000        164.82472222222222     
   618.50000000000000        156.48083333333335     
   619.50000000000000        145.96694444444441     
   620.50000000000000        155.09944444444443     
   621.50000000000000        132.82333333333335     
   622.50000000000000        126.43611111111109     
   623.50000000000000        119.62666666666665     
   624.50000000000000        119.60000000000001     
   625.50000000000000        108.11944444444445     
   626.50000000000000        81.779722222222233     
   627.50000000000000        100.90797619047619     
   628.50000000000000        95.276666666666685     
   629.50000000000000        70.616666666666660     
   630.50000000000000        90.122222222222220     
   631.50000000000000        78.230555555555540     
   632.50000000000000        72.843055555555551     
   633.50000000000000        66.406944444444449     
   634.50000000000000        59.107777777777770     
   635.50000000000000        80.506547619047609     
   636.50000000000000        55.098333333333336     
   637.50000000000000        52.052777777777777     
   638.50000000000000        40.770833333333336     
   639.50000000000000        61.515277777777776     
   640.50000000000000        42.531388888888884     
   641.50000000000000        42.794444444444451     
   642.50000000000000        43.079166666666673     
   643.50000000000000        41.751388888888890     
   644.50000000000000        39.583333333333336     
   645.50000000000000        33.833333333333336     
   646.50000000000000        38.191666666666670     
   647.50000000000000        35.336111111111116     
   648.50000000000000        28.416666666666668     
   649.50000000000000        22.527777777777775     
   650.50000000000000        29.083333333333329     
   651.50000000000000        26.711111111111109     
   652.50000000000000        29.208333333333332     
   653.50000000000000        23.083333333333332     
   654.50000000000000        19.324999999999999     
   655.50000000000000        18.479166666666668     
   656.50000000000000        19.399999999999999     
   657.50000000000000        14.466666666666667     
   658.50000000000000        13.633333333333333     
   659.50000000000000        22.225000000000001     
   660.50000000000000        8.8499999999999996     
   661.50000000000000        10.625000000000000     
   662.50000000000000        18.091666666666665     
   663.50000000000000        7.7916666666666670     
   664.50000000000000        11.627777777777778     
   665.50000000000000        7.0750000000000002     
   666.50000000000000        11.358333333333333     
   667.50000000000000        15.199999999999999     
   668.50000000000000        8.4583333333333339     
   669.50000000000000        8.8750000000000000     
   670.50000000000000        9.2750000000000004     
   671.50000000000000        8.0999999999999996     
   672.50000000000000        9.5749999999999993     
   673.50000000000000        8.1500000000000004     
   674.50000000000000        9.0583333333333336     
   675.50000000000000        7.1666666666666670     
   676.50000000000000        7.8499999999999996     
   677.50000000000000        7.4749999999999996     
   678.50000000000000        9.6166666666666671     
   679.50000000000000        8.0166666666666675     
   680.50000000000000        9.7194444444444432     
   681.50000000000000        7.6500000000000004     
   682.50000000000000        5.1333333333333337     
   683.50000000000000        11.716666666666667     
   684.50000000000000        2.8833333333333333     
   685.50000000000000        5.6666666666666670     
   686.50000000000000        4.8333333333333330     
   687.50000000000000        7.3083333333333336     
   688.50000000000000        5.3833333333333337     
   689.50000000000000        6.4333333333333336     
   690.50000000000000        5.8166666666666664     
   691.50000000000000        2.7833333333333332     
   692.50000000000000        2.9583333333333335     
   693.50000000000000        5.5499999999999998     
   694.50000000000000        3.5000000000000000     
   695.50000000000000        1.6833333333333333     
   696.50000000000000        4.2500000000000000     
   697.50000000000000        3.9333333333333331     
   698.50000000000000        6.7249999999999996     
   699.50000000000000        4.0750000000000002     
   700.50000000000000        5.1833333333333336     
   701.50000000000000        2.7000000000000002     
   702.50000000000000        2.7999999999999998     
   703.50000000000000        5.5833333333333330     
   704.50000000000000        4.0499999999999998     
   705.50000000000000        2.6333333333333333     
   706.50000000000000        1.3166666666666667     
   707.50000000000000        3.5083333333333333     
   708.50000000000000        2.5499999999999998     
   709.50000000000000        1.0500000000000000     
   710.50000000000000       0.91666666666666663     
   711.50000000000000        2.5499999999999998     
   712.50000000000000        1.0833333333333333     
   713.50000000000000        1.8999999999999999     
   714.50000000000000        6.2916666666666670     
   715.50000000000000        2.0499999999999998     
   716.50000000000000        3.0583333333333331     
   717.50000000000000        1.8999999999999999     
   718.50000000000000        1.8833333333333333     
   719.50000000000000        4.2583333333333337     
   720.50000000000000        1.1166666666666667     
   721.50000000000000       0.80000000000000004     
   722.50000000000000        1.8916666666666666     
   723.50000000000000        2.2500000000000000     
   724.50000000000000        1.5416666666666667     
   725.50000000000000       0.45000000000000001     
   726.50000000000000        1.7166666666666666     
   727.50000000000000        1.3000000000000000     
   728.50000000000000        1.7000000000000000     
   729.50000000000000        2.2333333333333334     
   730.50000000000000        3.4500000000000002     
   731.50000000000000        3.8333333333333335     
   732.50000000000000        1.5083333333333333     
   733.50000000000000        2.1166666666666667     
   734.50000000000000        1.9166666666666667     
   735.50000000000000        1.0166666666666666     
   736.50000000000000        1.1666666666666667     
   737.50000000000000        1.3333333333333333     
   738.50000000000000        1.3000000000000000     
   739.50000000000000        1.8333333333333333     
   740.50000000000000        2.1666666666666665     
   741.50000000000000        2.7083333333333335     
   742.50000000000000        2.4750000000000001     
   743.50000000000000        1.7000000000000000     
   744.50000000000000        1.4333333333333333     
   745.50000000000000        2.4500000000000002     
   746.50000000000000        1.4166666666666667     
   747.50000000000000        1.2833333333333334     
   748.50000000000000        1.8333333333333333     
   749.50000000000000        1.1333333333333333     
   750.50000000000000       0.72499999999999998     
   751.50000000000000        1.5000000000000000     
   752.50000000000000        2.2250000000000001     
   753.50000000000000        1.1833333333333333     
   754.50000000000000        2.4333333333333331     
   755.50000000000000        0.0000000000000000     
   756.50000000000000        1.8999999999999999     
   757.50000000000000        1.2000000000000000     
   758.50000000000000        2.1333333333333333     
   759.50000000000000        3.1499999999999999     
   760.50000000000000       0.68333333333333335     
   761.50000000000000        2.1833333333333331     
   762.50000000000000       0.84999999999999998     
   763.50000000000000        1.4333333333333333     
   764.50000000000000        1.8666666666666667     
   765.50000000000000        1.1333333333333333     
   766.50000000000000        1.0500000000000000     
   767.50000000000000        1.1000000000000001     
   768.50000000000000        1.1000000000000001     
   769.50000000000000       0.80000000000000004     
   770.50000000000000        0.0000000000000000     
   771.50000000000000       0.81666666666666665     
   772.50000000000000        1.2666666666666666     
   773.50000000000000        1.5000000000000000     
   774.50000000000000        1.7333333333333334     
   775.50000000000000       0.78333333333333333     
   776.50000000000000        1.1333333333333333     
   777.50000000000000        1.0333333333333334     
   778.50000000000000        1.1166666666666667     
   779.50000000000000       0.68333333333333335     
   780.50000000000000        1.3000000000000000     
   781.50000000000000       0.13333333333333333     
   782.50000000000000        1.2500000000000000     
   783.50000000000000       0.58333333333333337     
   784.50000000000000       0.86666666666666670     
   785.50000000000000        1.7333333333333334     
   786.50000000000000        1.4666666666666666     
   787.50000000000000       0.68333333333333335     
   788.50000000000000       0.65000000000000002     
   789.50000000000000       0.74166666666666670     
   790.50000000000000       0.61666666666666670     
   791.50000000000000        1.8999999999999999     
   792.50000000000000        1.5333333333333334     
   793.50000000000000       0.45000000000000001     
   794.50000000000000       0.46666666666666667     
   795.50000000000000        1.0166666666666666     
   796.50000000000000       0.86666666666666670     
   797.50000000000000        1.0833333333333333     
   798.50000000000000       0.75000000000000000     
   799.50000000000000        1.0500000000000000     
   800.50000000000000       0.90000000000000002     
   801.50000000000000       0.81666666666666665     
   802.50000000000000        1.7833333333333334     
   803.50000000000000       0.81666666666666665     
   804.50000000000000        3.2222222222222223     
   805.50000000000000       0.73333333333333328     
   806.50000000000000       0.48333333333333334     
   807.50000000000000       0.38333333333333336     
   808.50000000000000        1.0333333333333334     
   809.50000000000000        1.6833333333333333     
   810.50000000000000        1.8333333333333333     
   811.50000000000000       0.86666666666666670     
   812.50000000000000        1.3333333333333333     
   813.50000000000000       0.23333333333333334     
   814.50000000000000       0.86666666666666670     
   815.50000000000000        1.0500000000000000     
   816.50000000000000       0.29999999999999999     
   817.50000000000000        1.5666666666666667     
   818.50000000000000       0.83333333333333337     
   819.50000000000000       0.43333333333333335     
   820.50000000000000       0.94999999999999996     
   821.50000000000000       0.75000000000000000     
   822.50000000000000       0.63333333333333330     
   823.50000000000000       0.43333333333333335     
   824.50000000000000        0.0000000000000000     
   825.50000000000000       0.83333333333333337     
   826.50000000000000       0.78333333333333333     
   827.50000000000000       0.84999999999999998     
   828.50000000000000       0.21666666666666667     
   829.50000000000000       0.88333333333333330     
   830.50000000000000       0.51666666666666672     
   831.50000000000000        1.0000000000000000     
   832.50000000000000        1.0666666666666667     
   833.50000000000000       0.53333333333333333     
   834.50000000000000       0.23333333333333334     
   835.50000000000000        8.3333333333333329E-002
   836.50000000000000       0.65000000000000002     
   837.50000000000000       0.26666666666666666     
   838.50000000000000       0.11666666666666667     
   839.50000000000000       0.71666666666666667     
   840.50000000000000       0.33333333333333331     
   841.50000000000000       0.40000000000000002     
   842.50000000000000       0.75000000000000000     
   843.50000000000000        1.0500000000000000     
   844.50000000000000       0.33333333333333331     
   845.50000000000000       0.79166666666666663     
   846.50000000000000       0.28333333333333333     
   847.50000000000000        3.3333333333333333E-002
   848.50000000000000        0.0000000000000000     
   849.50000000000000       0.59999999999999998     
   850.50000000000000        1.2666666666666666     
   851.50000000000000       0.43333333333333335     
   852.50000000000000       0.53333333333333333     
   853.50000000000000       0.43333333333333335     
   854.50000000000000       0.33333333333333331     
   855.50000000000000       0.84999999999999998     
   856.50000000000000       0.26666666666666666     
   857.50000000000000       0.71666666666666667     
   858.50000000000000       0.29999999999999999     
   859.50000000000000       0.36666666666666664     
   860.50000000000000        1.6666666666666666E-002
   861.50000000000000       0.68333333333333335     
   862.50000000000000       0.51666666666666672     
   863.50000000000000       0.59999999999999998     
   864.50000000000000       0.96666666666666667     
   865.50000000000000       0.61666666666666670     
   866.50000000000000        1.6833333333333333     
   867.50000000000000       0.58333333333333337     
   868.50000000000000       0.23333333333333334     
   869.50000000000000       0.48333333333333334     
   870.50000000000000       0.50000000000000000     
   871.50000000000000       0.34999999999999998     
   872.50000000000000       0.61666666666666670     
   873.50000000000000       0.29999999999999999     
   874.50000000000000        0.0000000000000000     
   875.50000000000000        0.0000000000000000     
   876.50000000000000        0.0000000000000000     
   877.50000000000000       0.33333333333333331     
   878.50000000000000       0.20000000000000001     
   879.50000000000000       0.40000000000000002     
   880.50000000000000       0.16666666666666666     
   881.50000000000000        0.0000000000000000     
   882.50000000000000        8.3333333333333329E-002
   883.50000000000000        0.0000000000000000     
   884.50000000000000        5.0000000000000003E-002
   885.50000000000000       0.33333333333333331     
   886.50000000000000       0.41666666666666669     
   887.50000000000000       0.20000000000000001     
   888.50000000000000        0.0000000000000000     
   889.50000000000000        0.0000000000000000     
   890.50000000000000       0.75000000000000000     
   891.50000000000000        0.0000000000000000     
   892.50000000000000       0.13333333333333333     
   893.50000000000000       0.26666666666666666     
   894.50000000000000       0.26666666666666666     
   895.50000000000000        0.0000000000000000     
   896.50000000000000        1.6666666666666666E-002
   897.50000000000000       0.50000000000000000     
   898.50000000000000       0.46666666666666667     
   899.50000000000000       0.25000000000000000     
   900.50000000000000       0.13333333333333333     
   901.50000000000000        0.0000000000000000     
   902.50000000000000       0.21666666666666667     
   903.50000000000000        0.0000000000000000     
   904.50000000000000       0.23333333333333334     
   905.50000000000000        0.0000000000000000     
   906.50000000000000       0.16666666666666666     
   907.50000000000000       0.25000000000000000     
   908.50000000000000       0.13333333333333333     
   909.50000000000000       0.20000000000000001     
   910.50000000000000        0.0000000000000000     
   911.50000000000000        0.0000000000000000     
   912.50000000000000        5.0000000000000003E-002
   913.50000000000000       0.25000000000000000     
   914.50000000000000        0.0000000000000000     
   915.50000000000000       0.20000000000000001     
   916.50000000000000       0.45000000000000001     
   917.50000000000000        0.0000000000000000     
   918.50000000000000       0.65000000000000002     
   919.50000000000000       0.25000000000000000     
   920.50000000000000       0.43333333333333335     
   921.50000000000000       0.13333333333333333     
   922.50000000000000       0.48333333333333334     
   923.50000000000000        0.0000000000000000     
   924.50000000000000        0.0000000000000000     
   925.50000000000000       0.11666666666666667     
   926.50000000000000       0.66666666666666663     
   927.50000000000000       0.25000000000000000     
   928.50000000000000        0.0000000000000000     
   929.50000000000000       0.14999999999999999     
   930.50000000000000        3.3333333333333333E-002
   931.50000000000000       0.43333333333333335     
   932.50000000000000        5.0000000000000003E-002
   933.50000000000000        5.0000000000000003E-002
   934.50000000000000       0.23333333333333334     
   935.50000000000000       0.10000000000000001     
   936.50000000000000        0.0000000000000000     
   937.50000000000000        0.0000000000000000     
   938.50000000000000        0.0000000000000000     
   939.50000000000000        6.6666666666666666E-002
   940.50000000000000       0.23333333333333334     
   941.50000000000000        0.0000000000000000     
   942.50000000000000        5.0000000000000003E-002
   943.50000000000000        0.0000000000000000     
   944.50000000000000        0.0000000000000000     
   945.50000000000000        3.3333333333333333E-002
   946.50000000000000       0.13333333333333333     
   947.50000000000000        0.0000000000000000     
   948.50000000000000       0.31666666666666665     
   949.50000000000000        0.0000000000000000     
   950.50000000000000       0.36666666666666664     
   951.50000000000000        0.0000000000000000     
   952.50000000000000        6.6666666666666666E-002
   953.50000000000000        6.6666666666666666E-002
   954.50000000000000       0.13333333333333333     
   955.50000000000000        1.6666666666666666E-002
   956.50000000000000       0.14999999999999999     
   957.50000000000000        0.0000000000000000     
   958.50000000000000        0.0000000000000000     
   959.50000000000000        0.0000000000000000     
   960.50000000000000       0.33333333333333331     
   961.50000000000000        0.0000000000000000     
   962.50000000000000        0.0000000000000000     
   963.50000000000000        0.0000000000000000     
   964.50000000000000        0.0000000000000000     
   965.50000000000000        0.0000000000000000     
   966.50000000000000       0.31666666666666665     
   967.50000000000000        0.0000000000000000     
   968.50000000000000       0.13333333333333333     
   969.50000000000000        1.6666666666666666E-002
   970.50000000000000        0.0000000000000000     
   971.50000000000000        0.0000000000000000     
   972.50000000000000       0.11666666666666667     
   973.50000000000000        0.0000000000000000     
   974.50000000000000        0.0000000000000000     
   975.50000000000000        0.0000000000000000     
   976.50000000000000        6.6666666666666666E-002
   977.50000000000000        0.0000000000000000     
   978.50000000000000        0.0000000000000000     
   979.50000000000000       0.10000000000000001     
   980.50000000000000        0.0000000000000000     
   981.50000000000000        0.0000000000000000     
   982.50000000000000        0.0000000000000000     
   983.50000000000000        0.0000000000000000     
   984.50000000000000       0.53333333333333333     
   985.50000000000000        0.0000000000000000     
   986.50000000000000        0.0000000000000000     
   987.50000000000000        1.6666666666666666E-002
   988.50000000000000        0.0000000000000000     
   989.50000000000000        0.0000000000000000     
   990.50000000000000        0.0000000000000000     
   991.50000000000000       0.13333333333333333     
   992.50000000000000        0.0000000000000000     
   993.50000000000000        0.0000000000000000     
   994.50000000000000        0.0000000000000000     
   995.50000000000000       0.20000000000000001     
   996.50000000000000        0.0000000000000000     
   997.50000000000000        6.6666666666666666E-002
   998.50000000000000        0.0000000000000000     
   999.50000000000000        0.0000000000000000     
