# Supplementary material for: Experimental identification of topological defects in 2D colloidal glass
Source: Nat Commun. 2025 Jan 2;16:55. doi: 10.1038/s41467-024-54857-z (PMC11697214; doi:10.1038/s41467-024-54857-z)
Supplement: Supplementary file 3 — Source data [file 41467_2024_54857_MOESM3_ESM.zip › Source_Data/supp_fig1/suppFig1_BB.txt]

0.00000000 0.00000000
0.18750000 0.00000000
0.37500000 0.00000000
0.56250000 0.00000000
0.75000000 0.00000000
0.93750000 0.00000000
1.12500000 0.00000000
1.31250000 0.00000000
1.50000000 0.00000000
1.68750000 0.00000000
1.87500000 0.00000000
2.06250000 0.00000000
2.25000000 0.00000000
2.43750000 0.00000000
2.62500000 0.00000000
2.81250000 0.00000000
3.00000000 0.00000000
3.18750000 0.00000000
3.37500000 0.00000000
3.56250000 0.00000000
3.75000000 0.00000000
3.93750000 0.00000000
4.12500000 0.00000000
4.31250000 0.00000000
4.50000000 0.00000000
4.68750000 0.00000000
4.87500000 0.00000000
5.06250000 0.00000000
5.25000000 0.00000000
5.43750000 0.00000000
5.62500000 0.00000000
5.81250000 0.00000000
6.00000000 0.00000000
6.18750000 0.00000000
6.37500000 0.00259688
6.56250000 0.00000000
6.75000000 0.00000000
6.93750000 0.00241932
7.12500000 0.00000000
7.31250000 0.00228242
7.50000000 0.00000000
7.68750000 0.00434498
7.87500000 0.00000000
8.06250000 0.00000000
8.25000000 0.00201962
8.43750000 0.00693208
8.62500000 0.00193883
8.81250000 0.00189801
9.00000000 0.00276812
9.18750000 0.00000000
9.37500000 0.00090395
9.56250000 0.00000000
9.75000000 0.00171725
9.93750000 0.00000000
10.12500000 0.00165944
10.31250000 0.00323361
10.50000000 0.00000000
10.68750000 0.00000000
10.87500000 0.00308227
11.06250000 0.00302574
11.25000000 0.00149487
11.43750000 0.00000000
11.62500000 0.00000000
11.81250000 0.00000000
12.00000000 0.00140216
12.18750000 0.00207548
12.37500000 0.00273286
12.56250000 0.00266710
12.75000000 0.00132028
12.93750000 0.00258235
13.12500000 0.00574871
13.31250000 0.00125304
13.50000000 0.00000000
13.68750000 0.00246481
13.87500000 0.00000000
14.06250000 0.00298718
14.25000000 0.00117114
14.43750000 0.00754691
14.62500000 0.00287302
14.81250000 0.01248890
15.00000000 0.00784692
15.18750000 0.01384158
15.37500000 0.02244091
15.56250000 0.03623032
15.75000000 0.05815743
15.93750000 0.09514077
16.12500000 0.13991536
16.31250000 0.19239997
16.50000000 0.30418169
16.68750000 0.40932531
16.87500000 0.53795992
17.06250000 0.63228749
17.25000000 0.88490683
17.43750000 1.03848302
17.62500000 1.28826942
17.81250000 1.42993177
18.00000000 1.65954158
18.18750000 1.91125512
18.37500000 2.09310601
18.56250000 2.23206267
18.75000000 2.32305976
18.93750000 2.47182299
19.12500000 2.42550941
19.31250000 2.57114004
19.50000000 2.49443350
19.68750000 2.54162807
19.87500000 2.45262788
20.06250000 2.41492847
20.25000000 2.29918324
20.43750000 2.18136711
20.62500000 2.10555946
20.81250000 2.00320418
21.00000000 1.87555820
21.18750000 1.79066058
21.37500000 1.67989614
21.56250000 1.53941701
21.75000000 1.44359663
21.93750000 1.29789960
22.12500000 1.22610822
22.31250000 1.05040935
22.50000000 1.01610632
22.68750000 0.94903360
22.87500000 0.86178103
23.06250000 0.80276087
23.25000000 0.76601021
23.43750000 0.66696801
23.62500000 0.63160141
23.81250000 0.57507830
24.00000000 0.53394192
24.18750000 0.50613093
24.37500000 0.45452930
24.56250000 0.41068167
24.75000000 0.38455718
24.93750000 0.37404544
25.12500000 0.34941833
25.31250000 0.32265789
25.50000000 0.28991936
25.68750000 0.29553219
25.87500000 0.26789370
26.06250000 0.25316518
26.25000000 0.22314782
26.43750000 0.22276179
26.62500000 0.23362842
26.81250000 0.19795374
27.00000000 0.19097996
27.18750000 0.17971610
27.37500000 0.18804278
27.56250000 0.16829548
27.75000000 0.14563363
27.93750000 0.14407423
28.12500000 0.15578279
28.31250000 0.13985545
28.50000000 0.14241659
28.68750000 0.14035734
28.87500000 0.13947988
29.06250000 0.11995084
29.25000000 0.14016966
29.43750000 0.14618557
29.62500000 0.13735420
29.81250000 0.13845016
30.00000000 0.14858691
30.18750000 0.13331554
30.37500000 0.14139898
30.56250000 0.14917377
30.75000000 0.13836038
30.93750000 0.14552058
31.12500000 0.16923801
31.31250000 0.16402010
31.50000000 0.18730255
31.68750000 0.17846723
31.87500000 0.19917803
32.06250000 0.18789983
32.25000000 0.22280562
32.43750000 0.25088965
32.62500000 0.23662514
32.81250000 0.27267004
33.00000000 0.30783513
33.18750000 0.30738659
33.37500000 0.32489147
33.56250000 0.36690526
33.75000000 0.36962151
33.93750000 0.40240689
34.12500000 0.44004854
34.31250000 0.50693757
34.50000000 0.52303884
34.68750000 0.54437764
34.87500000 0.56400730
35.06250000 0.60545230
35.25000000 0.63237175
35.43750000 0.70325320
35.62500000 0.74196226
35.81250000 0.75443643
36.00000000 0.79691738
36.18750000 0.87050055
36.37500000 0.90772417
36.56250000 0.96843546
36.75000000 1.00611883
36.93750000 1.04913645
37.12500000 1.08225586
37.31250000 1.14030402
37.50000000 1.19904256
37.68750000 1.19252823
37.87500000 1.25273286
38.06250000 1.29499128
38.25000000 1.31402335
38.43750000 1.35906214
38.62500000 1.37267304
38.81250000 1.43703093
39.00000000 1.46972815
39.18750000 1.50181167
39.37500000 1.51202695
39.56250000 1.52665291
39.75000000 1.53400024
39.93750000 1.49336075
40.12500000 1.51108632
40.31250000 1.51127401
40.50000000 1.52638841
40.68750000 1.49643263
40.87500000 1.47685972
41.06250000 1.46147403
41.25000000 1.41179696
41.43750000 1.38528484
41.62500000 1.30462857
41.81250000 1.25895593
42.00000000 1.18677430
42.18750000 1.18271592
42.37500000 1.14329140
42.56250000 1.06568003
42.75000000 1.01537617
42.93750000 0.98234301
43.12500000 0.89700035
43.31250000 0.86063031
43.50000000 0.82572796
43.68750000 0.79053289
43.87500000 0.72135195
44.06250000 0.73612652
44.25000000 0.71755492
44.43750000 0.71797671
44.62500000 0.69550853
44.81250000 0.70887704
45.00000000 0.69852602
45.18750000 0.74298580
45.37500000 0.77096183
45.56250000 0.79368849
45.75000000 0.85732841
45.93750000 0.89243540
46.12500000 1.00260227
46.31250000 1.04316185
46.50000000 1.14243429
46.68750000 1.23208341
46.87500000 1.30263024
47.06250000 1.40714300
47.25000000 1.53411049
47.43750000 1.60731378
47.62500000 1.70113572
47.81250000 1.78675136
48.00000000 1.93969150
48.18750000 1.98142874
48.37500000 2.10443026
48.56250000 2.13338274
48.75000000 2.26782906
48.93750000 2.29570363
49.12500000 2.30969534
49.31250000 2.37402046
49.50000000 2.44643412
49.68750000 2.36883694
49.87500000 2.38554661
50.06250000 2.45056160
50.25000000 2.38194573
50.43750000 2.33846524
50.62500000 2.24798553
50.81250000 2.18586300
51.00000000 2.15324152
51.18750000 2.08113632
51.37500000 2.05018075
51.56250000 1.93854312
51.75000000 1.87317881
51.93750000 1.75375374
52.12500000 1.61588665
52.31250000 1.58876621
52.50000000 1.47585448
52.68750000 1.40118122
52.87500000 1.30072342
53.06250000 1.26544284
53.25000000 1.17993862
53.43750000 1.05431287
53.62500000 1.01827632
53.81250000 0.94416601
54.00000000 0.87669168
54.18750000 0.83026670
54.37500000 0.75500241
54.56250000 0.71304495
54.75000000 0.68779593
54.93750000 0.61250767
55.12500000 0.59621929
55.31250000 0.59765579
55.50000000 0.52961779
55.68750000 0.48482423
55.87500000 0.47653906
56.06250000 0.46096517
56.25000000 0.41721822
56.43750000 0.43374132
56.62500000 0.40038746
56.81250000 0.40166867
57.00000000 0.38757226
57.18750000 0.39638793
57.37500000 0.36066176
57.56250000 0.39974916
57.75000000 0.37270797
57.93750000 0.39669222
58.12500000 0.40302879
58.31250000 0.38083968
58.50000000 0.39688552
58.68750000 0.41743819
58.87500000 0.40522478
59.06250000 0.40788594
59.25000000 0.44638175
59.43750000 0.42686741
59.62500000 0.44650718
59.81250000 0.48220541
60.00000000 0.46913053
60.18750000 0.46846741
60.37500000 0.47253105
60.56250000 0.51792255
60.75000000 0.50179262
60.93750000 0.50396037
61.12500000 0.56320364
61.31250000 0.54812556
61.50000000 0.56442983
61.68750000 0.57637050
61.87500000 0.59575010
62.06250000 0.61868768
62.25000000 0.63336380
62.43750000 0.61184140
62.62500000 0.65510035
62.81250000 0.66866206
63.00000000 0.68878871
63.18750000 0.68744975
63.37500000 0.73806255
63.56250000 0.74760858
63.75000000 0.76558370
63.93750000 0.79864821
64.12500000 0.80384832
64.31250000 0.81925991
64.50000000 0.85769008
64.68750000 0.85635233
64.87500000 0.88282472
65.06250000 0.92876850
65.25000000 0.94513172
65.43750000 0.93851393
65.62500000 0.96817549
65.81250000 0.99254890
66.00000000 1.01701602
66.18750000 1.05271578
66.37500000 1.08736662
66.56250000 1.10115706
66.75000000 1.09776384
66.93750000 1.16791581
67.12500000 1.20073690
67.31250000 1.16218051
67.50000000 1.19773457
67.68750000 1.21758744
67.87500000 1.26311516
68.06250000 1.24701844
68.25000000 1.23963003
68.43750000 1.24766595
68.62500000 1.23323625
68.81250000 1.28636176
69.00000000 1.26189173
69.18750000 1.26565257
69.37500000 1.26013105
69.56250000 1.20158896
69.75000000 1.24115418
69.93750000 1.24391451
70.12500000 1.20656876
70.31250000 1.19590371
70.50000000 1.20179720
70.68750000 1.19313870
70.87500000 1.15445471
71.06250000 1.14948973
71.25000000 1.10900403
71.43750000 1.10865924
71.62500000 1.08521348
71.81250000 1.04857757
72.00000000 1.04281170
72.18750000 1.03916964
72.37500000 1.03599048
72.56250000 0.98975675
72.75000000 0.98552828
72.93750000 0.97026336
73.12500000 0.94634828
73.31250000 0.94961665
73.50000000 0.95477936
73.68750000 0.92299285
73.87500000 0.88391675
74.06250000 0.90529173
74.25000000 0.90974423
74.43750000 0.86799344
74.62500000 0.87240350
74.81250000 0.86106573
75.00000000 0.87206458
75.18750000 0.86490276
75.37500000 0.83406251
75.56250000 0.89050016
75.75000000 0.86769752
75.93750000 0.87988168
76.12500000 0.87628864
76.31250000 0.87962361
76.50000000 0.86791334
76.68750000 0.90457692
76.87500000 0.90675607
77.06250000 0.91275210
77.25000000 0.91180810
77.43750000 0.92699073
77.62500000 0.96693728
77.81250000 0.96069352
78.00000000 0.95754086
78.18750000 1.02599843
78.37500000 1.00766577
78.56250000 1.04099632
78.75000000 1.06566497
78.93750000 1.07514867
79.12500000 1.14899047
79.31250000 1.12526693
79.50000000 1.14818106
79.68750000 1.19148226
79.87500000 1.17013175
80.06250000 1.24378111
80.25000000 1.23991318
80.43750000 1.27571359
80.62500000 1.27184741
80.81250000 1.34953861
81.00000000 1.31352901
81.18750000 1.34919653
81.37500000 1.37703341
81.56250000 1.35689048
81.75000000 1.36193320
81.93750000 1.38447274
82.12500000 1.38029200
82.31250000 1.38827440
82.50000000 1.40335729
82.68750000 1.36541071
82.87500000 1.37567901
83.06250000 1.35496079
83.25000000 1.36402953
83.43750000 1.35130185
83.62500000 1.33060531
83.81250000 1.30292329
84.00000000 1.30352415
84.18750000 1.28450480
84.37500000 1.24197963
84.56250000 1.21755153
84.75000000 1.17845015
84.93750000 1.19411874
85.12500000 1.19270837
85.31250000 1.14988850
85.50000000 1.09987782
85.68750000 1.13135050
85.87500000 1.09153062
86.06250000 1.07233532
86.25000000 1.04405119
86.43750000 1.05387499
86.62500000 1.02973938
86.81250000 0.98883570
87.00000000 1.00002374
87.18750000 0.98082674
87.37500000 0.98639930
87.56250000 0.96526253
87.75000000 0.94506199
87.93750000 0.95094637
88.12500000 0.92836559
88.31250000 0.91809967
88.50000000 0.91727708
88.68750000 0.94363089
88.87500000 0.88754468
89.06250000 0.88957105
89.25000000 0.90432723
89.43750000 0.89209380
89.62500000 0.89665441
89.81250000 0.90497743
90.00000000 0.88698365
90.18750000 0.89492053
90.37500000 0.87089680
90.56250000 0.87937771
90.75000000 0.87431780
90.93750000 0.85919970
91.12500000 0.85312983
91.31250000 0.85375236
91.50000000 0.86890781
91.68750000 0.83812974
91.87500000 0.83447376
92.06250000 0.85668936
92.25000000 0.84317534
92.43750000 0.83260443
92.62500000 0.84192099
92.81250000 0.83801752
93.00000000 0.85781934
93.18750000 0.85308939
93.37500000 0.85514157
93.56250000 0.86631827
93.75000000 0.86580458
93.93750000 0.85800154
94.12500000 0.89159364
94.31250000 0.89028984
94.50000000 0.88831893
94.68750000 0.90019671
94.87500000 0.88418585
95.06250000 0.91187063
95.25000000 0.88775784
95.43750000 0.95629288
95.62500000 0.95663219
95.81250000 0.96212151
96.00000000 0.98058801
96.18750000 0.98264686
96.37500000 1.00651077
96.56250000 0.99975277
96.75000000 1.03463532
96.93750000 1.03251087
97.12500000 1.04773966
97.31250000 1.08026714
97.50000000 1.06365660
97.68750000 1.07167735
97.87500000 1.09843332
98.06250000 1.10192510
98.25000000 1.10922415
98.43750000 1.11345650
98.62500000 1.12652889
98.81250000 1.12551108
99.00000000 1.13271001
99.18750000 1.11397638
99.37500000 1.08944771
99.56250000 1.10768124
99.75000000 1.10646047
99.93750000 1.10474469
100.12500000 1.11132134
100.31250000 1.09287897
100.50000000 1.09251654
100.68750000 1.09418445
100.87500000 1.09894463
101.06250000 1.08358517
101.25000000 1.09623870
101.43750000 1.06364742
101.62500000 1.04044163
101.81250000 1.05319362
102.00000000 1.04846950
102.18750000 1.04740515
102.37500000 0.99985550
102.56250000 1.00469349
102.75000000 0.96990213
102.93750000 1.01421538
103.12500000 0.97736527
103.31250000 0.97040746
103.50000000 0.95612814
103.68750000 0.95659549
103.87500000 0.93372077
104.06250000 0.96197281
104.25000000 0.91754416
104.43750000 0.92141988
104.62500000 0.92130429
104.81250000 0.90569794
105.00000000 0.88818788
105.18750000 0.90193824
105.37500000 0.87512709
105.56250000 0.87765791
105.75000000 0.86935979
105.93750000 0.89236900
106.12500000 0.87995592
106.31250000 0.83408658
106.50000000 0.86340053
106.68750000 0.88468119
106.87500000 0.86893682
107.06250000 0.86343697
107.25000000 0.85744319
107.43750000 0.85223382
107.62500000 0.87647494
107.81250000 0.86091595
108.00000000 0.87294112
108.18750000 0.88480708
108.37500000 0.87119664
108.56250000 0.88221829
108.75000000 0.88622296
108.93750000 0.91802474
109.12500000 0.89932065
109.31250000 0.91653380
109.50000000 0.91455989
109.68750000 0.91148607
109.87500000 0.90579579
110.06250000 0.94354777
110.25000000 0.93711945
110.43750000 0.95025590
110.62500000 0.96664141
110.81250000 0.97736225
111.00000000 0.97498484
111.18750000 0.99898714
111.37500000 0.99311864
111.56250000 1.01356333
111.75000000 1.02347481
111.93750000 1.01663333
112.12500000 1.02838296
112.31250000 1.01630729
112.50000000 1.05297041
112.68750000 1.04084118
112.87500000 1.06395606
113.06250000 1.07036141
113.25000000 1.09452131
113.43750000 1.09666342
113.62500000 1.09760161
113.81250000 1.11145897
114.00000000 1.10477162
114.18750000 1.10544846
114.37500000 1.12612199
114.56250000 1.11588747
114.75000000 1.11010178
114.93750000 1.09349003
115.12500000 1.12444677
115.31250000 1.12083725
115.50000000 1.12152041
115.68750000 1.10776719
115.87500000 1.12839554
116.06250000 1.14350955
116.25000000 1.12823316
116.43750000 1.11813022
116.62500000 1.12291868
116.81250000 1.10465356
117.00000000 1.12141295
117.18750000 1.10677398
117.37500000 1.11101576
117.56250000 1.09064633
117.75000000 1.08566657
117.93750000 1.08949100
118.12500000 1.10019361
118.31250000 1.08664549
118.50000000 1.07074289
118.68750000 1.07909103
118.87500000 1.04447836
119.06250000 1.04014437
119.25000000 1.02742311
119.43750000 1.06066789
119.62500000 1.03357213
119.81250000 1.03416087
120.00000000 1.00959347
120.18750000 1.04192298
120.37500000 1.03265077
120.56250000 1.01991306
120.75000000 1.00799333
120.93750000 1.00683389
121.12500000 1.00539180
121.31250000 1.00862791
121.50000000 1.00217176
121.68750000 0.99315189
121.87500000 0.99120618
122.06250000 0.98890939
122.25000000 0.98203291
122.43750000 0.97480158
122.62500000 0.98005329
122.81250000 0.95792053
123.00000000 0.97623107
123.18750000 0.95598254
123.37500000 0.95295604
123.56250000 0.95847820
123.75000000 0.95695903
123.93750000 0.96437951
124.12500000 0.97364368
124.31250000 0.98224867
124.50000000 0.96969260
124.68750000 0.95532126
124.87500000 0.98023056
125.06250000 0.98774961
125.25000000 0.98542470
125.43750000 0.97211837
125.62500000 0.97398284
125.81250000 0.98642203
126.00000000 0.98584740
126.18750000 0.98868763
126.37500000 0.99695370
126.56250000 1.02437656
126.75000000 1.01302515
126.93750000 1.01868770
127.12500000 1.01581568
127.31250000 1.04212097
127.50000000 1.02440543
127.68750000 1.02400655
127.87500000 1.03215537
128.06250000 1.04281742
128.25000000 1.02051990
128.43750000 1.02440318
128.62500000 1.03357372
128.81250000 1.04369427
129.00000000 1.05058539
129.18750000 1.04733428
129.37500000 1.05727061
129.56250000 1.05556816
129.75000000 1.05967674
129.93750000 1.06839205
130.12500000 1.04270472
130.31250000 1.06948602
130.50000000 1.06454656
130.68750000 1.04518779
130.87500000 1.05904175
131.06250000 1.06656699
131.25000000 1.06980880
131.43750000 1.03933927
131.62500000 1.04844937
131.81250000 1.05562167
132.00000000 1.04328799
132.18750000 1.05556426
132.37500000 1.06305816
132.56250000 1.04883008
132.75000000 1.04831111
132.93750000 1.05511042
133.12500000 1.06119422
133.31250000 1.04640556
133.50000000 1.02844949
133.68750000 1.04111293
133.87500000 1.02683904
134.06250000 1.02337561
134.25000000 1.01784404
134.43750000 1.03372914
134.62500000 0.99941809
134.81250000 1.01390797
135.00000000 1.00700323
135.18750000 0.99971451
135.37500000 1.00921497
135.56250000 0.98441683
135.75000000 0.98131529
135.93750000 0.97687989
136.12500000 0.97787542
136.31250000 0.97307417
136.50000000 0.97313899
136.68750000 0.95623934
136.87500000 0.92861895
137.06250000 0.94577913
137.25000000 0.94418825
137.43750000 0.95125900
137.62500000 0.94355106
137.81250000 0.94392095
138.00000000 0.92425018
138.18750000 0.94059219
138.37500000 0.92724308
138.56250000 0.93014591
138.75000000 0.93039617
138.93750000 0.93994153
139.12500000 0.92597456
139.31250000 0.90630230
139.50000000 0.91928560
139.68750000 0.93908941
139.87500000 0.94361903
140.06250000 0.95457453
140.25000000 0.94300141
140.43750000 0.92699323
140.62500000 0.94016972
140.81250000 0.94262586
141.00000000 0.96271491
141.18750000 0.94522542
141.37500000 0.98214072
141.56250000 0.94134359
141.75000000 0.98197357
141.93750000 0.97671709
142.12500000 0.98652619
142.31250000 0.97316224
142.50000000 0.99231779
142.68750000 0.98662633
142.87500000 1.00204035
143.06250000 1.00785404
143.25000000 1.01606633
143.43750000 1.00457584
143.62500000 1.00641733
143.81250000 1.02061071
144.00000000 1.01476622
144.18750000 1.02895589
144.37500000 1.04800482
144.56250000 1.02884554
144.75000000 1.06355832
144.93750000 1.06300805
145.12500000 1.04357805
145.31250000 1.05645210
145.50000000 1.05222982
145.68750000 1.06870284
145.87500000 1.06310016
146.06250000 1.09350893
146.25000000 1.08074810
146.43750000 1.07400502
146.62500000 1.07664652
146.81250000 1.08136439
147.00000000 1.08519401
147.18750000 1.10187784
147.37500000 1.08335391
147.56250000 1.08135525
147.75000000 1.09132891
147.93750000 1.08299398
148.12500000 1.07815570
148.31250000 1.06373442
148.50000000 1.07120793
148.68750000 1.06819111
148.87500000 1.06154141
149.06250000 1.06904343
149.25000000 1.07382709
149.43750000 1.05551093
149.62500000 1.05526111
149.81250000 1.05150958
