# Supplementary material for: Experimental identification of topological defects in 2D colloidal glass
Source: Nat Commun. 2025 Jan 2;16:55. doi: 10.1038/s41467-024-54857-z (PMC11697214; doi:10.1038/s41467-024-54857-z)
Supplement: Supplementary file 3 — Source data [file 41467_2024_54857_MOESM3_ESM.zip › Source_Data/supp_fig1/suppFig1_AB.txt]

0.00000000 0.00000000
0.18750000 0.00000000
0.37500000 0.00000000
0.56250000 0.00000000
0.75000000 0.00000000
0.93750000 0.00000000
1.12500000 0.00000000
1.31250000 0.00000000
1.50000000 0.00000000
1.68750000 0.00000000
1.87500000 0.00000000
2.06250000 0.00000000
2.25000000 0.00000000
2.43750000 0.00000000
2.62500000 0.00000000
2.81250000 0.00000000
3.00000000 0.00000000
3.18750000 0.00000000
3.37500000 0.00000000
3.56250000 0.00000000
3.75000000 0.00000000
3.93750000 0.00000000
4.12500000 0.00000000
4.31250000 0.00000000
4.50000000 0.00000000
4.68750000 0.00000000
4.87500000 0.00000000
5.06250000 0.00000000
5.25000000 0.00000000
5.43750000 0.00000000
5.62500000 0.00000000
5.81250000 0.00000000
6.00000000 0.00000000
6.18750000 0.00000000
6.37500000 0.00000000
6.56250000 0.00000000
6.75000000 0.00000000
6.93750000 0.00000000
7.12500000 0.00000000
7.31250000 0.00117416
7.50000000 0.00000000
7.68750000 0.00000000
7.87500000 0.00218255
8.06250000 0.00104941
8.25000000 0.00000000
8.43750000 0.00000000
8.62500000 0.00000000
8.81250000 0.00000000
9.00000000 0.00000000
9.18750000 0.00093101
9.37500000 0.00182517
9.56250000 0.00178405
9.75000000 0.00262246
9.93750000 0.00172830
10.12500000 0.00084026
10.31250000 0.00250709
10.50000000 0.00163657
10.68750000 0.00000000
10.87500000 0.00473927
11.06250000 0.00077454
11.25000000 0.00075453
11.43750000 0.00299032
11.62500000 0.00295419
11.81250000 0.00290532
12.00000000 0.00214578
12.18750000 0.00422163
12.37500000 0.00000000
12.56250000 0.00273759
12.75000000 0.00337247
12.93750000 0.00465226
13.12500000 0.00327269
13.31250000 0.00645001
13.50000000 0.00508533
13.68750000 0.00252814
13.87500000 0.00247833
14.06250000 0.00306369
14.25000000 0.00663462
14.43750000 0.00415879
14.62500000 0.00293729
14.81250000 0.00348554
15.00000000 0.00514184
15.18750000 0.00339101
15.37500000 0.00279136
15.56250000 0.00442245
15.75000000 0.00381616
15.93750000 0.00323064
16.12500000 0.00266734
16.31250000 0.00264519
16.50000000 0.00416429
16.68750000 0.00465075
16.87500000 0.00409334
17.06250000 0.00354657
17.25000000 0.00099486
17.43750000 0.00495092
17.62500000 0.00438302
17.81250000 0.00724483
18.00000000 0.00717572
18.18750000 0.00612541
18.37500000 0.00560715
18.56250000 0.01250870
18.75000000 0.01101171
18.93750000 0.02090929
19.12500000 0.01664750
19.31250000 0.01780973
19.50000000 0.02471930
19.68750000 0.02403576
19.87500000 0.03073928
20.06250000 0.02658555
20.25000000 0.03532216
20.43750000 0.03117167
20.62500000 0.02839416
20.81250000 0.03555830
21.00000000 0.04139242
21.18750000 0.04471560
21.37500000 0.05476206
21.56250000 0.08272068
21.75000000 0.11957327
21.93750000 0.18729624
22.12500000 0.24607805
22.31250000 0.38519899
22.50000000 0.57189537
22.68750000 0.81543754
22.87500000 1.12410541
23.06250000 1.50817111
23.25000000 1.98006071
23.43750000 2.51881210
23.62500000 3.08945464
23.81250000 3.74284978
24.00000000 4.40672780
24.18750000 5.08861413
24.37500000 5.63890421
24.56250000 6.15737914
24.75000000 6.68989918
24.93750000 6.92833801
25.12500000 7.15308200
25.31250000 7.24157698
25.50000000 7.20395568
25.68750000 7.06725406
25.87500000 6.88181361
26.06250000 6.52113840
26.25000000 6.19317336
26.43750000 5.83156066
26.62500000 5.29128128
26.81250000 4.93853443
27.00000000 4.46008937
27.18750000 4.02936338
27.37500000 3.65691712
27.56250000 3.21341615
27.75000000 2.85275498
27.93750000 2.53079780
28.12500000 2.19625536
28.31250000 1.94509061
28.50000000 1.71743589
28.68750000 1.47770652
28.87500000 1.31475544
29.06250000 1.11674268
29.25000000 0.95342889
29.43750000 0.83505154
29.62500000 0.74821357
29.81250000 0.62956910
30.00000000 0.53694687
30.18750000 0.45069071
30.37500000 0.40538351
30.56250000 0.36306530
30.75000000 0.31836684
30.93750000 0.25300135
31.12500000 0.23654811
31.31250000 0.19109452
31.50000000 0.16864586
31.68750000 0.16108175
31.87500000 0.13473105
32.06250000 0.11563523
32.25000000 0.10028256
32.43750000 0.09483724
32.62500000 0.07822107
32.81250000 0.07412187
33.00000000 0.06483432
33.18750000 0.05768582
33.37500000 0.05532089
33.56250000 0.05369721
33.75000000 0.04958904
33.93750000 0.04142446
34.12500000 0.04118205
34.31250000 0.03869426
34.50000000 0.03879843
34.68750000 0.02661574
34.87500000 0.03658836
35.06250000 0.03544433
35.25000000 0.03644209
35.43750000 0.03725592
35.62500000 0.03463284
35.81250000 0.03446271
36.00000000 0.03883021
36.18750000 0.04340489
36.37500000 0.04719260
36.56250000 0.05071916
36.75000000 0.05515490
36.93750000 0.05673986
37.12500000 0.06363612
37.31250000 0.07234396
37.50000000 0.08094755
37.68750000 0.09173513
37.87500000 0.09450105
38.06250000 0.11463005
38.25000000 0.13231205
38.43750000 0.14859916
38.62500000 0.16567001
38.81250000 0.17912161
39.00000000 0.21227090
39.18750000 0.23321719
39.37500000 0.24454697
39.56250000 0.28008738
39.75000000 0.30236647
39.93750000 0.34763040
40.12500000 0.37909000
40.31250000 0.42956432
40.50000000 0.45939805
40.68750000 0.51461059
40.87500000 0.54505190
41.06250000 0.60829329
41.25000000 0.65982686
41.43750000 0.70845866
41.62500000 0.76291965
41.81250000 0.81929631
42.00000000 0.86914208
42.18750000 0.92706793
42.37500000 0.96337085
42.56250000 1.02981646
42.75000000 1.06110217
42.93750000 1.08178051
43.12500000 1.13069773
43.31250000 1.15666023
43.50000000 1.18611089
43.68750000 1.22033350
43.87500000 1.23718895
44.06250000 1.23974987
44.25000000 1.23978346
44.43750000 1.21216136
44.62500000 1.24516686
44.81250000 1.24980206
45.00000000 1.24653512
45.18750000 1.22398934
45.37500000 1.18675410
45.56250000 1.16816326
45.75000000 1.16656710
45.93750000 1.10675510
46.12500000 1.11341991
46.31250000 1.07967215
46.50000000 1.08547699
46.68750000 1.06682352
46.87500000 1.02383357
47.06250000 1.00736958
47.25000000 0.99092080
47.43750000 0.98787371
47.62500000 0.97818044
47.81250000 0.93435508
48.00000000 0.90356840
48.18750000 0.92508517
48.37500000 0.89689412
48.56250000 0.88449294
48.75000000 0.85154609
48.93750000 0.84006397
49.12500000 0.81920136
49.31250000 0.81235769
49.50000000 0.79366547
49.68750000 0.75561260
49.87500000 0.76135162
50.06250000 0.72327208
50.25000000 0.68654670
50.43750000 0.66663759
50.62500000 0.66700242
50.81250000 0.64201174
51.00000000 0.62883253
51.18750000 0.59055445
51.37500000 0.58496135
51.56250000 0.56743217
51.75000000 0.55895279
51.93750000 0.55353816
52.12500000 0.54307109
52.31250000 0.54727973
52.50000000 0.53904253
52.68750000 0.55368396
52.87500000 0.55763626
53.06250000 0.58118643
53.25000000 0.62644700
53.43750000 0.64954707
53.62500000 0.66805424
53.81250000 0.72683444
54.00000000 0.76979972
54.18750000 0.85978705
54.37500000 0.93198988
54.56250000 0.97833466
54.75000000 1.07987448
54.93750000 1.18529469
55.12500000 1.26111976
55.31250000 1.33416753
55.50000000 1.43957390
55.68750000 1.55611190
55.87500000 1.62816360
56.06250000 1.71067413
56.25000000 1.78334552
56.43750000 1.85505432
56.62500000 1.93204832
56.81250000 2.00630244
57.00000000 2.04791240
57.18750000 2.08257719
57.37500000 2.13506904
57.56250000 2.15985139
57.75000000 2.13627759
57.93750000 2.11845478
58.12500000 2.13772426
58.31250000 2.05350005
58.50000000 2.06042775
58.68750000 2.00039882
58.87500000 1.95542126
59.06250000 1.88452614
59.25000000 1.84674846
59.43750000 1.77336535
59.62500000 1.66611686
59.81250000 1.58441336
60.00000000 1.58764455
60.18750000 1.44592409
60.37500000 1.39762243
60.56250000 1.35981655
60.75000000 1.28293612
60.93750000 1.20734124
61.12500000 1.15236588
61.31250000 1.11962246
61.50000000 1.07229522
61.68750000 1.03172953
61.87500000 0.97542553
62.06250000 0.94512926
62.25000000 0.92483220
62.43750000 0.88433056
62.62500000 0.87984341
62.81250000 0.85660179
63.00000000 0.83079318
63.18750000 0.81801391
63.37500000 0.82566341
63.56250000 0.78026803
63.75000000 0.78088744
63.93750000 0.76909500
64.12500000 0.76410261
64.31250000 0.76126785
64.50000000 0.75398186
64.68750000 0.72386392
64.87500000 0.75482880
65.06250000 0.72941756
65.25000000 0.70755396
65.43750000 0.71883906
65.62500000 0.71470720
65.81250000 0.71436824
66.00000000 0.69300362
66.18750000 0.72331877
66.37500000 0.71226741
66.56250000 0.72006424
66.75000000 0.71873876
66.93750000 0.72782341
67.12500000 0.71283962
67.31250000 0.71459228
67.50000000 0.72730268
67.68750000 0.72532698
67.87500000 0.73663926
68.06250000 0.73935158
68.25000000 0.75408364
68.43750000 0.76660195
68.62500000 0.76847522
68.81250000 0.78534614
69.00000000 0.78276191
69.18750000 0.79915333
69.37500000 0.83127144
69.56250000 0.84918169
69.75000000 0.86048944
69.93750000 0.87828290
70.12500000 0.89664330
70.31250000 0.93188343
70.50000000 0.95424348
70.68750000 0.96866099
70.87500000 0.97625635
71.06250000 1.00190567
71.25000000 1.00017598
71.43750000 1.02669651
71.62500000 1.07120541
71.81250000 1.07863235
72.00000000 1.12051722
72.18750000 1.12656250
72.37500000 1.13776541
72.56250000 1.16187352
72.75000000 1.19182001
72.93750000 1.19286706
73.12500000 1.19322044
73.31250000 1.22007890
73.50000000 1.23092306
73.68750000 1.26879383
73.87500000 1.24878409
74.06250000 1.26428418
74.25000000 1.26515129
74.43750000 1.27909693
74.62500000 1.28913984
74.81250000 1.30122901
75.00000000 1.28579110
75.18750000 1.27454258
75.37500000 1.28394640
75.56250000 1.28196321
75.75000000 1.29497694
75.93750000 1.28488677
76.12500000 1.24466254
76.31250000 1.26098902
76.50000000 1.22503055
76.68750000 1.22985367
76.87500000 1.21143218
77.06250000 1.16848723
77.25000000 1.15196349
77.43750000 1.13040777
77.62500000 1.12268026
77.81250000 1.09720795
78.00000000 1.06352583
78.18750000 1.04949251
78.37500000 1.02753471
78.56250000 0.98867858
78.75000000 0.94886433
78.93750000 0.94186778
79.12500000 0.90913902
79.31250000 0.88919351
79.50000000 0.86322781
79.68750000 0.83700101
79.87500000 0.82203694
80.06250000 0.78017138
80.25000000 0.76371370
80.43750000 0.75293353
80.62500000 0.74163373
80.81250000 0.75171967
81.00000000 0.71575619
81.18750000 0.69827873
81.37500000 0.70650946
81.56250000 0.69379769
81.75000000 0.67062779
81.93750000 0.68226692
82.12500000 0.66731433
82.31250000 0.66525971
82.50000000 0.66107415
82.68750000 0.66762967
82.87500000 0.67474304
83.06250000 0.66117691
83.25000000 0.66325885
83.43750000 0.66300843
83.62500000 0.69327885
83.81250000 0.68501025
84.00000000 0.69281894
84.18750000 0.68897616
84.37500000 0.71049150
84.56250000 0.72020097
84.75000000 0.71865847
84.93750000 0.75679855
85.12500000 0.75115235
85.31250000 0.76989638
85.50000000 0.78086370
85.68750000 0.79951228
85.87500000 0.81109685
86.06250000 0.83135764
86.25000000 0.86730671
86.43750000 0.87653911
86.62500000 0.91552209
86.81250000 0.91739619
87.00000000 0.94418449
87.18750000 0.96771689
87.37500000 0.99002199
87.56250000 1.02701190
87.75000000 1.04625207
87.93750000 1.08797648
88.12500000 1.10753883
88.31250000 1.12967935
88.50000000 1.15691839
88.68750000 1.17335183
88.87500000 1.20508887
89.06250000 1.21810560
89.25000000 1.25242511
89.43750000 1.26103509
89.62500000 1.26479921
89.81250000 1.28447294
90.00000000 1.30261520
90.18750000 1.29850404
90.37500000 1.32259150
90.56250000 1.32044625
90.75000000 1.30303120
90.93750000 1.31069729
91.12500000 1.30418551
91.31250000 1.31020586
91.50000000 1.29290660
91.68750000 1.28770592
91.87500000 1.29884897
92.06250000 1.26154232
92.25000000 1.26495616
92.43750000 1.23934263
92.62500000 1.23457908
92.81250000 1.22703218
93.00000000 1.19795047
93.18750000 1.18367515
93.37500000 1.17484691
93.56250000 1.15757518
93.75000000 1.15051836
93.93750000 1.13226142
94.12500000 1.10849015
94.31250000 1.11616873
94.50000000 1.08773747
94.68750000 1.07321440
94.87500000 1.06640535
95.06250000 1.04368309
95.25000000 1.03673199
95.43750000 1.02584648
95.62500000 1.00711739
95.81250000 0.99944410
96.00000000 0.98531785
96.18750000 0.98159475
96.37500000 0.96737066
96.56250000 0.95344081
96.75000000 0.95405234
96.93750000 0.95532669
97.12500000 0.94320017
97.31250000 0.92646120
97.50000000 0.94884009
97.68750000 0.90872581
97.87500000 0.94236484
98.06250000 0.91619757
98.25000000 0.91803037
98.43750000 0.90701133
98.62500000 0.91188500
98.81250000 0.90041927
99.00000000 0.91820959
99.18750000 0.90488333
99.37500000 0.89623807
99.56250000 0.90344801
99.75000000 0.91564699
99.93750000 0.91253645
100.12500000 0.91033443
100.31250000 0.93239471
100.50000000 0.93526279
100.68750000 0.92717922
100.87500000 0.93664100
101.06250000 0.94739669
101.25000000 0.96104906
101.43750000 0.94948328
101.62500000 0.98667211
101.81250000 0.97751798
102.00000000 1.00314660
102.18750000 1.01110913
102.37500000 1.02609312
102.56250000 1.04280187
102.75000000 1.05984538
102.93750000 1.08386188
103.12500000 1.08345104
103.31250000 1.09008044
103.50000000 1.09115956
103.68750000 1.12749551
103.87500000 1.11612910
104.06250000 1.15001289
104.25000000 1.15486567
104.43750000 1.17106937
104.62500000 1.16680896
104.81250000 1.18335243
105.00000000 1.19322115
105.18750000 1.19346307
105.37500000 1.20951073
105.56250000 1.19366842
105.75000000 1.22242746
105.93750000 1.22763161
106.12500000 1.23360164
106.31250000 1.21841281
106.50000000 1.22819739
106.68750000 1.23156188
106.87500000 1.24263806
107.06250000 1.23791905
107.25000000 1.21956197
107.43750000 1.20695238
107.62500000 1.22151144
107.81250000 1.19085526
108.00000000 1.19643290
108.18750000 1.19619769
108.37500000 1.17533221
108.56250000 1.18093238
108.75000000 1.15661455
108.93750000 1.16273975
109.12500000 1.15465873
109.31250000 1.10944636
109.50000000 1.11788235
109.68750000 1.07987030
109.87500000 1.07683859
110.06250000 1.05552939
110.25000000 1.05139133
110.43750000 1.01939476
110.62500000 1.01659479
110.81250000 0.98855563
111.00000000 0.98623311
111.18750000 0.95309717
111.37500000 0.96874008
111.56250000 0.94878759
111.75000000 0.92900429
111.93750000 0.92204491
112.12500000 0.90500391
112.31250000 0.91593892
112.50000000 0.88131352
112.68750000 0.88121942
112.87500000 0.88139489
113.06250000 0.88673958
113.25000000 0.86201495
113.43750000 0.86797610
113.62500000 0.84798322
113.81250000 0.85210462
114.00000000 0.84183440
114.18750000 0.84882694
114.37500000 0.84348194
114.56250000 0.84407750
114.75000000 0.84801126
114.93750000 0.83862021
115.12500000 0.84306291
115.31250000 0.84632490
115.50000000 0.82563268
115.68750000 0.84068379
115.87500000 0.84104317
116.06250000 0.84676056
116.25000000 0.84706814
116.43750000 0.85610367
116.62500000 0.84630485
116.81250000 0.85927358
117.00000000 0.87558396
117.18750000 0.88044273
117.37500000 0.88989036
117.56250000 0.87714941
117.75000000 0.89240280
117.93750000 0.90632562
118.12500000 0.90141456
118.31250000 0.91117698
118.50000000 0.94162512
118.68750000 0.94970337
118.87500000 0.95689232
119.06250000 0.96583983
119.25000000 0.98251255
119.43750000 1.00187107
119.62500000 1.00339277
119.81250000 1.02891120
120.00000000 1.02629060
120.18750000 1.05202482
120.37500000 1.06776392
120.56250000 1.07777618
120.75000000 1.09086289
120.93750000 1.09896297
121.12500000 1.09485329
121.31250000 1.11315571
121.50000000 1.11764560
121.68750000 1.13894617
121.87500000 1.12472317
122.06250000 1.14675286
122.25000000 1.15344817
122.43750000 1.15359262
122.62500000 1.14845983
122.81250000 1.16491449
123.00000000 1.16208518
123.18750000 1.14974587
123.37500000 1.14532015
123.56250000 1.13574151
123.75000000 1.14799892
123.93750000 1.16228277
124.12500000 1.13666433
124.31250000 1.14682348
124.50000000 1.13801154
124.68750000 1.12058677
124.87500000 1.12272807
125.06250000 1.11515010
125.25000000 1.11668361
125.43750000 1.09075539
125.62500000 1.10312444
125.81250000 1.09132218
126.00000000 1.09234131
126.18750000 1.08166790
126.37500000 1.08440659
126.56250000 1.06396724
126.75000000 1.05919721
126.93750000 1.05295062
127.12500000 1.04600576
127.31250000 1.04839840
127.50000000 1.02772781
127.68750000 1.03340192
127.87500000 1.01794834
128.06250000 0.99906952
128.25000000 0.98147523
128.43750000 0.98609747
128.62500000 0.97610328
128.81250000 0.95450040
129.00000000 0.95698073
129.18750000 0.94941736
129.37500000 0.96291343
129.56250000 0.93740242
129.75000000 0.94649476
129.93750000 0.94140635
130.12500000 0.94133152
130.31250000 0.94599586
130.50000000 0.94912408
130.68750000 0.94401718
130.87500000 0.93923077
131.06250000 0.96475084
131.25000000 0.95170436
131.43750000 0.94880955
131.62500000 0.95117500
131.81250000 0.94946197
132.00000000 0.95324693
132.18750000 0.95850538
132.37500000 0.96044409
132.56250000 0.96143459
132.75000000 0.96697003
132.93750000 0.95740912
133.12500000 0.96558617
133.31250000 0.97989855
133.50000000 0.98250456
133.68750000 0.99808384
133.87500000 0.98462551
134.06250000 0.98954007
134.25000000 1.01838986
134.43750000 1.00641564
134.62500000 1.01823226
134.81250000 1.01566487
135.00000000 1.02531995
135.18750000 1.03783401
135.37500000 1.03568255
135.56250000 1.02762349
135.75000000 1.04896295
135.93750000 1.04976475
136.12500000 1.06126270
136.31250000 1.07919899
136.50000000 1.06343566
136.68750000 1.06385596
136.87500000 1.09308991
137.06250000 1.09639185
137.25000000 1.09184957
137.43750000 1.09460170
137.62500000 1.10535644
137.81250000 1.09711776
138.00000000 1.10269960
138.18750000 1.09358716
138.37500000 1.13116598
138.56250000 1.12844139
138.75000000 1.11937421
138.93750000 1.11490724
139.12500000 1.11384370
139.31250000 1.12288856
139.50000000 1.11695016
139.68750000 1.12375687
139.87500000 1.11281060
140.06250000 1.12447341
140.25000000 1.11919806
140.43750000 1.10757566
140.62500000 1.10088854
140.81250000 1.11216508
141.00000000 1.11486031
141.18750000 1.09596761
141.37500000 1.10138000
141.56250000 1.10173801
141.75000000 1.08933994
141.93750000 1.08116887
142.12500000 1.06598390
142.31250000 1.07503852
142.50000000 1.06613033
142.68750000 1.05006129
142.87500000 1.04838493
143.06250000 1.04672185
143.25000000 1.02569604
143.43750000 1.01532908
143.62500000 1.00980922
143.81250000 1.01695140
144.00000000 1.00833690
144.18750000 0.98882653
144.37500000 0.99254179
144.56250000 0.99440293
144.75000000 0.98302411
144.93750000 0.97469012
145.12500000 0.95933288
145.31250000 0.96148419
145.50000000 0.96105061
145.68750000 0.96106244
145.87500000 0.94791300
146.06250000 0.94513926
146.25000000 0.95862589
146.43750000 0.94680494
146.62500000 0.93715223
146.81250000 0.94010412
147.00000000 0.95284801
147.18750000 0.94162506
147.37500000 0.93313139
147.56250000 0.95303068
147.75000000 0.94386854
147.93750000 0.94650100
148.12500000 0.93244392
148.31250000 0.94373905
148.50000000 0.94796354
148.68750000 0.95275108
148.87500000 0.95635495
149.06250000 0.96502849
149.25000000 0.96565329
149.43750000 0.96171921
149.62500000 0.97461517
149.81250000 0.97758724
