# Supplementary material for: Experimental identification of topological defects in 2D colloidal glass
Source: Nat Commun. 2025 Jan 2;16:55. doi: 10.1038/s41467-024-54857-z (PMC11697214; doi:10.1038/s41467-024-54857-z)
Supplement: Supplementary file 3 — Source data [file 41467_2024_54857_MOESM3_ESM.zip › Source_Data/supp_fig1/suppFig1_AA.txt]

0.00000000 0.00000000
0.18750000 0.00000000
0.37500000 0.00000000
0.56250000 0.00000000
0.75000000 0.00000000
0.93750000 0.00000000
1.12500000 0.00000000
1.31250000 0.00000000
1.50000000 0.00000000
1.68750000 0.00000000
1.87500000 0.00000000
2.06250000 0.00000000
2.25000000 0.00000000
2.43750000 0.00000000
2.62500000 0.00000000
2.81250000 0.00000000
3.00000000 0.00000000
3.18750000 0.00000000
3.37500000 0.00000000
3.56250000 0.00000000
3.75000000 0.00000000
3.93750000 0.00000000
4.12500000 0.00000000
4.31250000 0.00000000
4.50000000 0.00000000
4.68750000 0.00000000
4.87500000 0.00000000
5.06250000 0.00000000
5.25000000 0.00000000
5.43750000 0.00000000
5.62500000 0.00000000
5.81250000 0.00000000
6.00000000 0.00000000
6.18750000 0.00000000
6.37500000 0.00000000
6.56250000 0.00000000
6.75000000 0.00000000
6.93750000 0.00000000
7.12500000 0.00000000
7.31250000 0.00000000
7.50000000 0.00000000
7.68750000 0.00000000
7.87500000 0.00000000
8.06250000 0.00000000
8.25000000 0.00000000
8.43750000 0.00000000
8.62500000 0.00000000
8.81250000 0.00000000
9.00000000 0.00000000
9.18750000 0.00000000
9.37500000 0.00000000
9.56250000 0.00000000
9.75000000 0.00000000
9.93750000 0.00000000
10.12500000 0.00000000
10.31250000 0.00000000
10.50000000 0.00000000
10.68750000 0.00000000
10.87500000 0.00000000
11.06250000 0.00000000
11.25000000 0.00000000
11.43750000 0.00000000
11.62500000 0.00000000
11.81250000 0.00000000
12.00000000 0.00000000
12.18750000 0.00000000
12.37500000 0.00000000
12.56250000 0.00000000
12.75000000 0.00000000
12.93750000 0.00000000
13.12500000 0.00000000
13.31250000 0.00000000
13.50000000 0.00000000
13.68750000 0.00000000
13.87500000 0.00000000
14.06250000 0.00000000
14.25000000 0.00000000
14.43750000 0.00000000
14.62500000 0.00000000
14.81250000 0.00000000
15.00000000 0.00000000
15.18750000 0.00000000
15.37500000 0.00000000
15.56250000 0.00000000
15.75000000 0.00000000
15.93750000 0.00000000
16.12500000 0.00000000
16.31250000 0.00000000
16.50000000 0.00000000
16.68750000 0.00000000
16.87500000 0.00000000
17.06250000 0.00000000
17.25000000 0.00000000
17.43750000 0.00000000
17.62500000 0.00000000
17.81250000 0.00000000
18.00000000 0.00000000
18.18750000 0.00000000
18.37500000 0.00000000
18.56250000 0.00000000
18.75000000 0.00000000
18.93750000 0.00000000
19.12500000 0.00000000
19.31250000 0.00000000
19.50000000 0.00000000
19.68750000 0.00000000
19.87500000 0.00000000
20.06250000 0.00000000
20.25000000 0.00000000
20.43750000 0.00000000
20.62500000 0.00000000
20.81250000 0.00000000
21.00000000 0.00000000
21.18750000 0.00000000
21.37500000 0.00000000
21.56250000 0.00119580
21.75000000 0.00039558
21.93750000 0.00000000
22.12500000 0.00000000
22.31250000 0.00000000
22.50000000 0.00000000
22.68750000 0.00000000
22.87500000 0.00000000
23.06250000 0.00000000
23.25000000 0.00000000
23.43750000 0.00000000
23.62500000 0.00145493
23.81250000 0.00000000
24.00000000 0.00324615
24.18750000 0.00213301
24.37500000 0.00706763
24.56250000 0.00773479
24.75000000 0.00765445
24.93750000 0.01450561
25.12500000 0.01266502
25.31250000 0.02248250
25.50000000 0.03100879
25.68750000 0.04389089
25.87500000 0.04062164
26.06250000 0.04358952
26.25000000 0.03737720
26.43750000 0.05792502
26.62500000 0.05886583
26.81250000 0.04467959
27.00000000 0.06123995
27.18750000 0.05322489
27.37500000 0.04280710
27.56250000 0.05431280
27.75000000 0.05522796
27.93750000 0.05550025
28.12500000 0.05520767
28.31250000 0.05752398
28.50000000 0.05263850
28.68750000 0.06126053
28.87500000 0.06865407
29.06250000 0.06049165
29.25000000 0.06387982
29.43750000 0.08461608
29.62500000 0.08410530
29.81250000 0.14889941
30.00000000 0.15771700
30.18750000 0.24527264
30.37500000 0.33597426
30.56250000 0.45032685
30.75000000 0.63427966
30.93750000 0.88198017
31.12500000 1.19528811
31.31250000 1.53183912
31.50000000 1.98138836
31.68750000 2.40749554
31.87500000 2.96222591
32.06250000 3.50558186
32.25000000 3.93741494
32.43750000 4.38856186
32.62500000 4.79599561
32.81250000 5.16732754
33.00000000 5.33344391
33.18750000 5.35223206
33.37500000 5.32889477
33.56250000 5.25118298
33.75000000 5.15392271
33.93750000 4.85320158
34.12500000 4.61014105
34.31250000 4.17945146
34.50000000 3.78799772
34.68750000 3.42955438
34.87500000 3.10270787
35.06250000 2.77080451
35.25000000 2.45962793
35.43750000 2.19097730
35.62500000 1.86712328
35.81250000 1.71437355
36.00000000 1.48630625
36.18750000 1.28903413
36.37500000 1.08563780
36.56250000 0.96862629
36.75000000 0.86505790
36.93750000 0.73829406
37.12500000 0.64151206
37.31250000 0.56720956
37.50000000 0.50664084
37.68750000 0.45558474
37.87500000 0.42182673
38.06250000 0.38197510
38.25000000 0.33621694
38.43750000 0.31336557
38.62500000 0.28433974
38.81250000 0.26136899
39.00000000 0.24124996
39.18750000 0.22544717
39.37500000 0.22083294
39.56250000 0.19645217
39.75000000 0.21467162
39.93750000 0.19419592
40.12500000 0.16899659
40.31250000 0.18231113
40.50000000 0.18447669
40.68750000 0.17476551
40.87500000 0.20784169
41.06250000 0.18764614
41.25000000 0.20353298
41.43750000 0.19715623
41.62500000 0.23205407
41.81250000 0.21099809
42.00000000 0.24570958
42.18750000 0.24538622
42.37500000 0.27622458
42.56250000 0.27802746
42.75000000 0.33061907
42.93750000 0.30844076
43.12500000 0.37495431
43.31250000 0.36742295
43.50000000 0.41079709
43.68750000 0.42397140
43.87500000 0.44909953
44.06250000 0.47690745
44.25000000 0.51766868
44.43750000 0.56781185
44.62500000 0.58895658
44.81250000 0.63070181
45.00000000 0.66277049
45.18750000 0.70910734
45.37500000 0.75602591
45.56250000 0.78621642
45.75000000 0.82517302
45.93750000 0.88854409
46.12500000 0.99462728
46.31250000 1.00533744
46.50000000 1.05894063
46.68750000 1.11054042
46.87500000 1.15798753
47.06250000 1.16832952
47.25000000 1.21396323
47.43750000 1.27670381
47.62500000 1.31309236
47.81250000 1.36348012
48.00000000 1.43189749
48.18750000 1.47182732
48.37500000 1.50108446
48.56250000 1.52757318
48.75000000 1.57483077
48.93750000 1.62413241
49.12500000 1.67209377
49.31250000 1.71803112
49.50000000 1.74027451
49.68750000 1.75571066
49.87500000 1.75145626
50.06250000 1.81053548
50.25000000 1.88315781
50.43750000 1.80975007
50.62500000 1.80267021
50.81250000 1.80792169
51.00000000 1.82360683
51.18750000 1.79000609
51.37500000 1.79579725
51.56250000 1.75220051
51.75000000 1.74147388
51.93750000 1.65714297
52.12500000 1.63101372
52.31250000 1.56047102
52.50000000 1.51070802
52.68750000 1.44730168
52.87500000 1.35915081
53.06250000 1.26927973
53.25000000 1.22975937
53.43750000 1.12797243
53.62500000 1.07472555
53.81250000 0.98767054
54.00000000 0.95822577
54.18750000 0.86079094
54.37500000 0.79930405
54.56250000 0.75071878
54.75000000 0.70567069
54.93750000 0.64266933
55.12500000 0.57691979
55.31250000 0.54250946
55.50000000 0.50502405
55.68750000 0.49545627
55.87500000 0.43541370
56.06250000 0.42379244
56.25000000 0.40165505
56.43750000 0.36238909
56.62500000 0.35896454
56.81250000 0.33934977
57.00000000 0.31084890
57.18750000 0.34290436
57.37500000 0.30661385
57.56250000 0.29310996
57.75000000 0.30333087
57.93750000 0.31227198
58.12500000 0.31836369
58.31250000 0.32156152
58.50000000 0.33817111
58.68750000 0.29751902
58.87500000 0.31063535
59.06250000 0.32673709
59.25000000 0.31981150
59.43750000 0.34205246
59.62500000 0.33545520
59.81250000 0.34933134
60.00000000 0.36210704
60.18750000 0.35225093
60.37500000 0.39283826
60.56250000 0.38589633
60.75000000 0.43027315
60.93750000 0.42598495
61.12500000 0.47854494
61.31250000 0.50547587
61.50000000 0.53951464
61.68750000 0.58596443
61.87500000 0.62299761
62.06250000 0.65922670
62.25000000 0.68494149
62.43750000 0.73151795
62.62500000 0.80673216
62.81250000 0.82779396
63.00000000 0.91931459
63.18750000 0.96117107
63.37500000 1.04594176
63.56250000 1.16168060
63.75000000 1.20995106
63.93750000 1.26866536
64.12500000 1.36077242
64.31250000 1.41973277
64.50000000 1.47517735
64.68750000 1.55885335
64.87500000 1.57851886
65.06250000 1.61582537
65.25000000 1.64563430
65.43750000 1.67407349
65.62500000 1.69316972
65.81250000 1.67949217
66.00000000 1.74712687
66.18750000 1.68657072
66.37500000 1.70467858
66.56250000 1.63444015
66.75000000 1.60745714
66.93750000 1.56538176
67.12500000 1.55385610
67.31250000 1.50413395
67.50000000 1.47033173
67.68750000 1.37968588
67.87500000 1.32681888
68.06250000 1.27698165
68.25000000 1.23129938
68.43750000 1.21326204
68.62500000 1.16546055
68.81250000 1.10625515
69.00000000 1.06096025
69.18750000 1.01068333
69.37500000 0.98837866
69.56250000 0.97090969
69.75000000 0.96123582
69.93750000 0.93401541
70.12500000 0.88264505
70.31250000 0.87582965
70.50000000 0.84790296
70.68750000 0.81240428
70.87500000 0.80223669
71.06250000 0.77989427
71.25000000 0.77548236
71.43750000 0.75645892
71.62500000 0.75213071
71.81250000 0.71117324
72.00000000 0.72590011
72.18750000 0.68894112
72.37500000 0.69197256
72.56250000 0.69891111
72.75000000 0.69299726
72.93750000 0.70860800
73.12500000 0.68992843
73.31250000 0.66062754
73.50000000 0.66670337
73.68750000 0.68887397
73.87500000 0.68727061
74.06250000 0.67721054
74.25000000 0.67755495
74.43750000 0.72062389
74.62500000 0.70625560
74.81250000 0.69700471
75.00000000 0.74526495
75.18750000 0.74978228
75.37500000 0.75321434
75.56250000 0.76410745
75.75000000 0.77638244
75.93750000 0.79583256
76.12500000 0.81015947
76.31250000 0.88782360
76.50000000 0.88687039
76.68750000 0.90326839
76.87500000 0.93222457
77.06250000 0.97411123
77.25000000 0.97127228
77.43750000 1.00963215
77.62500000 1.01244609
77.81250000 1.09875300
78.00000000 1.07884571
78.18750000 1.12610003
78.37500000 1.16667288
78.56250000 1.21498400
78.75000000 1.19715758
78.93750000 1.21227832
79.12500000 1.20660200
79.31250000 1.27039049
79.50000000 1.27697001
79.68750000 1.30104298
79.87500000 1.32861545
80.06250000 1.33710439
80.25000000 1.37611049
80.43750000 1.38647901
80.62500000 1.37915162
80.81250000 1.41302736
81.00000000 1.43128057
81.18750000 1.43804318
81.37500000 1.42375765
81.56250000 1.46150848
81.75000000 1.43364675
81.93750000 1.43510689
82.12500000 1.41379897
82.31250000 1.43122767
82.50000000 1.42335369
82.68750000 1.41157768
82.87500000 1.39695175
83.06250000 1.38242099
83.25000000 1.37553322
83.43750000 1.34983103
83.62500000 1.37250919
83.81250000 1.32018147
84.00000000 1.30112103
84.18750000 1.29138129
84.37500000 1.26781389
84.56250000 1.21513251
84.75000000 1.19835922
84.93750000 1.19534850
85.12500000 1.15644542
85.31250000 1.12082224
85.50000000 1.11028150
85.68750000 1.08266857
85.87500000 1.05158856
86.06250000 1.04423708
86.25000000 1.00801006
86.43750000 0.98012242
86.62500000 0.97449560
86.81250000 0.93839610
87.00000000 0.92069597
87.18750000 0.88182508
87.37500000 0.85579842
87.56250000 0.85133303
87.75000000 0.84552903
87.93750000 0.80099645
88.12500000 0.77089821
88.31250000 0.75648419
88.50000000 0.73251469
88.68750000 0.72873823
88.87500000 0.72414946
89.06250000 0.72569948
89.25000000 0.69075364
89.43750000 0.69700605
89.62500000 0.70551956
89.81250000 0.67777732
90.00000000 0.67769878
90.18750000 0.67417387
90.37500000 0.67181028
90.56250000 0.67826295
90.75000000 0.65652328
90.93750000 0.68664086
91.12500000 0.66754031
91.31250000 0.68014458
91.50000000 0.68940415
91.68750000 0.66891412
91.87500000 0.68662018
92.06250000 0.69292972
92.25000000 0.69426235
92.43750000 0.70172687
92.62500000 0.72880002
92.81250000 0.73379352
93.00000000 0.76915211
93.18750000 0.76131386
93.37500000 0.76579544
93.56250000 0.79887336
93.75000000 0.80259156
93.93750000 0.83103346
94.12500000 0.83041459
94.31250000 0.85203837
94.50000000 0.85291705
94.68750000 0.87359242
94.87500000 0.90273019
95.06250000 0.94127100
95.25000000 0.95058011
95.43750000 0.98295394
95.62500000 1.00390559
95.81250000 1.00899286
96.00000000 1.04001368
96.18750000 1.05935242
96.37500000 1.07035491
96.56250000 1.11172682
96.75000000 1.13963706
96.93750000 1.11055521
97.12500000 1.13622630
97.31250000 1.16850513
97.50000000 1.17724228
97.68750000 1.17782476
97.87500000 1.20401386
98.06250000 1.17468197
98.25000000 1.20686440
98.43750000 1.22362218
98.62500000 1.18605858
98.81250000 1.18654279
99.00000000 1.18425435
99.18750000 1.17941626
99.37500000 1.16503747
99.56250000 1.19515480
99.75000000 1.15385659
99.93750000 1.17487880
100.12500000 1.15616353
100.31250000 1.15192666
100.50000000 1.12209220
100.68750000 1.13853295
100.87500000 1.10344143
101.06250000 1.06721761
101.25000000 1.05800954
101.43750000 1.05006693
101.62500000 1.05029029
101.81250000 1.02949798
102.00000000 1.04095646
102.18750000 1.01115930
102.37500000 0.98406748
102.56250000 0.99980187
102.75000000 0.97206191
102.93750000 0.98323328
103.12500000 0.95274299
103.31250000 0.95798052
103.50000000 0.91058831
103.68750000 0.93794948
103.87500000 0.90081423
104.06250000 0.88341663
104.25000000 0.87318715
104.43750000 0.86617352
104.62500000 0.85997465
104.81250000 0.84165494
105.00000000 0.83561574
105.18750000 0.83219792
105.37500000 0.82741595
105.56250000 0.82027904
105.75000000 0.81225602
105.93750000 0.80377879
106.12500000 0.79386682
106.31250000 0.81634961
106.50000000 0.80225642
106.68750000 0.79561326
106.87500000 0.81704397
107.06250000 0.79674100
107.25000000 0.82072152
107.43750000 0.83402791
107.62500000 0.80172572
107.81250000 0.79932217
108.00000000 0.85119974
108.18750000 0.83540151
108.37500000 0.85270297
108.56250000 0.83483643
108.75000000 0.85695153
108.93750000 0.88704453
109.12500000 0.88797923
109.31250000 0.88660088
109.50000000 0.90958525
109.68750000 0.92896688
109.87500000 0.95634666
110.06250000 0.94954188
110.25000000 0.97076921
110.43750000 0.99344987
110.62500000 1.01404979
110.81250000 1.02450684
111.00000000 1.05130423
111.18750000 1.05991533
111.37500000 1.05826684
111.56250000 1.09406143
111.75000000 1.09754784
111.93750000 1.09266245
112.12500000 1.13034247
112.31250000 1.14165078
112.50000000 1.14223796
112.68750000 1.12624915
112.87500000 1.17211438
113.06250000 1.17571753
113.25000000 1.18747715
113.43750000 1.19440573
113.62500000 1.18435673
113.81250000 1.20154506
114.00000000 1.20595490
114.18750000 1.19899785
114.37500000 1.19518809
114.56250000 1.19966268
114.75000000 1.17632776
114.93750000 1.18443263
115.12500000 1.20184751
115.31250000 1.20839999
115.50000000 1.15995590
115.68750000 1.16786979
115.87500000 1.16488735
116.06250000 1.16620103
116.25000000 1.15703844
116.43750000 1.16203592
116.62500000 1.13457502
116.81250000 1.15706762
117.00000000 1.12192656
117.18750000 1.09860555
117.37500000 1.07915802
117.56250000 1.08413998
117.75000000 1.08353101
117.93750000 1.06210796
118.12500000 1.07400599
118.31250000 1.02916322
118.50000000 1.03514422
118.68750000 1.01293263
118.87500000 1.02610352
119.06250000 1.00842586
119.25000000 1.00477207
119.43750000 0.96995887
119.62500000 0.96807623
119.81250000 0.95834506
120.00000000 0.93704893
120.18750000 0.93059145
120.37500000 0.93926384
120.56250000 0.91274428
120.75000000 0.91436055
120.93750000 0.88966549
121.12500000 0.90709678
121.31250000 0.87720356
121.50000000 0.88717106
121.68750000 0.87469583
121.87500000 0.88256517
122.06250000 0.87518618
122.25000000 0.87008999
122.43750000 0.87041791
122.62500000 0.89407982
122.81250000 0.88472847
123.00000000 0.87909549
123.18750000 0.88283000
123.37500000 0.86507593
123.56250000 0.87342119
123.75000000 0.88991691
123.93750000 0.87806083
124.12500000 0.90077455
124.31250000 0.90607498
124.50000000 0.88671738
124.68750000 0.89401360
124.87500000 0.92321358
125.06250000 0.89390104
125.25000000 0.92202636
125.43750000 0.91134742
125.62500000 0.90499413
125.81250000 0.92627062
126.00000000 0.93839678
126.18750000 0.92794415
126.37500000 0.93577163
126.56250000 0.94367064
126.75000000 0.93772069
126.93750000 0.95287147
127.12500000 0.94297018
127.31250000 0.94933492
127.50000000 0.97914305
127.68750000 0.95886604
127.87500000 0.99135333
128.06250000 0.98165945
128.25000000 0.98661632
128.43750000 0.98160664
128.62500000 1.01251245
128.81250000 1.03851016
129.00000000 1.04602927
129.18750000 1.03757705
129.37500000 1.05104751
129.56250000 1.04641032
129.75000000 1.07754665
129.93750000 1.08436946
130.12500000 1.08680788
130.31250000 1.08255504
130.50000000 1.10431393
130.68750000 1.09501408
130.87500000 1.11778815
131.06250000 1.12989861
131.25000000 1.10466276
131.43750000 1.13138434
131.62500000 1.11304628
131.81250000 1.10793948
132.00000000 1.12538938
132.18750000 1.11454987
132.37500000 1.12599083
132.56250000 1.09780217
132.75000000 1.08854760
132.93750000 1.08639698
133.12500000 1.08367518
133.31250000 1.04344316
133.50000000 1.06663538
133.68750000 1.03667100
133.87500000 1.05323294
134.06250000 0.99952039
134.25000000 1.01115786
134.43750000 0.97745617
134.62500000 0.98286788
134.81250000 0.98251446
135.00000000 0.95806854
135.18750000 0.96418661
135.37500000 0.93649149
135.56250000 0.91795535
135.75000000 0.90294081
135.93750000 0.92085333
136.12500000 0.91902040
136.31250000 0.89613860
136.50000000 0.88029254
136.68750000 0.90443052
136.87500000 0.88396933
137.06250000 0.88174894
137.25000000 0.87940885
137.43750000 0.87422414
137.62500000 0.87722316
137.81250000 0.86991835
138.00000000 0.87068617
138.18750000 0.86429431
138.37500000 0.87766365
138.56250000 0.85618492
138.75000000 0.86675882
138.93750000 0.86670099
139.12500000 0.87351842
139.31250000 0.86020837
139.50000000 0.86859951
139.68750000 0.87673258
139.87500000 0.86694447
140.06250000 0.87925942
140.25000000 0.87577201
140.43750000 0.89651932
140.62500000 0.88637964
140.81250000 0.89427589
141.00000000 0.89512608
141.18750000 0.91055309
141.37500000 0.92571626
141.56250000 0.93570165
141.75000000 0.93956242
141.93750000 0.93618344
142.12500000 0.98065084
142.31250000 0.95825367
142.50000000 0.96611571
142.68750000 0.98786535
142.87500000 0.98988729
143.06250000 0.99466039
143.25000000 1.01477941
143.43750000 0.99974469
143.62500000 1.04691791
143.81250000 1.02048582
144.00000000 1.03168416
144.18750000 1.02664553
144.37500000 1.04762869
144.56250000 1.04793387
144.75000000 1.06615553
144.93750000 1.09150756
145.12500000 1.09066943
145.31250000 1.07023132
145.50000000 1.10671685
145.68750000 1.07894971
145.87500000 1.12438981
146.06250000 1.10180474
146.25000000 1.09673450
146.43750000 1.10365432
146.62500000 1.08581682
146.81250000 1.10011016
147.00000000 1.10531384
147.18750000 1.10193702
147.37500000 1.08268598
147.56250000 1.10392867
147.75000000 1.08841768
147.93750000 1.10511742
148.12500000 1.08377583
148.31250000 1.07387875
148.50000000 1.05617253
148.68750000 1.06761213
148.87500000 1.08815164
149.06250000 1.05834592
149.25000000 1.05696370
149.43750000 1.05654917
149.62500000 1.05719699
149.81250000 1.04115921
